# Supplementary material for: Altered lipid profiles in the prefrontal cortex are associated with neuroinflammation after severe burn injury
Source: Front Immunol. 2025 Dec 1;16:1709256. doi: 10.3389/fimmu.2025.1709256 (PMC12702713; doi:10.3389/fimmu.2025.1709256)
Supplement: Supplementary file 2 [file DataSheet1.csv]

	Sample_A7	Sample_B5	Sample_D1	Sample_E7	Sample_F5	Sample_G3	Sample_H1	Sample_A3	Sample_B1	Sample_C7	Sample_D5	Sample_E3	Sample_F1	Sample_G7	Sample_H5	Sample_A5	Sample_B3	Sample_C1	Sample_D7	Sample_E5	Sample_F3	Sample_G1	Sample_H7	Sample_A1	Sample_B7	Sample_C5	Sample_D3	Sample_E1	Sample_F7	Sample_G5	Sample_H3
Label	B_A	B_A	B_A	B_A	B_A	B_A	B_A	B_V	B_V	B_V	B_V	B_V	B_V	B_V	B_V	S_A	S_A	S_A	S_A	S_A	S_A	S_A	S_A	S_V	S_V	S_V	S_V	S_V	S_V	S_V	S_V
AA	0.008877999	0.006259029	0.004419954	0.003843197	0.006130845	0.004880276	0.008138575	0.013089283	0.007438014	0.003945980	0.005631934	0.007399633	0.003777652	0.006202406	0.008341569	0.006203198	0.004957326	0.004640324	0.005352442	0.006196982	0.005120574	0.006520840	0.007089992	0.008320544	0.004970126	0.004384439	0.006305502	0.005596640	0.005277871	0.005834119	0.007126253
Adrenic Acid	7.25244e-05	5.80075e-05	5.11783e-05	2.99355e-05	2.57617e-05	2.70871e-05	3.53546e-05	1.16191e-04	4.52106e-05	6.23742e-05	4.35099e-05	4.47011e-05	1.85317e-05	3.12286e-05	3.25693e-05	6.40265e-05	4.87096e-05	6.34418e-05	2.88901e-05	2.55412e-05	3.02332e-05	3.71634e-05	2.29261e-05	1.64591e-04	6.22588e-05	4.46052e-05	5.72222e-05	2.56952e-05	2.49985e-05	3.53592e-05	3.61946e-05
CE(14:0)+H	0	0	0	0	0	0	0	0	0	0	0	0	0	0	0	0	0	0	0	0	0	0	0	0	0	0	0	0	0	0	0
CE(16:0)+H	0	0	0	0	0	0	0	0	0	0	0	0	0	0	0	0	0	0	0	0	0	0	0	0	0	0	0	0	0	0	0
CE(16:1)+H	0	0	0	0	0	0	0	0	0	0	0	0	0	0	0	0	0	0	0	0	0	0	0	0	0	0	0	0	0	0	0
CE(18:0)+H	0	0	0	0	0	0	0	0	0	0	0	0	0	0	0	0	0	0	0	0	0	0	0	0	0	0	0	0	0	0	0
CE(18:1)+H	9.01770e-05	9.32821e-05	4.45852e-05	1.80119e-05	3.63255e-05	1.68288e-04	5.46914e-05	7.93414e-05	5.92268e-05	7.12233e-05	1.12626e-04	1.89060e-04	7.41904e-05	5.16282e-05	1.07707e-04	2.53388e-05	0.00000e+00	5.24015e-05	8.42009e-05	1.67516e-05	1.23172e-04	6.27333e-05	5.00417e-05	9.84838e-05	1.02390e-04	9.82291e-05	0.00000e+00	8.77014e-05	2.29042e-05	9.46230e-05	1.18409e-04
CE(18:1)+H_d7_SPLASH.IS	0	0	0	0	0	0	0	0	0	0	0	0	0	0	0	0	0	0	0	0	0	0	0	0	0	0	0	0	0	0	0
CE(18:2)+H	5.85367e-05	1.06503e-04	4.12847e-05	3.56326e-05	4.46480e-05	2.77394e-05	5.83780e-05	3.31781e-05	1.43894e-04	5.02340e-05	5.39387e-05	9.72444e-05	3.57178e-05	3.97570e-05	5.53961e-05	1.06873e-04	1.13675e-04	5.85650e-05	5.15887e-05	4.14418e-05	5.52779e-05	3.34950e-05	3.77324e-05	1.15346e-04	6.42637e-05	4.31943e-05	5.21220e-05	4.79042e-05	6.31284e-05	0.00000e+00	7.27147e-05
CE(18:3)+H	0	0	0	0	0	0	0	0	0	0	0	0	0	0	0	0	0	0	0	0	0	0	0	0	0	0	0	0	0	0	0
CE(20:0)+H	0	0	0	0	0	0	0	0	0	0	0	0	0	0	0	0	0	0	0	0	0	0	0	0	0	0	0	0	0	0	0
CE(20:1)+H	0	0	0	0	0	0	0	0	0	0	0	0	0	0	0	0	0	0	0	0	0	0	0	0	0	0	0	0	0	0	0
CE(20:2)+H	0	0	0	0	0	0	0	0	0	0	0	0	0	0	0	0	0	0	0	0	0	0	0	0	0	0	0	0	0	0	0
CE(20:3)+H	0	0	0	0	0	0	0	0	0	0	0	0	0	0	0	0	0	0	0	0	0	0	0	0	0	0	0	0	0	0	0
CE(20:4)+H	3.62977e-04	9.23450e-05	1.26474e-04	9.43339e-05	2.65345e-04	2.19982e-04	3.32279e-04	4.27194e-04	1.26883e-04	3.33009e-04	1.13244e-04	2.90027e-04	1.50051e-04	3.58347e-04	3.08443e-04	2.02245e-04	2.29315e-04	9.62692e-05	1.98235e-04	2.08833e-04	2.91394e-04	3.96990e-04	1.26845e-04	2.34357e-04	1.28129e-04	3.59277e-04	2.05478e-04	1.55670e-04	1.29533e-04	1.61178e-04	3.32700e-04
CE(20:5)+H	0	0	0	0	0	0	0	0	0	0	0	0	0	0	0	0	0	0	0	0	0	0	0	0	0	0	0	0	0	0	0
CE(22:1)+H	0	0	0	0	0	0	0	0	0	0	0	0	0	0	0	0	0	0	0	0	0	0	0	0	0	0	0	0	0	0	0
CE(22:2)+H	0	0	0	0	0	0	0	0	0	0	0	0	0	0	0	0	0	0	0	0	0	0	0	0	0	0	0	0	0	0	0
CE(22:4)+H	0	0	0	0	0	0	0	0	0	0	0	0	0	0	0	0	0	0	0	0	0	0	0	0	0	0	0	0	0	0	0
CE(22:5)+H	0	0	0	0	0	0	0	0	0	0	0	0	0	0	0	0	0	0	0	0	0	0	0	0	0	0	0	0	0	0	0
CE(22:6)+H	0	0	0	0	0	0	0	0	0	0	0	0	0	0	0	0	0	0	0	0	0	0	0	0	0	0	0	0	0	0	0
CE(24:0)+H	0	0	0	0	0	0	0	0	0	0	0	0	0	0	0	0	0	0	0	0	0	0	0	0	0	0	0	0	0	0	0
CE(24:1)+H	2.59762e-05	1.57855e-04	4.56731e-05	4.96116e-05	2.33982e-05	4.22478e-05	2.38707e-05	4.76594e-05	8.17361e-05	1.00047e-04	8.78484e-05	1.07078e-04	7.52033e-05	7.00688e-05	0.00000e+00	8.69570e-05	1.02774e-04	6.46553e-05	8.09135e-05	7.56142e-05	2.38968e-05	3.24912e-05	5.42466e-05	2.74782e-05	8.26378e-05	5.49368e-05	7.10181e-05	1.20616e-04	2.18685e-05	6.50037e-05	7.20595e-05
CER(14:0)+H	1.52145e-04	6.04322e-05	1.32764e-04	7.58925e-05	1.46550e-04	9.15245e-05	4.74043e-05	1.89202e-04	6.69286e-05	5.56205e-05	7.65488e-05	1.75047e-04	3.34585e-05	1.56738e-04	5.61196e-05	1.39478e-04	4.67665e-05	1.13285e-04	1.03795e-04	8.34054e-05	5.02450e-05	7.92159e-05	6.58528e-05	6.67266e-05	5.45751e-05	5.09729e-05	7.51357e-05	1.92349e-04	9.49195e-05	8.41308e-05	5.54168e-05
CER(16:0)+H	0.003216996	0.002397816	0.002685885	0.002345754	0.003538679	0.001957181	0.001390351	0.000949250	0.001545304	0.003205597	0.001716541	0.001597768	0.001653110	0.001627037	0.001553044	0.003356152	0.001804536	0.000959173	0.004328634	0.001136981	0.014809299	0.000896356	0.001036832	0.007237936	0.001040176	0.001080548	0.001155706	0.004131734	0.001464091	0.001285083	0.003071832
CER(18:0)+H	0.015179905	0.008660512	0.028421436	0.007234790	0.019238456	0.003711765	0.009534604	0.004530430	0.014392754	0.009472440	0.012636365	0.015937100	0.016822350	0.006603185	0.005440122	0.023153194	0.012259758	0.016868963	0.020641391	0.015575928	0.002956530	0.011310319	0.009804576	0.015601689	0.009799196	0.008993365	0.029982379	0.020396695	0.012906423	0.007493903	0.008979661
CER(18:1)+H	0.000578480	0.000483340	0.000927498	0.000445560	0.000697979	0.000497571	0.000327115	0.000463206	0.000434973	0.000878372	0.000824481	0.000559327	0.000422601	0.000469096	0.000347795	0.000585105	0.000425088	0.000514186	0.000966592	0.000717544	0.000367215	0.000649339	0.000320246	0.000334771	0.000565514	0.000438901	0.000736791	0.000639247	0.000459006	0.000291088	0.000377853
CER(20:0)+H	0.000939250	0.000840351	0.000890322	0.000500872	0.000768336	0.000607212	0.000757982	0.001208963	0.000946390	0.000720693	0.000582525	0.000584386	0.000805052	0.000770758	0.000735231	0.000498365	0.000735861	0.000642396	0.000901275	0.000825303	0.000990904	0.001013022	0.000602413	0.000842937	0.000863884	0.000646699	0.000871825	0.000853468	0.000709117	0.000723788	0.000755449
CER(20:1)+H	0.003715960	0.003494426	0.002834084	0.002559707	0.003848962	0.002618996	0.003606444	0.005561023	0.005617246	0.002248578	0.003662114	0.003720272	0.003303620	0.002790760	0.003626929	0.002644458	0.002631593	0.002124456	0.003859393	0.003827398	0.004230737	0.002896545	0.004086397	0.003085645	0.002210815	0.002294448	0.002952861	0.003074328	0.002878002	0.002658677	0.002667273
CER(22:0)+H	0.002417042	0.001332771	0.000862291	0.001674869	0.001461291	0.001833179	0.002517527	0.003030585	0.001594371	0.001054251	0.001065636	0.002774594	0.001285859	0.002058302	0.002692121	0.001203602	0.000900378	0.001415780	0.001736885	0.001598783	0.001398233	0.002755591	0.000871063	0.001598188	0.000910402	0.000708806	0.001620191	0.001471564	0.001606464	0.002585094	0.001766111
CER(22:1)+H	0.000773652	0.000608472	0.000328586	0.000419376	0.000643500	0.000427659	0.000899881	0.000538975	0.000602625	0.000333054	0.000340269	0.000721841	0.000576790	0.000728745	0.000431495	0.000335245	0.000186443	0.000298778	0.000393098	0.000521787	0.000400951	0.000576681	0.000483757	0.000516857	0.000267620	0.000318875	0.000317205	0.000341996	0.000342468	0.000489445	0.000292653
CER(24:0)+H	2.26723e-04	1.15378e-04	1.62706e-04	1.11440e-04	1.15544e-04	1.99867e-04	1.74210e-04	2.14963e-04	1.79329e-04	8.99773e-05	1.46972e-04	2.71501e-04	1.54757e-04	2.60534e-04	3.08301e-04	1.78774e-04	1.27854e-04	1.85773e-04	2.58504e-04	1.56937e-04	1.43599e-04	3.26167e-04	5.88351e-05	1.51371e-04	8.28361e-05	8.75104e-05	8.76847e-05	9.84883e-05	1.35675e-04	3.06438e-04	1.65427e-04
CER(24:1)+H	0.000594263	0.000326071	0.000468052	0.000336492	0.000603552	0.000524561	0.000657200	0.001732817	0.000308803	0.000369438	0.000282080	0.000480951	0.000458438	0.000790164	0.000652695	0.000375045	0.000275026	0.000396577	0.000353726	0.000501368	0.000315532	0.000751187	0.000557950	0.000537488	0.000216935	0.000321392	0.000239298	0.000335609	0.000280578	0.000646151	0.000324846
CER(26:0)+H	7.48935e-05	0.00000e+00	0.00000e+00	8.30262e-05	5.87944e-05	6.67644e-05	0.00000e+00	8.91962e-05	0.00000e+00	6.99015e-05	4.56200e-05	1.35749e-04	9.05114e-05	8.23897e-05	5.25045e-05	0.00000e+00	4.72724e-05	0.00000e+00	7.01691e-05	0.00000e+00	1.21181e-04	0.00000e+00	0.00000e+00	0.00000e+00	9.36000e-05	0.00000e+00	7.84463e-05	0.00000e+00	2.99902e-05	7.57322e-05	7.69143e-05
CER(26:1)+H	5.11128e-05	9.77219e-05	8.05952e-05	7.10858e-05	0.00000e+00	4.68117e-05	7.64863e-05	4.47099e-05	0.00000e+00	5.08048e-05	6.79763e-05	6.86994e-05	9.55715e-05	4.44114e-05	1.20475e-04	4.09264e-05	0.00000e+00	0.00000e+00	4.84356e-05	2.64855e-05	0.00000e+00	1.50261e-04	0.00000e+00	0.00000e+00	1.00027e-04	8.88339e-05	6.01119e-05	5.29534e-05	0.00000e+00	3.25259e-05	0.00000e+00
DAG(14:0/14:0)+NH4	0.00000e+00	0.00000e+00	6.82992e-05	0.00000e+00	0.00000e+00	0.00000e+00	0.00000e+00	0.00000e+00	0.00000e+00	1.05834e-04	0.00000e+00	0.00000e+00	0.00000e+00	0.00000e+00	0.00000e+00	0.00000e+00	9.28257e-05	0.00000e+00	0.00000e+00	0.00000e+00	6.30788e-05	0.00000e+00	0.00000e+00	0.00000e+00	8.87024e-05	0.00000e+00	0.00000e+00	0.00000e+00	0.00000e+00	0.00000e+00	1.51113e-04
DAG(14:0/16:1)+NH4	0.00000e+00	5.96752e-05	0.00000e+00	3.54787e-05	0.00000e+00	0.00000e+00	0.00000e+00	4.27086e-05	0.00000e+00	0.00000e+00	0.00000e+00	0.00000e+00	0.00000e+00	0.00000e+00	0.00000e+00	0.00000e+00	0.00000e+00	0.00000e+00	0.00000e+00	0.00000e+00	9.99152e-05	0.00000e+00	0.00000e+00	0.00000e+00	0.00000e+00	0.00000e+00	0.00000e+00	0.00000e+00	0.00000e+00	0.00000e+00	0.00000e+00
DAG(14:0/18:1)+NH4	0.00000e+00	1.62975e-04	0.00000e+00	0.00000e+00	0.00000e+00	1.09964e-04	8.85039e-05	0.00000e+00	1.62683e-04	0.00000e+00	0.00000e+00	0.00000e+00	1.12792e-04	0.00000e+00	0.00000e+00	1.90567e-04	1.25844e-04	1.59628e-04	1.82150e-04	0.00000e+00	4.38421e-05	1.07672e-04	0.00000e+00	0.00000e+00	6.41704e-05	2.28935e-04	0.00000e+00	0.00000e+00	9.71894e-05	1.00875e-04	0.00000e+00
DAG(14:0/18:2)+NH4	0.00000e+00	5.74399e-05	0.00000e+00	0.00000e+00	3.48971e-05	0.00000e+00	0.00000e+00	0.00000e+00	0.00000e+00	6.50876e-05	0.00000e+00	0.00000e+00	3.34206e-05	0.00000e+00	0.00000e+00	6.16602e-05	0.00000e+00	5.20886e-05	3.94234e-05	0.00000e+00	2.73619e-05	0.00000e+00	0.00000e+00	0.00000e+00	1.09081e-04	0.00000e+00	0.00000e+00	6.01677e-05	0.00000e+00	3.02705e-05	7.93425e-05
DAG(14:0/18:3)+NH4	0.00000e+00	0.00000e+00	3.85065e-05	0.00000e+00	0.00000e+00	0.00000e+00	0.00000e+00	4.91691e-05	0.00000e+00	0.00000e+00	0.00000e+00	6.60946e-05	0.00000e+00	0.00000e+00	0.00000e+00	0.00000e+00	0.00000e+00	0.00000e+00	0.00000e+00	0.00000e+00	4.25954e-05	0.00000e+00	0.00000e+00	0.00000e+00	0.00000e+00	0.00000e+00	3.55835e-05	0.00000e+00	0.00000e+00	0.00000e+00	0.00000e+00
DAG(14:0/20:0)+NH4	0.00000e+00	1.39536e-04	7.19821e-05	0.00000e+00	2.04117e-05	7.06359e-05	1.32556e-04	8.85847e-05	1.50664e-04	5.58872e-05	6.96003e-05	7.61458e-05	0.00000e+00	6.57433e-05	0.00000e+00	8.02630e-05	0.00000e+00	0.00000e+00	0.00000e+00	4.41548e-05	8.66351e-05	8.88564e-05	8.09573e-05	0.00000e+00	0.00000e+00	0.00000e+00	0.00000e+00	0.00000e+00	0.00000e+00	0.00000e+00	9.28845e-05
DAG(14:0/20:4)+NH4	1.43362e-04	5.47263e-05	0.00000e+00	0.00000e+00	2.94471e-05	9.23379e-05	1.12917e-04	8.04401e-05	1.80922e-04	0.00000e+00	0.00000e+00	0.00000e+00	6.35726e-05	5.59347e-05	9.51118e-05	0.00000e+00	0.00000e+00	0.00000e+00	0.00000e+00	0.00000e+00	4.25618e-05	7.23505e-05	0.00000e+00	9.62998e-05	1.01564e-04	6.06452e-05	0.00000e+00	4.71494e-05	2.71412e-05	0.00000e+00	0.00000e+00
DAG(14:0/22:6)+NH4	2.33799e-04	1.71771e-04	1.35131e-04	5.69901e-05	2.40858e-04	1.95904e-04	2.46071e-04	6.77592e-05	2.09886e-04	8.10217e-05	1.02917e-04	2.45824e-04	7.22085e-05	1.53398e-04	3.48953e-04	1.83685e-04	9.79039e-05	0.00000e+00	1.25713e-04	1.58048e-04	6.43970e-04	1.12202e-04	2.54241e-04	1.89176e-04	7.44220e-05	1.09622e-04	8.49598e-05	1.27457e-04	1.22363e-04	1.25201e-04	3.63879e-04
DAG(15:0/18:1)+NH4d7_SPLASH.IS	0	0	0	0	0	0	0	0	0	0	0	0	0	0	0	0	0	0	0	0	0	0	0	0	0	0	0	0	0	0	0
DAG(16:0/16:0)+NH4	1.38926e-04	2.08699e-04	1.62329e-04	1.30438e-04	2.42390e-04	1.08640e-04	9.08194e-05	2.22316e-04	3.62000e-04	5.52256e-05	1.85225e-04	2.44236e-04	1.65761e-04	7.63047e-05	1.59145e-04	2.39367e-04	1.71483e-04	1.31620e-04	3.03682e-04	2.72892e-04	2.45646e-04	9.40858e-05	7.41144e-05	2.03378e-04	1.54227e-04	6.10712e-05	2.91130e-04	1.65066e-04	2.26035e-04	1.03773e-04	2.08306e-04
DAG(16:0/16:1)+NH4	6.10182e-05	8.61450e-05	1.19723e-04	4.72126e-05	8.89102e-05	1.93337e-04	8.23209e-05	8.87886e-05	1.98569e-04	1.48563e-04	6.27899e-05	5.06152e-05	7.16067e-05	2.25764e-04	1.66324e-04	1.44989e-04	0.00000e+00	9.58335e-05	9.06462e-05	6.84440e-05	1.69811e-04	1.35037e-04	1.99842e-04	1.31664e-04	8.28345e-05	1.44831e-04	2.86457e-05	1.21958e-04	3.27177e-05	9.92706e-05	1.00671e-04
DAG(16:0/18:0)+NH4	6.90269e-05	0.00000e+00	6.59070e-05	7.03824e-05	6.90357e-05	1.65770e-04	1.29492e-04	1.34460e-04	1.68896e-04	8.54256e-05	2.93443e-05	1.26369e-04	1.19817e-04	9.91696e-05	1.91669e-04	1.07076e-04	8.84930e-05	9.86314e-05	8.16897e-05	1.21747e-04	2.67367e-04	1.32695e-04	0.00000e+00	1.73171e-04	1.39010e-04	1.40988e-04	1.14581e-04	1.37663e-04	5.64025e-05	1.03846e-04	1.14625e-04
DAG(16:0/18:1)+NH4	0.002442536	0.000698216	0.000608897	0.000450545	0.001461097	0.000879193	0.002198000	0.002321187	0.001428712	0.001169683	0.000897371	0.002661343	0.001642641	0.001743805	0.002112306	0.001414424	0.001466396	0.000493726	0.002251800	0.001449230	0.001314904	0.002149675	0.001326926	0.001381396	0.001216617	0.001205463	0.000638999	0.001588556	0.000980546	0.001455522	0.001940855
DAG(16:0/18:2)+NH4	4.36103e-04	3.02025e-04	3.14167e-04	9.16482e-05	4.22728e-04	5.37010e-04	8.07262e-04	4.17984e-04	3.25742e-04	3.14361e-04	4.99105e-04	4.97650e-04	3.62805e-04	3.69599e-04	7.85865e-04	2.83450e-04	3.59641e-04	1.75063e-04	5.31118e-04	2.72356e-04	3.16528e-04	6.25868e-04	6.44999e-04	4.06337e-04	2.16070e-04	1.66835e-04	1.62018e-04	2.52333e-04	2.39106e-04	3.65320e-04	6.31385e-04
DAG(16:0/18:3)+NH4	9.67152e-05	0.00000e+00	0.00000e+00	0.00000e+00	6.45117e-05	4.08899e-05	0.00000e+00	1.30822e-04	1.42368e-04	0.00000e+00	0.00000e+00	1.09495e-04	3.29691e-05	6.94469e-05	9.86731e-05	0.00000e+00	6.35029e-05	0.00000e+00	6.26883e-05	5.96145e-05	5.41281e-05	0.00000e+00	7.63526e-05	5.51803e-05	5.90752e-05	5.74637e-05	3.92822e-05	6.85177e-05	4.57836e-05	7.41346e-05	8.08370e-05
DAG(16:0/20:3)+NH4	0.001608474	0.000877453	0.000666128	0.000345455	0.001109101	0.001141374	0.002153663	0.001841640	0.001134204	0.000744278	0.000925784	0.001127626	0.001162229	0.001380048	0.001572835	0.000681443	0.000877092	0.000564229	0.001516647	0.000713723	0.000767841	0.001335542	0.001209972	0.000795969	0.000713393	0.000735454	0.000632059	0.001315605	0.000813273	0.001137930	0.001421595
DAG(16:0/20:4)+NH4	0.025040936	0.016206718	0.012541989	0.008525777	0.011872356	0.020789038	0.026092495	0.035398003	0.016296187	0.018564131	0.014326509	0.022950014	0.017377097	0.023932670	0.027931703	0.014325181	0.020598004	0.007994901	0.021818980	0.018938004	0.012506630	0.033002530	0.017094766	0.020368743	0.009807525	0.013440970	0.011198804	0.030585555	0.015021319	0.009669817	0.021652502
DAG(16:0/20:5)+NH4	0.00000e+00	1.11368e-04	0.00000e+00	0.00000e+00	9.18654e-05	0.00000e+00	1.18838e-04	1.05552e-04	1.11688e-04	6.77170e-05	5.71964e-05	1.09472e-04	1.18293e-04	1.16592e-04	1.56454e-04	1.82370e-04	5.78739e-05	9.27443e-05	9.54974e-05	6.71162e-05	7.82145e-05	0.00000e+00	1.12768e-04	9.06947e-05	0.00000e+00	5.20366e-05	0.00000e+00	4.15265e-05	5.94811e-05	0.00000e+00	9.86362e-05
DAG(16:0/22:5)+NH4	0.004915989	0.001917566	0.001499356	0.001187247	0.002732047	0.004478012	0.004525289	0.003295450	0.002030532	0.003145161	0.001490539	0.004820471	0.003169396	0.002499266	0.003912138	0.002722622	0.001861077	0.001309078	0.003531389	0.001354092	0.004902794	0.003439548	0.002028852	0.003752217	0.002805425	0.001248065	0.002086717	0.002357623	0.003385512	0.003138472	0.004955623
DAG(16:0/22:6)+NH4	0.033605004	0.022446944	0.012107532	0.014906720	0.031911130	0.022881847	0.026174545	0.027733504	0.036102721	0.013661844	0.017230894	0.035441707	0.017802359	0.020659910	0.034833483	0.020080040	0.027943523	0.007915024	0.027238232	0.026251003	0.038921705	0.026336446	0.039163435	0.041898807	0.010156944	0.014248170	0.015799769	0.032381317	0.028251733	0.020075256	0.014997080
DAG(16:1/16:1)+NH4	0.00000e+00	8.47238e-05	0.00000e+00	0.00000e+00	3.71925e-05	0.00000e+00	0.00000e+00	4.65444e-05	0.00000e+00	0.00000e+00	0.00000e+00	0.00000e+00	3.23601e-05	4.22990e-05	1.35134e-04	9.87436e-05	4.35897e-05	0.00000e+00	5.38285e-05	0.00000e+00	0.00000e+00	0.00000e+00	7.48546e-05	7.16818e-05	0.00000e+00	4.49913e-05	0.00000e+00	3.50606e-05	0.00000e+00	2.97501e-05	5.47795e-05
DAG(16:1/18:0)+NH4	0.00000e+00	0.00000e+00	1.16773e-04	0.00000e+00	1.06958e-04	1.23381e-04	2.64056e-04	0.00000e+00	1.85037e-04	0.00000e+00	5.29692e-05	9.53929e-05	9.78100e-05	2.17017e-04	2.13328e-04	0.00000e+00	9.16861e-05	1.22161e-04	0.00000e+00	0.00000e+00	1.65063e-04	9.10227e-05	1.75553e-04	9.11454e-05	0.00000e+00	7.60729e-05	0.00000e+00	6.90233e-05	5.33928e-05	8.39827e-05	1.79917e-04
DAG(16:1/18:1)+NH4	0.00000000	0.00000000	0.00000000	0.00000000	0.00000000	0.00000000	0.00000000	0.00025952	0.00000000	0.00000000	0.00000000	0.00000000	0.00000000	0.00000000	0.00000000	0.00000000	0.00000000	0.00000000	0.00000000	0.00000000	0.00000000	0.00000000	0.00000000	0.00000000	0.00000000	0.00000000	0.00000000	0.00000000	0.00000000	0.00000000	0.00000000
DAG(16:1/18:2)+NH4	9.96587e-05	6.02561e-05	6.59121e-05	4.73835e-05	6.43296e-05	4.32044e-05	8.35549e-05	8.17209e-05	0.00000e+00	1.46402e-04	4.51711e-05	4.34199e-05	4.32733e-05	0.00000e+00	0.00000e+00	5.20858e-05	6.58676e-05	6.54556e-05	5.59221e-05	7.35415e-05	4.78479e-05	0.00000e+00	7.92877e-05	6.63255e-05	0.00000e+00	4.57447e-05	0.00000e+00	0.00000e+00	0.00000e+00	3.89561e-05	4.80641e-05
DAG(16:1/18:3)+NH4	0.00000e+00	5.22674e-05	0.00000e+00	0.00000e+00	0.00000e+00	0.00000e+00	0.00000e+00	0.00000e+00	0.00000e+00	0.00000e+00	0.00000e+00	0.00000e+00	0.00000e+00	0.00000e+00	0.00000e+00	0.00000e+00	5.29390e-05	0.00000e+00	5.74289e-05	0.00000e+00	0.00000e+00	0.00000e+00	0.00000e+00	0.00000e+00	0.00000e+00	2.23358e-05	0.00000e+00	0.00000e+00	6.23648e-05	0.00000e+00	0.00000e+00
DAG(16:1/20:0)+NH4	0.00000e+00	5.10291e-05	0.00000e+00	0.00000e+00	5.24766e-05	0.00000e+00	0.00000e+00	6.06905e-05	0.00000e+00	0.00000e+00	0.00000e+00	9.31586e-05	0.00000e+00	0.00000e+00	0.00000e+00	3.54953e-05	0.00000e+00	0.00000e+00	1.48291e-04	0.00000e+00	2.99229e-05	4.62977e-05	0.00000e+00	0.00000e+00	9.60430e-05	0.00000e+00	0.00000e+00	0.00000e+00	0.00000e+00	6.49449e-05	8.22046e-05
DAG(16:1/20:2)+NH4	0.00000e+00	0.00000e+00	0.00000e+00	2.73295e-05	0.00000e+00	0.00000e+00	1.04873e-04	0.00000e+00	0.00000e+00	0.00000e+00	0.00000e+00	0.00000e+00	5.56903e-05	0.00000e+00	0.00000e+00	0.00000e+00	0.00000e+00	0.00000e+00	1.58621e-04	5.85245e-05	0.00000e+00	0.00000e+00	0.00000e+00	6.75159e-05	0.00000e+00	0.00000e+00	1.18047e-04	8.68965e-05	0.00000e+00	8.21471e-05	0.00000e+00
DAG(16:1/20:4)+NH4	0.000295214	0.000165082	0.000153109	0.000141577	0.000155006	0.000235369	0.000281619	0.000550852	0.000370179	0.000151231	0.000137198	0.000263471	0.000238651	0.000321976	0.000439838	0.000221051	0.000222183	0.000119157	0.000189160	0.000184344	0.000231668	0.000324645	0.000217119	0.000220931	0.000184442	0.000109941	0.000368610	0.000229794	0.000154876	0.000197561	0.000349030
DAG(16:1/22:6)+NH4	0.000862689	0.000587758	0.000298242	0.000292256	0.000668890	0.000723724	0.000783530	0.000739744	0.000903007	0.000394163	0.000345547	0.000833091	0.000569705	0.000320461	0.000898278	0.000532389	0.000536965	0.000269029	0.000756713	0.000511411	0.001074135	0.000313557	0.001017971	0.000756538	0.000538375	0.000394905	0.000351168	0.000590541	0.000500683	0.000471186	0.000861327
DAG(18:0/18:1)+NH4	0.0013241790	0.0005997930	0.0005777510	0.0000825689	0.0011597700	0.0012956270	0.0014218560	0.0015048480	0.0006001340	0.0008525460	0.0005457750	0.0022199400	0.0008623390	0.0019241790	0.0014600460	0.0011396710	0.0008107010	0.0005514340	0.0005985500	0.0007070470	0.0005961030	0.0012740370	0.0008284950	0.0013865750	0.0008497460	0.0011354660	0.0003585570	0.0009210630	0.0003061720	0.0015174690	0.0010144260
DAG(18:0/18:2)+NH4	0.000875805	0.000719944	0.000508201	0.000203266	0.000520504	0.000514192	0.000878168	0.000788070	0.000892346	0.000478890	0.000503715	0.000874208	0.000670217	0.000965548	0.000704600	0.000719337	0.000588016	0.000235222	0.000376476	0.000377225	0.000424657	0.000899904	0.001246307	0.000681010	0.000222299	0.000404091	0.000271448	0.000425841	0.000366432	0.000355205	0.000943017
DAG(18:0/18:3)+NH4	8.80730e-05	0.00000e+00	4.04834e-05	2.88724e-05	0.00000e+00	8.61270e-05	1.08346e-04	4.35007e-05	0.00000e+00	4.77416e-05	0.00000e+00	0.00000e+00	0.00000e+00	5.56560e-05	1.17978e-04	0.00000e+00	0.00000e+00	0.00000e+00	0.00000e+00	0.00000e+00	0.00000e+00	0.00000e+00	7.51173e-05	6.71925e-05	0.00000e+00	2.84060e-05	0.00000e+00	0.00000e+00	4.29798e-05	2.82544e-05	0.00000e+00
DAG(18:0/22:6)+NH4	0.043665304	0.019812886	0.019151151	0.009653058	0.024301137	0.036269565	0.049172229	0.025231118	0.032843906	0.036083008	0.038230507	0.025811070	0.017506168	0.019223634	0.018894772	0.029830071	0.019490825	0.016327728	0.035779813	0.010441661	0.038772676	0.025876512	0.022149885	0.053229445	0.022771640	0.020229025	0.026024041	0.052890464	0.016538775	0.026206977	0.017344736
DAG(18:1/18:1)+NH4	0.002968328	0.001517051	0.000967055	0.000481330	0.001329625	0.002104298	0.004976674	0.005204065	0.001512270	0.001470896	0.001100558	0.005017239	0.001444261	0.002846474	0.005469212	0.002081552	0.001963212	0.000538921	0.002043658	0.001344563	0.001652508	0.006922596	0.001695688	0.002845206	0.001438193	0.001874989	0.000742177	0.002296204	0.000615516	0.001823019	0.003468967
DAG(18:1/18:2)+NH4	0.0004524460	0.0005285020	0.0002925550	0.0001366050	0.0007286170	0.0008267580	0.0010178470	0.0005156940	0.0003578780	0.0006127880	0.0003305680	0.0007946710	0.0005804480	0.0007804440	0.0007509240	0.0002062290	0.0006638520	0.0000976151	0.0003777460	0.0002991000	0.0004494710	0.0009722090	0.0006541730	0.0005611750	0.0002730470	0.0001739580	0.0002187540	0.0003176880	0.0000925622	0.0001823520	0.0006720690
DAG(18:1/20:1)+NH4	4.23372e-04	3.37065e-04	5.41769e-05	9.83234e-05	2.19301e-04	4.53369e-04	4.26761e-04	4.32686e-04	1.65847e-04	2.30010e-04	2.47481e-04	4.30030e-04	2.66025e-04	4.86924e-04	4.98049e-04	3.80319e-04	1.97170e-04	1.45412e-04	2.32293e-04	1.85300e-04	2.00672e-04	8.08370e-04	2.40131e-04	2.54233e-04	1.81339e-04	2.48674e-04	1.32667e-04	2.26310e-04	1.27410e-04	1.70618e-04	2.51207e-04
DAG(18:1/20:2)+NH4	1.19979e-04	9.39854e-05	3.35697e-05	5.04446e-05	1.43855e-04	2.27035e-04	2.64959e-04	1.72399e-04	6.57753e-05	1.91441e-04	7.62074e-05	1.89457e-04	6.79182e-05	2.73018e-04	1.61359e-04	2.85911e-04	1.04510e-04	1.25056e-04	1.97703e-04	6.00099e-05	1.25729e-04	1.46037e-04	1.00113e-04	1.03030e-04	1.55081e-04	9.06079e-05	1.32480e-04	1.57100e-04	3.09181e-05	4.58123e-05	2.00169e-04
DAG(18:1/20:3)+NH4	0.000674493	0.001050541	0.000537890	0.000419952	0.000835412	0.000974798	0.000822019	0.001803582	0.001024227	0.000484992	0.000871005	0.001852898	0.000841178	0.001174224	0.001488793	0.001558775	0.000673547	0.000550383	0.001050016	0.000575451	0.000705904	0.001404029	0.000866310	0.000912249	0.000531956	0.000885195	0.000576985	0.001831388	0.000413068	0.000567528	0.000632719
DAG(18:1/20:4)+NH4	0.012935977	0.013921515	0.014064860	0.012018272	0.017376262	0.023353776	0.013716378	0.037324512	0.018245358	0.012878918	0.018360379	0.025599799	0.014631075	0.017406583	0.021831055	0.017447700	0.014657333	0.013415503	0.025314328	0.010515873	0.010364963	0.030708832	0.025027439	0.027237065	0.008918890	0.009870689	0.020570321	0.024148019	0.018696409	0.015606332	0.016453176
DAG(18:1/20:5)+NH4	1.52952e-04	1.87391e-04	8.80942e-05	3.43728e-05	9.10907e-05	7.68242e-05	9.03916e-05	1.65662e-04	1.85662e-04	6.49735e-05	6.17801e-05	1.46859e-04	1.16607e-04	8.56672e-05	1.60774e-04	1.71041e-04	7.90312e-05	0.00000e+00	1.04039e-04	0.00000e+00	8.04944e-05	9.44346e-05	1.73722e-04	1.26089e-04	4.07244e-05	6.06398e-05	1.32218e-04	1.12682e-04	5.52391e-05	6.77415e-05	1.20027e-04
DAG(18:1/22:4)+NH4	0.001236985	0.000964374	0.000499977	0.000356034	0.000675547	0.001673704	0.001224289	0.001165365	0.000635523	0.000373192	0.000646859	0.001680781	0.000491656	0.001440329	0.001459540	0.000777495	0.000492450	0.000139933	0.000644835	0.000644527	0.001267267	0.001491126	0.000695685	0.001166981	0.000760235	0.000354764	0.000357471	0.001092484	0.000367258	0.000695201	0.001173216
DAG(18:1/22:5)+NH4	0.001136199	0.001211774	0.000705033	0.000471999	0.000790036	0.001850656	0.000978986	0.001304731	0.000751912	0.000753846	0.000739236	0.001122175	0.000718394	0.001319782	0.001363857	0.000688171	0.000637396	0.000467661	0.001120856	0.000775728	0.003670688	0.001895370	0.001055770	0.000700562	0.000684838	0.000295823	0.000532013	0.000806788	0.000919186	0.000597678	0.002497416
DAG(18:1/22:6)+NH4	0.007453609	0.007462284	0.004169460	0.002328374	0.004384419	0.007819051	0.016009154	0.006042888	0.014995835	0.005372738	0.009145011	0.008335201	0.004554682	0.004653180	0.009715170	0.008358236	0.003990440	0.001725957	0.009688615	0.004966279	0.007464909	0.006687276	0.013935796	0.007208127	0.002328098	0.003520827	0.004524870	0.010927255	0.003434660	0.007072496	0.007112204
DAG(18:2/18:3)+NH4	7.48759e-05	7.27394e-05	4.66637e-05	0.00000e+00	2.88016e-05	3.53207e-05	4.53241e-05	7.17584e-05	0.00000e+00	5.72421e-05	3.84932e-05	0.00000e+00	8.27403e-05	5.36495e-05	4.11212e-05	0.00000e+00	9.34781e-05	5.99311e-05	0.00000e+00	0.00000e+00	4.73965e-05	7.07093e-05	0.00000e+00	0.00000e+00	0.00000e+00	0.00000e+00	0.00000e+00	3.57886e-05	0.00000e+00	0.00000e+00	0.00000e+00
DAG(18:2/20:3)+NH4	1.62507e-04	1.40830e-04	1.46989e-04	4.54843e-05	1.79711e-04	1.76506e-04	2.48495e-04	2.10086e-04	3.21749e-04	1.70533e-04	1.13817e-04	1.74024e-04	1.16104e-04	1.94547e-04	1.38661e-04	2.30989e-04	1.87828e-04	1.60387e-04	2.09572e-04	8.32972e-05	1.20209e-04	2.75229e-04	1.72095e-04	1.74680e-04	1.02256e-04	1.29920e-04	6.70426e-05	9.80540e-05	1.41698e-04	3.75420e-05	2.08465e-04
DAG(18:2/20:4)+NH4	0.000902693	0.000585195	0.001107578	0.000644868	0.001001098	0.000916720	0.001722495	0.001439114	0.000629669	0.001207459	0.001045762	0.001671798	0.000905667	0.001068803	0.001134946	0.000969000	0.000772419	0.000758068	0.000960042	0.000995566	0.000529917	0.001014445	0.001323923	0.001276517	0.000477649	0.000372556	0.001149285	0.000628657	0.000559839	0.000549494	0.001110699
DAG(18:2/20:5)+NH4	4.75118e-05	0.00000e+00	4.07633e-05	0.00000e+00	0.00000e+00	5.75419e-05	8.84582e-05	7.08795e-05	0.00000e+00	6.87426e-05	5.02691e-05	6.22906e-05	3.90689e-05	4.47160e-05	0.00000e+00	0.00000e+00	0.00000e+00	4.22694e-05	8.54827e-05	0.00000e+00	0.00000e+00	7.73357e-05	3.46156e-05	0.00000e+00	5.92911e-05	0.00000e+00	0.00000e+00	0.00000e+00	0.00000e+00	0.00000e+00	9.47551e-05
DAG(18:2/22:4)+NH4	1.75088e-04	1.18294e-04	9.91722e-05	1.07337e-04	2.17821e-04	9.97490e-05	1.97304e-04	1.41616e-04	1.06632e-04	2.05149e-04	1.12195e-04	1.60899e-04	1.05045e-04	1.29030e-04	1.25867e-04	6.59111e-05	7.37875e-05	7.08129e-05	5.16815e-05	1.06328e-04	1.58984e-04	1.05662e-04	9.05604e-05	1.16350e-04	9.17474e-05	7.79131e-05	9.57149e-05	1.19229e-04	1.20198e-04	7.71463e-05	2.92355e-04
DAG(18:2/22:5)+NH4	1.30053e-04	8.81584e-05	1.22438e-04	5.73121e-05	1.75186e-04	2.41155e-04	1.46368e-04	1.17412e-04	1.49518e-04	1.56823e-04	1.40627e-04	2.06628e-04	1.83929e-04	2.76730e-04	2.79795e-04	7.70389e-05	1.80658e-04	8.59338e-05	2.15048e-04	7.82880e-05	5.31088e-04	1.61533e-04	1.94332e-04	1.58667e-04	9.77865e-05	6.68874e-05	6.08892e-05	1.70186e-04	7.46468e-05	6.24207e-05	1.85421e-04
DAG(18:2/22:6)+NH4	0.000725697	0.000369197	0.000370854	0.000590806	0.001399020	0.000559952	0.001251004	0.000580633	0.001247019	0.000571325	0.000644758	0.000453930	0.000643057	0.000765270	0.000732532	0.000662478	0.000605537	0.000196938	0.000696413	0.000660917	0.000971079	0.000722992	0.000908538	0.000500819	0.000305190	0.000300829	0.000299848	0.000520398	0.000458645	0.000374190	0.001037496
DAG(20:0/20:0)+NH4	6.26552e-05	0.00000e+00	4.67400e-05	3.34119e-05	0.00000e+00	5.16783e-05	0.00000e+00	0.00000e+00	0.00000e+00	0.00000e+00	3.11386e-05	7.35920e-05	0.00000e+00	6.73353e-05	0.00000e+00	7.89579e-05	1.25620e-04	0.00000e+00	0.00000e+00	0.00000e+00	4.18159e-05	6.59521e-05	0.00000e+00	0.00000e+00	0.00000e+00	5.91783e-05	4.01162e-05	6.42240e-05	5.45051e-05	6.46353e-05	0.00000e+00
DCER(14:0)+H	1.54399e-04	3.79036e-05	9.78118e-05	5.21168e-05	9.72785e-05	7.70309e-05	1.49117e-04	5.17194e-05	1.70378e-04	3.87865e-05	7.74974e-05	1.72632e-04	1.24942e-04	1.44261e-04	4.81483e-05	1.52648e-04	6.56987e-05	1.09550e-04	1.20106e-04	8.87507e-05	5.92664e-05	7.62709e-05	1.13415e-04	4.79144e-05	8.29995e-05	2.72571e-05	5.50089e-05	1.31968e-04	5.31610e-05	6.95594e-05	6.85039e-05
DCER(16:0)+H	0.0001057050	0.0001977370	0.0001518580	0.0000589640	0.0001801470	0.0002610840	0.0001547760	0.0001234640	0.0001135180	0.0003008090	0.0001260800	0.0001873100	0.0001493410	0.0000820808	0.0000157987	0.0001220260	0.0001139580	0.0001119240	0.0003425980	0.0000815426	0.0013774370	0.0000592118	0.0000616014	0.0004208650	0.0001974230	0.0000945303	0.0001101220	0.0001883070	0.0000796364	0.0000914947	0.0001037190
DCER(18:0)+H	0.000525240	0.000588565	0.000856907	0.000771722	0.000455600	0.000338534	0.000498831	0.000339864	0.000884531	0.000470638	0.000512489	0.000521734	0.000279835	0.000536409	0.000493222	0.000692769	0.000677951	0.000515389	0.000859731	0.001075352	0.000374101	0.000580670	0.000551773	0.000520755	0.000991843	0.000255410	0.000854368	0.000599304	0.000327313	0.000415742	0.000224560
DCER(18:1)+H	7.13886e-05	1.09910e-04	1.03295e-04	5.39128e-05	5.91073e-05	6.11427e-05	6.19358e-05	4.78386e-05	3.67266e-05	5.43108e-05	5.70432e-05	8.59444e-05	2.49237e-05	4.29918e-05	3.39370e-05	6.33223e-05	1.76924e-05	5.31350e-05	1.36013e-04	2.91341e-05	3.11845e-05	3.26832e-05	6.54980e-05	5.28637e-05	8.08889e-05	8.48735e-05	1.28450e-04	7.09156e-05	2.47578e-05	4.11114e-05	6.74468e-05
DCER(20:0)+H	1.23889e-04	1.08350e-04	1.20568e-04	9.40186e-05	8.36621e-05	9.10367e-05	8.79330e-05	1.28058e-04	1.32279e-04	5.30026e-05	9.75634e-05	1.07439e-04	6.38080e-05	1.08885e-04	1.40461e-04	8.56542e-05	1.12411e-04	1.28492e-04	1.60133e-04	1.54360e-04	1.23376e-04	7.20626e-05	2.15943e-05	1.43264e-04	1.28493e-04	7.94368e-05	8.92494e-05	1.27435e-04	9.35891e-05	5.55725e-05	8.56357e-05
DCER(20:1)+H	1.89628e-04	9.25199e-05	1.43053e-04	1.15118e-04	1.67637e-04	1.35711e-04	1.39490e-04	1.96292e-04	1.89195e-04	8.70533e-05	1.30698e-04	1.48572e-04	1.43987e-04	1.06680e-04	2.51881e-04	1.41288e-04	1.01803e-04	5.95739e-05	1.51588e-04	2.08533e-04	2.66534e-04	1.76466e-04	1.70831e-04	1.36015e-04	3.65504e-05	7.42354e-05	1.49903e-04	1.72491e-04	1.12936e-04	7.00542e-05	6.44301e-05
DCER(22:0)+H	1.73272e-04	7.64354e-05	8.16518e-05	1.01675e-04	1.02274e-04	1.45824e-04	1.42110e-04	1.19453e-04	5.16827e-05	1.00082e-04	6.78214e-05	2.38577e-04	1.03496e-04	1.80988e-04	2.58948e-04	5.54325e-05	1.46221e-04	8.75209e-05	1.37319e-04	1.44411e-04	1.39559e-04	1.15265e-04	1.16630e-04	1.15752e-04	6.34151e-05	1.20375e-04	1.20650e-04	1.40232e-04	9.98454e-05	1.27982e-04	1.10685e-04
DCER(22:1)+H	1.32538e-04	6.17143e-05	6.95005e-05	4.25394e-05	7.27556e-05	1.16910e-04	9.59994e-05	6.43235e-05	1.46959e-04	1.02468e-04	6.73735e-05	1.00737e-04	3.83889e-05	2.41928e-05	1.14384e-04	1.21448e-04	1.19248e-04	7.15316e-05	1.06152e-04	3.39908e-05	8.12926e-05	7.33563e-05	7.14439e-05	5.49454e-05	4.87452e-05	7.82637e-05	7.64785e-05	6.05212e-05	3.76563e-05	3.39928e-05	5.33555e-05
DCER(24:0)+H	0	0	0	0	0	0	0	0	0	0	0	0	0	0	0	0	0	0	0	0	0	0	0	0	0	0	0	0	0	0	0
DCER(24:1)+H	0	0	0	0	0	0	0	0	0	0	0	0	0	0	0	0	0	0	0	0	0	0	0	0	0	0	0	0	0	0	0
DCER(26:0)+H	0	0	0	0	0	0	0	0	0	0	0	0	0	0	0	0	0	0	0	0	0	0	0	0	0	0	0	0	0	0	0
DCER(26:1)+H	0	0	0	0	0	0	0	0	0	0	0	0	0	0	0	0	0	0	0	0	0	0	0	0	0	0	0	0	0	0	0
DHA	0.001230033	0.000851256	0.000678761	0.000559888	0.001011907	0.000820979	0.001195296	0.002164971	0.001004410	0.000857472	0.000836037	0.000888612	0.000430656	0.000688609	0.001003880	0.000928405	0.000874864	0.000596887	0.000678437	0.000750103	0.000875523	0.000789449	0.001072038	0.001750651	0.000781081	0.000837220	0.000776657	0.000709696	0.000659805	0.000758543	0.000930280
DPA	3.39033e-04	1.98771e-04	1.09609e-04	9.53683e-05	1.62492e-04	2.19364e-04	2.12982e-04	3.89284e-04	1.33164e-04	1.65914e-04	1.29738e-04	1.87392e-04	9.47458e-05	1.86574e-04	2.02114e-04	1.80110e-04	1.76419e-04	1.14462e-04	1.39286e-04	1.38055e-04	2.85042e-04	2.23610e-04	1.23081e-04	2.95017e-04	1.77605e-04	1.36357e-04	1.34808e-04	1.35160e-04	1.41745e-04	2.16127e-04	3.51546e-04
E(22:0)+H	0	0	0	0	0	0	0	0	0	0	0	0	0	0	0	0	0	0	0	0	0	0	0	0	0	0	0	0	0	0	0
EPA	2.05668e-05	1.19799e-05	2.19603e-05	7.50260e-06	1.39125e-05	1.20322e-05	1.17495e-05	2.50828e-05	2.64701e-05	1.26140e-05	1.11296e-05	1.16838e-05	7.26806e-06	1.42934e-05	1.86361e-05	1.31736e-05	1.06462e-05	8.85363e-06	1.03039e-05	1.10309e-05	1.13011e-05	1.03553e-05	1.26870e-05	2.96990e-05	1.28863e-05	1.04888e-05	1.32737e-05	1.48941e-05	8.72333e-06	1.01749e-05	1.19820e-05
FFA 12:0 (Lauric acid)	0.006248183	0.004331493	0.003124204	0.001605452	0.001642066	0.002400020	0.002299573	0.006752665	0.005070947	0.002988502	0.002299539	0.002908384	0.001608595	0.002162198	0.002665022	0.005623506	0.006077804	0.003261306	0.002273731	0.002121542	0.002219931	0.001932620	0.002529959	0.005139808	0.005107200	0.003724921	0.003227497	0.002074893	0.001637702	0.002145154	0.003165311
FFA 13:0 (Tridecanoic acid)	0.001090617	0.001459117	0.001250441	0.000600661	0.000697897	0.000726608	0.000840432	0.001397311	0.001662286	0.001153015	0.000905527	0.001152830	0.000488313	0.000880693	0.000984922	0.001591551	0.001257375	0.001205301	0.000975829	0.000994304	0.000688893	0.000827705	0.000785036	0.001551768	0.001523011	0.000781432	0.001297872	0.000968244	0.000645963	0.000853030	0.000819582
FFA 14:0 (Myristic acid)	0.001434484	0.001394946	0.001025455	0.000724564	0.001806053	0.002381220	0.002842704	0.001662207	0.001407256	0.000884963	0.001123517	0.002044211	0.001003651	0.002787025	0.003604049	0.001263467	0.001110974	0.000938227	0.001258587	0.001562023	0.001493352	0.002334901	0.002833209	0.001479425	0.001163687	0.000848875	0.001088067	0.001465859	0.001441637	0.002643640	0.002886592
FFA 14:1 (Myristoleic acid, nâ€“5)	0.000618421	0.000619329	0.000551794	0.000296705	0.000468945	0.000390690	0.000524271	0.000720304	0.000588829	0.000394493	0.000478255	0.000489320	0.000246919	0.000548123	0.000634998	0.000604122	0.000520010	0.000488719	0.000462007	0.000474246	0.000386973	0.000410225	0.000513310	0.000654649	0.000567939	0.000365296	0.000564722	0.000447639	0.000372519	0.000533923	0.000518928
FFA 15:0 (Pentadecylic acid)	0.000218223	0.000241813	0.000180354	0.000116884	0.000201893	0.000246683	0.000303706	0.000245723	0.000269508	0.000162689	0.000224434	0.000285350	0.000166723	0.000372910	0.000395793	0.000291487	0.000191342	0.000175288	0.000244209	0.000247909	0.000236560	0.000295242	0.000313056	0.000220077	0.000202067	0.000148837	0.000235444	0.000246050	0.000202119	0.000289311	0.000258352
FFA 16:0 (Palmitic acid)	0.07416024	0.06492098	0.05304724	0.04037753	0.04073020	0.04012550	0.04982944	0.09918093	0.07399313	0.05546044	0.06136591	0.06899291	0.03762036	0.05132755	0.04775689	0.06271239	0.07005794	0.05666623	0.04890275	0.04617758	0.05427770	0.04896380	0.05877848	0.07223287	0.05413924	0.04880033	0.06011569	0.04548766	0.04756000	0.04378412	0.05404155
FFA 16:1 (Palmitoleic acid, nâ€“7)	0.006013472	0.003971589	0.002848060	0.002319018	0.002637078	0.002986506	0.003206110	0.010015261	0.004186187	0.003080789	0.003135189	0.003671222	0.001818128	0.003041884	0.003680609	0.003961645	0.003947295	0.002833571	0.002627069	0.002516997	0.003545500	0.003276062	0.002678695	0.006908555	0.003902669	0.003696177	0.003481061	0.002639575	0.002077294	0.003682612	0.003430381
FFA 17:0 (Margaric acid)	0.000855602	0.001006499	0.000826931	0.000443263	0.000499737	0.000668881	0.000765232	0.000948456	0.000990888	0.000798981	0.000634597	0.000920740	0.000370904	0.000755127	0.000858191	0.001105413	0.000823736	0.000821017	0.000666411	0.000739205	0.000528233	0.000723980	0.000755920	0.001270339	0.000967818	0.000611269	0.000883688	0.000734267	0.000485636	0.000775911	0.000715324
FFA 17:1 (cis-10-Heptadecanoic acid, nâ€“7)	0.000735334	0.000783154	0.000593033	0.000314050	0.000407778	0.000556206	0.000611644	0.000958813	0.000714007	0.000565943	0.000496226	0.000681263	0.000266216	0.000739941	0.000630804	0.000795008	0.000514237	0.000534520	0.000527699	0.000502062	0.000358279	0.000614007	0.000516250	0.000997759	0.000691343	0.000528249	0.000648962	0.000608781	0.000265801	0.000628184	0.000470503
FFA 18:0 (Stearic acid)	0.02750521	0.02931079	0.02372879	0.01902423	0.02644483	0.02187137	0.02749768	0.03057143	0.03049131	0.02275362	0.03021295	0.03140313	0.01981601	0.02794384	0.03332040	0.02481655	0.02958921	0.02207600	0.02443759	0.02508093	0.02327895	0.02815658	0.03264464	0.02358314	0.02183462	0.01995545	0.02733183	0.02171448	0.02343817	0.03410689	0.02718091
FFA 18:1 (Elaidic acid, nâ€“9 or trans-Vaccenic acid, nâ€“7)	0.007805701	0.004574926	0.003158352	0.003619028	0.005264124	0.005933159	0.006984773	0.013723754	0.004678368	0.004131595	0.005416827	0.005545292	0.002885004	0.006688556	0.007695261	0.005554113	0.005029313	0.003902100	0.003960310	0.004499519	0.004308697	0.007750908	0.006783913	0.008625061	0.004127890	0.004815406	0.004531831	0.004009941	0.004153473	0.008068341	0.006608309
FFA 18:1 (Oleic acid, nâ€“9 or cis-Vaccenic acid, nâ€“7)	0.007814971	0.004576194	0.003315636	0.003622601	0.005217070	0.005792943	0.006957025	0.013523535	0.004655190	0.004103858	0.005171529	0.005531591	0.002681384	0.006963163	0.007871714	0.005474841	0.005108669	0.003882393	0.003804122	0.004476598	0.004019204	0.007479059	0.006789841	0.008909144	0.003936222	0.004887128	0.004665945	0.003826300	0.004214942	0.008382159	0.006300911
FFA 18:2 (Linoleic acid, nâ€“6)	0.002211399	0.001511121	0.001658316	0.001124295	0.001864728	0.001255992	0.001642128	0.004482271	0.001342693	0.002006919	0.001376048	0.001178660	0.000831488	0.001377987	0.001367188	0.001647390	0.001319894	0.001318647	0.000821337	0.000986871	0.000867261	0.001373941	0.001328284	0.003830169	0.001312491	0.001314477	0.001491580	0.000806145	0.000780583	0.001220557	0.001199482
FFA 18:3 (a-Linolenic acid, nâ€“3 or g-Linolenic acid, nâ€“6)	0.000260802	0.000181009	0.000160339	0.000149394	0.000179501	0.000117947	0.000156172	0.000380709	0.000159626	0.000202843	0.000178399	0.000124064	0.000132671	0.000159338	0.000207860	0.000189271	0.000139654	0.000171966	0.000132597	0.000125779	0.000140542	0.000129526	0.000154812	0.000336846	0.000170745	0.000170860	0.000218275	0.000149188	0.000100418	0.000155071	0.000163195
FFA 18:4 (Stearidonic acid, nâ€“3)	1.93560e-04	1.83980e-04	1.54505e-04	8.68873e-05	1.12399e-04	1.20715e-04	1.29261e-04	2.11609e-04	2.14818e-04	1.45382e-04	1.29587e-04	1.40330e-04	6.95669e-05	1.17429e-04	1.59761e-04	2.14219e-04	1.44519e-04	1.49886e-04	1.41720e-04	1.63040e-04	8.44006e-05	1.29143e-04	1.51688e-04	2.22104e-04	1.80597e-04	1.01525e-04	1.67044e-04	1.54649e-04	8.28789e-05	1.24772e-04	1.45334e-04
FFA 19:0 (Tuberculostearic acid)	4.51138e-04	2.38071e-04	1.84105e-04	1.33980e-04	1.27150e-04	1.54063e-04	0.00000e+00	4.07123e-04	2.65833e-04	2.12427e-04	1.37981e-04	1.95932e-04	9.08420e-05	0.00000e+00	0.00000e+00	3.43859e-04	1.84402e-04	2.09625e-04	2.00250e-04	0.00000e+00	1.17523e-04	1.57166e-04	0.00000e+00	4.19943e-04	2.51621e-04	1.47960e-04	0.00000e+00	2.08500e-04	9.58955e-05	2.50645e-04	1.56753e-04
FFA 20:0 (Arachidic acid)	0.005626813	0.010070636	0.004172663	0.001812785	0.002079210	0.004326234	0.006451747	0.005605561	0.009357878	0.006016757	0.003284377	0.006141077	0.003719314	0.004189762	0.004984800	0.005465385	0.004762685	0.004702674	0.002895127	0.003066961	0.002261360	0.001685973	0.005989401	0.018975652	0.005765513	0.006553080	0.005439999	0.003005828	0.002102189	0.002877570	0.005224783
FFA 20:1 (cis-11-Eicosenoic acid, nâ€“9)	0.003089041	0.002358465	0.001790021	0.001162290	0.001019032	0.001402465	0.001413864	0.005533678	0.001820248	0.003260454	0.002035910	0.001796970	0.000746194	0.001814722	0.001699064	0.002786618	0.002857024	0.002281177	0.001247044	0.001193805	0.001151335	0.001656387	0.001157197	0.005312251	0.002652730	0.002698355	0.001971866	0.001286653	0.000887136	0.001857072	0.001440995
FFA 20:2 (cis-11-14-Eicosadienoic acid, nâ€“6)	0.000990336	0.000747508	0.000696188	0.000421941	0.000610402	0.000511180	0.000711668	0.001591916	0.000573183	0.000962579	0.000782543	0.000697065	0.000393191	0.000649467	0.000623606	0.000838626	0.000780500	0.000718715	0.000488387	0.000485579	0.000588024	0.000653586	0.000523601	0.001481234	0.000767241	0.000691099	0.000619289	0.000454439	0.000375263	0.000588980	0.000583169
FFA 20:3 (Dihomo-g-linolenic acid, nâ€“6 or Mead acid, nâ€“9)	0.003613015	0.002461767	0.001741648	0.001483164	0.002268292	0.001975114	0.002964091	0.005813229	0.002562177	0.001917724	0.001851066	0.002597398	0.001345466	0.002470837	0.002738805	0.002468048	0.002085576	0.001709732	0.001994602	0.002017156	0.002059125	0.002532952	0.002358963	0.004194591	0.002104639	0.002012818	0.002133894	0.001920871	0.001921927	0.002311935	0.002669462
FFA 20:4 (Arachidonic acid, nâ€“6)	0.08722165	0.07171925	0.05688694	0.04527522	0.05842767	0.05313084	0.07238081	0.12148149	0.08368721	0.04239592	0.06563049	0.07626104	0.04101054	0.06489946	0.08029354	0.06946882	0.06283135	0.06128885	0.05575696	0.06174260	0.05864777	0.06525466	0.06577038	0.08612512	0.05859778	0.05416159	0.06709717	0.05266739	0.05493151	0.06652089	0.06900734
FFA 20:5 (Eicosapentaenoic acid, nâ€“3)	4.90151e-05	0.00000e+00	6.60847e-05	0.00000e+00	2.49310e-05	3.99718e-05	4.58374e-05	0.00000e+00	1.13209e-04	4.23924e-05	3.61000e-05	6.18496e-05	0.00000e+00	7.31030e-05	9.20210e-05	0.00000e+00	5.44931e-05	4.09065e-05	3.39999e-05	3.69377e-05	5.48420e-05	0.00000e+00	0.00000e+00	0.00000e+00	0.00000e+00	1.59996e-05	3.31445e-05	5.60274e-05	4.90199e-05	4.40017e-05	3.81180e-05
FFA 21:0 (Heneicosanoic acid)	0.010974372	0.015137324	0.007639326	0.003929387	0.005237565	0.007143036	0.010069041	0.010123930	0.012902672	0.009274468	0.005474544	0.010362345	0.005657133	0.007873873	0.008974480	0.010846098	0.007854634	0.008101517	0.006086524	0.006419591	0.005033059	0.005039373	0.010114430	0.028616869	0.010309452	0.009860927	0.009304620	0.007104964	0.003997973	0.006523101	0.008242811
FFA 22:0 (Behenic acid)	0.009798148	0.017846941	0.006624270	0.003521858	0.006055477	0.010279668	0.013937786	0.007796963	0.014240752	0.007692538	0.006528269	0.012233875	0.007625759	0.011675444	0.011425367	0.008730036	0.007769383	0.007435561	0.004095733	0.007013598	0.005640073	0.003085562	0.015075622	0.022725474	0.009701780	0.009638553	0.010080250	0.008147190	0.004727015	0.005200710	0.012639887
FFA 22:1 (Erucic acid, nâ€“9)	0.000358751	0.000288575	0.000196493	0.000155821	0.000192660	0.000249317	0.000298992	0.000448478	0.000400143	0.000244333	0.000225409	0.000294124	0.000137085	0.000341671	0.000326750	0.000319597	0.000382453	0.000235319	0.000224608	0.000252290	0.000195001	0.000329029	0.000290072	0.000628564	0.000240550	0.000244440	0.000252892	0.000219783	0.000164143	0.000323657	0.000265611
FFA 22:4 (Docosatetraenoic acid, nâ€“6)	0.005598134	0.004245256	0.003818242	0.002184488	0.001582877	0.001692199	0.002351433	0.011158003	0.003396828	0.004967597	0.003409475	0.003424688	0.001308107	0.001927431	0.001995951	0.005277647	0.003923469	0.005359892	0.002345588	0.001858751	0.001885226	0.002235219	0.001451572	0.013090499	0.005233235	0.004081338	0.004453560	0.001826754	0.001933131	0.002059818	0.002063430
FFA 22:5 (Docosapentaenoic acid, nâ€“6)	0.003810669	0.002446966	0.001485953	0.001146125	0.001864654	0.002478861	0.002573411	0.005112286	0.001648555	0.002101567	0.001735048	0.002433053	0.001053609	0.002223215	0.002322454	0.002146943	0.002035078	0.001572478	0.001653260	0.001534146	0.003202857	0.002468991	0.001568088	0.000000000	0.002082563	0.001679844	0.001695705	0.001670309	0.001620148	0.002486446	0.003780587
FFA 22:6 (Docosahexaenoic acid, nâ€“3)	0.004986560	0.003907984	0.002849157	0.002112856	0.003945806	0.003285291	0.004522700	0.008889003	0.004326918	0.003690592	0.003543865	0.003673663	0.001739110	0.002584979	0.003590212	0.004033766	0.003493801	0.002657686	0.002559304	0.002984818	0.003298187	0.003054292	0.004114465	0.007881857	0.003381446	0.003427976	0.003204694	0.002774194	0.002555410	0.002837434	0.003873754
FFA 23:0 (Tricosanoic acid)	0.001204747	0.000979724	0.000759930	0.000554232	0.000910722	0.000853052	0.000767405	0.001272291	0.000978149	0.000841471	0.000755752	0.001026623	0.000342050	0.000976769	0.000891816	0.001179118	0.000819364	0.000931060	0.000833284	0.000964754	0.000505202	0.001177752	0.000914231	0.001295349	0.001055866	0.000970055	0.000846332	0.000771642	0.000514391	0.001113197	0.000762567
FFA 24:0 (Lignoceric acid)	0.003724681	0.003767212	0.002065361	0.001745187	0.002277496	0.002099236	0.002058800	0.004955089	0.002648411	0.002523569	0.002058482	0.002843317	0.001012279	0.002514758	0.002470888	0.004211751	0.002820977	0.003084814	0.002455913	0.002778008	0.001472812	0.002948653	0.002228383	0.004250410	0.002978740	0.003368705	0.002730895	0.002167006	0.001525755	0.002620900	0.002062484
FFA 24:1 (Nervonic acid, nâ€“9)	0.004723681	0.003902822	0.002089484	0.001690131	0.002728805	0.003135886	0.003012203	0.005722444	0.002977083	0.002559653	0.002204614	0.003457520	0.001151110	0.003843900	0.003287484	0.004214502	0.002809198	0.002378265	0.002532250	0.003206303	0.001567584	0.004632172	0.003197565	0.004364440	0.003063823	0.003461130	0.002557866	0.002332815	0.001632959	0.003949528	0.002705574
FFA 25:0 (Pentacosanoic acid)	0.002467255	0.002367321	0.001455211	0.001137698	0.001256677	0.001591255	0.001724032	0.002645571	0.002307278	0.001706940	0.001199387	0.002095896	0.000742362	0.001618898	0.001877335	0.002738589	0.001552593	0.001572845	0.001628883	0.001682695	0.001068152	0.001842170	0.001650897	0.002826310	0.001893145	0.001611532	0.001661385	0.001765843	0.000831527	0.001575380	0.001568859
FFA 26:0 (Cerotic acid)	0.000643805	0.000712389	0.000445440	0.000266743	0.000291534	0.000405792	0.000502177	0.000822438	0.000568742	0.000446603	0.000321125	0.000554723	0.000180033	0.000418313	0.000463135	0.000768509	0.000442263	0.000508200	0.000437879	0.000432127	0.000268793	0.000463074	0.000374563	0.000904976	0.000533977	0.000446690	0.000511219	0.000466685	0.000250782	0.000380793	0.000490390
FFA 27:0 (Heptacosanoic acid)	0.002081518	0.002268146	0.001398876	0.000839738	0.001003230	0.001364229	0.001649121	0.002270109	0.001931198	0.001309167	0.001057503	0.001998184	0.000603450	0.001569792	0.001861302	0.002379449	0.001287745	0.001293580	0.001454953	0.001360044	0.000900840	0.001529984	0.001506430	0.002121863	0.001772736	0.001132405	0.001339173	0.001632569	0.000731486	0.001540712	0.000000000
FFA 28:0 (Montanic acid)	0.001072160	0.001073421	0.000649871	0.000457926	0.000450874	0.000525118	0.000685194	0.000939813	0.000881679	0.000781951	0.000557041	0.000904884	0.000307189	0.000685182	0.000780494	0.001071550	0.000760394	0.000801574	0.000714701	0.000670124	0.000430048	0.000678345	0.000635580	0.001038457	0.000952278	0.000628142	0.000730403	0.000749960	0.000327252	0.000645904	0.000575904
HCER(14:0)+H	0	0	0	0	0	0	0	0	0	0	0	0	0	0	0	0	0	0	0	0	0	0	0	0	0	0	0	0	0	0	0
HCER(16:0)+H	0	0	0	0	0	0	0	0	0	0	0	0	0	0	0	0	0	0	0	0	0	0	0	0	0	0	0	0	0	0	0
HCER(18:0)+H	0	0	0	0	0	0	0	0	0	0	0	0	0	0	0	0	0	0	0	0	0	0	0	0	0	0	0	0	0	0	0
HCER(18:1)+H	0	0	0	0	0	0	0	0	0	0	0	0	0	0	0	0	0	0	0	0	0	0	0	0	0	0	0	0	0	0	0
HCER(20:0)+H	0	0	0	0	0	0	0	0	0	0	0	0	0	0	0	0	0	0	0	0	0	0	0	0	0	0	0	0	0	0	0
HCER(20:1)+H	0	0	0	0	0	0	0	0	0	0	0	0	0	0	0	0	0	0	0	0	0	0	0	0	0	0	0	0	0	0	0
HCER(22:0)+H	0	0	0	0	0	0	0	0	0	0	0	0	0	0	0	0	0	0	0	0	0	0	0	0	0	0	0	0	0	0	0
HCER(22:1)+H	0	0	0	0	0	0	0	0	0	0	0	0	0	0	0	0	0	0	0	0	0	0	0	0	0	0	0	0	0	0	0
HCER(24:0)+H	0	0	0	0	0	0	0	0	0	0	0	0	0	0	0	0	0	0	0	0	0	0	0	0	0	0	0	0	0	0	0
HCER(24:1)+H	0	0	0	0	0	0	0	0	0	0	0	0	0	0	0	0	0	0	0	0	0	0	0	0	0	0	0	0	0	0	0
HCER(26:0)+H	0	0	0	0	0	0	0	0	0	0	0	0	0	0	0	0	0	0	0	0	0	0	0	0	0	0	0	0	0	0	0
HCER(26:1)+H	0	0	0	0	0	0	0	0	0	0	0	0	0	0	0	0	0	0	0	0	0	0	0	0	0	0	0	0	0	0	0
HCER(d18:0/18:0)+H	0	0	0	0	0	0	0	0	0	0	0	0	0	0	0	0	0	0	0	0	0	0	0	0	0	0	0	0	0	0	0
HCER(d18:0/20:0)+H	0	0	0	0	0	0	0	0	0	0	0	0	0	0	0	0	0	0	0	0	0	0	0	0	0	0	0	0	0	0	0
HCER(d18:0/22:0)+H	0	0	0	0	0	0	0	0	0	0	0	0	0	0	0	0	0	0	0	0	0	0	0	0	0	0	0	0	0	0	0
HCER(d18:0/24:0)+H	0	0	0	0	0	0	0	0	0	0	0	0	0	0	0	0	0	0	0	0	0	0	0	0	0	0	0	0	0	0	0
HCER(d18:0/24:1)+H	0	0	0	0	0	0	0	0	0	0	0	0	0	0	0	0	0	0	0	0	0	0	0	0	0	0	0	0	0	0	0
HCER(d18:0/26:0)+H	0	0	0	0	0	0	0	0	0	0	0	0	0	0	0	0	0	0	0	0	0	0	0	0	0	0	0	0	0	0	0
HCER(d18:0/26:1)+H	0	0	0	0	0	0	0	0	0	0	0	0	0	0	0	0	0	0	0	0	0	0	0	0	0	0	0	0	0	0	0
LCER(14:0)+H	0	0	0	0	0	0	0	0	0	0	0	0	0	0	0	0	0	0	0	0	0	0	0	0	0	0	0	0	0	0	0
LCER(16:0)+H	0	0	0	0	0	0	0	0	0	0	0	0	0	0	0	0	0	0	0	0	0	0	0	0	0	0	0	0	0	0	0
LCER(18:0)+H	0	0	0	0	0	0	0	0	0	0	0	0	0	0	0	0	0	0	0	0	0	0	0	0	0	0	0	0	0	0	0
LCER(18:1)+H	0	0	0	0	0	0	0	0	0	0	0	0	0	0	0	0	0	0	0	0	0	0	0	0	0	0	0	0	0	0	0
LCER(20:0)+H	0	0	0	0	0	0	0	0	0	0	0	0	0	0	0	0	0	0	0	0	0	0	0	0	0	0	0	0	0	0	0
LCER(20:1)+H	0	0	0	0	0	0	0	0	0	0	0	0	0	0	0	0	0	0	0	0	0	0	0	0	0	0	0	0	0	0	0
LCER(22:0)+H	0	0	0	0	0	0	0	0	0	0	0	0	0	0	0	0	0	0	0	0	0	0	0	0	0	0	0	0	0	0	0
LCER(22:1)+H	0	0	0	0	0	0	0	0	0	0	0	0	0	0	0	0	0	0	0	0	0	0	0	0	0	0	0	0	0	0	0
LCER(24:0)+H	0	0	0	0	0	0	0	0	0	0	0	0	0	0	0	0	0	0	0	0	0	0	0	0	0	0	0	0	0	0	0
LCER(24:1)+H	0	0	0	0	0	0	0	0	0	0	0	0	0	0	0	0	0	0	0	0	0	0	0	0	0	0	0	0	0	0	0
LCER(26:0)+H	0	0	0	0	0	0	0	0	0	0	0	0	0	0	0	0	0	0	0	0	0	0	0	0	0	0	0	0	0	0	0
LCER(26:1)+H	0	0	0	0	0	0	0	0	0	0	0	0	0	0	0	0	0	0	0	0	0	0	0	0	0	0	0	0	0	0	0
LCER(d18:0/18:0)+H	0	0	0	0	0	0	0	0	0	0	0	0	0	0	0	0	0	0	0	0	0	0	0	0	0	0	0	0	0	0	0
LCER(d18:0/20:0)+H	0	0	0	0	0	0	0	0	0	0	0	0	0	0	0	0	0	0	0	0	0	0	0	0	0	0	0	0	0	0	0
LCER(d18:0/22:0)+H	0	0	0	0	0	0	0	0	0	0	0	0	0	0	0	0	0	0	0	0	0	0	0	0	0	0	0	0	0	0	0
LCER(d18:0/24:0)+H	0	0	0	0	0	0	0	0	0	0	0	0	0	0	0	0	0	0	0	0	0	0	0	0	0	0	0	0	0	0	0
LCER(d18:0/24:1)+H	0	0	0	0	0	0	0	0	0	0	0	0	0	0	0	0	0	0	0	0	0	0	0	0	0	0	0	0	0	0	0
LCER(d18:0/26:0)+H	0	0	0	0	0	0	0	0	0	0	0	0	0	0	0	0	0	0	0	0	0	0	0	0	0	0	0	0	0	0	0
LCER(d18:0/26:1)+H	0	0	0	0	0	0	0	0	0	0	0	0	0	0	0	0	0	0	0	0	0	0	0	0	0	0	0	0	0	0	0
LPC(14:0)+AcO	4.43595e-05	7.24902e-05	2.29804e-05	3.73354e-05	5.49145e-05	4.45542e-05	4.95812e-05	8.73879e-05	2.56422e-05	2.93830e-05	4.25171e-05	7.17085e-05	2.19165e-05	4.80421e-05	4.74138e-05	1.62947e-05	5.44238e-05	4.70215e-05	1.78027e-05	5.13062e-05	1.88514e-05	5.24149e-05	1.65978e-05	4.40246e-05	3.71319e-05	5.07527e-05	1.21358e-05	5.16975e-05	2.18591e-05	6.33964e-05	5.51926e-05
LPC(16:0)+AcO	0.013673699	0.013222875	0.011919811	0.008775451	0.014394416	0.011191720	0.013406475	0.014897564	0.014063370	0.011421196	0.015416902	0.023137788	0.012413616	0.012480396	0.013580819	0.012707820	0.014064362	0.015181480	0.012991345	0.012427288	0.015177453	0.012861918	0.009303526	0.016900996	0.011389101	0.009687500	0.012420948	0.012002285	0.009055751	0.012459084	0.011968996
LPC(16:1)+AcO	0.000346101	0.000260716	0.000232733	0.000166924	0.000340722	0.000280162	0.000322049	0.000517997	0.000205371	0.000244670	0.000434365	0.000566436	0.000205983	0.000248317	0.000277736	0.000265463	0.000326562	0.000221024	0.000196339	0.000218032	0.000227053	0.000361835	0.000208109	0.000457598	0.000286686	0.000256852	0.000230825	0.000222407	0.000177244	0.000337556	0.000259468
LPC(18:0)+AcO	0.004246457	0.003967145	0.003697061	0.002877634	0.004561776	0.004523431	0.005039707	0.004522398	0.004616591	0.003807636	0.005147358	0.008703017	0.004400743	0.006331175	0.006164864	0.005035588	0.004958915	0.005184507	0.003919331	0.003683773	0.005561168	0.005877946	0.003332781	0.004902746	0.003140641	0.003347153	0.004706612	0.004774255	0.003076480	0.005167621	0.005472399
LPC(18:1)+AcO	0.012203570	0.010729885	0.006620362	0.005207000	0.010023266	0.009581719	0.015796933	0.015541891	0.011291333	0.008796003	0.010808905	0.021581653	0.008573243	0.011795800	0.012511564	0.010675786	0.008191862	0.009114679	0.007376764	0.006742793	0.009268076	0.012327649	0.008715040	0.017723756	0.010291586	0.008507653	0.007688376	0.006596159	0.005260604	0.009662086	0.013779056
LPC(18:1)+AcOd7_SPLASH.IS	0	0	0	0	0	0	0	0	0	0	0	0	0	0	0	0	0	0	0	0	0	0	0	0	0	0	0	0	0	0	0
LPC(18:2)+AcO	0.000683461	0.000613146	0.000480150	0.000292612	0.000902965	0.000572260	0.001021323	0.000593642	0.000560992	0.000622904	0.000757828	0.001117987	0.000665504	0.000646251	0.000609746	0.000657220	0.000495248	0.000594251	0.000521375	0.000412380	0.000484875	0.000849102	0.000471294	0.000871382	0.000471374	0.000443587	0.000475981	0.000389305	0.000291272	0.000373036	0.000711313
LPC(18:3)+AcO	0	0	0	0	0	0	0	0	0	0	0	0	0	0	0	0	0	0	0	0	0	0	0	0	0	0	0	0	0	0	0
LPC(20:0)+AcO	4.27124e-05	4.95113e-05	2.82720e-05	0.00000e+00	3.00851e-05	1.66160e-04	5.19690e-05	9.62865e-05	3.99039e-05	7.65233e-05	4.66537e-05	1.11142e-04	3.48215e-05	8.17033e-05	1.09479e-04	7.24216e-05	7.36995e-05	0.00000e+00	4.65028e-05	3.03471e-05	5.29421e-05	7.97598e-05	3.31525e-05	6.95830e-05	3.74698e-05	4.03912e-05	0.00000e+00	6.68813e-05	4.37349e-05	8.53549e-05	1.30651e-04
LPC(20:1)+AcO	0.000450642	0.000275441	0.000240213	0.000154946	0.000307027	0.000349558	0.000551591	0.000501656	0.000276128	0.000265159	0.000336504	0.000733263	0.000281534	0.000550984	0.000647765	0.000401063	0.000283567	0.000240302	0.000239060	0.000271227	0.000360850	0.000413699	0.000193394	0.000482067	0.000355798	0.000287973	0.000311905	0.000244824	0.000200578	0.000337452	0.000583152
LPC(20:2)+AcO	1.00971e-04	1.45242e-04	1.10687e-04	7.29826e-05	1.47361e-04	1.22547e-04	1.35464e-04	1.11480e-04	1.41773e-04	1.13844e-04	1.15582e-04	1.95150e-04	8.14300e-05	1.33867e-04	8.56698e-05	5.88561e-05	1.17913e-04	1.40663e-04	1.03475e-04	1.07348e-04	7.16951e-05	1.16169e-04	6.66596e-05	1.89189e-04	7.80095e-05	7.19783e-05	6.07360e-05	7.90931e-05	7.61328e-05	1.15073e-04	1.24918e-04
LPC(20:3)+AcO	9.53328e-05	1.18511e-04	8.67393e-05	4.52715e-05	7.68851e-05	5.58338e-05	1.40824e-04	1.51515e-04	8.91852e-05	3.67152e-05	1.56754e-04	1.70532e-04	1.09510e-04	9.06283e-05	1.27886e-04	1.12018e-04	0.00000e+00	1.04958e-04	0.00000e+00	8.75582e-05	8.63524e-05	6.16239e-05	4.96592e-05	1.89741e-04	8.73400e-05	8.92683e-05	3.63478e-05	9.39688e-05	3.30704e-05	9.03508e-05	1.63126e-04
LPC(20:4)+AcO	0.000879694	0.000703827	0.000448892	0.000344480	0.000920893	0.000575301	0.001014779	0.001035010	0.000710094	0.000672382	0.000863553	0.001565079	0.000638846	0.000617478	0.000784980	0.000693870	0.000515367	0.000486947	0.000624255	0.000460220	0.000514578	0.000901218	0.000525904	0.001208761	0.000696614	0.000542687	0.000609941	0.000559881	0.000389781	0.000735445	0.000920471
LPC(20:5)+AcO	0	0	0	0	0	0	0	0	0	0	0	0	0	0	0	0	0	0	0	0	0	0	0	0	0	0	0	0	0	0	0
LPC(22:4)+AcO	0.000202393	0.000168330	0.000127336	0.000104652	0.000175434	0.000265908	0.000255180	0.000209427	0.000110246	0.000217077	0.000225798	0.000481715	0.000131445	0.000217603	0.000164682	0.000141334	0.000185625	0.000182224	0.000175152	0.000151792	0.000191218	0.000204007	0.000139458	0.000292981	0.000141713	0.000163536	0.000156784	0.000111912	0.000112956	0.000206350	0.000235527
LPC(22:5)+AcO	3.18600e-05	4.27232e-05	3.26301e-05	0.00000e+00	0.00000e+00	4.02080e-05	2.34540e-05	3.24045e-05	0.00000e+00	0.00000e+00	4.16051e-05	9.53639e-05	0.00000e+00	0.00000e+00	3.93329e-05	0.00000e+00	0.00000e+00	0.00000e+00	0.00000e+00	0.00000e+00	0.00000e+00	0.00000e+00	0.00000e+00	5.65584e-05	3.57100e-05	4.32348e-05	0.00000e+00	0.00000e+00	0.00000e+00	0.00000e+00	4.43664e-05
LPC(22:6)+AcO	7.18542e-05	3.97004e-05	6.38923e-05	6.91259e-05	7.41727e-05	5.58732e-05	6.44699e-05	7.64778e-05	7.59621e-05	8.46333e-05	1.10997e-04	7.96069e-05	7.43554e-05	4.53740e-05	8.22417e-05	5.29458e-05	9.91273e-05	5.67915e-05	6.37681e-05	0.00000e+00	9.14139e-05	5.97270e-05	9.33243e-05	1.04420e-04	8.07552e-05	4.03431e-05	4.45438e-05	3.34663e-05	0.00000e+00	7.16336e-05	6.99899e-05
LPE(14:0)-H	0	0	0	0	0	0	0	0	0	0	0	0	0	0	0	0	0	0	0	0	0	0	0	0	0	0	0	0	0	0	0
LPE(16:0)-H	0.003284907	0.002789377	0.003007705	0.002796759	0.002974737	0.001991595	0.003137176	0.002882624	0.004014788	0.002250101	0.003694875	0.004318172	0.002200919	0.001822306	0.002963614	0.003267539	0.003548548	0.003422773	0.003156879	0.002930989	0.003264331	0.003440376	0.003222516	0.004118351	0.002387410	0.002627615	0.003148554	0.003050686	0.002635287	0.002606286	0.003093501
LPE(16:1)-H	0.000410080	0.000225071	0.000117747	0.000000000	0.000207274	0.000254820	0.000253813	0.000278483	0.000156483	0.000357084	0.000319246	0.000317900	0.000130288	0.000000000	0.000276329	0.000207320	0.000184127	0.000000000	0.000216410	0.000294057	0.000309777	0.000292614	0.000338159	0.000440241	0.000279812	0.000195545	0.000000000	0.000269467	0.000165774	0.000351459	0.000241256
LPE(18:0)-H	0.02175815	0.02744233	0.02283863	0.02971019	0.02551204	0.02118738	0.02078442	0.01109639	0.02519435	0.03022484	0.03379165	0.02540638	0.02451942	0.01963407	0.02749491	0.02328281	0.02834253	0.03334426	0.03583539	0.03151879	0.02629396	0.02923636	0.03279280	0.01884732	0.01796167	0.02451007	0.03588157	0.02939088	0.02683713	0.02651499	0.02501054
LPE(18:1)-H	0.014780763	0.009905773	0.008808370	0.005704740	0.011272404	0.011024890	0.018398424	0.015289180	0.010971457	0.008504019	0.013863980	0.023780994	0.009209354	0.012403371	0.017693378	0.012718213	0.011303566	0.011011797	0.008652158	0.007579426	0.010466871	0.014954895	0.013460179	0.021473686	0.010508967	0.011763504	0.008421725	0.008442663	0.005770849	0.013919228	0.017481794
LPE(18:1)-Hd7_SPLASH.IS	0	0	0	0	0	0	0	0	0	0	0	0	0	0	0	0	0	0	0	0	0	0	0	0	0	0	0	0	0	0	0
LPE(18:2)-H	0.000774902	0.000603346	0.000656945	0.000592070	0.001048423	0.000508862	0.000845982	0.000455775	0.000458954	0.000791812	0.000888818	0.001052067	0.000535933	0.000270260	0.000727911	0.000319014	0.000516420	0.000557043	0.000570072	0.000280569	0.000549717	0.000691910	0.000407289	0.001280694	0.000437410	0.000408810	0.000635613	0.000308015	0.000230672	0.000532420	0.000515287
LPE(18:3)-H	0	0	0	0	0	0	0	0	0	0	0	0	0	0	0	0	0	0	0	0	0	0	0	0	0	0	0	0	0	0	0
LPE(20:0)-H	0.000000000	0.000000000	0.000000000	0.000000000	0.000000000	0.000000000	0.000146009	0.000000000	0.000000000	0.000000000	0.000000000	0.000000000	0.000000000	0.000124816	0.000000000	0.000000000	0.000000000	0.000000000	0.000000000	0.000000000	0.000000000	0.000000000	0.000000000	0.000000000	0.000000000	0.000000000	0.000000000	0.000000000	0.000000000	0.000000000	0.000000000
LPE(20:1)-H	0.000932024	0.000643372	0.000258224	0.000256459	0.000270469	0.000841928	0.001308145	0.000800776	0.000190020	0.000366375	0.000000000	0.001063595	0.000547134	0.001564701	0.002150136	0.000574885	0.000463303	0.000240746	0.000189907	0.000199704	0.000333404	0.000969217	0.000634354	0.000701312	0.000328497	0.000685865	0.000269577	0.000489919	0.000264925	0.000803831	0.001048760
LPE(20:2)-H	0.000000000	0.000273810	0.000000000	0.000000000	0.000210019	0.000176115	0.000157615	0.000192890	0.000000000	0.000132483	0.000200057	0.000261962	0.000194187	0.000155723	0.000173864	0.000208338	0.000000000	0.000000000	0.000000000	0.000000000	0.000000000	0.000245389	0.000000000	0.000194548	0.000000000	0.000218629	0.000000000	0.000170797	0.000000000	0.000000000	0.000286246
LPE(20:3)-H	0.000330920	0.000464039	0.000348167	0.000283973	0.000329241	0.000316288	0.000724268	0.000610221	0.000356191	0.000270193	0.000579175	0.000667204	0.000470425	0.000311415	0.000362709	0.000358877	0.000000000	0.000273127	0.000000000	0.000279380	0.000372547	0.000626088	0.000332765	0.000543200	0.000449288	0.000190808	0.000527300	0.000670806	0.000227575	0.000247397	0.000557025
LPE(20:4)-H	0.004738918	0.004442878	0.003303715	0.003433100	0.004775882	0.003497013	0.006023435	0.007543614	0.003762286	0.002760829	0.004660541	0.009205504	0.002947133	0.002759266	0.004860309	0.003014934	0.002669054	0.003095718	0.003619534	0.003988628	0.002996629	0.005333401	0.003582162	0.007850805	0.004305095	0.003416773	0.004275209	0.003479836	0.003338303	0.004893139	0.004766586
LPE(20:5)-H	0.000000000	0.000000000	0.000000000	0.000000000	0.000000000	0.000000000	0.000000000	0.000000000	0.000000000	0.000000000	0.000000000	0.000000000	0.000000000	0.000000000	0.000000000	0.000000000	0.000163097	0.000000000	0.000000000	0.000000000	0.000000000	0.000000000	0.000000000	0.000000000	0.000122838	0.000000000	0.000000000	0.000000000	0.000000000	0.000000000	0.000000000
LPE(22:4)-H	0.002594354	0.002062149	0.002204464	0.001398538	0.002315448	0.002076602	0.004711198	0.002748450	0.001385025	0.001547720	0.002905585	0.004682217	0.001889444	0.001333884	0.002094887	0.001357383	0.001288331	0.002122500	0.002057751	0.001495298	0.001590572	0.002641559	0.001473276	0.003993548	0.001982908	0.002182235	0.002383339	0.002212049	0.001322792	0.002107530	0.002438187
LPE(22:5)-H	0.000569016	0.000273087	0.000299722	0.000177396	0.000242710	0.000234134	0.000643438	0.000331204	0.000288370	0.000000000	0.000297829	0.000780377	0.000364102	0.000139637	0.000292305	0.000000000	0.000198733	0.000226737	0.000221475	0.000000000	0.000462655	0.000351062	0.000261520	0.000703282	0.000531783	0.000000000	0.000418965	0.000304058	0.000153630	0.000360110	0.000640302
LPE(22:6)-H	0.000888588	0.000772890	0.000372168	0.000628255	0.000972003	0.000699665	0.001753231	0.001438699	0.001212692	0.000659957	0.001143837	0.002256589	0.000484203	0.000336823	0.000812091	0.000788457	0.000683500	0.000544898	0.001055985	0.000771690	0.001079542	0.001075513	0.000910797	0.001518428	0.000972828	0.000687013	0.000838677	0.000689968	0.000565501	0.000505980	0.000833082
LPG(14:0)-H	0.00000e+00	0.00000e+00	0.00000e+00	0.00000e+00	0.00000e+00	0.00000e+00	0.00000e+00	0.00000e+00	0.00000e+00	0.00000e+00	0.00000e+00	0.00000e+00	0.00000e+00	0.00000e+00	0.00000e+00	0.00000e+00	0.00000e+00	0.00000e+00	0.00000e+00	0.00000e+00	0.00000e+00	5.63442e-05	0.00000e+00	0.00000e+00	0.00000e+00	0.00000e+00	0.00000e+00	0.00000e+00	0.00000e+00	0.00000e+00	0.00000e+00
LPG(16:0)-H	0.005235370	0.004345956	0.002586711	0.002323972	0.004463774	0.003953685	0.007515544	0.013743423	0.002255263	0.004494103	0.002796557	0.007352575	0.002908351	0.005881443	0.005729194	0.002072449	0.002532356	0.001584403	0.003503822	0.005186260	0.003903870	0.003864288	0.003070223	0.012778777	0.004597095	0.003752542	0.003708589	0.002544668	0.002221103	0.002134890	0.005287011
LPG(16:1)-H	0.001703340	0.001042476	0.000286947	0.000227135	0.000768799	0.001079764	0.001577040	0.004525132	0.000366175	0.001101414	0.000303600	0.001101775	0.000531986	0.001429059	0.001224846	0.000533360	0.000638082	0.000164310	0.000561433	0.000692560	0.000546921	0.000764164	0.000760188	0.001972063	0.001114431	0.000894128	0.000658656	0.000544721	0.000238963	0.000599362	0.001447444
LPG(18:0)-H	0.003889407	0.003111804	0.002141430	0.001941932	0.002724366	0.003521386	0.004515334	0.010894180	0.002486322	0.004794597	0.002101155	0.005641414	0.002447149	0.005238102	0.004440544	0.002315762	0.001967143	0.001913914	0.002456674	0.004477575	0.002339731	0.003246128	0.001907911	0.010854916	0.003582939	0.002568734	0.003388857	0.002527698	0.001997369	0.002211699	0.004172761
LPG(18:1)-H	0.041867355	0.027714218	0.008344965	0.009865973	0.020851663	0.028379554	0.050311695	0.136407635	0.013167846	0.028534587	0.012080224	0.038216698	0.015207068	0.045771165	0.041071611	0.018891718	0.014772584	0.006457735	0.016038487	0.024683003	0.015283648	0.023381161	0.018319298	0.084935225	0.024833251	0.021111884	0.018098723	0.016109315	0.010619831	0.015639406	0.042519592
LPG(18:2)-H	0.003906175	0.003013893	0.002397677	0.002400601	0.006150471	0.004441752	0.008784519	0.010704672	0.002022359	0.005646327	0.002344292	0.002536643	0.002341887	0.004240454	0.003967072	0.002873897	0.001692956	0.000911736	0.002116090	0.003999792	0.002342897	0.002012529	0.003074773	0.008687856	0.002602420	0.002179802	0.003183820	0.001632698	0.002069174	0.001530700	0.003754537
LPG(18:3)-H	8.15911e-05	0.00000e+00	0.00000e+00	0.00000e+00	5.53317e-05	4.24276e-05	6.01114e-05	3.29797e-04	0.00000e+00	0.00000e+00	9.62457e-05	0.00000e+00	0.00000e+00	1.54911e-04	0.00000e+00	0.00000e+00	0.00000e+00	0.00000e+00	4.40591e-05	1.53995e-04	0.00000e+00	0.00000e+00	3.63125e-05	1.64860e-04	0.00000e+00	0.00000e+00	0.00000e+00	6.61335e-05	7.31718e-05	0.00000e+00	1.50504e-04
LPG(20:0)-H	2.09190e-04	1.49996e-04	0.00000e+00	0.00000e+00	0.00000e+00	1.79493e-04	1.56418e-04	5.90578e-04	0.00000e+00	2.35641e-04	1.04658e-04	1.95505e-04	9.57423e-05	1.44914e-04	3.20451e-04	2.28753e-04	1.46846e-04	0.00000e+00	1.45086e-04	0.00000e+00	0.00000e+00	1.29335e-04	7.59223e-05	2.47013e-04	1.57296e-04	1.60852e-04	0.00000e+00	1.15281e-04	6.72410e-05	9.40219e-05	1.79135e-04
LPG(20:1)-H	0.001261857	0.000900525	0.000251276	0.000332114	0.000389383	0.000826469	0.001389121	0.003727007	0.000294450	0.000663283	0.000326063	0.001533111	0.000488799	0.001915074	0.001657722	0.000750495	0.000415244	0.000377251	0.000404884	0.000501796	0.000495445	0.000832646	0.000501772	0.001936262	0.000923620	0.000710996	0.000509544	0.000470288	0.000246120	0.000513611	0.001302913
LPG(20:2)-H	0.000468380	0.000457218	0.000146065	0.000101840	0.000276477	0.000437451	0.000369942	0.000943561	0.000121962	0.000334233	0.000137552	0.000327730	0.000176984	0.000648481	0.000260461	0.000207187	0.000193139	0.000140886	0.000215073	0.000393391	0.000227340	0.000166410	0.000137039	0.000770823	0.000306094	0.000192460	0.000238967	0.000141399	0.000155406	0.000127970	0.000264724
LPG(20:3)-H	0.001437199	0.000725857	0.000316442	0.000476362	0.000667897	0.000632869	0.001307339	0.003189542	0.000392059	0.001258560	0.000378299	0.000947508	0.000469637	0.000901593	0.000767207	0.000528131	0.000599541	0.000296591	0.000534966	0.000779133	0.000465722	0.000561741	0.000584082	0.002469866	0.000952861	0.000574084	0.000729883	0.000546377	0.000404381	0.000295945	0.000813459
LPG(20:4)-H	0.001010218	0.000693693	0.000439279	0.000324783	0.000538228	0.000388675	0.000959360	0.001980742	0.000237609	0.000721579	0.000761109	0.000995537	0.000518117	0.000603769	0.000479713	0.000322314	0.000312111	0.000328833	0.000667723	0.000609444	0.000466067	0.000462724	0.000380302	0.003060029	0.000868928	0.000450294	0.000699214	0.000532843	0.000422381	0.000271714	0.000625505
LPG(20:5)-H	0	0	0	0	0	0	0	0	0	0	0	0	0	0	0	0	0	0	0	0	0	0	0	0	0	0	0	0	0	0	0
LPG(22:4)-H	3.32015e-04	4.19629e-04	2.46430e-04	2.70802e-04	2.77716e-04	3.03729e-04	3.60052e-04	7.94336e-04	0.00000e+00	3.10539e-04	2.32811e-04	6.07781e-04	2.01282e-04	3.68847e-04	3.43098e-04	2.68449e-04	1.92164e-04	8.35238e-05	4.55701e-04	4.48170e-04	2.89986e-04	2.07991e-04	1.95028e-04	9.73952e-04	3.36420e-04	2.46642e-04	5.53617e-04	3.11669e-04	3.37125e-04	1.36858e-04	3.40970e-04
LPG(22:5)-H	2.72536e-04	1.02844e-04	0.00000e+00	1.24554e-04	0.00000e+00	0.00000e+00	0.00000e+00	3.16000e-04	0.00000e+00	1.74655e-04	0.00000e+00	0.00000e+00	0.00000e+00	1.12903e-04	9.87298e-05	1.22666e-04	9.26213e-05	6.27557e-05	1.22832e-04	0.00000e+00	1.11315e-04	0.00000e+00	0.00000e+00	2.69685e-04	1.47191e-04	5.55825e-05	0.00000e+00	9.43762e-05	5.68679e-05	4.19532e-05	1.49022e-04
LPG(22:6)-H	1.34679e-04	0.00000e+00	0.00000e+00	0.00000e+00	1.17625e-04	0.00000e+00	0.00000e+00	1.32649e-04	0.00000e+00	0.00000e+00	0.00000e+00	0.00000e+00	0.00000e+00	7.92862e-05	6.43296e-05	1.57077e-04	0.00000e+00	7.71387e-05	8.55517e-05	1.36723e-04	0.00000e+00	0.00000e+00	0.00000e+00	2.24773e-04	1.36548e-04	0.00000e+00	0.00000e+00	5.14665e-05	0.00000e+00	0.00000e+00	0.00000e+00
LPI(14:0)-H	0	0	0	0	0	0	0	0	0	0	0	0	0	0	0	0	0	0	0	0	0	0	0	0	0	0	0	0	0	0	0
LPI(16:0)-H	9.85431e-06	8.58397e-06	6.58713e-06	5.13792e-06	8.55046e-06	9.78388e-06	4.51300e-06	5.73140e-06	1.04939e-05	4.96440e-06	8.39466e-06	6.45062e-06	5.17038e-06	5.12453e-06	5.40128e-06	9.26833e-06	7.72775e-06	4.40569e-06	7.31275e-06	4.28187e-06	1.62084e-05	5.07821e-06	7.55901e-06	8.76052e-06	8.03889e-06	6.75702e-06	7.47699e-06	6.02479e-06	5.10343e-06	5.83513e-06	1.43208e-05
LPI(16:1)-H	0.00000e+00	0.00000e+00	5.55816e-07	0.00000e+00	0.00000e+00	0.00000e+00	0.00000e+00	0.00000e+00	0.00000e+00	0.00000e+00	0.00000e+00	0.00000e+00	0.00000e+00	0.00000e+00	0.00000e+00	0.00000e+00	0.00000e+00	9.86110e-07	0.00000e+00	0.00000e+00	0.00000e+00	0.00000e+00	0.00000e+00	0.00000e+00	0.00000e+00	0.00000e+00	0.00000e+00	0.00000e+00	0.00000e+00	0.00000e+00	0.00000e+00
LPI(18:0)-H	7.92575e-05	8.80555e-05	7.76125e-05	7.57032e-05	8.21289e-05	5.91526e-05	7.45804e-05	7.03753e-05	6.62330e-05	7.29544e-05	8.91759e-05	9.38299e-05	5.61976e-05	7.23812e-05	9.43944e-05	7.95542e-05	9.37330e-05	8.65279e-05	8.45067e-05	9.05160e-05	6.07534e-05	8.85737e-05	6.02641e-05	6.84081e-05	7.10767e-05	6.45050e-05	9.73639e-05	7.19706e-05	7.98136e-05	6.52642e-05	7.34617e-05
LPI(18:1)-H	2.26750e-06	0.00000e+00	0.00000e+00	1.07561e-06	1.42863e-06	3.15517e-06	0.00000e+00	2.15585e-06	1.33088e-06	1.77753e-06	1.59679e-06	1.41852e-06	8.40990e-07	2.72461e-06	3.08092e-06	3.01977e-06	0.00000e+00	1.71781e-06	1.58836e-06	2.38060e-06	2.38776e-06	2.29572e-06	2.13454e-06	2.62078e-06	2.50736e-06	1.26337e-06	1.22604e-06	3.29579e-06	1.76391e-06	0.00000e+00	2.16425e-06
LPI(18:2)-H	1.55199e-06	1.52231e-06	1.87822e-06	2.42299e-06	2.03048e-06	3.43811e-06	3.06128e-06	0.00000e+00	2.46289e-06	3.61197e-06	0.00000e+00	2.49011e-06	2.80168e-06	2.47178e-06	2.75690e-06	3.57262e-06	1.54046e-06	2.67647e-06	3.85446e-06	2.65805e-06	2.08810e-06	5.42383e-06	2.33873e-06	0.00000e+00	1.24307e-06	1.64809e-06	4.89579e-06	1.50189e-06	2.41285e-06	1.14272e-06	2.20667e-06
LPI(18:3)-H	0	0	0	0	0	0	0	0	0	0	0	0	0	0	0	0	0	0	0	0	0	0	0	0	0	0	0	0	0	0	0
LPI(20:0)-H	2.02188e-06	0.00000e+00	0.00000e+00	5.81086e-07	0.00000e+00	1.01459e-06	0.00000e+00	2.25224e-06	0.00000e+00	0.00000e+00	5.95102e-07	0.00000e+00	0.00000e+00	7.18681e-07	1.86791e-06	0.00000e+00	0.00000e+00	0.00000e+00	6.48663e-07	7.62482e-07	0.00000e+00	0.00000e+00	7.96269e-07	0.00000e+00	0.00000e+00	0.00000e+00	0.00000e+00	0.00000e+00	6.47766e-07	1.22306e-06	1.32811e-06
LPI(20:1)-H	0	0	0	0	0	0	0	0	0	0	0	0	0	0	0	0	0	0	0	0	0	0	0	0	0	0	0	0	0	0	0
LPI(20:2)-H	0	0	0	0	0	0	0	0	0	0	0	0	0	0	0	0	0	0	0	0	0	0	0	0	0	0	0	0	0	0	0
LPI(20:3)-H	0	0	0	0	0	0	0	0	0	0	0	0	0	0	0	0	0	0	0	0	0	0	0	0	0	0	0	0	0	0	0
LPI(20:4)-H	0	0	0	0	0	0	0	0	0	0	0	0	0	0	0	0	0	0	0	0	0	0	0	0	0	0	0	0	0	0	0
LPI(20:5)-H	0	0	0	0	0	0	0	0	0	0	0	0	0	0	0	0	0	0	0	0	0	0	0	0	0	0	0	0	0	0	0
LPI(22:4)-H	0	0	0	0	0	0	0	0	0	0	0	0	0	0	0	0	0	0	0	0	0	0	0	0	0	0	0	0	0	0	0
LPI(22:5)-H	1.14234e-06	0.00000e+00	0.00000e+00	5.48845e-07	0.00000e+00	0.00000e+00	0.00000e+00	0.00000e+00	0.00000e+00	0.00000e+00	0.00000e+00	0.00000e+00	0.00000e+00	0.00000e+00	0.00000e+00	0.00000e+00	0.00000e+00	0.00000e+00	0.00000e+00	0.00000e+00	0.00000e+00	0.00000e+00	9.19655e-07	0.00000e+00	0.00000e+00	0.00000e+00	0.00000e+00	6.22904e-07	0.00000e+00	0.00000e+00	0.00000e+00
LPI(22:6)-H	0	0	0	0	0	0	0	0	0	0	0	0	0	0	0	0	0	0	0	0	0	0	0	0	0	0	0	0	0	0	0
LPS(14:0)-H	0	0	0	0	0	0	0	0	0	0	0	0	0	0	0	0	0	0	0	0	0	0	0	0	0	0	0	0	0	0	0
LPS(16:0)-H	0.00000e+00	0.00000e+00	0.00000e+00	0.00000e+00	8.65836e-07	1.07054e-06	0.00000e+00	0.00000e+00	0.00000e+00	0.00000e+00	0.00000e+00	0.00000e+00	0.00000e+00	0.00000e+00	0.00000e+00	0.00000e+00	0.00000e+00	0.00000e+00	0.00000e+00	0.00000e+00	0.00000e+00	0.00000e+00	0.00000e+00	0.00000e+00	0.00000e+00	0.00000e+00	0.00000e+00	0.00000e+00	0.00000e+00	0.00000e+00	0.00000e+00
LPS(16:1)-H	0	0	0	0	0	0	0	0	0	0	0	0	0	0	0	0	0	0	0	0	0	0	0	0	0	0	0	0	0	0	0
LPS(18:0)-H	2.59923e-06	3.16712e-06	1.92223e-06	2.83396e-06	2.50795e-06	2.24483e-06	3.10078e-06	2.71284e-06	2.98302e-06	2.84899e-06	3.17351e-06	1.93376e-06	2.22768e-06	3.62543e-06	2.31999e-06	2.11552e-06	1.44247e-06	3.58745e-06	2.24370e-06	3.67597e-06	3.16690e-06	4.16100e-06	4.14447e-06	1.69657e-06	2.91538e-06	1.74555e-06	3.70247e-06	2.44765e-06	4.35776e-06	2.32095e-06	4.71841e-06
LPS(18:1)-H	0	0	0	0	0	0	0	0	0	0	0	0	0	0	0	0	0	0	0	0	0	0	0	0	0	0	0	0	0	0	0
LPS(18:2)-H	0	0	0	0	0	0	0	0	0	0	0	0	0	0	0	0	0	0	0	0	0	0	0	0	0	0	0	0	0	0	0
LPS(18:3)-H	0	0	0	0	0	0	0	0	0	0	0	0	0	0	0	0	0	0	0	0	0	0	0	0	0	0	0	0	0	0	0
LPS(20:0)-H	0.00000e+00	0.00000e+00	0.00000e+00	0.00000e+00	0.00000e+00	0.00000e+00	0.00000e+00	0.00000e+00	0.00000e+00	0.00000e+00	0.00000e+00	0.00000e+00	0.00000e+00	0.00000e+00	0.00000e+00	0.00000e+00	0.00000e+00	0.00000e+00	0.00000e+00	0.00000e+00	0.00000e+00	0.00000e+00	0.00000e+00	0.00000e+00	0.00000e+00	0.00000e+00	0.00000e+00	0.00000e+00	0.00000e+00	5.52987e-07	0.00000e+00
LPS(20:1)-H	0	0	0	0	0	0	0	0	0	0	0	0	0	0	0	0	0	0	0	0	0	0	0	0	0	0	0	0	0	0	0
LPS(20:2)-H	0	0	0	0	0	0	0	0	0	0	0	0	0	0	0	0	0	0	0	0	0	0	0	0	0	0	0	0	0	0	0
LPS(20:3)-H	0	0	0	0	0	0	0	0	0	0	0	0	0	0	0	0	0	0	0	0	0	0	0	0	0	0	0	0	0	0	0
LPS(20:4)-H	0	0	0	0	0	0	0	0	0	0	0	0	0	0	0	0	0	0	0	0	0	0	0	0	0	0	0	0	0	0	0
LPS(20:5)-H	0	0	0	0	0	0	0	0	0	0	0	0	0	0	0	0	0	0	0	0	0	0	0	0	0	0	0	0	0	0	0
LPS(22:4)-H	0	0	0	0	0	0	0	0	0	0	0	0	0	0	0	0	0	0	0	0	0	0	0	0	0	0	0	0	0	0	0
LPS(22:5)-H	0	0	0	0	0	0	0	0	0	0	0	0	0	0	0	0	0	0	0	0	0	0	0	0	0	0	0	0	0	0	0
LPS(22:6)-H	0	0	0	0	0	0	0	0	0	0	0	0	0	0	0	0	0	0	0	0	0	0	0	0	0	0	0	0	0	0	0
MAG(16:0)+NH4	0.000601324	0.000551855	0.000429685	0.000181176	0.000336531	0.000544082	0.000611358	0.000611643	0.000686555	0.000605327	0.000368757	0.000529360	0.000286634	0.000695444	0.000461719	0.000646136	0.000622148	0.000501439	0.000528823	0.000252875	0.000313516	0.000326830	0.000579232	0.000623088	0.000613159	0.000545143	0.000405513	0.000504892	0.000294862	0.000313370	0.000387412
MAG(16:1)+NH4	2.10831e-04	0.00000e+00	1.68996e-04	9.01581e-05	1.70230e-04	1.46141e-04	1.80290e-04	1.73213e-04	4.71836e-04	3.37795e-04	2.54682e-04	3.68818e-04	1.78207e-04	2.70116e-04	3.03230e-04	2.45996e-04	1.63603e-04	1.79609e-04	1.78561e-04	2.42514e-04	2.10281e-04	2.55571e-04	2.27980e-04	2.99351e-04	2.23411e-04	0.00000e+00	2.79366e-04	2.38562e-04	9.46696e-05	1.64385e-04	2.44975e-04
MAG(18:0)+NH4	0.000590241	0.000379654	0.000458943	0.000297067	0.000505736	0.000524634	0.000871978	0.000610683	0.000522120	0.000903862	0.000491025	0.000771548	0.000431671	0.000854655	0.000886249	0.000734959	0.000706467	0.000445067	0.000826980	0.001041471	0.000322133	0.000649468	0.000446446	0.000594332	0.000545037	0.000924284	0.000592705	0.000902384	0.000370098	0.000642076	0.000688473
MAG(18:1)+NH4	0.000799033	0.000811504	0.000463623	0.000275795	0.000618012	0.000786458	0.000927179	0.001219543	0.000609225	0.000840100	0.000359729	0.001273253	0.000452961	0.001076791	0.001069851	0.000890420	0.000544008	0.000336227	0.000530580	0.000409944	0.000472452	0.001176727	0.000448049	0.000772865	0.000454211	0.000829905	0.000380924	0.000392481	0.000371560	0.000553525	0.000905240
MAG(18:1)+NH4d7_SPLASH.IS	0	0	0	0	0	0	0	0	0	0	0	0	0	0	0	0	0	0	0	0	0	0	0	0	0	0	0	0	0	0	0
MAG(18:2)+NH4	2.48217e-04	1.72278e-04	1.85483e-04	1.13659e-04	1.43164e-04	1.29782e-04	2.82775e-04	3.05989e-04	0.00000e+00	3.48909e-04	1.43856e-04	1.95479e-04	9.36500e-05	2.27344e-04	1.00110e-04	2.48345e-04	1.81024e-04	2.01234e-04	1.45802e-04	1.96606e-04	1.81209e-04	2.23992e-04	1.63717e-04	2.56142e-04	1.39836e-04	5.12692e-05	1.86699e-04	1.69460e-04	9.95877e-05	9.22269e-05	2.25575e-04
MAG(20:0)+NH4	0.000408727	0.000000000	0.000000000	0.000000000	0.000153427	0.000282355	0.000307753	0.000000000	0.000000000	0.000370660	0.000199272	0.000400755	0.000143682	0.000227709	0.000000000	0.000000000	0.000518541	0.000395734	0.000618366	0.000385685	0.000000000	0.000307364	0.000000000	0.000000000	0.000000000	0.000266462	0.000310433	0.000428394	0.000000000	0.000000000	0.000276877
MAG(20:1)+NH4	2.90154e-04	2.76784e-04	1.59905e-04	5.57223e-05	2.89728e-04	1.19938e-04	2.84422e-04	3.57047e-04	1.81462e-04	4.15485e-04	2.02679e-04	3.52840e-04	1.86822e-04	2.18435e-04	2.11260e-04	3.83687e-04	2.57322e-04	1.16980e-04	1.98223e-04	1.50548e-04	1.30944e-04	1.24514e-04	8.50452e-05	2.33464e-04	5.05643e-04	1.48342e-04	1.32831e-04	1.85770e-04	1.17784e-04	1.41582e-04	2.04990e-04
MAG(20:2)+NH4	2.57493e-04	1.63791e-04	0.00000e+00	5.78379e-05	1.44751e-04	9.62155e-05	1.95473e-04	1.06638e-04	2.71590e-04	1.02047e-04	1.36109e-04	1.69810e-04	9.83422e-05	2.63233e-04	2.54668e-04	1.81399e-04	2.78604e-04	8.81750e-05	2.08326e-04	2.05561e-04	1.81476e-04	1.75624e-04	1.23049e-04	1.75764e-04	2.05182e-04	2.01066e-04	1.58596e-04	1.51792e-04	1.27918e-04	1.15619e-04	9.97185e-05
MAG(20:3)+NH4	1.85996e-04	2.81342e-04	1.69221e-04	8.98692e-05	7.99646e-05	9.68045e-05	9.04190e-05	2.67398e-04	3.32928e-04	2.21904e-04	6.42537e-05	3.71976e-04	8.73034e-05	1.32135e-04	1.88105e-04	2.21927e-04	2.02336e-04	8.62893e-05	1.17833e-04	1.48191e-04	8.68869e-05	1.99231e-04	1.53691e-04	2.89482e-04	2.32459e-04	1.86798e-04	1.31687e-04	2.65924e-04	9.30817e-05	8.46242e-05	2.31800e-04
MAG(20:4)+NH4	0.001242960	0.001000218	0.000798454	0.000425652	0.000586936	0.000563145	0.001785038	0.001538736	0.000924931	0.000878393	0.000770354	0.001251192	0.000697331	0.000860738	0.000932882	0.000762785	0.000884629	0.000888011	0.001322157	0.000904628	0.000460906	0.001424373	0.000867158	0.000357828	0.000802669	0.001058797	0.000780458	0.001332408	0.000766897	0.000494257	0.000909582
MAG(22:0)+NH4	2.65789e-04	2.40592e-04	1.85579e-04	3.64611e-05	1.53029e-04	2.16278e-04	3.17870e-04	1.95761e-04	4.45173e-04	2.52499e-04	1.35858e-04	2.15214e-04	0.00000e+00	2.59576e-04	0.00000e+00	2.46601e-04	2.70900e-04	1.27818e-04	0.00000e+00	2.62859e-04	7.01563e-05	1.38378e-04	2.32772e-04	3.47272e-04	1.82004e-04	1.62741e-04	2.25490e-04	2.79190e-04	4.83514e-05	1.61817e-04	1.64697e-04
MAG(22:1)+NH4	3.45841e-04	3.13951e-04	1.64060e-04	9.86924e-05	9.20410e-05	2.27127e-04	1.36952e-04	2.78050e-04	1.25352e-04	3.31198e-04	2.22674e-04	2.02914e-04	1.01520e-04	1.33789e-04	6.80843e-05	3.22928e-04	1.67575e-04	1.64516e-04	2.96493e-04	2.26082e-04	1.70701e-04	1.10741e-04	1.13680e-04	2.14385e-04	1.61496e-04	1.81809e-04	1.49529e-04	3.02343e-04	6.31874e-05	2.04717e-04	1.43475e-04
MAG(22:2)+NH4	3.42325e-04	3.56540e-04	2.74124e-04	1.04020e-04	1.71361e-04	1.85030e-04	3.00583e-04	2.06082e-04	4.14797e-04	3.01196e-04	2.01612e-04	2.55552e-04	7.21287e-05	2.89537e-04	2.97685e-04	4.34557e-04	4.06312e-04	2.51721e-04	4.06341e-04	1.45231e-04	6.41331e-05	4.63166e-04	3.72059e-04	3.11811e-04	2.51064e-04	1.80638e-04	2.27619e-04	5.09279e-04	1.51575e-04	1.28269e-04	3.37695e-04
MAG(22:3)+NH4	2.67284e-04	2.08200e-04	2.14422e-04	1.55343e-04	1.40210e-04	1.23094e-04	2.40636e-04	1.56062e-04	1.93043e-04	1.10210e-04	4.64318e-05	1.74437e-04	7.38920e-05	2.25669e-04	1.97156e-04	2.59159e-04	2.08982e-04	1.78189e-04	1.13085e-04	2.04808e-04	1.51939e-04	2.35571e-04	1.96505e-04	2.44584e-04	1.75185e-04	1.13153e-04	1.40395e-04	2.23988e-04	0.00000e+00	5.49058e-05	1.52139e-04
MAG(22:4)+NH4	1.08080e-04	9.36177e-05	7.71442e-05	5.74470e-05	1.24583e-04	1.16333e-04	2.37137e-04	1.63590e-04	4.61921e-04	1.94689e-04	4.86285e-05	1.92940e-04	8.86527e-05	1.77111e-04	1.39452e-04	2.30088e-04	1.85207e-04	1.16839e-04	1.54781e-04	1.02394e-04	7.37278e-05	2.04460e-04	1.01710e-04	1.33914e-04	1.93204e-04	1.58973e-04	8.19990e-05	1.20110e-04	6.59491e-05	1.02489e-04	4.71510e-05
MAG(22:5)+NH4	0.000000000	0.000000000	0.000000000	0.000000000	0.000000000	0.000000000	0.000000000	0.000000000	0.000000000	0.000000000	0.000000000	0.000000000	0.000000000	0.000000000	0.000000000	0.000000000	0.000000000	0.000000000	0.000000000	0.000000000	0.000193364	0.000000000	0.000000000	0.000000000	0.000000000	0.000000000	0.000000000	0.000000000	0.000100280	0.000000000	0.000000000
MAG(22:6)+NH4	0.000466419	0.000457097	0.000256993	0.000189891	0.000191174	0.000330280	0.000439013	0.000362523	0.000565515	0.000297392	0.000220542	0.000631420	0.000240373	0.000374263	0.000242886	0.000529215	0.000227162	0.000209587	0.000464242	0.000274208	0.000289753	0.000474441	0.000345999	0.000298331	0.000175476	0.000274550	0.000299919	0.000351946	0.000137801	0.000268220	0.000273237
PC(14:0/14:0)+AcO	0.002129328	0.002546080	0.001765364	0.001931515	0.002021578	0.001084804	0.002084838	0.002447697	0.001993767	0.002090398	0.001702702	0.002125548	0.001188678	0.001853796	0.001157282	0.002293376	0.002489114	0.001208948	0.002370588	0.001699454	0.002272756	0.001931101	0.001902560	0.002350568	0.001941209	0.001345320	0.002156061	0.001929560	0.001387367	0.001661940	0.002081437
PC(14:0/18:1)+AcO	0.13543157	0.14661577	0.08399046	0.08860235	0.12211851	0.11717930	0.14998567	0.13302767	0.11008642	0.15155737	0.09639236	0.13838232	0.07478745	0.13232531	0.15028773	0.12121789	0.14510156	0.09813597	0.12367517	0.11164376	0.18527236	0.12553348	0.10037165	0.16817549	0.11088564	0.08403394	0.12473880	0.09380136	0.08171310	0.10984414	0.18096019
PC(14:0/18:2)+AcO	0.011687139	0.017743896	0.014938182	0.010896270	0.019979518	0.014091826	0.019584775	0.011701154	0.014757587	0.019358117	0.011671258	0.013984221	0.009732344	0.014226129	0.013512337	0.014881728	0.010839540	0.010827477	0.012734360	0.011656100	0.015518938	0.014474838	0.012472564	0.021791589	0.010452004	0.009312901	0.015405411	0.009362207	0.007902945	0.009663789	0.013453201
PC(14:0/18:3)+AcO	0.000818096	0.001018094	0.000597578	0.000534224	0.000773104	0.000527529	0.000629068	0.000486117	0.000642768	0.001208317	0.000640389	0.000603909	0.000565714	0.000957688	0.000593453	0.000402712	0.000423079	0.000293705	0.000588845	0.000703554	0.000795263	0.000483145	0.000397306	0.000560109	0.000606211	0.000319222	0.000513140	0.000257909	0.000298012	0.000383479	0.000573290
PC(14:0/20:1)+AcO	0.002397042	0.002331974	0.001735516	0.001444928	0.001812783	0.001463914	0.002852312	0.003350737	0.002570770	0.001937710	0.001951651	0.001966601	0.001111238	0.002542815	0.002944735	0.002837141	0.002973349	0.001540740	0.002178259	0.001194572	0.001568239	0.001548678	0.000824445	0.003314306	0.002206826	0.001810973	0.002469950	0.001679446	0.001427880	0.001719149	0.002775510
PC(14:0/20:2)+AcO	0.001986093	0.002817233	0.002309251	0.001591334	0.002805541	0.001260455	0.002805849	0.002236707	0.002532027	0.002428783	0.001770532	0.002264785	0.001934173	0.001313487	0.001710148	0.002282047	0.002021113	0.001573818	0.001740046	0.001100356	0.002255268	0.002321107	0.001207721	0.002051794	0.002025415	0.001369151	0.002268797	0.001309721	0.002144875	0.001440124	0.002152311
PC(14:0/20:3)+AcO	0.003106675	0.003087383	0.001851917	0.001629333	0.001622772	0.001466974	0.002522505	0.002646735	0.002503625	0.002918852	0.001373379	0.002417478	0.001397462	0.001984319	0.002169717	0.003192190	0.002120440	0.001293798	0.002432339	0.001704264	0.002139390	0.002142819	0.001612269	0.005324665	0.002045331	0.001322187	0.002332209	0.001686770	0.000890097	0.001257674	0.002141372
PC(14:0/20:4)+AcO	0.013559409	0.015451411	0.008828300	0.009641487	0.010091920	0.006457366	0.012189448	0.016784404	0.009748530	0.010774026	0.007375907	0.012473757	0.006130542	0.008112388	0.009073863	0.012285396	0.008309422	0.009788631	0.009349604	0.010328383	0.006977170	0.010823519	0.008344830	0.023732882	0.010822764	0.007651020	0.014096953	0.011447084	0.007995615	0.005558170	0.010512962
PC(14:0/20:5)+AcO	0.000431785	0.000561709	0.000643374	0.000378706	0.000576567	0.000214150	0.000396629	0.000568910	0.000433511	0.000614019	0.000554119	0.000486692	0.000241508	0.000624955	0.000318403	0.000381939	0.000000000	0.000403380	0.000511346	0.000749422	0.000292522	0.000000000	0.000530782	0.000571777	0.000638735	0.000390740	0.000268659	0.000491289	0.000327103	0.000292453	0.000286831
PC(14:0/22:4)+AcO	0.03083812	0.02656190	0.01064532	0.01348026	0.01330972	0.01482071	0.02737747	0.01788847	0.01610759	0.02211229	0.01508192	0.02018961	0.01229946	0.01787206	0.01742029	0.01574599	0.01573824	0.01349169	0.02034491	0.01784960	0.01516242	0.01873215	0.01653191	0.02849510	0.01563913	0.01322061	0.01795878	0.01469758	0.01125236	0.01295466	0.02119742
PC(14:0/22:5)+AcO	0.006715834	0.004363593	0.002838796	0.001914393	0.004084058	0.003862521	0.004265677	0.004158178	0.003501376	0.004679974	0.003139780	0.004053249	0.002424329	0.003443420	0.004214772	0.003876895	0.003834250	0.001851995	0.004058017	0.003697219	0.007308719	0.004122402	0.004086030	0.005983105	0.005123967	0.002433656	0.003398333	0.003451568	0.002646515	0.002987215	0.006825149
PC(14:0/22:6)+AcO	0.017214154	0.011528350	0.007697804	0.006310485	0.011517210	0.008276796	0.011153879	0.015776135	0.011368567	0.014238414	0.007461582	0.010398535	0.006338619	0.008152516	0.010302890	0.011316378	0.010884519	0.006751813	0.013753784	0.011415066	0.011078298	0.009192525	0.013469744	0.018906183	0.009293951	0.009466249	0.012655903	0.009099626	0.005929915	0.007231820	0.012679404
PC(14:1/14:1)+AcO	0.000000000	0.000000000	0.000000000	0.000000000	0.000442415	0.000339628	0.000000000	0.000000000	0.000000000	0.000297865	0.000224313	0.000000000	0.000000000	0.000000000	0.000000000	0.000000000	0.000588487	0.000000000	0.000000000	0.000000000	0.000540331	0.000000000	0.000000000	0.000479038	0.000000000	0.000000000	0.000416617	0.000347784	0.000000000	0.000000000	0.000227330
PC(15:0/18:1)+AcOd7_SPLASH.IS	0	0	0	0	0	0	0	0	0	0	0	0	0	0	0	0	0	0	0	0	0	0	0	0	0	0	0	0	0	0	0
PC(16:0/14:0)+AcO	0.02738067	0.03025020	0.02381877	0.02328206	0.02908045	0.01441153	0.01894418	0.03156858	0.03394204	0.01997316	0.02689266	0.02500125	0.01417486	0.01714787	0.01761508	0.02995036	0.03203652	0.02419150	0.02989238	0.02543883	0.02235170	0.02107451	0.01802902	0.04472255	0.02377563	0.01906503	0.03209841	0.02383334	0.01928390	0.01694393	0.01842808
PC(16:0/16:0)+AcO	1.1566391	1.0313640	0.7629003	0.7803419	0.9839516	0.5837480	0.8552963	0.9810645	1.2278340	0.8219907	0.9022038	0.8365142	0.4926043	0.6530991	0.7844985	1.1436930	1.0134222	1.1223927	1.0559229	0.7510707	0.9828795	0.7994389	0.7172203	1.1426586	0.8450481	0.7385023	1.1456770	0.8452974	0.6225467	0.6084918	0.6949893
PC(16:0/16:1)+AcO	0.2153336	0.2739020	0.2007681	0.1805269	0.2085157	0.1538457	0.1881698	0.2332282	0.2364437	0.1998509	0.1815657	0.2425870	0.1265784	0.1657971	0.1723230	0.1865021	0.2217163	0.1663374	0.2365180	0.2253531	0.2125713	0.1779819	0.1508655	0.3081166	0.1973959	0.1521442	0.2526801	0.1637174	0.1376945	0.1542887	0.1754917
PC(16:0/18:0)+AcO	0.09384630	0.09208595	0.06949603	0.06671412	0.07199062	0.05305227	0.08418862	0.08681651	0.10276399	0.06684211	0.08041254	0.09138061	0.04293291	0.07861803	0.07969368	0.08785611	0.08620222	0.08504355	0.08841657	0.07401351	0.07401348	0.08147787	0.07040567	0.10750751	0.08476278	0.06198203	0.08447688	0.07033748	0.06379109	0.07224056	0.06973842
PC(16:0/18:1)+AcO	2.467608	2.859787	2.042185	1.989862	2.192060	1.732722	2.710861	2.454822	2.713376	2.273600	2.453842	2.746966	1.390171	2.316129	2.485927	2.725043	2.857637	2.368869	2.555382	2.503501	2.106539	2.173530	2.091210	3.130845	2.126440	1.756636	2.941637	2.161147	1.994030	1.822478	2.162504
PC(16:0/18:2)+AcO	0.13998916	0.22237988	0.26844358	0.17288439	0.30703200	0.14946534	0.24203877	0.14954557	0.20840226	0.26684866	0.19609583	0.20237188	0.14376891	0.19751349	0.15528844	0.16820032	0.17131790	0.15699050	0.15834363	0.18578084	0.15375823	0.17680049	0.17162584	0.19091897	0.13276599	0.12664736	0.20616171	0.12757989	0.11269374	0.09359993	0.13393510
PC(16:0/18:3)+AcO	0.002816168	0.003674912	0.005234075	0.004027537	0.005612029	0.003659227	0.004232546	0.004927516	0.003448363	0.004854589	0.003926086	0.004939627	0.002795928	0.004879831	0.003292448	0.003801365	0.002384949	0.002719974	0.003669653	0.004332829	0.003435217	0.002410458	0.003781637	0.006347340	0.003256486	0.003069293	0.004834096	0.001997833	0.002089089	0.002099278	0.003497149
PC(16:0/20:1)+AcO	0.018574364	0.013514771	0.008772130	0.007632151	0.011743248	0.011081171	0.020638908	0.018199636	0.012839016	0.011795203	0.011220351	0.015928965	0.008076525	0.019416709	0.020917508	0.016064288	0.016362297	0.012869804	0.011892770	0.009672340	0.009562364	0.013854812	0.013440511	0.016128962	0.013157141	0.010746982	0.011345254	0.010617231	0.008553949	0.013575002	0.018494703
PC(16:0/20:2)+AcO	0.009780933	0.011690918	0.011269876	0.008666777	0.011423914	0.006561079	0.012063703	0.008695603	0.011077085	0.012032745	0.010031068	0.011536280	0.006564620	0.010322873	0.007963794	0.009570759	0.011136293	0.007835600	0.009600244	0.007931533	0.008118656	0.008072458	0.007681853	0.016274827	0.007959610	0.005575862	0.012439166	0.008274565	0.007615729	0.006852908	0.007816041
PC(16:0/20:3)+AcO	0.02695003	0.03466717	0.02942338	0.02369864	0.02795319	0.02182735	0.02784132	0.03307666	0.03296952	0.03074645	0.02322425	0.02754018	0.01976527	0.02460322	0.02860456	0.03229082	0.02731367	0.02341535	0.02981026	0.02796957	0.01952407	0.02644689	0.02875191	0.04386709	0.02710931	0.01920270	0.03419827	0.02289966	0.01899916	0.01758538	0.02505663
PC(16:0/20:4)+AcO	0.3734789	0.4324685	0.3072950	0.2990524	0.2873685	0.2213096	0.4097588	0.4350029	0.4169323	0.3346715	0.2832313	0.3826982	0.1825591	0.3171177	0.3428211	0.4033088	0.3034459	0.2987024	0.3900546	0.3724974	0.2118523	0.3062547	0.2821555	0.6078141	0.3340743	0.2355656	0.4312089	0.3134727	0.2446683	0.2178212	0.3015799
PC(16:0/20:5)+AcO	0.000786277	0.000377175	0.000540369	0.000680868	0.000574584	0.000386483	0.000457112	0.000627237	0.000649173	0.000302823	0.000502277	0.000791261	0.000294353	0.000524762	0.000423846	0.000543550	0.000712268	0.000496989	0.000780894	0.000562727	0.000242023	0.000000000	0.000345876	0.000889699	0.000492630	0.000000000	0.000500093	0.000443891	0.000185564	0.000435926	0.000465564
PC(16:0/22:4)+AcO	0.03865316	0.04579919	0.03859067	0.03342051	0.03513505	0.02782834	0.04325720	0.03962316	0.03844645	0.03921568	0.03682184	0.04753051	0.02339756	0.03723796	0.04155630	0.04368434	0.03822910	0.03955169	0.04766413	0.04870031	0.02741377	0.04005185	0.03659556	0.05487887	0.03942162	0.02713888	0.05193242	0.03835850	0.03370421	0.02544080	0.03497764
PC(16:0/22:5)+AcO	0.02789068	0.02855534	0.01670635	0.01319517	0.01762719	0.02320622	0.02082765	0.02479071	0.02000719	0.02286321	0.01442225	0.02236736	0.01152107	0.01603725	0.01845787	0.02271735	0.02465341	0.01641912	0.01956836	0.01464637	0.03416016	0.01851810	0.01250436	0.03968154	0.02044923	0.01329379	0.02397823	0.01688724	0.01310295	0.01772495	0.02175781
PC(16:0/22:6)+AcO	0.13263050	0.15595635	0.10112454	0.08809894	0.12109106	0.11995112	0.12071076	0.14644072	0.16376821	0.13581274	0.10874719	0.12564236	0.06471898	0.08082083	0.10648330	0.14888942	0.13918971	0.08539668	0.13842781	0.13820450	0.15738938	0.09032232	0.14233468	0.15049829	0.12884535	0.10815800	0.14556879	0.11287287	0.08154600	0.08731708	0.09938095
PC(16:1/18:1)+AcO	0.05801072	0.06300980	0.04047867	0.04275463	0.05429064	0.04397860	0.06018970	0.05879529	0.05541449	0.06097776	0.04129147	0.06616485	0.02833394	0.04796778	0.05186401	0.05562709	0.05257683	0.04037913	0.05444052	0.06533603	0.05726259	0.05474940	0.04358413	0.08448462	0.04789155	0.04378745	0.06292775	0.04891170	0.03131187	0.04065095	0.06022354
PC(16:1/18:2)+AcO	0.005705956	0.007697443	0.007574146	0.005758806	0.012077927	0.005231213	0.009481547	0.004382829	0.006326502	0.009114071	0.006428253	0.005578115	0.004719932	0.004997198	0.004704952	0.006339881	0.005716892	0.005059384	0.005082710	0.007054539	0.004361390	0.004852140	0.007526286	0.009181978	0.007138499	0.004422419	0.007969202	0.003652218	0.003639866	0.003424325	0.004433552
PC(18:0/14:0)+AcO	0.003038121	0.003124867	0.001843556	0.001698847	0.002341515	0.001406802	0.001849980	0.003096292	0.002692155	0.002289253	0.002384345	0.002457669	0.001307954	0.002147613	0.001773877	0.002649705	0.002570483	0.002025561	0.002805430	0.002203331	0.001571182	0.001447791	0.001786631	0.003647925	0.002066852	0.001597132	0.003034719	0.001875101	0.002092070	0.001555425	0.002302723
PC(18:0/16:1)+AcO	0.02216654	0.02368097	0.01557264	0.01456808	0.01763612	0.01275315	0.02130607	0.02099846	0.02006883	0.01640450	0.01777601	0.02199144	0.01029004	0.02075727	0.02127075	0.01944281	0.02079939	0.01529739	0.01668448	0.01859803	0.01397815	0.01863093	0.01561392	0.02607231	0.01824101	0.01589464	0.02112450	0.01568315	0.01194551	0.01623879	0.01809280
PC(18:0/18:0)+AcO	0.017934321	0.015465887	0.006679641	0.007698509	0.009360678	0.016306864	0.018964289	0.020093668	0.012586091	0.010675278	0.011173576	0.018841878	0.007527248	0.021233891	0.023591434	0.016141345	0.015899984	0.009335589	0.009691769	0.010315051	0.018038215	0.014526977	0.012239067	0.018220144	0.015062379	0.010363697	0.013284928	0.008749324	0.007411224	0.015706321	0.019173320
PC(18:0/18:1)+AcO	0.3720683	0.3098393	0.1833508	0.1667216	0.2427400	0.2715163	0.4439718	0.3888711	0.2776398	0.2626059	0.2432328	0.3810573	0.1510006	0.3952819	0.4643276	0.3235577	0.3147114	0.2690654	0.2604854	0.2301423	0.2264052	0.3504667	0.2639346	0.3363315	0.2449073	0.2575484	0.2800373	0.2332906	0.1856593	0.3606492	0.4017907
PC(18:0/18:2)+AcO	0.04038334	0.04837879	0.04260207	0.02522377	0.04252672	0.03912978	0.06672179	0.04823257	0.04059212	0.05168653	0.03828157	0.04777020	0.02565389	0.05193092	0.05269953	0.04088563	0.04273932	0.03044164	0.02727310	0.03174477	0.03216300	0.04273057	0.04634263	0.04804559	0.02793718	0.03065717	0.03341816	0.02382742	0.02044799	0.03329952	0.04547303
PC(18:0/18:3)+AcO	0.000583075	0.000644535	0.000598585	0.000525592	0.000430273	0.000946219	0.000871917	0.000000000	0.000572729	0.001060468	0.000536446	0.000619938	0.000536530	0.001088261	0.000545715	0.000529092	0.000562316	0.000521512	0.000711009	0.000488278	0.000445918	0.000694943	0.000493390	0.000469672	0.000341051	0.000527022	0.000720117	0.000342673	0.000378982	0.000217325	0.000524168
PC(18:0/20:0)+AcO	0.007257378	0.016568907	0.007848511	0.007098583	0.006047692	0.009764518	0.002366170	0.008369611	0.007501506	0.005748109	0.008828522	0.006925835	0.004061990	0.005292866	0.001994082	0.017541513	0.006866534	0.005212738	0.002227077	0.009011293	0.014755243	0.001963847	0.007993438	0.005985420	0.002617206	0.005028128	0.008283782	0.004455352	0.004674187	0.006082452	0.017344930
PC(18:0/20:1)+AcO	0.004583185	0.002373556	0.000606149	0.001152053	0.001787240	0.003466670	0.005630630	0.004172303	0.001800148	0.001682749	0.002089171	0.003092562	0.000937987	0.006174519	0.005772120	0.003166010	0.003813507	0.001888861	0.002114686	0.001501444	0.001964852	0.004056732	0.002558097	0.003093924	0.001675737	0.002271867	0.001529103	0.002435302	0.001133753	0.004475951	0.006151457
PC(18:0/20:2)+AcO	0.002105282	0.001628605	0.001371054	0.000741507	0.001700060	0.001007464	0.002783175	0.001857672	0.001048877	0.001418287	0.001184728	0.001780368	0.000949327	0.002215319	0.001541631	0.001625651	0.001850807	0.001341839	0.001083948	0.000445611	0.001673316	0.002117264	0.001265603	0.001980385	0.001296750	0.000980614	0.001679898	0.000855183	0.000791122	0.001398555	0.001919083
PC(18:0/20:3)+AcO	0.012267984	0.011449827	0.009004373	0.006826212	0.008140402	0.007431804	0.013178611	0.013225214	0.011466369	0.009917139	0.009155979	0.012940911	0.005519983	0.012975332	0.009750501	0.012816242	0.010820675	0.008443640	0.009564341	0.007695391	0.007221401	0.009294546	0.006932454	0.015752685	0.008172000	0.006264555	0.010259847	0.008084385	0.007332078	0.007640777	0.009654196
PC(18:0/20:4)+AcO	0.2460313	0.2402748	0.1747309	0.1543811	0.1672999	0.1256170	0.2854666	0.2883345	0.2345808	0.1700076	0.1711319	0.2699147	0.1087666	0.2189789	0.2279018	0.2483372	0.1940585	0.1851042	0.1982816	0.1731204	0.1160058	0.2175328	0.1258855	0.3360213	0.1737710	0.1263033	0.2699678	0.1605000	0.1392486	0.1884649	0.1928126
PC(18:0/20:5)+AcO	0.000617249	0.000000000	0.000367088	0.000169323	0.000367342	0.000516908	0.000483206	0.000258121	0.000433955	0.000402261	0.000000000	0.000572027	0.000208432	0.000542324	0.000723743	0.000545441	0.000813540	0.000321713	0.000241581	0.000639499	0.000370683	0.000400633	0.000235398	0.000530744	0.000465173	0.000260030	0.000783657	0.000340380	0.000193502	0.000355214	0.000684930
PC(18:0/22:4)+AcO	0.01664797	0.02000128	0.01310445	0.01233893	0.01491928	0.01491823	0.02253834	0.01771722	0.01467212	0.01379923	0.01228349	0.02288299	0.01030244	0.02178108	0.02118487	0.01774672	0.01485511	0.01668098	0.01568469	0.01525776	0.01764700	0.01785969	0.01177472	0.02750111	0.01486594	0.01169339	0.02066900	0.01441224	0.01346404	0.01746601	0.01954641
PC(18:0/22:5)+AcO	0.009028786	0.009453458	0.005484292	0.004720229	0.006426338	0.007148273	0.008605431	0.008594973	0.008053892	0.009498016	0.006327034	0.010548276	0.004125045	0.008268577	0.008187296	0.007014863	0.006837968	0.007079226	0.006569545	0.006941178	0.005994110	0.008585539	0.007147529	0.010878192	0.007878279	0.005097961	0.009488934	0.006473282	0.006356004	0.006637303	0.010145812
PC(18:0/22:6)+AcO	0.04881941	0.04961985	0.03774699	0.03555300	0.04271283	0.03257674	0.06067271	0.04734339	0.04817868	0.05273759	0.04548417	0.05453229	0.02609215	0.04281294	0.04880592	0.04740907	0.04762426	0.03563312	0.04955274	0.05615263	0.03410223	0.04763808	0.06120326	0.05077154	0.03765665	0.03921115	0.05745129	0.04712209	0.03469638	0.03346326	0.04522088
PC(18:1/16:1)+AcO	0.06539660	0.06995525	0.04344921	0.04250963	0.05221559	0.04623294	0.05946912	0.06040057	0.05135624	0.05811276	0.04404479	0.06649668	0.03247666	0.06150939	0.06117869	0.05565266	0.05162636	0.03841528	0.05974514	0.05780546	0.05971128	0.05158546	0.05754077	0.08934669	0.05394616	0.04293044	0.06314026	0.04918393	0.03126359	0.04847039	0.06758764
PC(18:1/18:1)+AcO	0.3696340	0.3785912	0.2345360	0.2185460	0.2793377	0.3071873	0.4713324	0.3896824	0.3400145	0.3466781	0.2872997	0.4116355	0.1840184	0.4028608	0.4676700	0.3327079	0.3398870	0.2767242	0.3367276	0.3458684	0.3067876	0.3713530	0.3239906	0.3892572	0.3010138	0.2678558	0.3460894	0.2802806	0.2290777	0.3475964	0.4399786
PC(18:1/18:2)+AcO	0.03030029	0.03965511	0.03517412	0.02684671	0.05605307	0.04131447	0.06197397	0.03369866	0.03237506	0.06045627	0.03325824	0.03945576	0.02567839	0.04503825	0.03899984	0.03427741	0.02960565	0.02578072	0.02578158	0.03856940	0.02946408	0.04000561	0.04121561	0.03604404	0.02537544	0.02725033	0.03420882	0.02230996	0.01958097	0.02308167	0.03848895
PC(18:1/18:3)+AcO	0.001050947	0.000674907	0.000788328	0.000374063	0.000522621	0.000745006	0.001346214	0.000754239	0.000851678	0.000662945	0.000617001	0.001066460	0.000475692	0.000825540	0.000361090	0.000737946	0.000755833	0.000420362	0.000561856	0.000535243	0.000682491	0.000639836	0.000875114	0.001518667	0.000451546	0.000504353	0.001091066	0.000601096	0.000276701	0.000687763	0.000774876
PC(18:1/20:1)+AcO	0.005654191	0.003397411	0.002858781	0.002097245	0.002793059	0.005546953	0.008338454	0.006443533	0.003078269	0.004273426	0.002931536	0.006324790	0.002376757	0.008947733	0.009302229	0.004843664	0.004910405	0.002940376	0.003231764	0.003099048	0.003659108	0.005558701	0.004518995	0.004928154	0.003394862	0.003789911	0.003414820	0.003966301	0.002369172	0.006150451	0.007440992
PC(18:1/20:2)+AcO	0.002975516	0.002588953	0.002241016	0.001577896	0.002478286	0.002143101	0.003297426	0.002894852	0.002067414	0.002753667	0.001308484	0.002275235	0.001769895	0.002805786	0.002364085	0.002270874	0.001501650	0.001955464	0.001705731	0.001367569	0.001818694	0.001977627	0.001585055	0.002488991	0.001604275	0.001357778	0.002097523	0.001975789	0.001485535	0.001531531	0.002014793
PC(18:1/20:3)+AcO	0.007353230	0.009229191	0.005065625	0.005069832	0.005479336	0.004986300	0.010060570	0.009100832	0.006882362	0.006668024	0.003796933	0.008457788	0.003217081	0.009275125	0.007260477	0.008459640	0.005923973	0.004926022	0.006071063	0.005251649	0.004636302	0.008143702	0.005332648	0.014360010	0.005074692	0.004633881	0.008371500	0.005520060	0.003876227	0.004857123	0.007323680
PC(18:1/20:4)+AcO	0.15459271	0.14497472	0.09407728	0.08668760	0.10091959	0.08958164	0.17431165	0.20377293	0.11398622	0.10795762	0.06742459	0.15516450	0.05176554	0.14125528	0.14842531	0.11982427	0.08471034	0.06890448	0.12790653	0.10613225	0.07189111	0.13444254	0.08137630	0.25669826	0.09981779	0.06760476	0.15240144	0.09914010	0.07380163	0.09980185	0.12741921
PC(18:1/20:5)+AcO	0.000000000	0.000000000	0.000000000	0.000000000	0.000184198	0.000176424	0.000000000	0.000000000	0.000000000	0.000000000	0.000000000	0.000000000	0.000159345	0.000288014	0.000000000	0.000209417	0.000000000	0.000000000	0.000000000	0.000000000	0.000000000	0.000000000	0.000000000	0.000000000	0.000197676	0.000000000	0.000000000	0.000000000	0.000000000	0.000000000	0.000000000
PC(18:1/22:4)+AcO	0.008518172	0.008997807	0.005797492	0.004970272	0.005940819	0.004735436	0.009966009	0.009567463	0.006547769	0.005922965	0.005273474	0.009748113	0.004227395	0.005941998	0.007312387	0.006875237	0.005021807	0.005702875	0.007325440	0.006215401	0.004972107	0.006569947	0.005313858	0.012968835	0.006756145	0.004887904	0.009369026	0.006424775	0.004778211	0.005384500	0.006362275
PC(18:1/22:5)+AcO	0.008278543	0.007458557	0.003996183	0.003065622	0.004201112	0.007283449	0.004530222	0.006310135	0.004077997	0.008060693	0.002990773	0.005252991	0.003586275	0.002944385	0.004609113	0.004844999	0.004803986	0.003836376	0.005209982	0.003829475	0.011707973	0.005778197	0.003813807	0.011799764	0.005481610	0.003674300	0.005156444	0.004596199	0.002943075	0.005165558	0.008609199
PC(18:1/22:6)+AcO	0.02911752	0.03119261	0.01738506	0.01830545	0.02668849	0.03298249	0.03491662	0.02981764	0.02720431	0.03466773	0.02250496	0.02904105	0.01473818	0.02406240	0.03008624	0.02801159	0.02331953	0.01781238	0.02947805	0.03157307	0.04022574	0.02284635	0.03918112	0.04736634	0.02344087	0.02240390	0.02794277	0.02791270	0.01811912	0.02127198	0.03347732
PC(18:2/16:1)+AcO	0.005097344	0.007419498	0.007087491	0.004649401	0.008716075	0.004889857	0.008682132	0.005540251	0.005897644	0.008130085	0.005147183	0.006083463	0.004943035	0.005822802	0.005014199	0.005652789	0.005549756	0.003790751	0.005717578	0.005725669	0.005514499	0.005693771	0.005216431	0.007681387	0.005324488	0.003368909	0.007637986	0.003029597	0.002522481	0.003114941	0.006284721
PC(18:2/18:2)+AcO	0.007472483	0.009111475	0.009542403	0.006072449	0.009500793	0.010552800	0.011479346	0.009755375	0.006162945	0.009424797	0.008079161	0.009061237	0.006261097	0.008693447	0.010479726	0.007920804	0.006399260	0.006000381	0.008303314	0.006561739	0.008492205	0.011589179	0.010442368	0.012183886	0.004997773	0.004673612	0.006640927	0.006054427	0.004266742	0.004711100	0.009439359
PC(18:2/18:3)+AcO	0.000269950	0.000589011	0.000000000	0.000000000	0.000653452	0.000192143	0.000546077	0.000000000	0.000606230	0.000000000	0.000000000	0.000000000	0.000169143	0.000722199	0.000367154	0.000554644	0.000295994	0.000212879	0.000500786	0.000344524	0.000260333	0.000469918	0.000198037	0.000303100	0.000382504	0.000256023	0.000553399	0.000000000	0.000216408	0.000000000	0.000000000
PC(18:2/20:1)+AcO	0.001254022	0.001161881	0.001328821	0.000202128	0.000472061	0.000862104	0.001019449	0.000996966	0.001099062	0.001016461	0.000893423	0.000968088	0.000407702	0.001464613	0.001260280	0.000000000	0.001399878	0.000464325	0.000000000	0.000814509	0.000527535	0.001270000	0.000383494	0.000614770	0.000512181	0.000527187	0.000853870	0.000460851	0.000362263	0.000926031	0.000848794
PC(18:2/20:2)+AcO	0.000602382	0.000712644	0.001013235	0.000424819	0.000866774	0.000685068	0.000886163	0.000368401	0.000703711	0.000643510	0.000493692	0.001064923	0.000494057	0.000920362	0.000846996	0.000779463	0.001052045	0.000654573	0.000351107	0.000163527	0.000612317	0.000691564	0.000531133	0.000806804	0.000419910	0.000420362	0.000290822	0.000325403	0.000714194	0.000271768	0.000744553
PC(18:2/20:3)+AcO	0.000000000	0.001264705	0.000990608	0.000644117	0.000000000	0.000000000	0.000908713	0.000794851	0.000980633	0.000567044	0.000000000	0.000357323	0.000442557	0.000861584	0.001040068	0.001124083	0.000000000	0.000000000	0.000509545	0.000279311	0.000000000	0.000855636	0.000581775	0.001340056	0.000000000	0.000000000	0.000000000	0.000512459	0.000266078	0.000000000	0.000449928
PC(18:2/20:4)+AcO	0.00000000	0.01319581	0.00000000	0.00000000	0.01448959	0.00000000	0.00000000	0.01248611	0.00000000	0.00000000	0.00000000	0.00000000	0.00000000	0.00000000	0.00000000	0.00000000	0.00000000	0.00000000	0.00000000	0.00000000	0.00000000	0.00000000	0.00000000	0.00000000	0.00000000	0.00000000	0.00000000	0.00000000	0.00000000	0.00000000	0.00000000
PC(18:2/20:5)+AcO	0.000000000	0.000000000	0.000000000	0.000000000	0.000000000	0.000000000	0.000000000	0.000000000	0.000000000	0.000000000	0.000000000	0.000000000	0.000000000	0.000000000	0.000000000	0.000000000	0.000000000	0.000000000	0.000000000	0.000000000	0.000000000	0.000000000	0.000334193	0.000000000	0.000000000	0.000000000	0.000000000	0.000000000	0.000000000	0.000000000	0.000000000
PC(18:2/22:4)+AcO	0.000802892	0.001559895	0.000944824	0.000576376	0.000872703	0.000784844	0.001093826	0.000889477	0.000816441	0.000734272	0.000617147	0.001475518	0.000436340	0.001305274	0.000899613	0.000502486	0.000616316	0.000652766	0.000822798	0.000825432	0.000525001	0.000998690	0.000601130	0.000964064	0.000486444	0.000346540	0.001471600	0.000744643	0.000438383	0.000590360	0.000522851
PC(18:2/22:5)+AcO	0.000395828	0.000840137	0.000335173	0.000255617	0.000309231	0.000000000	0.000537838	0.000231638	0.000420149	0.000542826	0.000000000	0.000464943	0.000227915	0.000526420	0.000000000	0.000678441	0.000000000	0.000414653	0.000520439	0.000422332	0.000742593	0.000506694	0.000357622	0.001006135	0.000769296	0.000198448	0.000387349	0.000293502	0.000241590	0.000601379	0.000415740
PC(18:2/22:6)+AcO	0.002073977	0.002235983	0.001752232	0.001451166	0.002650567	0.001630092	0.002444253	0.001838866	0.001878799	0.002820244	0.001474278	0.002134263	0.000844560	0.001591097	0.001499582	0.001948588	0.001300165	0.000963377	0.001017091	0.001785099	0.000000000	0.001268531	0.001523989	0.004825038	0.001100737	0.001236610	0.002258586	0.000824602	0.000877631	0.000000000	0.001928803
PC(20:0/16:1)+AcO	0.000369361	0.000423583	0.000000000	0.000000000	0.000427044	0.000417979	0.000829042	0.000000000	0.000000000	0.000612267	0.000596973	0.000357733	0.000247517	0.000437593	0.000782123	0.000328222	0.000489842	0.000159007	0.000000000	0.000000000	0.000288393	0.000550972	0.000000000	0.000941744	0.000000000	0.000206946	0.000386976	0.000282346	0.000144112	0.000592136	0.000458035
PC(20:0/18:1)+AcO	0.005297929	0.004152979	0.001674870	0.001118378	0.001846012	0.003348244	0.006713660	0.005600237	0.001999770	0.002083677	0.003007389	0.004875931	0.001877288	0.006021224	0.007277586	0.003526882	0.005180729	0.003738824	0.002855462	0.003568886	0.003362713	0.004356430	0.003228721	0.004856147	0.002682926	0.003308040	0.003678439	0.003533685	0.001712716	0.004440850	0.004806576
PC(20:0/18:3)+AcO	0.000000000	0.000000000	0.000000000	0.000000000	0.000000000	0.000000000	0.000000000	0.000000000	0.000000000	0.000000000	0.000000000	0.000000000	0.000000000	0.000000000	0.000000000	0.000000000	0.000000000	0.000000000	0.000303107	0.000000000	0.000000000	0.000000000	0.000000000	0.000000000	0.000000000	0.000000000	0.000000000	0.000371104	0.000000000	0.000000000	0.000000000
PC(20:0/20:1)+AcO	0.000000000	0.000000000	0.000000000	0.000000000	0.000000000	0.000000000	0.000000000	0.000000000	0.000000000	0.000000000	0.000000000	0.000000000	0.000000000	0.000220391	0.000000000	0.000000000	0.000000000	0.000000000	0.000000000	0.000000000	0.000000000	0.000000000	0.000000000	0.000000000	0.000000000	0.000000000	0.000000000	0.000000000	0.000000000	0.000000000	0.000000000
PC(20:0/20:2)+AcO	0.000000000	0.000000000	0.000000000	0.000000000	0.000000000	0.000000000	0.000000000	0.000261654	0.000000000	0.000000000	0.000000000	0.000550501	0.000000000	0.000000000	0.000000000	0.000616006	0.000000000	0.000000000	0.000000000	0.000000000	0.000000000	0.000000000	0.000000000	0.000000000	0.000000000	0.000000000	0.000000000	0.000000000	0.000000000	0.000000000	0.000000000
PC(20:0/20:3)+AcO	0.000000000	0.001927015	0.000000000	0.000329261	0.000000000	0.000533815	0.000000000	0.000435920	0.001116935	0.000000000	0.000000000	0.000443790	0.000000000	0.001011503	0.001114275	0.001014013	0.001093377	0.000000000	0.000391569	0.000484270	0.000000000	0.000926239	0.000439918	0.000000000	0.000706550	0.000000000	0.000000000	0.000000000	0.000461899	0.000616148	0.000000000
PC(20:0/20:4)+AcO	0.02228659	0.02589458	0.01503614	0.00000000	0.00000000	0.00000000	0.02726307	0.01659357	0.02326089	0.00000000	0.02031989	0.02471828	0.01280279	0.02355282	0.03658169	0.02064532	0.02205348	0.01751621	0.00000000	0.00000000	0.00000000	0.02691339	0.00000000	0.02664556	0.01839727	0.01720472	0.03102727	0.01477088	0.02021910	0.02530469	0.02295623
PC(20:0/20:5)+AcO	0	0	0	0	0	0	0	0	0	0	0	0	0	0	0	0	0	0	0	0	0	0	0	0	0	0	0	0	0	0	0
PC(20:0/22:4)+AcO	0.000000000	0.000000000	0.000000000	0.000313984	0.000000000	0.000000000	0.000617849	0.000537015	0.000000000	0.000259986	0.000000000	0.000000000	0.000158756	0.000528113	0.000884958	0.000316193	0.000000000	0.000322725	0.000000000	0.000000000	0.000000000	0.000236586	0.000271464	0.000508832	0.000000000	0.000000000	0.000380036	0.000315753	0.000000000	0.000489005	0.000288072
PC(20:0/22:5)+AcO	0.000000000	0.000000000	0.000000000	0.000000000	0.000000000	0.000000000	0.000000000	0.000359485	0.000000000	0.000000000	0.000164124	0.000306001	0.000131976	0.000000000	0.000000000	0.000000000	0.000000000	0.000000000	0.000000000	0.000267619	0.000000000	0.000000000	0.000000000	0.000000000	0.000165466	0.000000000	0.000000000	0.000000000	0.000000000	0.000241922	0.000000000
PC(20:0/22:6)+AcO	0.001942819	0.001704011	0.001264180	0.000720542	0.001692004	0.001190729	0.001470680	0.002033389	0.001862630	0.001500616	0.001062308	0.001339669	0.000683953	0.001399041	0.000959864	0.001416129	0.000693883	0.000785075	0.001382032	0.001093307	0.001480148	0.001211779	0.001288144	0.001737609	0.001318457	0.000945265	0.001183746	0.001058282	0.000485186	0.000825143	0.001034375
PE(14:0/14:0)-H	0.0000e+00	0.0000e+00	0.0000e+00	0.0000e+00	0.0000e+00	0.0000e+00	0.0000e+00	0.0000e+00	0.0000e+00	0.0000e+00	0.0000e+00	0.0000e+00	0.0000e+00	0.0000e+00	0.0000e+00	0.0000e+00	0.0000e+00	0.0000e+00	0.0000e+00	0.0000e+00	0.0000e+00	0.0000e+00	0.0000e+00	0.0000e+00	0.0000e+00	0.0000e+00	0.0000e+00	0.0000e+00	0.0000e+00	0.0000e+00	6.3591e-05
PE(14:0/16:1)-H	1.77161e-04	2.13926e-04	3.03770e-04	1.05554e-04	8.47889e-05	1.20609e-04	1.13382e-04	0.00000e+00	1.32027e-04	2.51413e-04	1.69042e-04	1.04942e-04	0.00000e+00	2.74930e-04	1.03203e-04	1.74045e-04	6.65319e-05	1.77526e-04	1.54917e-04	1.12069e-04	2.01316e-04	1.51349e-04	2.02026e-04	3.20016e-04	2.58426e-04	1.80176e-04	1.89261e-04	1.27513e-04	1.28013e-04	8.25010e-05	5.14169e-05
PE(14:0/18:1)-H	0.000605611	0.001195531	0.000456533	0.000798388	0.000467879	0.000684368	0.000639188	0.001531398	0.000790076	0.000603307	0.000732716	0.000983817	0.000606527	0.000507852	0.000740678	0.000557078	0.000715035	0.000616271	0.000497181	0.000727197	0.000691351	0.000617638	0.000680755	0.000960894	0.000702479	0.000788127	0.000523739	0.000507457	0.000528546	0.000501970	0.000890487
PE(14:0/18:2)-H	1.55563e-04	1.65345e-04	7.98467e-05	8.86134e-05	1.26618e-04	2.50403e-04	1.66551e-04	3.42553e-04	3.20143e-04	1.61766e-04	5.85469e-05	4.55705e-04	1.81818e-04	9.99960e-05	2.38807e-04	3.84519e-04	1.17640e-04	7.29282e-05	1.00782e-04	1.17507e-04	2.28542e-04	3.19941e-04	2.59164e-04	4.91660e-04	1.14179e-04	3.26449e-04	2.96658e-04	7.62067e-05	1.12740e-04	9.37539e-05	2.88248e-04
PE(14:0/18:3)-H	0	0	0	0	0	0	0	0	0	0	0	0	0	0	0	0	0	0	0	0	0	0	0	0	0	0	0	0	0	0	0
PE(14:0/20:1)-H	0.00000e+00	0.00000e+00	0.00000e+00	0.00000e+00	0.00000e+00	0.00000e+00	0.00000e+00	0.00000e+00	0.00000e+00	0.00000e+00	0.00000e+00	0.00000e+00	0.00000e+00	9.03625e-05	0.00000e+00	0.00000e+00	0.00000e+00	0.00000e+00	0.00000e+00	0.00000e+00	0.00000e+00	0.00000e+00	6.25289e-05	0.00000e+00	9.09089e-05	7.09769e-05	0.00000e+00	0.00000e+00	0.00000e+00	0.00000e+00	8.15249e-05
PE(14:0/20:2)-H	0	0	0	0	0	0	0	0	0	0	0	0	0	0	0	0	0	0	0	0	0	0	0	0	0	0	0	0	0	0	0
PE(14:0/20:3)-H	0.00000e+00	0.00000e+00	6.20794e-05	0.00000e+00	0.00000e+00	7.46162e-05	0.00000e+00	0.00000e+00	0.00000e+00	0.00000e+00	0.00000e+00	8.43237e-05	0.00000e+00	1.46194e-04	0.00000e+00	0.00000e+00	8.88961e-05	0.00000e+00	1.55631e-04	1.01851e-04	9.77597e-05	9.64465e-05	0.00000e+00	1.20357e-04	1.00348e-04	0.00000e+00	0.00000e+00	0.00000e+00	0.00000e+00	6.12483e-05	0.00000e+00
PE(14:0/20:4)-H	0.000851703	0.000537458	0.000857947	0.000900455	0.000698316	0.001087107	0.000764774	0.000557800	0.000903478	0.000743513	0.000511050	0.001413641	0.000674200	0.000938696	0.000892621	0.000677793	0.000637957	0.000785582	0.001025954	0.001244730	0.000743942	0.001061750	0.000388637	0.001028632	0.001033129	0.000848598	0.000850952	0.000566226	0.000630547	0.000513619	0.000740712
PE(14:0/20:5)-H	0	0	0	0	0	0	0	0	0	0	0	0	0	0	0	0	0	0	0	0	0	0	0	0	0	0	0	0	0	0	0
PE(14:0/22:4)-H	4.65822e-04	3.92050e-04	4.78159e-04	4.61149e-04	2.98266e-04	2.88072e-04	4.38671e-04	7.86172e-04	3.32282e-04	2.63888e-04	2.77629e-04	4.72423e-04	2.58375e-04	4.11752e-04	2.82913e-04	3.21703e-04	2.66293e-04	4.43915e-04	4.00251e-04	3.79775e-04	1.71714e-04	2.68670e-04	2.08628e-04	6.88568e-04	4.53978e-04	8.19115e-05	6.00220e-04	1.93379e-04	3.21343e-04	1.87645e-04	3.14905e-04
PE(14:0/22:5)-H	1.49030e-04	0.00000e+00	1.38992e-04	5.08786e-05	3.87945e-05	6.84014e-05	1.02927e-04	0.00000e+00	0.00000e+00	8.91735e-05	0.00000e+00	0.00000e+00	0.00000e+00	0.00000e+00	1.20821e-04	0.00000e+00	0.00000e+00	0.00000e+00	0.00000e+00	1.07781e-04	0.00000e+00	0.00000e+00	0.00000e+00	1.84675e-04	0.00000e+00	0.00000e+00	0.00000e+00	0.00000e+00	5.12751e-05	0.00000e+00	7.91875e-05
PE(14:0/22:6)-H	0.000523126	0.000890689	0.000352644	0.000316647	0.000329636	0.000385392	0.000178991	0.000850110	0.000560760	0.000225424	0.000328639	0.000415840	0.000225783	0.000128137	0.000178683	0.000461692	0.000352199	0.000195362	0.000562904	0.000309802	0.000155341	0.000117429	0.000118541	0.000515772	0.000348715	0.000196674	0.000335448	0.000333172	0.000227304	0.000107896	0.000107208
PE(14:1/14:1)-H	0	0	0	0	0	0	0	0	0	0	0	0	0	0	0	0	0	0	0	0	0	0	0	0	0	0	0	0	0	0	0
PE(15:0/18:1)-Hd7_SPLASH.IS	0	0	0	0	0	0	0	0	0	0	0	0	0	0	0	0	0	0	0	0	0	0	0	0	0	0	0	0	0	0	0
PE(16:0/14:0)-H	4.73854e-04	0.00000e+00	0.00000e+00	1.22742e-04	2.37233e-04	6.85346e-04	1.07121e-04	3.30154e-04	1.30891e-04	4.63008e-04	7.29308e-05	2.79816e-04	0.00000e+00	6.20464e-04	9.84969e-05	1.90762e-04	2.91865e-04	0.00000e+00	1.68491e-04	4.57742e-04	5.63677e-04	5.45724e-04	2.27615e-04	3.11638e-04	5.52587e-04	1.57781e-04	2.75089e-04	3.34239e-04	2.87798e-04	3.70337e-04	7.22729e-04
PE(16:0/16:0)-H	0.004798646	0.004665007	0.003645253	0.003175801	0.002826119	0.004416651	0.005257328	0.006925893	0.004635127	0.003897461	0.003710284	0.008372210	0.003414366	0.006632260	0.005806668	0.004332148	0.004392254	0.003641051	0.003618008	0.004285885	0.003997146	0.003266815	0.003021561	0.007156473	0.004709720	0.003823671	0.004230501	0.003153814	0.003205524	0.002612751	0.005426076
PE(16:0/16:1)-H	0.003057611	0.004140993	0.003049980	0.002715236	0.003068021	0.003265304	0.003062808	0.005619439	0.003859204	0.002910279	0.002974677	0.004561717	0.002643542	0.002914942	0.003296409	0.003148321	0.003189791	0.002325159	0.002692151	0.003419054	0.004798622	0.002466105	0.002413583	0.007799346	0.003307072	0.002578023	0.003975442	0.002303870	0.002396045	0.002026967	0.003754900
PE(16:0/18:1)-H	0.12939821	0.11629027	0.09849909	0.06120447	0.08864776	0.08514091	0.10406224	0.20042560	0.14998752	0.08497907	0.09699116	0.11186864	0.05359392	0.11659741	0.13184192	0.13755213	0.10681803	0.09051078	0.08588775	0.07782926	0.07750046	0.09461599	0.07969463	0.19411881	0.10080988	0.10043785	0.10927407	0.05809998	0.06534226	0.08126683	0.09578925
PE(16:0/18:2)-H	0.009216242	0.016072832	0.021019445	0.010266180	0.018320273	0.010348242	0.017529065	0.020721845	0.013803347	0.017087945	0.014508619	0.013820151	0.013175987	0.013453575	0.013075585	0.014282034	0.011421614	0.009591746	0.009636887	0.010654564	0.009801889	0.011745997	0.010284402	0.018295216	0.010689807	0.009385843	0.013825454	0.006256287	0.009669374	0.006245343	0.009606370
PE(16:0/18:3)-H	0.000174169	0.000354812	0.000744279	0.000400370	0.000618513	0.000525197	0.000437403	0.000306248	0.000327238	0.000481125	0.000600257	0.000486238	0.000312485	0.000378200	0.000378922	0.000238621	0.000233005	0.000323311	0.000138045	0.000603029	0.000470038	0.000337947	0.000392995	0.000502147	0.000316040	0.000296913	0.000445504	0.000202783	0.000246256	0.000225166	0.000195685
PE(16:0/20:1)-H	0.002141547	0.001116791	0.000610346	0.000501767	0.000747876	0.002008044	0.002513560	0.002630778	0.000519986	0.001217554	0.000652072	0.001575825	0.000721579	0.003525511	0.003182388	0.001961578	0.001165021	0.001110069	0.000674757	0.000714478	0.000638503	0.002035094	0.001195644	0.002437245	0.001289173	0.001176188	0.000913350	0.000639153	0.000632366	0.001812717	0.003777222
PE(16:0/20:2)-H	0.001498897	0.001600362	0.001373178	0.000550722	0.001082485	0.001134447	0.001531706	0.002440365	0.001652398	0.001402985	0.001208508	0.001579006	0.001167934	0.001802420	0.001534118	0.001646228	0.001530059	0.000923165	0.001190976	0.000587960	0.000815950	0.001391449	0.001000514	0.001995127	0.001651360	0.000977545	0.001725175	0.000757800	0.000855705	0.000907602	0.001583987
PE(16:0/20:3)-H	0.006573212	0.009438628	0.007409665	0.005368119	0.006564642	0.007205865	0.008934265	0.011139550	0.008271236	0.011204984	0.009212298	0.010933215	0.006630571	0.008165026	0.007558341	0.007039198	0.008572466	0.006271565	0.006379140	0.008805230	0.006920816	0.008149968	0.007208935	0.011342482	0.008379299	0.006516716	0.008259559	0.005637834	0.006662877	0.005226746	0.008581936
PE(16:0/20:4)-H	0.06918973	0.08430658	0.08428035	0.06337899	0.07043010	0.06553494	0.07146731	0.10545630	0.09207820	0.09124966	0.07771604	0.12068473	0.07172094	0.07924601	0.07903862	0.06944364	0.06720285	0.05723246	0.07838171	0.10736388	0.06181962	0.06558277	0.06709054	0.14890249	0.07438610	0.05987183	0.09429350	0.05863261	0.07858756	0.05150520	0.07679320
PE(16:0/20:5)-H	9.56953e-05	2.73322e-04	2.34549e-04	1.21217e-04	1.24618e-04	2.50623e-04	1.44474e-04	2.74578e-04	2.32891e-04	2.04814e-04	1.97344e-04	3.04536e-04	1.86887e-04	1.45350e-04	1.93247e-04	1.62812e-04	7.39957e-05	1.44488e-04	1.38344e-04	2.48316e-04	1.29770e-04	1.87241e-04	2.14109e-04	3.48621e-04	1.35380e-04	7.38823e-05	0.00000e+00	5.60707e-05	2.05442e-04	1.17860e-04	1.57212e-04
PE(16:0/22:4)-H	0.03713002	0.04811270	0.04403892	0.03493611	0.03707613	0.03904277	0.04567087	0.06307735	0.03642675	0.04561607	0.04711070	0.06672082	0.03542746	0.04721603	0.05059047	0.03946506	0.03123990	0.03935091	0.03922439	0.05772984	0.02116237	0.04992511	0.04147228	0.07008311	0.04213551	0.03435812	0.05420680	0.03450952	0.04137715	0.03411182	0.04201911
PE(16:0/22:5)-H	0.016175708	0.017631643	0.012687105	0.008495083	0.008525651	0.010224466	0.009437841	0.022235019	0.014185427	0.013439817	0.011498566	0.013363487	0.009149522	0.010354292	0.009730766	0.015242396	0.012361015	0.008854489	0.011825484	0.012390649	0.016789763	0.009787532	0.007659534	0.033697705	0.015003082	0.007585480	0.012203180	0.008164896	0.010782623	0.007527336	0.012271933
PE(16:0/22:6)-H	0.09648199	0.11725116	0.10388724	0.07975825	0.08298405	0.06130256	0.06937418	0.16912485	0.14736025	0.10971583	0.11826861	0.13175431	0.07315926	0.08404356	0.07873028	0.10222507	0.10847000	0.08670431	0.08697461	0.12025180	0.09906812	0.06402249	0.07009557	0.16601385	0.10922768	0.07474401	0.11544696	0.06426917	0.08232267	0.04759694	0.06709723
PE(18:0/14:0)-H	0.000000000	0.007380046	0.000000000	0.000000000	0.000000000	0.000000000	0.000932952	0.000000000	0.000000000	0.000000000	0.000000000	0.000000000	0.000000000	0.000000000	0.000000000	0.000000000	0.000000000	0.000000000	0.000828436	0.000000000	0.000706612	0.000000000	0.000000000	0.005984213	0.000000000	0.000000000	0.000000000	0.000000000	0.000000000	0.000000000	0.000000000
PE(18:0/16:0)-H	0.005316851	0.005425524	0.002088995	0.003077411	0.002746349	0.006034606	0.005551587	0.007033191	0.003948147	0.003932074	0.002594884	0.006310271	0.002809845	0.005363640	0.007155170	0.005953805	0.004670509	0.003597382	0.004204644	0.003418179	0.004568097	0.004486648	0.005321894	0.008816731	0.003749530	0.003635101	0.004964648	0.002048475	0.003050888	0.003359727	0.007564496
PE(18:0/16:1)-H	0.003526825	0.003813041	0.002093928	0.002432548	0.002162300	0.002948586	0.003661884	0.004802514	0.003408892	0.002990911	0.006879203	0.004299861	0.001532828	0.005273780	0.006445260	0.003986389	0.003290132	0.004248096	0.003169141	0.003496984	0.004909859	0.002961968	0.003004217	0.004277435	0.002613845	0.002678802	0.002518707	0.001482846	0.001933873	0.002704128	0.006185455
PE(18:0/18:0)-H	0.11282547	0.14209904	0.12642254	0.08434913	0.10686023	0.17055262	0.10649249	0.14170650	0.14139593	0.18678233	0.12353685	0.16687496	0.11128662	0.12458254	0.12184113	0.10072215	0.13456139	0.09869686	0.11273477	0.15637293	0.23148502	0.09101355	0.10533526	0.17764746	0.13517145	0.09720975	0.11949245	0.10449537	0.11554313	0.11086939	0.14423890
PE(18:0/18:1)-H	0.2792603	0.2198712	0.1983213	0.1445029	0.1523650	0.1653498	0.2461602	0.3621730	0.2836041	0.2593078	0.2461820	0.2873485	0.1358613	0.2627420	0.2844816	0.2509908	0.2017227	0.1698992	0.2015927	0.1976559	0.1646597	0.2188224	0.1443775	0.3096426	0.1891115	0.1480010	0.2647607	0.1458280	0.1709447	0.1574919	0.2103224
PE(18:0/18:2)-H	0.02616401	0.03243797	0.04084780	0.02267467	0.02789415	0.02635754	0.03258316	0.03874712	0.03304444	0.04415831	0.03303644	0.03336863	0.02410868	0.03367114	0.02625312	0.02782155	0.02826561	0.01979079	0.01777329	0.02878722	0.01620893	0.02770256	0.02141294	0.03495317	0.02309603	0.02459390	0.02392845	0.01323672	0.02098265	0.01406107	0.02836611
PE(18:0/18:3)-H	0.000475506	0.000551118	0.000724799	0.000580076	0.000825475	0.000633066	0.000504944	0.000828500	0.000681233	0.001048137	0.000669842	0.000661344	0.000562234	0.000678984	0.000546874	0.000474174	0.000476876	0.000456566	0.000388037	0.000844192	0.000541475	0.000449087	0.000586970	0.000914348	0.000558309	0.000340865	0.000637452	0.000281039	0.000535840	0.000341681	0.000617488
PE(18:0/20:1)-H	0.005736488	0.005478332	0.003680306	0.003194264	0.004015466	0.005043119	0.005673307	0.009522407	0.004652284	0.004660619	0.003576888	0.006469052	0.003373027	0.009012074	0.007319552	0.005430201	0.004641892	0.003162636	0.003713289	0.004262782	0.003918988	0.004944447	0.003776725	0.007825210	0.004662384	0.003386889	0.004447398	0.003220290	0.003000351	0.004191538	0.006466899
PE(18:0/20:2)-H	0.001672777	0.001727922	0.001404794	0.001139299	0.000970235	0.001553296	0.002450102	0.003124065	0.001619920	0.001877752	0.001438005	0.002218090	0.001110809	0.002681356	0.001626820	0.002020481	0.001441254	0.001014005	0.000936737	0.001310210	0.001177066	0.001438284	0.001231286	0.002960370	0.001550934	0.001316691	0.001457862	0.001105452	0.000916391	0.001364913	0.001947110
PE(18:0/20:3)-H	0.015509660	0.016632753	0.015153964	0.009406672	0.010773450	0.011621355	0.014900261	0.030319922	0.015597349	0.014282430	0.013476489	0.017942413	0.010783245	0.018823268	0.013817760	0.016372282	0.015107771	0.012623978	0.010532029	0.012800428	0.007190313	0.014684866	0.012115749	0.029386356	0.016115570	0.010038105	0.014618518	0.010590715	0.010867926	0.010512431	0.014510058
PE(18:0/20:4)-H	0.2686146	0.2898521	0.2496820	0.2012403	0.1825381	0.1726605	0.2550136	0.4844824	0.2879670	0.2125666	0.2270785	0.3934380	0.1753669	0.2548763	0.2595019	0.2836695	0.2236146	0.2202971	0.2233628	0.2691994	0.1196518	0.2420297	0.1823572	0.4289266	0.2514020	0.1708331	0.3200697	0.1736896	0.2121753	0.1840958	0.2240103
PE(18:0/20:5)-H	0.001006571	0.001282071	0.000996525	0.000819605	0.000623632	0.001019542	0.001176421	0.001625688	0.001380470	0.001143091	0.000960064	0.001408362	0.000847813	0.001260062	0.001012428	0.001335251	0.001060131	0.000569682	0.000929782	0.001186565	0.000683785	0.001017168	0.000688002	0.002074186	0.001018780	0.000766636	0.001179654	0.000735880	0.000825523	0.000807959	0.001008191
PE(18:0/22:4)-H	0.05677138	0.05800640	0.04925829	0.03611207	0.03683092	0.04733990	0.05918302	0.09351350	0.05404950	0.04691496	0.04754024	0.07505051	0.03802738	0.06844853	0.06312090	0.05890250	0.04166462	0.05034300	0.04243825	0.05297367	0.02685114	0.05686051	0.04436451	0.09791529	0.05473421	0.03583722	0.05933652	0.04068234	0.04563632	0.04726019	0.05118254
PE(18:0/22:5)-H	0.02580265	0.02827858	0.01996332	0.01607415	0.01407816	0.01396153	0.01776477	0.04720282	0.03164680	0.01762549	0.02001180	0.02566090	0.01396186	0.02208713	0.01840045	0.02486947	0.02221833	0.01554919	0.01780270	0.01981348	0.01277563	0.01829932	0.01013954	0.04471578	0.02418404	0.01293246	0.02026003	0.01484848	0.01559568	0.01233398	0.02086946
PE(18:0/22:6)-H	0.16207520	0.21198247	0.15568586	0.15031913	0.14552518	0.09889187	0.13575302	0.23479158	0.24621531	0.16654435	0.15768762	0.20055810	0.11403074	0.14042748	0.13805440	0.18132937	0.17944942	0.12077032	0.14152163	0.19713752	0.09688929	0.12196579	0.11202473	0.22224909	0.16035662	0.11746442	0.18242104	0.12480625	0.15476223	0.09940549	0.13749102
PE(18:1/16:1)-H	0.019490346	0.018715897	0.010691385	0.009474920	0.011065311	0.021863388	0.015417944	0.031477323	0.017684883	0.016719445	0.012160451	0.019318307	0.011493197	0.021131492	0.017373489	0.015341691	0.018473741	0.007948598	0.012264897	0.013119724	0.025820617	0.013152267	0.008957761	0.047309111	0.015279180	0.013387021	0.014858323	0.009957063	0.010373624	0.013852192	0.018042773
PE(18:1/18:1)-H	0.6588782	0.5737579	0.4081562	0.3286400	0.3449475	0.4968027	0.5097449	1.0111886	0.7319445	0.5032719	0.5401257	0.8009618	0.3537106	0.5567737	0.6509314	0.6380183	0.6426247	0.3785833	0.3734340	0.4289649	0.4052513	0.4665448	0.3643381	0.7337774	0.5314014	0.4637971	0.5666362	0.3378399	0.4506441	0.4108478	0.5370370
PE(18:1/18:2)-H	0.03472020	0.06482264	0.06813809	0.04196420	0.06583044	0.05784639	0.07080910	0.07393664	0.05753680	0.08509756	0.06550374	0.07924362	0.05447332	0.06989396	0.04912988	0.04763663	0.05214831	0.03580624	0.02860978	0.05782868	0.03653059	0.05207774	0.03701951	0.06030752	0.04449540	0.03924078	0.04738523	0.02521865	0.03355134	0.02946120	0.04286068
PE(18:1/18:3)-H	0.000898161	0.000992698	0.001346642	0.000989910	0.001461662	0.001002969	0.001211812	0.001236720	0.001234858	0.001626545	0.001371483	0.001568795	0.000978757	0.001131137	0.000942449	0.000734296	0.000943408	0.000663548	0.000975965	0.001257314	0.001016765	0.000811644	0.001150347	0.001529148	0.000858999	0.001065916	0.001213903	0.000547305	0.000774241	0.000596235	0.000894245
PE(18:1/20:1)-H	0.007284705	0.004791941	0.001683959	0.001265537	0.002398203	0.007718587	0.009168604	0.014909309	0.002482397	0.003134899	0.002132115	0.009851670	0.003160445	0.016725426	0.012331543	0.006313335	0.004345208	0.002312744	0.001915492	0.002150070	0.002840266	0.005588195	0.002441535	0.008968257	0.004742683	0.004039932	0.002731876	0.002596998	0.001314647	0.006922634	0.010798057
PE(18:1/20:2)-H	0.002337945	0.003051448	0.002462934	0.001698549	0.001584482	0.002501043	0.003429324	0.005041362	0.002400133	0.002588125	0.001993784	0.003809773	0.001777563	0.004592648	0.003101986	0.003040904	0.002725378	0.001516821	0.001671210	0.001692455	0.001512311	0.002470666	0.001573445	0.004855269	0.002712160	0.002063006	0.002222481	0.001327198	0.001854226	0.002141826	0.003205383
PE(18:1/20:3)-H	0.011170271	0.012496734	0.009958561	0.006770035	0.007592082	0.011762249	0.013281600	0.021191576	0.010896598	0.011116257	0.007549105	0.018328186	0.008353028	0.014620136	0.011115395	0.011326472	0.010899816	0.006187033	0.007242574	0.010218571	0.007812551	0.010412268	0.009084679	0.022815044	0.011583051	0.007341934	0.010125131	0.006953870	0.008097519	0.008602032	0.012484537
PE(18:1/20:4)-H	0.11887347	0.13664168	0.10244088	0.08962315	0.08975347	0.11954701	0.13072398	0.26394596	0.13849695	0.13219576	0.11028753	0.20837353	0.09449970	0.14582347	0.15566473	0.12108104	0.10865443	0.08116587	0.10120068	0.15013692	0.09561176	0.11357892	0.09841696	0.29471264	0.12991528	0.09673974	0.13709753	0.08955889	0.09476495	0.09325259	0.13389390
PE(18:1/20:5)-H	3.07509e-04	3.73573e-04	4.02078e-04	2.11905e-04	2.38382e-04	2.08407e-04	3.73529e-04	5.51494e-04	3.33920e-04	3.39603e-04	2.00558e-04	5.38861e-04	1.44933e-04	3.33672e-04	2.11135e-04	3.36598e-04	2.22604e-04	8.96146e-05	2.14850e-04	2.77099e-04	2.34259e-04	1.28690e-04	1.85637e-04	4.99270e-04	2.33949e-04	1.70813e-04	3.53967e-04	1.54792e-04	1.77978e-04	9.14326e-05	1.86180e-04
PE(18:1/22:4)-H	0.01837568	0.01907404	0.01417430	0.01264932	0.01240613	0.01784600	0.02279982	0.03337031	0.01463571	0.01902022	0.01485478	0.02756151	0.01434715	0.02582078	0.02160526	0.01825104	0.01392894	0.01315446	0.01510472	0.01855227	0.01258580	0.02311362	0.01275538	0.03566522	0.01668704	0.01235636	0.01965730	0.01299648	0.01430864	0.01580528	0.02345196
PE(18:1/22:5)-H	0.011298791	0.010657131	0.007294092	0.005336644	0.005278765	0.008955894	0.007842037	0.018642152	0.008956003	0.010493943	0.005345674	0.010353392	0.005956893	0.008265165	0.007550441	0.008440532	0.007229541	0.005106865	0.005715642	0.008479963	0.011424704	0.008153857	0.004151045	0.024932988	0.009162691	0.004857781	0.007893422	0.005043333	0.005558595	0.005939208	0.011149177
PE(18:1/22:6)-H	0.04568749	0.05973150	0.03970447	0.03162157	0.03582141	0.04093445	0.03865851	0.07150700	0.05618589	0.05743082	0.03978882	0.06110426	0.03664128	0.04496171	0.03725598	0.04580376	0.03767882	0.02769971	0.03713987	0.04929917	0.04587061	0.03634653	0.02841468	0.07459093	0.04248116	0.03352449	0.04929837	0.03435226	0.03046222	0.02811516	0.03661314
PE(18:2/16:1)-H	0.001428970	0.003107891	0.003846966	0.002119202	0.002592442	0.002720760	0.002618711	0.002247039	0.002179151	0.003446106	0.002696994	0.003035913	0.001995518	0.002441684	0.001873979	0.002128037	0.002087001	0.001543721	0.001622768	0.002168718	0.003657782	0.001702003	0.001193953	0.004144812	0.002116190	0.001467874	0.001935032	0.001243620	0.001081510	0.001295983	0.002223138
PE(18:2/18:2)-H	0.005145722	0.008112779	0.011543846	0.006405937	0.011476157	0.009944401	0.011388758	0.006217486	0.006766975	0.013709253	0.008891923	0.009052190	0.009515543	0.009305218	0.008314434	0.006117925	0.005520733	0.006531794	0.005640736	0.007811944	0.006564237	0.008882755	0.006802512	0.007878290	0.005510520	0.005266452	0.007308778	0.004148911	0.005359136	0.003620485	0.006620040
PE(18:2/18:3)-H	1.68554e-04	2.47003e-04	3.30248e-04	1.26180e-04	5.20347e-04	4.70559e-04	2.77662e-04	3.37804e-04	1.39461e-04	5.99245e-04	2.43253e-04	4.48468e-04	1.25643e-04	1.83964e-04	1.00005e-04	1.76121e-04	1.38245e-04	1.81885e-04	1.58595e-04	2.37558e-04	1.91406e-04	4.34440e-04	1.70772e-04	2.98137e-04	1.00825e-04	1.17783e-04	2.19279e-04	9.98101e-05	1.46833e-04	1.78431e-04	1.64621e-04
PE(18:2/20:1)-H	0.000752199	0.000709502	0.000363827	0.000237421	0.000451646	0.000568650	0.000913400	0.001396214	0.000437981	0.000634536	0.000432711	0.000909535	0.000507977	0.001503846	0.000835792	0.000599957	0.000544498	0.000191958	0.000210365	0.000289046	0.000374001	0.000503511	0.000320795	0.001000252	0.000241858	0.000550496	0.000369005	0.000299351	0.000129749	0.000375635	0.000687391
PE(18:2/20:2)-H	0.000386306	0.000969772	0.000970595	0.000567852	0.000821760	0.000519616	0.000929098	0.000783283	0.000704788	0.000768497	0.000549626	0.000749697	0.000384497	0.000721932	0.000534300	0.000584211	0.000406669	0.000395928	0.000512238	0.000406648	0.000587918	0.000740205	0.000199278	0.000833929	0.000489233	0.000291299	0.000534706	0.000379957	0.000310967	0.000232293	0.000502168
PE(18:2/20:3)-H	0.000817226	0.000786403	0.001566277	0.000629260	0.000947566	0.000922963	0.001157319	0.001676441	0.001019196	0.001421094	0.000755441	0.001961377	0.000903068	0.000748356	0.000638082	0.000888130	0.000725857	0.000616949	0.000525226	0.001016045	0.001108574	0.000783896	0.000559376	0.001928106	0.000623767	0.000538612	0.001030783	0.000416946	0.000452118	0.000413161	0.001012940
PE(18:2/20:4)-H	0.014934558	0.019768027	0.018568506	0.014514995	0.016446195	0.014624210	0.019082566	0.019963325	0.020049865	0.023979697	0.014713000	0.021870666	0.012933479	0.017148876	0.008307713	0.017433124	0.012440464	0.007266376	0.007621783	0.010122410	0.010535180	0.015525661	0.008797589	0.031833747	0.016022160	0.011267586	0.018288240	0.006211462	0.007467752	0.008205361	0.014146356
PE(18:2/20:5)-H	0.00000e+00	2.64507e-04	0.00000e+00	2.80113e-04	1.49950e-04	5.81921e-05	1.45737e-04	2.89377e-04	3.16071e-04	2.34407e-04	1.81673e-04	2.67094e-04	1.64987e-04	3.29893e-04	0.00000e+00	2.32445e-04	1.42115e-04	0.00000e+00	0.00000e+00	1.22822e-04	0.00000e+00	2.30524e-04	1.87224e-04	3.00208e-04	2.66218e-04	1.38132e-04	1.13000e-04	1.39540e-04	2.18352e-04	7.86169e-05	1.68149e-04
PE(18:2/22:4)-H	0.001401141	0.001648725	0.002469625	0.001260154	0.001722550	0.001692012	0.002360587	0.002938731	0.001321753	0.002697045	0.001447828	0.002347399	0.001385461	0.001995726	0.001501881	0.001402626	0.001312909	0.001225188	0.001333776	0.001475972	0.001099770	0.001519275	0.000997714	0.003609774	0.001310861	0.001010331	0.001932659	0.000712289	0.000922125	0.000742178	0.001658562
PE(18:2/22:5)-H	0.001052833	0.001207254	0.001240163	0.000841672	0.001189034	0.001025131	0.001138180	0.001954671	0.001105664	0.001507494	0.000930575	0.001084428	0.001001275	0.001013811	0.000704128	0.001050493	0.000763946	0.000662406	0.000498037	0.000807532	0.001573510	0.001068006	0.000428985	0.002175186	0.000815949	0.000546203	0.000875033	0.000591767	0.000517969	0.000570525	0.001038460
PE(18:2/22:6)-H	0.003421240	0.003032952	0.003517466	0.001743175	0.003177523	0.002486376	0.002869860	0.005290431	0.002551058	0.004290003	0.001785957	0.002307629	0.002646471	0.001777742	0.001428059	0.003833718	0.002149753	0.001477544	0.001722946	0.002286506	0.003390762	0.001533096	0.002221804	0.003830418	0.001848321	0.001946338	0.002295581	0.001143048	0.001380851	0.000936435	0.001548162
PE(O-16:0/16:0)-H	0.000847955	0.000974555	0.000561149	0.000436645	0.000383411	0.001569046	0.001234075	0.001378756	0.000570445	0.000431975	0.000535611	0.001384104	0.000396658	0.001193405	0.001102378	0.000645628	0.000724418	0.000302485	0.000620986	0.000469032	0.000652886	0.000566657	0.000406137	0.000462036	0.001092052	0.000588613	0.000625742	0.000753898	0.000331219	0.000872380	0.000897402
PE(O-16:0/16:1)-H	0.000924721	0.000622150	0.000338662	0.000292826	0.000690754	0.001071206	0.000749997	0.002073423	0.000923004	0.000713385	0.000350333	0.001197502	0.000374716	0.001008727	0.000987795	0.001102460	0.000860376	0.000229355	0.000578947	0.000382238	0.000500255	0.000558106	0.000348858	0.001537998	0.000678232	0.000671032	0.000328801	0.000460035	0.000279500	0.000478889	0.000960574
PE(O-16:0/18:0)-H	0	0	0	0	0	0	0	0	0	0	0	0	0	0	0	0	0	0	0	0	0	0	0	0	0	0	0	0	0	0	0
PE(O-16:0/18:1)-H	0.023881459	0.015321750	0.005650803	0.004279845	0.007454805	0.018132337	0.022953558	0.049897108	0.013647922	0.012778825	0.007849539	0.021728346	0.007195053	0.031646695	0.032644644	0.020953614	0.016511983	0.005889480	0.007318441	0.010150708	0.007393445	0.017269593	0.014681108	0.023294981	0.017948586	0.015658981	0.007882931	0.006472564	0.004806888	0.015565706	0.024020166
PE(O-16:0/18:2)-H	0.001263453	0.001635447	0.001251481	0.000566189	0.000953949	0.001603339	0.002153938	0.002383343	0.001516804	0.001386802	0.001142403	0.001883962	0.000667915	0.002337654	0.002032088	0.001620780	0.001497144	0.000771650	0.000506230	0.000849570	0.000654373	0.001249562	0.001668277	0.002607299	0.001197793	0.000641926	0.000598064	0.000420615	0.000548468	0.001066518	0.001460535
PE(O-16:0/18:3)-H	7.03769e-05	8.85979e-05	8.85704e-05	7.34001e-05	6.32489e-05	6.89582e-05	2.99013e-05	8.54798e-05	7.85851e-05	1.94806e-05	3.73762e-05	2.05937e-04	5.41511e-05	7.95014e-05	6.76532e-05	8.55045e-05	1.00111e-04	2.60646e-05	4.13594e-05	1.03034e-04	2.88212e-05	4.42165e-05	4.07663e-05	4.80705e-05	4.18636e-05	6.16071e-05	8.37648e-05	1.41626e-05	2.01702e-05	3.33290e-05	6.73071e-05
PE(O-16:0/20:1)-H	0.001762238	0.000679693	0.000149838	0.000256097	0.000396251	0.001126530	0.001756698	0.002532678	0.000471681	0.000572362	0.000290134	0.001393701	0.000352130	0.003042427	0.002279037	0.001123322	0.000559404	0.000382308	0.000301330	0.000522116	0.000317799	0.001038367	0.000864308	0.001405949	0.000770261	0.000922078	0.000303718	0.000397232	0.000268811	0.001113116	0.001886812
PE(O-16:0/20:2)-H	0.0007158390	0.0005223570	0.0001686530	0.0001244560	0.0002573610	0.0004456640	0.0006820080	0.0012755080	0.0002614390	0.0003800140	0.0002448280	0.0003180830	0.0001808570	0.0007627100	0.0006793740	0.0004862730	0.0003722130	0.0001749090	0.0000967195	0.0002035230	0.0001869220	0.0002578460	0.0003244080	0.0005645330	0.0005524530	0.0003765070	0.0003025200	0.0002816380	0.0001750700	0.0004170160	0.0006311100
PE(O-16:0/20:3)-H	0.001285571	0.001357862	0.000996156	0.000558621	0.000835481	0.001225301	0.001156805	0.003363538	0.001096571	0.001207829	0.000890731	0.001713459	0.000787177	0.001259743	0.001468317	0.001299297	0.001148643	0.000580829	0.000800028	0.000883079	0.000802606	0.001056796	0.000941156	0.002662813	0.001340562	0.000955783	0.001009848	0.000631711	0.000612784	0.001023954	0.001246012
PE(O-16:0/20:4)-H	0.011529993	0.012386665	0.011598023	0.008652283	0.008033106	0.009832108	0.012447976	0.022470930	0.013326730	0.010614879	0.009778905	0.017209560	0.009437527	0.014783782	0.013495966	0.011724903	0.010044755	0.008529096	0.009131931	0.011246978	0.007293519	0.010572501	0.008795444	0.024074052	0.010651067	0.007780402	0.012063718	0.007403916	0.009235956	0.007675238	0.010439568
PE(O-16:0/20:5)-H	0.000571984	0.000717405	0.000491607	0.000429312	0.000306153	0.000541867	0.000582589	0.001036965	0.000635990	0.000573751	0.000465205	0.000682392	0.000559910	0.000842891	0.000463843	0.000467376	0.000330285	0.000515616	0.000451413	0.000628804	0.000627276	0.000482569	0.000471820	0.001709072	0.000630787	0.000436189	0.000628588	0.000441914	0.000382050	0.000421295	0.000596611
PE(O-16:0/22:4)-H	0.009885564	0.010833759	0.011061605	0.007775695	0.007256978	0.007235456	0.010929720	0.020388702	0.009292823	0.007546374	0.010495116	0.014171495	0.007548191	0.011978663	0.012291064	0.009367353	0.007832068	0.010049152	0.008156614	0.011699281	0.005442625	0.010913357	0.008396777	0.017352702	0.009882002	0.006532753	0.012696869	0.007226173	0.009321459	0.007301078	0.008807642
PE(O-16:0/22:5)-H	0.001944753	0.002245566	0.002285720	0.001744550	0.001365662	0.001681640	0.001537443	0.003474534	0.001686702	0.002159355	0.001790773	0.002520606	0.001445824	0.002070077	0.001509400	0.002026303	0.001968350	0.001492576	0.001588729	0.001802776	0.001721402	0.001781909	0.001230122	0.004362996	0.001870173	0.001299960	0.002253641	0.001586053	0.001644344	0.001317355	0.001701385
PE(O-16:0/22:6)-H	0.007906043	0.010230104	0.009781227	0.006666340	0.006440832	0.008269064	0.006393770	0.011107359	0.012227280	0.009366051	0.009404302	0.010833661	0.006925092	0.007133526	0.007887400	0.008207091	0.008125349	0.005881663	0.007547224	0.010950063	0.008914802	0.006354433	0.006121157	0.012043617	0.007772878	0.006204471	0.007993376	0.007300719	0.007848885	0.004938189	0.007024557
PE(O-18:0/16:0)-H	0.001717232	0.001350767	0.001340932	0.001239168	0.001360395	0.001327722	0.001813337	0.003159842	0.001500146	0.001743460	0.001610575	0.001637219	0.001535850	0.001635845	0.001729385	0.001822512	0.001645138	0.001158913	0.001163457	0.001314919	0.000741278	0.001450311	0.001135907	0.002649661	0.001569863	0.001257313	0.002160495	0.001246437	0.001187540	0.000905700	0.001054605
PE(O-18:0/16:1)-H	0.001070382	0.000736640	0.000569810	0.000569729	0.000560643	0.000998257	0.001108419	0.002306624	0.000555591	0.000772519	0.000920998	0.000908011	0.000462460	0.001282271	0.001165261	0.000790962	0.000947309	0.000389053	0.000346816	0.000807275	0.000596802	0.001098680	0.000559516	0.001392593	0.000949825	0.000758995	0.000467639	0.000468344	0.000258719	0.000721505	0.000709370
PE(O-18:0/18:0)-H	0.000928293	0.000000000	0.000000000	0.000000000	0.001028502	0.002834359	0.000648611	0.000000000	0.001011502	0.000000000	0.000000000	0.001232504	0.000000000	0.001824493	0.001546716	0.000000000	0.000000000	0.000000000	0.000000000	0.000000000	0.000606670	0.000637019	0.000890923	0.007288042	0.000000000	0.000798788	0.001383072	0.000639123	0.000000000	0.000798678	0.001140602
PE(O-18:0/18:1)-H	0.013842677	0.007997186	0.003192115	0.003193312	0.004902527	0.010968395	0.011420057	0.027143697	0.008029206	0.007811967	0.005057659	0.013151451	0.003048144	0.017013755	0.014709269	0.011434440	0.009589496	0.006283295	0.005388558	0.005609443	0.004682568	0.008970931	0.007642208	0.015434198	0.009458890	0.008516348	0.004419216	0.004582320	0.003313612	0.008799982	0.013326462
PE(O-18:0/18:2)-H	0.000981572	0.000681165	0.000775556	0.000501701	0.000532473	0.000552540	0.000835547	0.001334936	0.000431179	0.000963790	0.000458164	0.000785897	0.000352770	0.000771508	0.000789651	0.001139433	0.000614908	0.000242830	0.000300469	0.000422085	0.000361996	0.000575034	0.000513617	0.001268301	0.000480059	0.000526966	0.000458007	0.000218136	0.000331956	0.000322481	0.000494503
PE(O-18:0/18:3)-H	2.73841e-05	4.12049e-05	9.63533e-05	9.86887e-05	3.48736e-05	8.41454e-06	8.52785e-05	6.12667e-05	0.00000e+00	2.11405e-05	3.94753e-05	1.05343e-04	1.43887e-05	1.87145e-05	6.02077e-05	7.84666e-05	2.71183e-05	1.56094e-05	0.00000e+00	2.63469e-05	1.55729e-05	3.20951e-05	1.36072e-05	0.00000e+00	2.72598e-05	4.60021e-05	0.00000e+00	1.96078e-05	2.07623e-05	0.00000e+00	9.69321e-06
PE(O-18:0/20:1)-H	0.0008996760	0.0003243490	0.0000917248	0.0000963270	0.0001789740	0.0007656890	0.0006652910	0.0015114050	0.0002174490	0.0002593130	0.0001233820	0.0007804680	0.0001212450	0.0013067440	0.0008888870	0.0004725730	0.0004889400	0.0002805990	0.0001323580	0.0001657030	0.0001171500	0.0004628360	0.0002212570	0.0007380490	0.0003654040	0.0003209610	0.0001554110	0.0002130860	0.0000786403	0.0004953200	0.0007179160
PE(O-18:0/20:2)-H	2.59987e-04	2.30124e-04	4.46246e-05	8.09206e-05	9.02506e-05	2.38475e-04	2.87101e-04	5.62042e-04	2.46337e-04	2.17170e-04	1.01298e-04	2.26790e-04	3.63425e-05	3.73807e-04	1.61079e-04	2.62094e-04	1.25801e-04	3.66565e-05	7.37250e-05	4.89348e-05	1.31276e-04	1.85369e-04	1.36793e-04	3.77472e-04	2.15300e-04	1.04044e-04	6.55162e-05	3.30906e-05	7.48276e-05	2.00718e-04	3.34704e-04
PE(O-18:0/20:3)-H	0.001059351	0.001231653	0.000738442	0.000742799	0.000534880	0.000835996	0.001120253	0.002129025	0.001230889	0.001095741	0.000666810	0.001428154	0.000595512	0.001104642	0.000998679	0.001428710	0.000850597	0.000605365	0.000802185	0.000693538	0.000450775	0.001119183	0.000680316	0.001801585	0.001109429	0.000656669	0.001078891	0.000840587	0.000676303	0.000630647	0.000786636
PE(O-18:0/20:4)-H	0.015042668	0.015299097	0.015394985	0.013699030	0.009558504	0.007363119	0.013339886	0.027717228	0.018676425	0.012148929	0.014396154	0.020219772	0.008999959	0.013422217	0.013968671	0.017304467	0.013975021	0.011601096	0.010692155	0.014055507	0.005630176	0.011410538	0.008775012	0.024770513	0.014286391	0.009512085	0.018557379	0.010020412	0.011088239	0.007139784	0.008985091
PE(O-18:0/20:5)-H	0.001263778	0.001341454	0.000965358	0.000916877	0.000845195	0.000549116	0.001059364	0.002153251	0.001195084	0.000781314	0.000988921	0.001324699	0.000694622	0.001184187	0.000920702	0.001471590	0.000911300	0.001063665	0.000752413	0.001147198	0.000194066	0.000899311	0.000711503	0.001819372	0.001149484	0.000979919	0.001408989	0.000861903	0.000762965	0.000600692	0.000689788
PE(O-18:0/22:4)-H	0.009709676	0.008021495	0.007149118	0.005997392	0.005014750	0.005431609	0.008573759	0.016875298	0.008800912	0.006419809	0.007381546	0.010835768	0.004862987	0.009802671	0.009183283	0.009776922	0.006768110	0.008106005	0.006437755	0.006982412	0.002777618	0.007754301	0.005327393	0.013255916	0.008164044	0.005797840	0.009025082	0.005602905	0.005632643	0.005630087	0.007298463
PE(O-18:0/22:5)-H	0.002247572	0.002115517	0.001914105	0.001418847	0.001167140	0.001476443	0.001854903	0.004144144	0.002163593	0.001853893	0.001795996	0.002075090	0.001291442	0.001871106	0.002108059	0.002400814	0.001839192	0.001816450	0.001170366	0.001994769	0.001120473	0.001427722	0.000996807	0.003509441	0.001823494	0.001111280	0.002208604	0.001360401	0.001771284	0.001264148	0.001928693
PE(O-18:0/22:6)-H	0.008768660	0.011101882	0.011763331	0.008579053	0.008093537	0.005813846	0.007274066	0.014986184	0.014761178	0.010264733	0.012471601	0.010905103	0.006983433	0.008330642	0.008334220	0.010832598	0.010247759	0.008131445	0.008455113	0.012778166	0.005465182	0.007057045	0.008797950	0.012389781	0.010050616	0.008354329	0.012454017	0.006813049	0.009315703	0.005037913	0.006885714
PE(P-14:0/18:0)-H	0.000766569	0.000790964	0.000000000	0.000000000	0.000793773	0.000000000	0.000000000	0.001248447	0.000000000	0.000000000	0.000000000	0.002029741	0.000810877	0.000000000	0.000000000	0.001183348	0.000000000	0.000000000	0.000000000	0.000000000	0.000799626	0.000000000	0.000000000	0.001019470	0.000000000	0.000000000	0.000000000	0.000884182	0.002794943	0.000000000	0.000962778
PE(P-14:0/18:1)-H	0.000695200	0.001323431	0.000306162	0.001199925	0.000104324	0.001180190	0.002186695	0.001819265	0.000656189	0.000854380	0.000296413	0.001484471	0.000421091	0.002090903	0.003055732	0.000976475	0.000718338	0.001195237	0.000508546	0.000667134	0.000616094	0.000681555	0.000954780	0.001159635	0.001171362	0.000391277	0.000464744	0.000281388	0.000187701	0.000653844	0.001840560
PE(P-16:0/16:0)-H	0.017088160	0.017951737	0.004087487	0.003649291	0.007985896	0.021417737	0.023241349	0.023702085	0.016387208	0.013212456	0.007103103	0.033413181	0.012169902	0.031735208	0.033244507	0.016888448	0.014792559	0.005210076	0.006902244	0.009438931	0.013228348	0.014682501	0.012216364	0.026123042	0.016054542	0.010953170	0.007301846	0.004207852	0.006221879	0.011941114	0.029873822
PE(P-16:0/16:1)-H	0.007469419	0.006369328	0.002976672	0.001594021	0.003696300	0.007152874	0.008900828	0.014182529	0.003290778	0.005769503	0.002586939	0.010137376	0.003877623	0.007443908	0.008013321	0.004416305	0.004375515	0.002279513	0.002400425	0.003252386	0.005712959	0.006100733	0.002934921	0.014061651	0.005592780	0.004324247	0.003007589	0.002303504	0.002106349	0.004676834	0.007530400
PE(P-16:0/18:0)-H	0.017986821	0.011335676	0.002187307	0.000939756	0.004097059	0.013777334	0.015891410	0.020625717	0.006932730	0.007670696	0.008531353	0.020848201	0.005243803	0.020916767	0.018346480	0.011640429	0.012056584	0.006746669	0.003354465	0.010804999	0.007093900	0.010463363	0.008189839	0.012657109	0.010632621	0.007993743	0.004083263	0.006458464	0.003309450	0.011893846	0.017454133
PE(P-16:0/18:1)-H	0.16559422	0.07718650	0.02910678	0.02065231	0.04194926	0.14965661	0.18334059	0.29614617	0.05972201	0.08170751	0.04085838	0.15451327	0.05376213	0.24790575	0.20579742	0.10469502	0.08713770	0.03986464	0.03933743	0.04271138	0.07352507	0.12229442	0.07638004	0.17292177	0.09439974	0.10214085	0.04529170	0.04628363	0.03013770	0.09897695	0.18259505
PE(P-16:0/18:2)-H	0.004565723	0.005827187	0.004028787	0.002191542	0.004613292	0.007397271	0.008212391	0.008347249	0.005621177	0.006657636	0.003238760	0.006439743	0.003942273	0.008785170	0.006818696	0.005550550	0.005302210	0.002988500	0.003332547	0.002955336	0.005629749	0.005760882	0.003995512	0.007303590	0.004596005	0.004003552	0.003471677	0.002408342	0.002824041	0.003697306	0.006101372
PE(P-16:0/18:3)-H	9.44197e-05	1.52522e-04	1.31088e-04	1.51399e-04	1.29771e-04	2.37533e-04	1.52035e-04	1.25244e-04	4.31458e-05	1.68316e-04	1.28930e-04	2.11416e-04	2.01370e-04	1.57107e-04	1.36383e-04	1.80047e-04	1.23943e-04	5.87342e-05	7.53422e-05	1.51257e-04	1.61655e-04	1.19003e-04	1.60773e-04	2.18590e-04	1.61358e-04	9.73041e-05	1.38391e-04	5.65387e-05	9.86666e-05	1.07196e-04	1.32883e-04
PE(P-16:0/20:1)-H	0.010237869	0.003946261	0.000958938	0.000606917	0.001894782	0.008780206	0.011751627	0.016135614	0.001387137	0.003225560	0.001905757	0.008043935	0.002610195	0.020231066	0.014553435	0.005844477	0.003006817	0.002324343	0.001322879	0.001881896	0.002325434	0.007521854	0.003480052	0.008681898	0.004060432	0.005787920	0.001634586	0.002200323	0.001124865	0.007930451	0.011955385
PE(P-16:0/20:2)-H	0.004250099	0.002260666	0.000658737	0.000707728	0.001273347	0.002815121	0.004424724	0.006803645	0.001267145	0.001946501	0.001241619	0.003244236	0.001215020	0.005892881	0.003169837	0.002860223	0.002182399	0.000942393	0.000885263	0.001015316	0.001272777	0.002618392	0.001083695	0.004713510	0.002096929	0.001978541	0.001200168	0.000763877	0.000753352	0.002413640	0.003487177
PE(P-16:0/20:3)-H	0.008138161	0.007878276	0.004529119	0.002955602	0.004309453	0.007981491	0.008894270	0.015575013	0.005058192	0.006832256	0.004334409	0.009813971	0.005409754	0.011196826	0.008364134	0.007017977	0.005772593	0.003927976	0.003917880	0.005042702	0.005554470	0.006677267	0.005076175	0.014064070	0.007318189	0.004757520	0.005349172	0.004590982	0.003946717	0.005493329	0.007544704
PE(P-16:0/20:4)-H	0.06055046	0.07499504	0.06543798	0.04927976	0.05595489	0.06663583	0.07241098	0.11167413	0.06571003	0.07101474	0.05835501	0.10628495	0.06071488	0.08482895	0.08308500	0.05519876	0.04930645	0.06291920	0.05481728	0.08178078	0.06632220	0.07321211	0.05887566	0.18161154	0.05928254	0.04192380	0.07935155	0.05169074	0.05832135	0.05853105	0.06668525
PE(P-16:0/20:5)-H	8.85529e-05	1.07690e-04	9.72558e-05	3.43434e-05	7.02848e-05	7.69835e-05	7.18495e-05	7.32615e-05	1.05925e-04	1.38393e-04	1.16131e-04	1.15442e-04	4.65580e-05	1.17786e-04	6.71789e-05	7.47008e-05	8.71288e-05	3.62326e-05	5.41068e-05	1.10022e-04	8.88479e-05	8.27277e-05	6.69347e-05	1.29340e-04	5.69653e-05	3.13053e-05	8.45507e-05	7.29115e-05	5.28262e-05	1.82848e-05	3.59091e-05
PE(P-16:0/22:4)-H	0.06216700	0.07675168	0.07656710	0.05788190	0.05889721	0.05355033	0.09113242	0.11905916	0.05919888	0.06421925	0.07176875	0.10220115	0.06186721	0.11232032	0.09518278	0.05978488	0.05332779	0.07894876	0.06826680	0.10534721	0.03600284	0.09428552	0.08315017	0.12294983	0.06753751	0.05336853	0.09192687	0.06029708	0.07624668	0.06248484	0.07118666
PE(P-16:0/22:5)-H	0.012664991	0.013178757	0.009870807	0.006861891	0.007217619	0.010403443	0.008974086	0.021790800	0.012627410	0.012143651	0.008199910	0.012802790	0.008251491	0.011021128	0.008112433	0.011022968	0.010746250	0.007298788	0.007727481	0.010241884	0.014234393	0.008066103	0.005311719	0.027514322	0.011798697	0.006844967	0.010385328	0.007066892	0.007949510	0.007054711	0.010349044
PE(P-16:0/22:6)-H	0.06904826	0.09542479	0.07224688	0.05845014	0.06372679	0.09955918	0.07130370	0.09677524	0.09070302	0.09259496	0.08050454	0.10048548	0.07383831	0.06368537	0.07182674	0.06369609	0.06674112	0.05454075	0.05770031	0.09818822	0.13160872	0.04762080	0.05297944	0.10932489	0.06767011	0.05840247	0.07346498	0.05734037	0.06915939	0.06338900	0.07927325
PE(P-16:1/18:1)-H	0.003923461	0.004261215	0.001207368	0.001553349	0.001855785	0.004434998	0.007631501	0.008559032	0.002921537	0.003670267	0.001487799	0.006857259	0.003446721	0.008838568	0.006960140	0.004170735	0.003746417	0.001280846	0.002069293	0.002099258	0.002832995	0.004464895	0.002649705	0.008469055	0.003940728	0.003293805	0.002656413	0.001651917	0.001613156	0.003150361	0.005986337
PE(P-18:0/16:0)-H	0.008571295	0.007132123	0.004633414	0.004477014	0.005410460	0.007055216	0.008751235	0.012476946	0.007210124	0.004303469	0.005223466	0.008819623	0.004395948	0.010506731	0.008900328	0.007770746	0.005413066	0.006628009	0.004258789	0.005608529	0.004474711	0.008573062	0.006099116	0.009130082	0.008037103	0.006803446	0.005959429	0.005276558	0.003566200	0.005303038	0.008473491
PE(P-18:0/16:1)-H	0.005755482	0.005186041	0.002638612	0.002469211	0.002957369	0.005752282	0.006868247	0.016371362	0.005069917	0.004255947	0.002936290	0.007300730	0.002987639	0.008356333	0.008488448	0.005261450	0.005527783	0.002481582	0.003030799	0.003626632	0.002589789	0.005262032	0.004135681	0.008599558	0.005784285	0.005370953	0.002731598	0.002481339	0.002156274	0.004965649	0.007323001
PE(P-18:0/18:0)-H	0.004429707	0.004256939	0.000000000	0.000000000	0.001840265	0.006259642	0.007085420	0.007237830	0.003917087	0.003395484	0.002188656	0.005458791	0.001872220	0.006673094	0.007525224	0.004135772	0.007556404	0.001712318	0.002456639	0.002519917	0.003294626	0.007008956	0.004729197	0.005466332	0.004387837	0.003265378	0.005457809	0.001789704	0.002202870	0.003023279	0.007147730
PE(P-18:0/18:1)-H	0.09682192	0.05523326	0.02050004	0.01819846	0.02942949	0.08697043	0.10256082	0.24234347	0.05097812	0.05035290	0.03154104	0.08644102	0.02956979	0.16283132	0.12178298	0.06863416	0.07422934	0.02955867	0.02880420	0.03480776	0.02980637	0.07470683	0.06138821	0.11519570	0.06083189	0.06400890	0.02891220	0.02892510	0.01951231	0.08160096	0.11440799
PE(P-18:0/18:2)-H	0.004199432	0.005215408	0.003624484	0.002234555	0.002972221	0.004655073	0.006337911	0.008630971	0.004503424	0.004418679	0.003174247	0.005413329	0.002592403	0.006264333	0.004870388	0.004270432	0.004288105	0.002238929	0.001866804	0.002858612	0.002360939	0.003886763	0.004214566	0.006157413	0.003028678	0.003560787	0.002998596	0.001875615	0.002107160	0.002750449	0.004370582
PE(P-18:0/18:3)-H	1.39997e-04	1.16340e-04	2.77891e-04	1.15337e-04	1.97406e-04	2.07143e-04	3.36963e-04	4.15385e-04	1.64603e-04	3.13165e-04	1.07346e-04	3.43169e-04	1.85726e-04	3.50301e-04	2.48245e-04	1.13543e-04	2.22333e-04	1.62086e-04	1.21108e-04	1.21474e-04	1.52454e-04	1.85027e-04	1.69152e-04	3.54257e-04	1.74272e-04	1.70874e-04	2.75269e-04	8.02838e-05	8.00089e-05	1.35717e-04	1.46041e-04
PE(P-18:0/20:1)-H	0.008657149	0.002627822	0.000898663	0.000750231	0.001696083	0.006512856	0.007713946	0.017510596	0.001778250	0.002769797	0.001881323	0.006417752	0.001472986	0.014677117	0.011024053	0.004753911	0.003506857	0.001689793	0.001027226	0.001658033	0.001366484	0.005658607	0.002967182	0.006638327	0.004156985	0.003642362	0.001219226	0.001645792	0.000937381	0.006079488	0.009869274
PE(P-18:0/20:2)-H	0.002494939	0.001719254	0.000538744	0.000432145	0.000853801	0.001816841	0.002855860	0.005768084	0.001074851	0.001297019	0.001014482	0.002152571	0.000800961	0.004266277	0.002963180	0.002273988	0.001907064	0.000709163	0.000783291	0.000879732	0.000550010	0.001642775	0.001526899	0.003631216	0.001980094	0.001699954	0.000900103	0.000669417	0.000473916	0.001826574	0.002917279
PE(P-18:0/20:3)-H	0.011574547	0.009032235	0.007481063	0.005665551	0.005202314	0.006392149	0.010227852	0.022990122	0.008980572	0.007252354	0.006994171	0.011610440	0.004394032	0.012237435	0.009285281	0.011211205	0.009040631	0.005475004	0.005365638	0.006147801	0.003125209	0.007187527	0.005035152	0.020173017	0.009646032	0.006030668	0.007806178	0.004779310	0.005035789	0.005829144	0.007796343
PE(P-18:0/20:4)-H	0.15296702	0.15475861	0.16229513	0.13310380	0.10814930	0.08277633	0.15551443	0.32362741	0.18892091	0.12361005	0.14332683	0.21129401	0.09426712	0.15277017	0.13678521	0.21005888	0.13517804	0.13840493	0.12462892	0.15182644	0.05170599	0.13049238	0.09288559	0.31475389	0.13707045	0.10205454	0.20578618	0.09711744	0.11821309	0.08317000	0.09846392
PE(P-18:0/20:5)-H	0.001991305	0.002299376	0.001976614	0.001202186	0.001342829	0.001246637	0.002161448	0.003995833	0.002248931	0.002052908	0.001796733	0.003041933	0.001499782	0.002754010	0.002146796	0.001972006	0.001706057	0.001429033	0.001519142	0.002255609	0.000747890	0.001813518	0.000899597	0.003422669	0.002480275	0.001034515	0.002039618	0.001128261	0.001312229	0.001111776	0.001583890
PE(P-18:0/22:4)-H	0.08223653	0.07639058	0.07006790	0.04790278	0.04761352	0.05380679	0.08971813	0.17734270	0.07995286	0.05766127	0.06850676	0.08583852	0.04561138	0.10803263	0.09434138	0.08566156	0.06303930	0.07413028	0.05682445	0.06008440	0.02596422	0.07656849	0.05653789	0.13880348	0.07793331	0.04931589	0.09059976	0.04659438	0.05398713	0.06014112	0.07733165
PE(P-18:0/22:5)-H	0.025996029	0.021333350	0.018888842	0.012842304	0.011452667	0.012727162	0.019519077	0.042250597	0.024146458	0.018700927	0.016467808	0.023248551	0.010928610	0.017580924	0.014557286	0.024423407	0.020820906	0.016016817	0.013932461	0.016587965	0.009766154	0.013672595	0.008662166	0.034102591	0.019011575	0.012075462	0.017877180	0.012732664	0.013962562	0.011103492	0.017046052
PE(P-18:0/22:6)-H	0.13770723	0.18259472	0.15776101	0.12011804	0.10751331	0.08319576	0.11266297	0.24015487	0.20857397	0.15520659	0.17639623	0.16393912	0.09277283	0.10767262	0.10432672	0.14944185	0.16744467	0.12429722	0.11249990	0.15683468	0.07759047	0.10052835	0.10850854	0.18028690	0.14780631	0.09852174	0.17609687	0.11182847	0.14127252	0.08025348	0.08416403
PE(P-18:1/16:0)-H	0.030167259	0.021611157	0.011020098	0.008710321	0.012943357	0.028636519	0.034058877	0.054239861	0.015942428	0.015043087	0.014034554	0.027778855	0.011135791	0.041733866	0.034428905	0.023673206	0.019890364	0.016123333	0.012752323	0.013772037	0.009513991	0.027314248	0.018315497	0.034494149	0.022981615	0.020199213	0.015129338	0.013162078	0.008548669	0.026391464	0.033922998
PE(P-18:1/16:1)-H	0.017061587	0.018941163	0.006770292	0.004789014	0.010120655	0.020555919	0.031876292	0.044207136	0.010712662	0.016183578	0.009920523	0.035148125	0.012155037	0.033168376	0.030895548	0.012509526	0.018636799	0.005738832	0.007369992	0.010747588	0.010722141	0.020173190	0.011880667	0.028422789	0.016703182	0.017539604	0.007793516	0.008948975	0.006627203	0.020538776	0.032649892
PE(P-18:1/18:0)-H	0.012638630	0.010310834	0.004562425	0.005284186	0.007369222	0.014603587	0.018863447	0.022454410	0.008116697	0.010051114	0.009381737	0.014976040	0.007918324	0.027280256	0.016550660	0.012219596	0.010398378	0.005269926	0.005347692	0.004203622	0.005028227	0.011516229	0.007008759	0.020493133	0.009306045	0.010143507	0.005648292	0.005442209	0.004143868	0.012745451	0.013692127
PE(P-18:1/18:1)-H	0.4010433	0.2838029	0.1164804	0.0843513	0.1662852	0.4772956	0.5579864	1.0777680	0.2159771	0.3148551	0.1636702	0.5837992	0.1969973	0.7879906	0.6860803	0.3136207	0.3780825	0.1254383	0.1364797	0.1781507	0.2023421	0.3409659	0.2336054	0.5598014	0.3041931	0.2890806	0.1491556	0.1451958	0.1083261	0.4535418	0.5726152
PE(P-18:1/18:2)-H	0.010942045	0.014504874	0.013303298	0.008817721	0.010187777	0.015925317	0.017274605	0.021724579	0.012529062	0.017013870	0.011587001	0.020174213	0.010355894	0.020638758	0.016535028	0.011734205	0.012621766	0.007718378	0.008571295	0.009239475	0.008782202	0.013184346	0.009973642	0.018492955	0.010798496	0.010482786	0.009779282	0.006549194	0.007713948	0.008822113	0.014676044
PE(P-18:1/18:3)-H	0.000192233	0.000607714	0.000406059	0.000263714	0.000383316	0.000498802	0.000404503	0.000549077	0.000397034	0.000517396	0.000442409	0.000627750	0.000356535	0.000751702	0.000439719	0.000363024	0.000263580	0.000252598	0.000306630	0.000380563	0.000279292	0.000459813	0.000265440	0.000504989	0.000340577	0.000359319	0.000390623	0.000198262	0.000120811	0.000228281	0.000297005
PE(P-18:1/20:1)-H	0.035833839	0.016993663	0.004794681	0.002742922	0.009161503	0.036011956	0.044671212	0.075363961	0.008012116	0.016668964	0.007341026	0.033289230	0.011495242	0.080350456	0.055744558	0.022494001	0.017004477	0.008508111	0.005660933	0.006363416	0.009921057	0.024643635	0.012729900	0.044906281	0.017766592	0.019527804	0.006506419	0.008911391	0.003807220	0.035815218	0.053318124
PE(P-18:1/20:2)-H	0.012079913	0.007529264	0.002405119	0.001657276	0.004010331	0.009995076	0.013304213	0.024359095	0.004367360	0.008235000	0.003782412	0.011890489	0.004888868	0.018764175	0.014316157	0.007965149	0.008755366	0.002600624	0.002746337	0.004178412	0.003487957	0.008582450	0.004877577	0.014478253	0.009036790	0.006124551	0.003213839	0.003325477	0.002145988	0.009248824	0.013945969
PE(P-18:1/20:3)-H	0.026182920	0.024815401	0.013337366	0.008889257	0.010862268	0.020564587	0.028883296	0.055837839	0.017453898	0.022841250	0.012843308	0.038171047	0.013527940	0.041106078	0.028101345	0.025927060	0.021755598	0.009539478	0.011834504	0.016191350	0.009755952	0.019981761	0.013496004	0.047775616	0.021372415	0.016738348	0.014986412	0.011158730	0.009786966	0.017526223	0.025099189
PE(P-18:1/20:4)-H	0.27827418	0.31303432	0.21055730	0.20254327	0.17546438	0.17631589	0.29437712	0.47325426	0.28663482	0.21870473	0.22861043	0.44681369	0.19855786	0.33342821	0.30347535	0.29589040	0.21024850	0.16830381	0.18762829	0.23951890	0.09881355	0.25590791	0.15835975	0.52872321	0.24429623	0.19168969	0.29182780	0.14512427	0.16350447	0.15091113	0.22437262
PE(P-18:1/20:5)-H	4.25236e-04	4.90128e-04	3.78872e-04	2.99604e-04	3.57225e-04	2.53805e-04	5.59103e-04	4.81212e-04	1.70361e-04	3.46883e-04	4.70008e-04	6.87733e-04	3.54423e-04	5.16917e-04	4.78625e-04	3.32550e-04	2.82117e-04	1.93107e-04	2.72186e-04	2.54196e-04	2.76524e-04	3.67133e-04	2.32807e-04	5.82663e-04	3.93902e-04	2.87567e-04	4.44291e-04	9.64439e-05	1.66866e-04	2.11118e-04	2.43501e-04
PE(P-18:1/22:4)-H	0.14314875	0.14418344	0.07718570	0.04966298	0.06372865	0.11972363	0.17835863	0.31931931	0.08600254	0.11205626	0.08718871	0.22476517	0.07895191	0.27211781	0.17695236	0.12942466	0.09487001	0.05994174	0.05969813	0.08082163	0.04594867	0.11988736	0.07135904	0.21838500	0.11277862	0.09885965	0.09414968	0.06179882	0.06415436	0.10762588	0.17742403
PE(P-18:1/22:5)-H	0.024413760	0.021746547	0.013325698	0.010213873	0.011804773	0.018550863	0.022180124	0.050726398	0.019567535	0.019693754	0.011526361	0.027623930	0.012200758	0.024588035	0.018184284	0.020903565	0.018006720	0.011182689	0.013119913	0.016508616	0.017470420	0.019888650	0.008551423	0.044776116	0.021900522	0.011958256	0.015790271	0.011243477	0.011946663	0.014505499	0.025017571
PE(P-18:1/22:6)-H	0.09133098	0.12227601	0.09322324	0.06408137	0.08513695	0.08922107	0.09567385	0.16352226	0.11741170	0.11008025	0.09313034	0.13428786	0.08157345	0.10994755	0.09040429	0.08883805	0.08534625	0.06050774	0.08259821	0.11284667	0.09260281	0.07397372	0.06960867	0.14540162	0.09816636	0.07558606	0.10285087	0.07330903	0.08485028	0.07175585	0.09806080
PE(P-18:2/18:2)-H	0.003720418	0.008225653	0.011200404	0.006303891	0.006799301	0.006777772	0.007271189	0.004223912	0.006884975	0.009710103	0.006314186	0.008392766	0.007001339	0.009121510	0.005675395	0.006151533	0.004806837	0.004161552	0.004228015	0.005542400	0.005996943	0.006513729	0.004227671	0.009948050	0.004554848	0.003536246	0.005847421	0.002786075	0.003898640	0.002587895	0.004198674
PE(P-18:2/20:4)-H	0.02033419	0.03131230	0.02560209	0.02054549	0.01872910	0.01755356	0.02658852	0.03186117	0.02736680	0.02611701	0.02367097	0.03461386	0.01848990	0.02866306	0.02195426	0.02814163	0.01871391	0.01716481	0.02040531	0.01150873	0.01255840	0.02351615	0.01547386	0.04340182	0.02327790	0.01604539	0.02654741	0.01568806	0.01830411	0.01027005	0.01794253
PE(P-18:2/22:6)-H	0.000000000	0.002894168	0.002263470	0.001697009	0.001655395	0.001810745	0.001865657	0.003359156	0.002606273	0.002551732	0.001633854	0.002456405	0.002002962	0.001591554	0.001778777	0.002652357	0.001603831	0.001047625	0.001646154	0.001796558	0.002313889	0.001319446	0.001745345	0.005593213	0.000000000	0.001304938	0.002046900	0.001385897	0.001309694	0.001041907	0.001327589
PG(14:0/14:0)-H	1.29710e-06	2.61773e-06	1.41096e-06	1.00858e-06	6.39997e-07	8.48742e-07	1.50529e-06	1.76453e-06	1.34289e-06	9.92009e-07	1.34907e-06	1.71398e-06	6.72527e-07	4.04603e-07	8.35646e-07	1.41881e-06	1.07766e-06	5.28591e-07	1.65669e-06	1.36333e-06	9.09107e-07	1.17448e-06	1.51654e-06	1.68874e-06	1.26359e-06	8.40514e-07	1.45886e-06	1.60117e-06	1.33127e-06	6.57727e-07	1.33827e-06
PG(14:0/18:1)-H	1.72744e-07	1.68274e-07	1.86986e-07	5.67025e-08	1.25631e-07	1.75392e-07	1.74434e-07	3.62943e-07	1.81125e-07	1.20035e-07	1.80124e-07	1.31589e-07	1.30238e-07	3.32837e-07	3.05986e-07	2.60858e-07	1.08798e-07	1.27622e-07	1.98511e-07	1.22694e-07	9.03679e-08	1.19714e-07	1.13851e-07	1.58140e-07	5.04078e-05	4.71216e-07	1.20815e-07	1.14497e-07	3.87147e-05	1.75681e-07	5.59444e-07
PG(14:0/18:2)-H	2.69147e-06	4.07580e-06	4.11740e-06	2.81359e-06	4.85891e-06	2.00227e-06	3.17205e-06	3.80311e-06	2.52398e-06	3.42779e-06	2.74333e-06	2.52687e-06	1.84048e-06	2.52054e-06	1.65472e-06	2.61261e-06	1.73710e-06	2.29723e-06	2.44958e-06	2.58405e-06	1.77109e-06	2.65446e-06	3.07313e-06	3.15258e-06	2.05012e-06	1.86490e-06	3.37095e-06	1.47323e-06	1.46836e-06	1.28122e-06	1.87738e-06
PG(14:0/18:3)-H	2.29730e-08	3.95158e-08	2.45742e-08	2.03744e-08	1.66066e-08	2.38972e-08	4.03306e-08	4.63373e-08	3.63923e-08	1.75565e-08	2.99780e-08	3.37810e-08	1.22821e-08	2.63635e-08	2.41348e-08	1.98527e-08	4.62967e-08	5.46735e-08	4.79931e-08	1.77262e-08	1.74692e-08	2.71212e-08	1.92830e-08	3.02487e-08	4.99490e-08	3.09548e-08	4.83220e-08	2.98421e-08	3.29171e-08	3.97674e-08	1.94608e-08
PG(14:0/20:1)-H	1.72933e-07	2.53027e-07	1.90989e-07	7.96139e-08	2.29072e-07	3.58566e-07	2.26158e-07	1.38660e-07	7.63419e-08	3.00876e-07	2.07397e-07	2.31250e-07	6.32240e-08	1.14406e-07	2.42586e-07	1.01054e-07	1.27202e-07	1.40492e-07	3.58825e-07	9.29190e-08	1.10249e-07	1.72153e-07	1.07205e-07	2.72095e-07	1.40667e-07	1.02402e-07	1.74644e-07	1.56733e-07	7.51128e-08	1.20530e-07	8.54629e-08
PG(14:0/20:2)-H	7.01117e-08	8.94166e-08	8.50279e-08	3.77729e-08	2.39798e-08	1.02347e-07	5.02872e-07	8.69871e-08	7.06063e-08	3.94945e-08	3.98857e-08	7.76108e-08	1.48414e-08	3.70940e-07	3.61867e-08	2.82162e-08	1.05089e-07	9.10668e-08	2.53006e-08	3.23425e-08	4.05148e-08	1.48413e-07	3.73312e-08	4.98395e-08	2.31246e-08	1.35805e-07	2.78469e-08	3.70769e-08	5.38769e-08	6.89073e-07	5.63877e-08
PG(14:0/20:3)-H	3.70082e-07	4.58699e-07	4.02000e-07	3.26795e-07	6.65619e-08	3.63847e-07	5.46464e-07	2.84773e-07	1.24385e-07	1.26644e-07	8.46935e-07	3.20267e-07	1.48327e-07	4.07317e-07	3.91510e-07	5.44147e-07	6.14750e-07	1.88762e-07	2.95018e-07	2.44573e-07	1.23928e-07	1.39556e-07	4.47366e-07	1.75833e-07	4.95435e-07	1.96522e-07	2.90882e-07	3.31426e-07	8.35174e-08	5.43758e-07	4.30984e-07
PG(14:0/20:4)-H	1.06638e-05	1.00060e-05	7.14232e-06	7.54477e-06	8.73469e-06	2.40100e-06	6.77800e-06	1.24754e-05	6.94747e-06	7.16617e-06	7.75290e-06	9.25475e-06	3.82005e-06	4.63759e-06	5.50256e-06	7.03611e-06	6.24900e-06	5.47203e-06	9.53087e-06	9.37763e-06	6.27152e-07	6.51064e-06	9.31929e-06	1.07246e-05	8.58874e-06	5.40219e-06	1.08733e-05	8.02160e-06	5.66694e-06	4.36667e-06	2.92150e-06
PG(14:0/20:5)-H	6.53437e-08	2.38072e-07	3.65770e-08	4.88918e-08	1.43863e-07	9.16360e-08	3.04061e-08	4.84868e-08	4.24728e-08	1.02439e-07	1.32986e-07	8.20404e-08	2.95853e-08	4.59941e-08	7.56731e-08	7.49982e-08	6.58048e-08	6.31530e-08	7.14644e-08	8.35673e-08	4.69769e-08	5.99149e-08	2.32912e-08	4.53222e-08	5.97234e-08	1.18072e-07	5.38564e-08	1.56468e-08	2.89408e-08	4.60414e-08	1.62777e-07
PG(14:0/22:4)-H	5.40434e-07	2.09492e-06	5.08756e-07	1.18995e-06	2.70587e-07	9.02005e-07	9.81447e-07	1.96420e-06	5.38698e-07	6.87680e-07	4.57481e-07	1.19091e-06	6.76703e-07	5.24127e-07	5.27237e-07	1.20551e-06	8.53348e-07	1.20700e-06	5.91393e-07	1.26327e-06	3.70219e-07	1.72102e-07	5.46086e-07	7.59142e-07	1.49487e-06	7.64540e-07	1.40830e-06	6.37948e-07	7.41314e-07	5.50458e-07	5.29524e-07
PG(14:0/22:5)-H	2.76880e-07	2.06691e-07	6.88013e-08	3.69239e-08	6.85849e-08	5.73881e-08	7.07407e-08	1.43870e-07	3.58857e-08	1.28326e-07	1.27413e-07	5.10662e-08	2.11406e-08	6.52504e-08	4.74736e-08	8.47143e-08	7.92028e-08	1.20537e-07	2.33723e-07	9.90786e-08	1.30189e-07	5.34254e-08	2.08698e-08	2.73836e-07	9.27903e-08	8.21572e-08	1.63516e-07	2.29863e-07	3.70139e-08	7.72866e-08	1.00781e-07
PG(14:0/22:6)-H	1.05655e-06	2.25091e-07	2.06772e-07	7.25069e-07	7.50611e-07	7.29617e-08	3.55768e-08	1.62155e-06	4.15399e-07	6.57999e-07	5.47254e-08	4.72990e-07	2.31077e-08	1.37134e-07	1.48436e-07	3.79557e-07	3.72322e-07	2.26686e-07	1.27490e-07	3.25553e-07	8.10668e-08	5.21026e-08	1.35355e-07	1.18209e-06	3.45880e-07	1.91262e-07	6.19699e-08	1.04899e-07	1.63005e-07	5.07334e-08	7.53602e-07
PG(14:1/14:1)-H	3.54090e-08	1.96614e-08	3.11684e-08	1.93984e-08	3.36461e-08	8.76147e-08	1.60592e-08	1.09780e-07	3.63882e-08	3.38808e-08	2.42792e-08	7.11560e-08	2.88592e-08	4.64686e-08	4.76640e-08	5.87253e-08	3.33105e-08	1.80586e-08	2.62468e-08	2.71036e-08	4.38863e-08	3.63409e-08	5.15338e-08	3.67657e-08	1.68778e-08	3.09135e-08	4.27149e-08	1.48347e-08	2.32783e-08	5.90325e-08	6.10704e-08
PG(15:0/18:1)-Hd7_SPLASH.IS	0	0	0	0	0	0	0	0	0	0	0	0	0	0	0	0	0	0	0	0	0	0	0	0	0	0	0	0	0	0	0
PG(16:0/14:0)-H	3.32511e-05	3.92509e-05	3.88126e-05	3.27957e-05	2.77011e-05	2.24236e-05	2.08044e-05	2.91784e-05	4.11683e-05	2.85490e-05	3.59223e-05	3.54364e-05	1.89871e-05	1.96290e-05	2.64392e-05	3.28727e-05	3.88435e-05	3.38126e-05	3.97482e-05	4.07178e-05	2.35462e-05	2.33954e-05	3.07553e-05	3.17275e-05	2.70647e-05	2.41587e-05	3.52540e-05	2.69740e-05	3.40584e-05	1.65626e-05	2.47907e-05
PG(16:0/16:0)-H	0.001542140	0.001748986	0.002112342	0.001776847	0.001606303	0.001044263	0.001030977	0.001307996	0.003014151	0.001583498	0.002264536	0.002119344	0.001098456	0.001168589	0.001571614	0.002042375	0.002584267	0.002274948	0.002070906	0.002388994	0.001420762	0.001141094	0.001619036	0.001516108	0.001346548	0.001366565	0.002163896	0.001491865	0.002205339	0.000833791	0.001134099
PG(16:0/16:1)-H	0.000242651	0.000259123	0.000217067	0.000181019	0.000219326	0.000150231	0.000169372	0.000227264	0.000248321	0.000194697	0.000204566	0.000238817	0.000143545	0.000146235	0.000197386	0.000212400	0.000234467	0.000184102	0.000236930	0.000266294	0.000187543	0.000180999	0.000226906	0.000242965	0.000200193	0.000189249	0.000250765	0.000186677	0.000165243	0.000129474	0.000181232
PG(16:0/18:0)-H	7.03714e-04	6.67971e-04	5.06936e-04	4.62431e-04	5.01298e-04	4.42978e-04	5.16913e-04	5.98357e-04	8.68682e-04	6.00538e-04	6.95009e-04	6.93367e-04	3.98899e-04	5.23801e-04	7.07029e-04	6.94779e-04	8.11881e-04	6.17689e-04	6.62553e-04	6.39308e-04	6.13618e-04	5.46058e-04	6.63836e-04	2.40769e-07	5.69233e-04	5.43871e-04	6.52176e-04	5.76677e-04	5.87987e-04	4.35273e-04	5.49970e-04
PG(16:0/18:1)-H	0.01956015	0.01957980	0.01549980	0.01362193	0.01536003	0.01249517	0.01611490	0.01730443	0.02618997	0.01832042	0.01955433	0.01966085	0.01215951	0.01520609	0.02021686	0.01959324	0.02323324	0.01665705	0.01850386	0.01797076	0.01590607	0.01523009	0.01949587	0.01664865	0.01564537	0.01563420	0.01903956	0.01543058	0.01582802	0.01192980	0.01496618
PG(16:0/18:2)-H	0.000316717	0.000435033	0.000539416	0.000325892	0.000583029	0.000307939	0.000407614	0.000327388	0.000409312	0.000448514	0.000387040	0.000376464	0.000299695	0.000320365	0.000332363	0.000389167	0.000330078	0.000329361	0.000322012	0.000359330	0.000315966	0.000321428	0.000417487	0.000366851	0.000284335	0.000274410	0.000403253	0.000237379	0.000260400	0.000172363	0.000274206
PG(16:0/18:3)-H	6.75383e-06	7.20118e-06	1.04125e-05	6.90231e-06	1.28614e-05	5.32667e-06	8.52578e-06	6.86306e-06	7.02581e-06	9.60403e-06	7.98326e-06	7.07704e-06	5.84665e-06	5.84286e-06	5.94548e-06	7.15754e-06	4.87106e-06	5.17737e-06	5.99159e-06	8.42214e-06	4.77809e-06	2.44023e-07	8.09995e-06	7.10242e-06	5.55576e-06	6.10631e-06	8.60083e-06	2.85531e-06	4.75184e-06	1.52418e-06	4.76288e-06
PG(16:0/20:1)-H	4.16596e-05	4.74524e-05	4.58097e-05	3.67204e-05	4.02268e-05	3.71248e-05	4.04171e-05	3.76188e-05	5.65602e-05	4.85423e-05	5.28351e-05	5.51180e-05	3.02543e-05	4.82915e-05	5.95507e-05	4.58437e-05	5.73434e-05	4.96068e-05	4.45450e-05	4.27295e-05	3.78793e-05	4.06934e-05	4.54745e-05	4.10757e-05	3.77302e-05	3.88660e-05	4.73605e-05	3.86351e-05	4.35775e-05	2.96696e-05	4.00485e-05
PG(16:0/20:2)-H	0.000251818	0.000338356	0.000371444	0.000251031	0.000313158	0.000292585	0.000353740	0.000225365	0.000352922	0.000392213	0.000340596	0.000357916	0.000256077	0.000319660	0.000320675	0.000322731	0.000325197	0.000290442	0.000275915	0.000226213	0.000351129	0.000307109	0.000301960	0.000276028	0.000241021	0.000206408	0.000260787	0.000225444	0.000235561	0.000168044	0.000275121
PG(16:0/20:3)-H	4.04735e-04	1.07533e-04	1.11882e-04	3.07311e-04	3.79778e-04	5.91084e-05	3.45539e-04	4.25322e-04	1.17588e-04	1.43942e-04	3.42289e-04	4.18218e-04	2.35426e-04	1.15537e-04	3.24529e-04	3.66298e-04	1.09724e-04	3.25297e-04	4.09720e-04	4.19222e-04	6.26305e-05	3.29479e-04	1.11195e-04	4.04474e-04	3.35257e-04	2.81174e-04	4.47406e-04	3.26422e-04	3.01782e-04	5.74951e-05	2.84381e-04
PG(16:0/20:4)-H	0.009167590	0.009206977	0.007358141	0.006718543	0.008152945	0.003804449	0.007084394	0.009869429	0.008224806	0.006659368	0.007189424	0.008654747	0.004630193	0.004791996	0.006661994	0.008019888	0.006263641	0.007263099	0.009474913	0.009863633	0.003746405	0.006817714	0.008316876	0.008789249	0.007409821	0.006102092	0.010738339	0.007544853	0.006817696	0.003631292	0.005777683
PG(16:0/20:5)-H	6.74192e-07	2.56931e-06	8.78553e-08	4.39797e-08	2.71249e-07	5.74583e-08	5.09560e-08	8.08168e-08	8.02049e-07	3.03724e-07	1.90763e-06	2.18804e-06	1.23246e-06	3.51948e-08	6.95777e-08	7.20917e-08	1.96027e-07	2.88635e-07	2.27369e-06	1.79816e-07	6.29255e-07	3.49601e-07	3.75694e-08	7.70546e-07	1.90357e-06	1.01584e-06	1.83796e-07	7.61462e-08	6.01820e-07	2.97108e-08	4.30416e-08
PG(16:0/22:4)-H	3.82703e-04	3.82745e-04	2.87650e-04	2.60495e-04	1.72324e-06	6.68201e-07	3.13104e-04	3.66552e-04	2.76736e-04	2.86369e-04	1.17835e-06	3.67504e-04	1.71644e-06	2.38750e-04	3.08088e-04	3.24938e-04	7.20109e-07	3.06835e-04	3.69765e-04	3.53702e-04	1.46987e-04	1.10319e-06	1.58673e-06	3.52951e-04	2.90232e-04	2.54006e-04	4.41130e-04	3.13509e-04	2.88639e-04	1.00686e-06	2.71372e-04
PG(16:0/22:5)-H	7.37630e-05	2.55913e-05	1.95999e-05	3.11557e-05	2.00268e-05	5.62787e-07	9.83973e-08	2.78465e-05	6.54531e-07	1.47104e-07	3.53077e-05	2.31391e-07	3.65998e-07	2.62945e-07	2.04949e-05	2.84223e-05	2.80152e-05	4.82178e-07	2.11557e-07	4.87076e-07	1.08572e-07	2.48185e-07	3.32504e-07	2.43739e-05	2.62514e-05	3.14930e-07	5.29696e-07	1.55939e-07	1.66967e-05	4.75522e-07	4.04265e-07
PG(16:0/22:6)-H	0.000301106	0.000265251	0.000187085	0.000159533	0.000226932	0.000135799	0.000189992	0.000353223	0.000265307	0.000229270	0.000198252	0.000212691	0.000126396	0.000139985	0.000207973	0.000235702	0.000224624	0.000148092	0.000233875	0.000245982	0.000152963	0.000157170	0.000313626	0.000289623	0.000220630	0.000216526	0.000253553	0.000199131	0.000154668	0.000113427	0.000172748
PG(18:0/14:0)-H	1.38699e-05	1.44427e-05	1.83423e-05	1.49609e-05	1.32326e-05	9.33267e-06	1.10744e-05	1.33915e-05	2.43974e-05	1.37123e-05	1.84511e-05	1.74907e-05	9.58937e-06	1.06245e-05	1.33064e-05	1.60387e-05	2.09380e-05	1.58863e-05	1.76146e-05	2.04910e-05	1.10504e-05	1.18744e-05	1.48895e-05	1.43822e-05	1.31996e-05	1.22070e-05	1.82925e-05	1.31250e-05	1.73122e-05	8.21762e-06	1.05261e-05
PG(18:0/16:1)-H	7.30590e-05	7.79586e-05	6.60385e-05	5.49914e-05	6.63112e-05	4.93278e-05	5.81789e-05	6.95136e-05	7.72992e-05	6.00058e-05	6.37527e-05	7.93352e-05	4.38260e-05	5.35669e-05	6.93363e-05	6.46580e-05	7.05477e-05	6.30588e-05	7.15316e-05	7.55191e-05	5.66802e-05	6.07083e-05	6.46411e-05	7.20815e-05	6.09133e-05	6.19167e-05	7.39765e-05	5.87571e-05	5.25044e-05	4.49762e-05	6.00254e-05
PG(18:0/18:0)-H	7.59225e-05	6.98615e-05	5.53354e-05	5.21259e-05	5.08319e-05	4.80505e-05	5.82514e-05	6.18497e-05	8.92708e-05	6.25773e-05	7.82236e-05	7.92026e-05	4.65072e-05	6.20725e-05	8.11612e-05	7.35995e-05	8.78890e-05	6.98053e-05	7.10193e-05	6.45113e-05	5.81683e-05	6.36736e-05	6.20794e-05	5.63600e-05	5.76027e-05	6.05696e-05	7.75376e-05	6.17671e-05	7.01401e-05	5.03898e-05	6.85635e-05
PG(18:0/18:1)-H	0.001366907	0.001328253	0.001098903	0.001003647	0.001061371	0.000954208	0.001169168	0.001190387	0.001655133	0.001267572	0.001424317	0.001530183	0.000863204	0.001139171	0.001458575	0.001418099	0.001550881	0.001305280	0.001288672	0.001296799	0.001063035	0.001209801	0.001256982	0.001178296	0.001059308	0.001127371	0.001404278	0.001163662	0.001213717	0.000953840	0.001141299
PG(18:0/18:2)-H	1.26100e-04	1.61742e-04	2.10325e-04	1.29414e-04	1.98410e-04	1.16882e-04	1.60525e-04	1.18143e-04	1.58703e-04	1.77184e-04	1.51726e-04	1.63213e-04	1.19473e-04	1.38868e-04	1.33809e-04	1.44811e-04	1.31848e-04	1.35733e-04	1.16123e-04	1.28103e-04	1.24681e-04	1.39055e-04	1.40948e-04	1.38292e-04	9.84448e-05	1.07622e-04	1.52194e-04	9.73164e-05	1.00275e-04	7.48317e-05	1.07177e-04
PG(18:0/18:3)-H	9.77580e-07	6.86494e-07	1.82430e-06	9.55973e-07	1.12911e-06	1.75012e-06	2.04999e-06	1.24816e-06	7.03370e-07	2.51443e-06	1.52353e-06	1.04059e-06	6.68258e-07	1.47365e-06	1.01374e-06	6.52081e-07	7.55789e-07	8.50832e-07	7.64817e-07	1.47076e-06	5.34268e-07	5.52805e-07	2.25112e-06	8.45957e-07	5.12099e-07	1.47720e-06	1.37371e-06	1.08745e-06	8.16243e-07	1.35103e-06	1.08014e-06
PG(18:0/20:0)-H	7.36114e-07	1.63244e-06	3.53940e-06	2.35260e-06	5.33070e-07	1.05713e-06	1.90588e-06	1.82089e-06	5.00792e-06	1.00502e-06	5.00233e-06	2.29923e-06	3.00943e-06	4.45064e-06	1.90183e-06	7.28966e-07	7.15074e-07	1.31839e-06	1.32673e-06	3.31796e-06	1.22570e-06	1.49852e-06	6.47480e-07	1.91043e-06	2.27894e-06	1.46713e-06	5.76322e-06	1.53534e-06	1.52617e-06	1.62349e-06	1.98128e-06
PG(18:0/20:1)-H	5.08104e-06	3.94783e-06	3.61675e-06	3.19934e-06	3.69164e-06	3.81071e-06	5.56769e-06	3.75260e-06	5.13999e-06	4.77878e-06	5.13936e-06	6.32158e-06	2.76238e-06	5.99277e-06	8.12987e-06	4.88687e-06	4.50943e-06	4.97725e-06	4.71325e-06	4.20930e-06	4.14516e-06	4.84606e-06	1.37727e-07	3.46897e-06	3.63680e-06	3.72050e-06	5.14061e-06	4.41722e-06	3.75950e-06	4.98536e-06	5.93633e-06
PG(18:0/20:2)-H	2.05299e-05	2.30075e-05	2.45122e-05	1.68009e-05	2.05017e-05	2.01367e-05	2.44184e-05	1.65605e-05	2.48246e-05	2.55752e-05	2.31042e-05	2.54223e-05	1.71231e-05	2.24422e-05	2.20793e-05	2.28565e-05	2.09031e-05	1.96604e-05	1.90381e-05	1.50962e-05	2.41200e-05	2.16814e-05	1.88372e-05	1.86449e-05	1.54576e-05	1.47187e-05	2.14501e-05	1.61353e-05	1.60975e-05	1.47789e-05	1.86805e-05
PG(18:0/20:3)-H	0.000320906	0.000316958	0.000266560	0.000229218	0.000271953	0.000192379	0.000312660	0.000321089	0.000295405	0.000253093	0.000259197	0.000350982	0.000187781	0.000249300	0.000323227	0.000294004	0.000241431	0.000272399	0.000328306	0.000315754	0.000193319	0.000282938	0.000280380	0.000309067	0.000247763	0.000224627	0.000354580	0.000274449	0.000243798	0.000185368	0.000253172
PG(18:0/20:4)-H	8.985080e-03	8.960558e-03	7.443536e-03	6.600766e-03	0.000000e+00	2.086880e-06	0.000000e+00	3.304220e-05	1.723960e-05	6.953246e-03	7.348991e-03	0.000000e+00	5.219162e-03	1.071630e-05	1.436370e-05	8.360633e-03	6.399335e-03	7.902451e-03	9.208834e-03	3.368240e-05	5.022130e-06	0.000000e+00	0.000000e+00	8.487900e-03	6.878882e-03	6.169580e-03	1.050912e-02	0.000000e+00	1.102300e-05	0.000000e+00	0.000000e+00
PG(18:0/20:5)-H	9.36266e-06	8.75295e-06	6.45230e-06	6.07341e-06	7.32756e-06	1.61638e-06	7.97326e-06	1.00894e-05	7.05938e-06	6.29547e-06	4.55157e-06	8.94260e-06	4.18974e-06	5.21902e-06	6.94374e-06	6.11609e-06	5.77063e-06	6.41408e-06	8.07158e-06	9.09944e-06	3.64930e-06	6.00014e-06	6.75610e-06	8.77681e-06	6.38874e-06	5.93478e-06	1.01874e-05	7.31416e-06	5.37272e-06	4.17347e-06	2.96497e-06
PG(18:0/22:4)-H	8.15985e-05	7.87937e-05	6.66291e-05	6.02980e-05	6.19793e-05	5.47108e-05	7.99251e-05	6.93266e-05	6.00356e-05	6.33366e-05	6.30852e-05	9.20948e-05	4.99034e-05	6.84254e-05	8.85729e-05	6.73876e-05	5.52418e-05	7.90244e-05	7.96879e-05	7.91492e-05	5.16223e-05	7.62059e-05	6.06313e-05	7.98159e-05	6.13319e-05	5.47410e-05	9.81076e-05	7.03001e-05	6.61161e-05	5.33368e-05	7.18179e-05
PG(18:0/22:5)-H	3.20267e-05	2.70386e-05	1.71701e-05	1.76994e-05	1.96980e-05	1.75422e-05	2.11282e-05	2.75044e-05	2.09770e-05	2.23649e-05	1.71116e-05	2.17993e-05	1.30939e-05	1.88677e-05	2.33627e-05	2.41672e-05	2.13258e-05	1.91085e-05	2.39246e-05	2.18389e-05	1.73409e-05	2.13221e-05	2.02545e-05	2.88337e-05	2.16534e-05	1.66894e-05	2.75499e-05	2.04766e-05	1.78457e-05	1.50596e-05	2.48362e-05
PG(18:0/22:6)-H	1.66822e-04	1.59129e-04	1.16409e-04	1.12360e-04	1.31234e-04	7.83434e-05	1.28574e-04	1.74816e-04	1.51128e-04	1.28715e-04	1.23111e-04	1.40831e-04	8.53055e-05	1.01256e-04	1.44832e-04	1.38585e-04	1.25411e-04	1.02351e-04	1.45160e-04	1.51396e-04	8.44888e-05	1.07813e-04	1.63574e-04	1.54290e-04	1.23628e-04	1.22495e-04	1.62709e-04	1.28106e-04	1.04198e-04	7.60864e-05	1.11920e-04
PG(18:1/16:1)-H	0.000712004	0.000636570	0.000401720	0.000366063	0.000499484	0.000442326	0.000543604	0.000672080	0.000529709	0.000562204	0.000445521	0.000565123	0.000365973	0.000444116	0.000564398	0.000489898	0.000512331	0.000374476	0.000525421	0.000507428	0.000550932	0.000475410	0.000565100	0.000672384	0.000522126	0.000512042	0.000544927	0.000501631	0.000309115	0.000408932	0.000510716
PG(18:1/18:1)-H	0.003983881	0.003474021	0.002486498	0.002402281	0.002809222	0.002486157	0.003526085	0.003869817	0.003605814	0.003447225	0.003196862	0.003889734	0.002157404	0.002997918	0.003984344	0.003505603	0.003365187	0.002977431	0.003364642	0.003455046	0.002440227	0.003491116	0.003585409	0.003489727	0.002881217	0.003167217	0.003790385	0.003307003	0.002426597	0.002546448	0.003153043
PG(18:1/18:2)-H	0.000365151	0.000378668	0.000403062	0.000272369	0.000418539	0.000276964	0.000403805	0.000389827	0.000303640	0.000447661	0.000324082	0.000355196	0.000247260	0.000294050	0.000303023	0.000347309	0.000253076	0.000290991	0.000280654	0.000290589	0.000260446	0.000337096	0.000335941	0.000399335	0.000256744	0.000280428	0.000376938	0.000274129	0.000180498	0.000184683	0.000237201
PG(18:1/18:3)-H	7.62734e-06	7.20204e-06	6.97096e-06	5.50723e-06	1.03830e-05	6.17672e-06	8.46917e-06	7.32137e-06	5.56053e-06	1.01083e-05	7.65427e-06	6.23969e-06	5.13001e-06	5.46985e-06	6.76797e-06	6.13322e-06	5.16191e-06	4.80588e-06	5.33620e-06	7.75747e-06	5.63624e-06	5.76730e-06	8.85812e-06	6.68180e-06	5.75132e-06	7.13107e-06	7.54027e-06	3.72367e-06	4.08610e-06	3.55418e-06	5.85675e-06
PG(18:1/20:1)-H	1.39084e-05	1.25392e-05	1.03926e-05	8.19474e-06	1.04983e-05	1.25974e-05	1.83725e-05	1.46809e-05	1.26341e-05	1.37607e-05	1.16422e-05	1.89353e-05	9.43435e-06	1.74374e-05	2.32853e-05	1.20124e-05	1.34012e-05	1.16634e-05	1.10970e-05	1.21889e-05	1.09994e-05	1.58121e-05	1.34558e-05	1.27411e-05	1.08144e-05	1.29857e-05	1.37091e-05	1.12364e-05	9.73217e-06	1.18098e-05	1.66751e-05
PG(18:1/20:2)-H	4.15698e-05	4.13162e-05	3.81520e-05	2.58439e-05	3.76107e-05	3.22341e-05	4.56346e-05	3.81384e-05	3.45955e-05	4.91376e-05	3.86304e-05	3.93345e-05	2.88445e-05	3.59604e-05	3.89219e-05	4.02674e-05	3.39057e-05	3.01047e-05	3.38829e-05	2.84829e-05	3.04957e-05	3.73187e-05	3.76396e-05	3.88322e-05	3.02011e-05	2.94561e-05	3.61340e-05	3.31211e-05	2.28013e-05	2.30730e-05	3.25398e-05
PG(18:1/20:3)-H	1.58348e-04	1.45141e-04	1.10844e-04	9.26273e-05	1.25044e-04	8.80856e-05	1.35872e-04	1.82849e-04	1.20515e-04	1.27203e-04	1.03834e-04	1.44498e-04	7.60484e-05	1.02424e-04	1.29732e-04	1.35209e-04	1.00924e-04	1.01382e-04	1.40438e-04	6.14626e-05	7.48756e-05	1.25656e-04	1.29559e-04	1.63537e-04	1.21006e-04	1.08360e-04	1.51531e-04	1.29926e-04	8.33847e-05	6.93314e-05	1.08559e-04
PG(18:1/20:4)-H	0.002560149	0.002189256	0.001621384	0.001620124	0.002139956	0.001117376	0.002116581	0.002765465	0.001884790	0.001666578	0.001678176	0.002272936	0.001149053	0.001369150	0.001986303	0.002032300	0.001400131	0.001668945	0.002306639	0.002466325	0.000906394	0.001827408	0.002043557	0.002456062	0.001818057	0.001655812	0.002662413	0.002025258	0.001476103	0.001072277	0.001680396
PG(18:1/20:5)-H	1.82238e-06	1.42650e-06	9.26966e-07	7.40405e-07	1.49527e-06	8.18342e-07	1.36615e-06	1.45224e-06	1.25080e-06	1.39113e-06	1.07708e-06	1.05718e-06	7.55076e-07	8.04370e-07	8.54558e-07	1.19911e-06	6.47085e-07	9.07372e-07	9.00083e-07	1.10220e-06	5.57893e-07	1.12315e-06	1.14728e-06	1.65411e-06	9.44463e-07	9.19337e-07	1.56567e-06	9.56501e-07	9.26813e-07	3.37279e-07	8.80857e-07
PG(18:1/22:4)-H	7.15009e-05	6.05854e-05	4.15091e-05	4.03990e-05	4.83347e-05	4.29449e-05	6.64567e-05	7.27681e-05	3.98378e-05	5.07387e-05	4.29194e-05	6.49265e-05	3.31730e-05	4.99125e-05	6.41785e-05	5.43343e-05	3.80944e-05	4.88596e-05	5.95748e-05	5.68108e-05	3.35353e-05	5.66106e-05	4.93318e-05	6.88692e-05	5.02068e-05	4.95344e-05	7.06730e-05	5.60806e-05	3.91382e-05	4.07902e-05	5.66656e-05
PG(18:1/22:5)-H	3.39930e-05	2.43852e-05	1.45706e-05	1.42062e-05	1.92145e-05	1.75756e-05	2.41027e-05	3.50831e-05	1.24469e-05	2.33531e-05	6.17588e-06	2.41909e-05	1.23874e-05	1.86442e-05	2.26609e-05	1.85632e-05	6.99175e-06	1.32373e-05	2.17881e-05	1.97952e-05	2.12489e-05	2.15475e-05	1.86791e-05	3.34322e-05	2.37420e-05	1.83340e-05	2.29450e-05	2.04363e-05	1.34241e-05	1.57153e-05	3.02439e-05
PG(18:1/22:6)-H	1.64730e-04	1.23911e-04	8.23157e-05	8.10509e-05	1.09298e-04	8.22396e-05	1.26779e-04	1.80291e-04	1.08843e-04	1.18861e-04	9.73791e-05	1.14162e-04	6.13563e-05	9.20647e-05	1.36123e-04	1.16899e-04	9.20313e-05	7.73458e-05	1.13157e-04	1.25637e-04	8.11996e-05	9.54874e-05	1.49554e-04	1.48172e-04	1.12502e-04	1.19040e-04	1.33190e-04	1.12727e-04	7.02833e-05	7.64924e-05	1.07301e-04
PG(18:2/16:1)-H	2.59739e-05	2.77960e-05	3.12774e-05	1.90556e-05	3.54075e-05	2.53732e-05	2.61134e-05	3.03577e-05	2.53528e-07	3.55828e-05	2.02101e-05	2.48581e-05	1.85358e-05	1.94872e-05	1.67608e-05	2.17688e-05	1.85468e-05	1.79494e-05	1.91974e-05	1.85655e-05	2.58405e-05	2.06194e-05	2.29128e-05	1.02963e-07	1.86382e-05	1.18064e-07	2.20408e-07	1.77950e-05	1.01443e-05	1.23413e-05	1.71025e-05
PG(18:2/18:2)-H	1.17651e-04	1.08071e-04	1.88184e-04	8.29239e-05	1.55027e-04	1.14312e-04	1.18421e-04	1.39244e-04	7.35663e-05	1.77625e-04	9.72384e-05	1.11215e-04	8.74789e-05	9.95749e-05	7.64274e-05	1.11481e-04	6.33884e-05	9.70920e-05	9.80392e-05	7.60251e-05	9.50680e-05	1.11366e-04	7.93448e-05	1.50102e-04	7.53362e-05	7.96731e-05	1.04024e-04	9.83438e-05	4.76220e-05	4.81181e-05	7.11337e-05
PG(18:2/18:3)-H	1.40222e-06	1.04222e-06	1.64370e-06	8.86449e-07	1.92681e-06	1.01137e-06	1.23548e-06	9.85031e-07	3.83593e-07	1.92412e-06	1.20774e-06	1.23862e-06	6.20737e-07	1.20300e-06	1.18767e-06	1.30689e-06	8.77084e-08	8.34662e-07	8.99395e-07	1.00933e-06	8.57426e-07	1.11590e-06	8.64182e-07	3.08892e-07	8.16892e-07	8.99192e-07	2.71264e-07	8.35123e-07	5.49821e-07	7.85180e-07	5.50053e-07
PG(18:2/20:1)-H	3.00656e-06	3.58860e-06	4.78057e-06	2.08131e-06	3.44857e-06	2.99615e-06	4.82615e-06	2.95937e-06	3.10298e-06	3.72397e-06	3.22234e-06	3.63236e-06	2.92193e-06	3.47678e-06	4.17855e-06	3.25780e-06	2.63635e-06	2.98080e-06	2.88876e-06	2.27424e-06	2.60133e-06	3.44690e-06	1.61994e-06	3.55625e-06	2.56117e-06	3.23052e-06	3.27391e-06	3.43291e-06	2.07533e-06	1.80097e-06	2.40234e-06
PG(18:2/20:2)-H	1.08421e-05	1.07897e-05	2.19508e-05	7.28465e-06	1.39241e-05	9.98298e-06	1.21273e-05	9.79838e-06	7.78248e-06	1.98097e-05	1.26046e-05	1.08156e-05	1.29366e-05	1.00031e-05	7.97360e-06	1.09432e-05	6.91238e-06	9.42675e-06	1.54903e-05	5.45639e-06	1.33915e-05	1.09549e-05	8.53566e-06	1.51338e-05	1.10764e-05	8.33143e-06	8.06192e-06	1.75769e-05	6.65199e-06	5.20733e-06	8.01319e-06
PG(18:2/20:3)-H	2.66411e-05	2.78765e-05	3.11721e-05	1.78563e-05	2.75442e-05	2.31643e-05	2.48703e-05	3.55975e-05	1.71492e-05	3.34857e-05	2.09321e-05	2.40979e-05	1.76832e-05	2.14689e-05	1.94565e-05	2.71208e-05	1.68891e-05	1.91125e-05	2.50052e-05	1.80036e-05	1.93801e-05	2.59346e-05	2.25024e-05	3.49810e-05	2.27670e-05	1.86717e-05	2.38179e-05	2.68589e-05	1.19672e-05	1.27495e-05	1.92788e-05
PG(18:2/20:4)-H	0.000306603	0.000274105	0.000230345	0.000174646	0.000271342	0.000155039	0.000259955	0.000350290	0.000186912	0.000261507	0.000198695	0.000211033	0.000139923	0.000169369	0.000191907	0.000244615	0.000156919	0.000188018	0.000207751	0.000203548	0.000127871	0.000201083	0.000239741	0.000340271	0.000191288	0.000181003	0.000292235	0.000185361	0.000121000	0.000112982	0.000160637
PG(18:2/20:5)-H	1.17469e-07	7.03149e-08	2.31912e-08	2.64167e-08	8.13606e-08	2.16102e-08	4.89835e-08	7.64136e-08	3.50870e-08	6.85312e-08	3.00161e-08	8.69601e-08	2.44087e-08	1.12766e-07	4.81391e-08	3.79975e-08	7.82163e-08	8.67186e-08	2.09779e-08	3.98477e-08	1.85301e-08	2.43991e-08	2.86683e-08	1.41282e-07	1.28794e-07	4.71585e-08	6.59491e-08	2.83988e-08	3.18223e-08	4.70277e-08	1.14205e-07
PG(18:2/22:4)-H	1.33251e-05	1.44720e-05	1.12308e-05	7.88289e-06	1.22658e-05	8.60729e-06	1.40179e-05	1.33194e-05	7.13528e-06	1.10252e-05	8.81622e-06	1.17712e-05	7.73365e-06	8.83104e-06	8.56979e-06	1.09480e-05	6.22459e-06	9.26235e-06	1.10733e-05	7.69297e-06	6.81867e-06	9.90052e-06	9.29995e-06	1.61907e-05	8.54813e-06	8.01198e-06	1.32785e-05	9.47879e-06	5.22086e-06	5.24460e-06	8.54666e-06
PG(18:2/22:5)-H	6.46019e-06	4.88150e-06	4.09922e-06	2.80525e-06	4.83472e-06	3.70791e-06	4.92217e-06	6.62724e-06	2.43320e-06	4.97961e-06	3.31416e-06	3.58387e-06	2.92128e-06	3.26014e-06	3.92584e-06	3.78289e-06	3.16608e-06	2.21441e-06	3.77011e-06	3.40595e-06	4.89401e-06	3.56328e-06	2.53991e-06	6.80957e-06	4.17083e-06	3.39743e-06	2.61031e-06	3.27780e-06	1.78242e-06	2.54975e-06	4.32543e-06
PG(18:2/22:6)-H	2.77857e-05	2.37471e-05	1.83556e-05	1.40997e-05	2.65673e-05	1.68783e-05	2.45811e-05	1.65899e-05	1.77072e-05	2.78828e-05	1.86077e-05	1.60333e-05	1.32266e-05	1.68143e-05	1.96406e-05	2.28365e-05	1.63833e-05	1.27747e-05	1.66556e-05	1.70525e-05	1.72664e-05	1.61164e-05	2.68606e-05	2.86013e-05	1.73870e-05	1.86895e-05	2.16162e-05	1.62982e-05	9.86048e-06	1.10847e-05	1.54238e-05
PG(20:0/16:1)-H	9.56938e-08	2.53867e-07	1.03232e-07	6.99439e-08	1.58012e-07	9.84537e-08	3.21804e-07	3.77531e-07	2.71832e-07	1.33716e-07	2.52344e-07	8.53493e-08	1.06830e-07	5.94986e-08	1.37309e-07	1.74761e-07	1.03524e-07	2.28585e-07	4.63207e-08	1.20397e-07	1.63940e-07	1.48079e-07	2.14237e-07	1.31006e-07	1.07605e-07	1.18172e-07	5.41598e-08	1.60497e-07	4.11092e-08	2.77337e-07	1.85078e-07
PG(20:0/18:1)-H	1.59378e-06	2.72890e-07	4.36310e-07	9.77970e-07	3.98160e-07	1.95176e-06	3.06272e-06	1.87757e-06	1.78682e-06	1.03829e-06	9.67280e-07	4.72595e-07	8.95436e-07	8.59695e-07	1.54270e-06	7.51526e-07	4.31127e-06	3.24305e-07	2.47673e-06	5.29545e-07	1.33638e-06	5.80609e-07	4.83528e-07	9.61317e-07	1.73584e-06	8.69840e-07	1.66640e-06	1.22293e-06	6.39020e-07	5.81129e-07	1.13208e-06
PG(20:0/18:2)-H	6.35808e-08	2.16033e-07	1.70634e-07	1.26607e-07	3.61334e-08	8.49611e-08	7.97842e-08	5.51550e-07	1.30463e-07	1.05796e-07	1.44526e-07	3.13026e-07	7.49524e-08	4.11918e-08	3.34076e-07	6.00591e-08	3.56455e-07	1.10967e-07	2.78068e-07	1.02851e-07	6.62743e-08	8.78259e-08	1.61654e-07	2.22534e-07	2.06185e-07	1.92918e-07	7.54906e-08	1.20480e-07	3.55518e-07	4.06856e-08	1.18322e-07
PG(20:0/18:3)-H	4.64879e-08	6.68962e-08	1.31017e-07	4.00313e-08	4.25852e-08	1.03558e-07	6.81013e-08	8.35760e-08	9.85192e-08	3.96722e-08	2.97075e-08	9.43610e-08	2.41072e-08	7.54788e-08	1.50839e-07	3.53348e-08	4.76978e-08	6.32938e-08	3.18218e-08	2.32820e-08	1.98735e-07	8.46981e-08	3.44424e-08	2.33077e-08	7.53441e-08	5.95852e-08	4.50483e-08	4.13839e-08	7.46535e-08	3.38293e-08	3.39822e-08
PG(20:0/20:1)-H	1.01683e-07	1.45090e-07	5.94109e-08	4.33194e-08	2.45848e-07	6.41926e-08	1.60290e-07	1.28214e-07	1.49711e-07	1.62906e-07	3.01370e-07	1.96589e-07	1.26001e-07	1.23017e-07	1.43216e-07	7.87084e-08	1.43920e-07	9.56562e-08	2.46785e-07	6.67944e-08	1.02659e-07	8.78547e-08	7.53879e-08	8.45096e-08	3.80675e-08	1.03973e-07	8.71022e-08	5.83228e-08	1.06096e-07	1.32650e-07	7.58660e-08
PG(20:0/20:2)-H	2.41423e-08	6.40398e-08	5.16226e-08	6.28166e-08	6.29800e-08	4.17219e-08	4.53208e-08	1.13649e-07	4.84400e-08	1.96105e-08	6.54402e-08	2.33246e-07	6.61646e-08	3.62398e-08	3.60819e-08	2.02953e-08	1.15277e-07	4.18940e-08	1.09141e-07	9.60791e-08	1.13384e-07	7.06111e-08	7.30137e-08	1.41914e-07	4.91670e-08	7.21339e-08	5.47036e-08	1.42480e-07	4.74443e-08	7.56987e-08	9.23095e-08
PG(20:0/20:3)-H	1.23787e-07	4.73680e-08	3.55926e-08	2.58734e-08	1.01956e-07	6.85187e-08	4.05703e-08	8.98169e-08	8.10409e-08	1.39144e-07	1.19761e-07	1.31962e-07	2.71682e-08	2.88098e-08	5.49740e-08	5.47721e-08	1.00283e-07	2.93971e-08	8.01417e-08	5.28025e-08	7.22776e-08	6.39492e-08	7.56058e-08	3.04290e-08	8.31714e-08	3.00866e-08	6.89516e-08	3.42404e-08	5.99552e-08	1.15959e-07	8.55387e-08
PG(20:0/20:4)-H	1.46403e-07	4.32095e-08	7.02839e-08	4.52855e-08	9.83677e-08	1.28800e-07	4.05918e-08	1.70240e-07	1.13377e-07	9.64487e-08	4.43231e-08	1.39105e-07	8.69467e-08	1.08839e-07	5.39274e-07	3.30667e-07	1.44302e-07	2.33865e-07	1.88702e-07	2.34109e-07	2.12812e-07	1.76432e-07	1.05674e-07	2.32281e-07	2.29361e-07	2.59810e-07	1.34818e-07	4.44966e-08	2.78588e-07	1.47923e-07	1.08555e-07
PG(20:0/20:5)-H	3.76086e-08	9.28134e-08	6.76871e-08	2.10463e-08	7.15393e-08	7.92777e-08	4.73965e-08	6.05546e-08	1.84399e-08	8.28592e-08	7.93057e-08	2.46614e-07	7.04346e-08	1.38963e-07	1.57538e-07	1.35708e-07	1.22500e-07	6.23990e-08	4.28044e-07	6.70210e-08	7.24967e-08	5.63490e-08	1.29735e-07	3.84943e-08	8.60149e-08	8.00616e-08	3.26194e-08	2.02649e-08	1.09869e-07	6.86589e-08	1.15189e-07
PG(20:0/22:4)-H	1.81458e-07	8.38010e-08	3.49601e-08	8.27912e-08	7.14702e-08	1.22927e-07	3.17532e-07	4.61358e-07	2.23763e-07	2.11664e-07	2.73749e-07	3.10433e-07	9.61721e-08	2.52145e-07	4.76234e-07	3.04218e-07	2.37766e-07	3.49457e-07	2.76757e-07	2.07349e-07	2.57520e-07	1.43901e-07	1.23685e-07	2.52339e-07	1.25847e-07	1.00123e-07	1.21165e-07	1.90388e-07	4.00301e-07	2.75991e-07	7.14128e-07
PG(20:0/22:5)-H	4.75086e-08	2.84335e-07	4.72153e-08	1.97456e-07	1.46486e-07	9.52702e-08	9.31895e-08	2.36344e-07	7.93538e-08	1.96748e-07	1.39571e-07	4.65847e-08	1.13567e-07	7.00643e-08	3.45973e-07	1.55685e-07	2.29512e-07	1.94255e-07	6.22772e-08	2.49016e-07	1.86309e-07	1.49332e-07	2.82814e-07	2.99508e-07	5.80084e-08	7.31746e-08	1.56850e-07	7.05448e-08	1.87955e-07	1.11964e-07	2.27525e-07
PG(20:0/22:6)-H	1.95085e-07	4.71158e-08	9.89445e-08	1.55087e-07	4.45686e-08	8.51608e-08	1.25265e-07	3.38467e-07	2.91895e-07	4.12080e-07	7.10316e-08	1.73336e-07	5.68079e-08	2.31297e-07	2.36526e-07	2.39626e-07	3.10242e-07	1.23787e-07	1.65045e-07	3.00317e-07	1.47441e-07	5.14713e-08	5.96285e-08	3.57103e-07	4.03251e-07	2.24582e-07	1.48966e-07	9.34135e-08	6.86524e-08	9.59317e-08	1.25535e-07
PI(14:0/14:0)-H	0.00000e+00	0.00000e+00	0.00000e+00	0.00000e+00	0.00000e+00	0.00000e+00	1.19570e-06	0.00000e+00	0.00000e+00	0.00000e+00	0.00000e+00	0.00000e+00	0.00000e+00	0.00000e+00	0.00000e+00	0.00000e+00	0.00000e+00	0.00000e+00	0.00000e+00	0.00000e+00	0.00000e+00	0.00000e+00	0.00000e+00	0.00000e+00	0.00000e+00	0.00000e+00	0.00000e+00	0.00000e+00	0.00000e+00	1.04646e-06	0.00000e+00
PI(14:0/18:1)-H	2.25902e-06	3.19796e-06	2.88588e-06	0.00000e+00	0.00000e+00	0.00000e+00	0.00000e+00	5.03341e-06	0.00000e+00	4.49226e-06	2.97127e-06	0.00000e+00	0.00000e+00	0.00000e+00	0.00000e+00	0.00000e+00	4.48506e-06	0.00000e+00	0.00000e+00	0.00000e+00	0.00000e+00	0.00000e+00	0.00000e+00	4.98070e-06	3.69448e-06	0.00000e+00	3.17616e-06	0.00000e+00	0.00000e+00	3.68239e-06	6.03213e-06
PI(14:0/18:2)-H	2.49293e-06	3.36374e-06	2.73517e-06	1.83870e-06	2.81657e-06	2.37284e-06	3.78484e-06	0.00000e+00	5.43890e-06	4.32215e-06	3.18494e-06	6.18032e-06	2.25518e-06	3.18524e-06	4.25708e-06	2.77715e-06	2.96932e-06	2.99492e-06	3.66737e-06	3.38106e-06	3.04614e-06	5.59523e-06	4.44424e-06	2.76438e-06	1.31596e-06	1.82986e-06	3.26957e-06	1.85022e-06	2.89319e-06	1.73748e-06	2.99027e-06
PI(14:0/18:3)-H	0.00000e+00	0.00000e+00	0.00000e+00	0.00000e+00	0.00000e+00	0.00000e+00	0.00000e+00	0.00000e+00	0.00000e+00	0.00000e+00	0.00000e+00	0.00000e+00	0.00000e+00	0.00000e+00	0.00000e+00	0.00000e+00	0.00000e+00	0.00000e+00	0.00000e+00	0.00000e+00	0.00000e+00	0.00000e+00	0.00000e+00	0.00000e+00	0.00000e+00	0.00000e+00	0.00000e+00	0.00000e+00	1.06186e-06	0.00000e+00	0.00000e+00
PI(14:0/20:1)-H	0.00000e+00	0.00000e+00	0.00000e+00	0.00000e+00	9.30968e-07	0.00000e+00	0.00000e+00	1.65657e-06	0.00000e+00	7.45942e-07	0.00000e+00	0.00000e+00	3.58348e-07	0.00000e+00	0.00000e+00	0.00000e+00	1.30985e-06	0.00000e+00	0.00000e+00	0.00000e+00	0.00000e+00	8.72037e-07	1.30289e-06	0.00000e+00	1.18849e-06	0.00000e+00	8.74914e-07	1.77398e-06	8.57964e-07	0.00000e+00	5.07454e-07
PI(14:0/20:2)-H	0	0	0	0	0	0	0	0	0	0	0	0	0	0	0	0	0	0	0	0	0	0	0	0	0	0	0	0	0	0	0
PI(14:0/20:3)-H	0	0	0	0	0	0	0	0	0	0	0	0	0	0	0	0	0	0	0	0	0	0	0	0	0	0	0	0	0	0	0
PI(14:0/20:4)-H	1.37081e-06	1.67227e-06	0.00000e+00	2.41958e-06	0.00000e+00	1.35365e-06	0.00000e+00	0.00000e+00	0.00000e+00	0.00000e+00	0.00000e+00	3.16415e-06	0.00000e+00	0.00000e+00	0.00000e+00	0.00000e+00	2.00398e-06	0.00000e+00	0.00000e+00	2.38526e-06	0.00000e+00	0.00000e+00	0.00000e+00	9.17387e-07	0.00000e+00	1.27685e-06	0.00000e+00	0.00000e+00	0.00000e+00	0.00000e+00	0.00000e+00
PI(14:0/20:5)-H	0	0	0	0	0	0	0	0	0	0	0	0	0	0	0	0	0	0	0	0	0	0	0	0	0	0	0	0	0	0	0
PI(14:0/22:4)-H	0	0	0	0	0	0	0	0	0	0	0	0	0	0	0	0	0	0	0	0	0	0	0	0	0	0	0	0	0	0	0
PI(14:0/22:5)-H	0	0	0	0	0	0	0	0	0	0	0	0	0	0	0	0	0	0	0	0	0	0	0	0	0	0	0	0	0	0	0
PI(14:0/22:6)-H	0	0	0	0	0	0	0	0	0	0	0	0	0	0	0	0	0	0	0	0	0	0	0	0	0	0	0	0	0	0	0
PI(14:1/14:1)-H	0.00000e+00	1.50815e-06	6.12951e-07	0.00000e+00	0.00000e+00	1.29691e-06	0.00000e+00	1.69436e-06	2.49403e-06	0.00000e+00	1.66259e-06	0.00000e+00	5.32633e-07	7.29456e-07	1.75575e-06	0.00000e+00	0.00000e+00	7.36619e-07	1.22853e-06	0.00000e+00	5.69188e-07	0.00000e+00	9.43970e-07	0.00000e+00	8.40361e-07	8.70828e-07	6.82506e-07	1.22600e-06	5.42769e-07	0.00000e+00	0.00000e+00
PI(15:0/18:1)-Hd7_SPLASH.IS	0	0	0	0	0	0	0	0	0	0	0	0	0	0	0	0	0	0	0	0	0	0	0	0	0	0	0	0	0	0	0
PI(16:0/14:0)-H	0.00000e+00	0.00000e+00	0.00000e+00	0.00000e+00	0.00000e+00	0.00000e+00	0.00000e+00	0.00000e+00	0.00000e+00	0.00000e+00	0.00000e+00	0.00000e+00	0.00000e+00	9.75799e-07	0.00000e+00	0.00000e+00	0.00000e+00	0.00000e+00	0.00000e+00	0.00000e+00	6.84501e-07	0.00000e+00	0.00000e+00	0.00000e+00	0.00000e+00	0.00000e+00	0.00000e+00	0.00000e+00	0.00000e+00	0.00000e+00	0.00000e+00
PI(16:0/16:0)-H	5.71572e-06	8.89980e-06	4.39480e-06	4.46881e-06	6.91142e-06	5.47726e-06	4.59235e-06	0.00000e+00	1.34658e-05	6.48594e-06	1.34682e-05	9.20365e-06	3.57737e-06	4.63884e-06	8.43094e-06	7.02833e-06	6.82460e-06	0.00000e+00	7.42693e-06	1.41576e-05	0.00000e+00	9.05931e-06	1.52833e-05	7.50190e-06	6.34479e-06	4.85429e-06	6.54891e-06	7.83646e-06	5.42451e-06	7.84702e-06	1.04701e-05
PI(16:0/16:1)-H	1.35194e-06	1.03399e-06	1.21325e-06	4.60223e-07	1.14169e-06	1.17784e-06	1.72617e-06	1.29468e-06	2.62530e-06	0.00000e+00	1.52089e-06	1.79740e-06	6.36146e-07	0.00000e+00	1.41861e-06	1.69951e-06	2.05474e-06	0.00000e+00	1.10613e-06	1.11982e-06	7.39323e-07	0.00000e+00	1.58888e-06	8.17083e-07	0.00000e+00	1.43860e-06	1.19974e-06	1.32985e-06	1.20461e-06	1.40394e-06	9.25119e-07
PI(16:0/18:0)-H	0.000298661	0.000237388	0.000188769	0.000150507	0.000189589	0.000144404	0.000193416	0.000282976	0.000278056	0.000174371	0.000205284	0.000224750	0.000157613	0.000163513	0.000224133	0.000246017	0.000294249	0.000221068	0.000203428	0.000194887	0.000160011	0.000250986	0.000205714	0.000254665	0.000188251	0.000146334	0.000247947	0.000201261	0.000218359	0.000171470	0.000223136
PI(16:0/18:1)-H	2.21865e-05	1.87158e-05	1.14667e-05	9.70385e-06	1.40057e-05	1.99012e-05	1.74812e-05	2.85627e-05	1.35153e-05	1.68548e-05	1.14877e-05	1.93394e-05	1.07510e-05	1.83799e-05	1.99682e-05	1.51515e-05	1.89946e-05	1.63170e-05	1.73114e-05	1.73407e-05	3.86274e-05	2.19195e-05	1.36607e-05	2.88435e-05	1.76622e-05	1.21806e-05	1.86269e-05	1.64821e-05	1.41445e-05	1.63522e-05	3.14310e-05
PI(16:0/18:2)-H	0.00000e+00	1.51134e-06	0.00000e+00	0.00000e+00	0.00000e+00	0.00000e+00	0.00000e+00	0.00000e+00	9.28151e-07	0.00000e+00	0.00000e+00	0.00000e+00	0.00000e+00	6.98412e-07	1.13052e-06	0.00000e+00	0.00000e+00	8.82510e-07	4.39926e-07	0.00000e+00	0.00000e+00	0.00000e+00	0.00000e+00	0.00000e+00	0.00000e+00	0.00000e+00	0.00000e+00	5.66012e-07	0.00000e+00	1.11735e-06	8.97361e-07
PI(16:0/18:3)-H	0	0	0	0	0	0	0	0	0	0	0	0	0	0	0	0	0	0	0	0	0	0	0	0	0	0	0	0	0	0	0
PI(16:0/20:1)-H	0.00000e+00	0.00000e+00	0.00000e+00	0.00000e+00	6.21248e-07	0.00000e+00	0.00000e+00	0.00000e+00	0.00000e+00	0.00000e+00	0.00000e+00	0.00000e+00	0.00000e+00	0.00000e+00	0.00000e+00	0.00000e+00	0.00000e+00	0.00000e+00	0.00000e+00	0.00000e+00	6.61150e-07	0.00000e+00	0.00000e+00	0.00000e+00	0.00000e+00	0.00000e+00	0.00000e+00	0.00000e+00	0.00000e+00	0.00000e+00	0.00000e+00
PI(16:0/20:2)-H	0	0	0	0	0	0	0	0	0	0	0	0	0	0	0	0	0	0	0	0	0	0	0	0	0	0	0	0	0	0	0
PI(16:0/20:3)-H	0.00000e+00	0.00000e+00	0.00000e+00	0.00000e+00	0.00000e+00	0.00000e+00	0.00000e+00	0.00000e+00	0.00000e+00	0.00000e+00	0.00000e+00	0.00000e+00	0.00000e+00	0.00000e+00	0.00000e+00	0.00000e+00	0.00000e+00	0.00000e+00	0.00000e+00	0.00000e+00	6.73456e-07	0.00000e+00	0.00000e+00	0.00000e+00	0.00000e+00	0.00000e+00	0.00000e+00	0.00000e+00	0.00000e+00	0.00000e+00	0.00000e+00
PI(16:0/20:4)-H	0.00000e+00	0.00000e+00	1.98667e-06	1.68039e-06	0.00000e+00	3.13038e-06	1.58497e-06	0.00000e+00	9.60906e-07	2.70462e-06	0.00000e+00	1.34270e-06	0.00000e+00	0.00000e+00	0.00000e+00	1.75582e-06	1.05892e-06	0.00000e+00	0.00000e+00	0.00000e+00	1.57569e-06	0.00000e+00	3.60031e-06	0.00000e+00	3.08610e-06	0.00000e+00	0.00000e+00	3.32964e-06	0.00000e+00	3.86273e-06	4.55866e-06
PI(16:0/20:5)-H	0	0	0	0	0	0	0	0	0	0	0	0	0	0	0	0	0	0	0	0	0	0	0	0	0	0	0	0	0	0	0
PI(16:0/22:4)-H	0.00000e+00	0.00000e+00	0.00000e+00	0.00000e+00	0.00000e+00	0.00000e+00	0.00000e+00	0.00000e+00	0.00000e+00	0.00000e+00	0.00000e+00	0.00000e+00	0.00000e+00	0.00000e+00	0.00000e+00	0.00000e+00	0.00000e+00	0.00000e+00	0.00000e+00	8.02456e-07	0.00000e+00	0.00000e+00	1.55237e-06	0.00000e+00	0.00000e+00	6.47757e-07	7.83782e-07	0.00000e+00	0.00000e+00	9.31985e-07	5.49424e-07
PI(16:0/22:5)-H	0.00000e+00	0.00000e+00	0.00000e+00	0.00000e+00	0.00000e+00	0.00000e+00	0.00000e+00	0.00000e+00	0.00000e+00	0.00000e+00	6.88469e-07	0.00000e+00	0.00000e+00	0.00000e+00	0.00000e+00	0.00000e+00	0.00000e+00	0.00000e+00	0.00000e+00	0.00000e+00	0.00000e+00	0.00000e+00	0.00000e+00	0.00000e+00	0.00000e+00	0.00000e+00	0.00000e+00	0.00000e+00	0.00000e+00	0.00000e+00	0.00000e+00
PI(16:0/22:6)-H	0.00000e+00	0.00000e+00	0.00000e+00	0.00000e+00	0.00000e+00	8.15941e-07	0.00000e+00	0.00000e+00	0.00000e+00	0.00000e+00	0.00000e+00	0.00000e+00	0.00000e+00	0.00000e+00	0.00000e+00	0.00000e+00	0.00000e+00	0.00000e+00	0.00000e+00	0.00000e+00	0.00000e+00	0.00000e+00	0.00000e+00	0.00000e+00	0.00000e+00	0.00000e+00	0.00000e+00	0.00000e+00	0.00000e+00	0.00000e+00	0.00000e+00
PI(18:0/14:0)-H	0	0	0	0	0	0	0	0	0	0	0	0	0	0	0	0	0	0	0	0	0	0	0	0	0	0	0	0	0	0	0
PI(18:0/16:1)-H	3.47561e-06	1.90875e-06	0.00000e+00	6.02022e-07	8.49412e-07	2.03084e-06	1.31710e-06	1.86550e-06	1.95224e-06	2.72265e-06	0.00000e+00	1.49781e-06	1.63409e-06	0.00000e+00	2.49967e-06	1.25468e-06	2.28788e-06	9.56680e-07	1.65929e-06	1.84764e-06	3.15497e-06	2.12968e-06	2.73086e-06	2.38112e-06	1.83770e-06	3.97012e-06	3.16731e-06	2.32319e-06	1.44516e-06	2.00399e-06	2.12611e-06
PI(18:0/18:0)-H	0.000178855	0.000224318	0.000187096	0.000149087	0.000209147	0.000164065	0.000213915	0.000164264	0.000281832	0.000246822	0.000240344	0.000207896	0.000136226	0.000297330	0.000289454	0.000190195	0.000269177	0.000204779	0.000204892	0.000200345	0.000171233	0.000302706	0.000215504	0.000169595	0.000176851	0.000154751	0.000216430	0.000189090	0.000191157	0.000200782	0.000200300
PI(18:0/18:1)-H	7.39545e-05	8.23628e-05	5.81744e-05	5.22640e-05	7.12812e-05	6.43545e-05	8.99538e-05	7.27323e-05	8.50894e-05	6.04364e-05	6.94549e-05	8.02114e-05	5.08543e-05	7.30272e-05	9.42826e-05	6.93857e-05	9.08987e-05	6.84477e-05	6.38520e-05	7.06146e-05	5.76408e-05	7.75511e-05	7.94175e-05	6.16224e-05	7.35619e-05	6.45828e-05	7.98563e-05	5.65520e-05	6.15011e-05	6.89460e-05	7.87897e-05
PI(18:0/18:2)-H	0	0	0	0	0	0	0	0	0	0	0	0	0	0	0	0	0	0	0	0	0	0	0	0	0	0	0	0	0	0	0
PI(18:0/18:3)-H	0	0	0	0	0	0	0	0	0	0	0	0	0	0	0	0	0	0	0	0	0	0	0	0	0	0	0	0	0	0	0
PI(18:0/20:0)-H	0.000183184	0.000141253	0.000186592	0.000111861	0.000143336	0.000105253	0.000167187	0.000232221	0.000202303	0.000134263	0.000156216	0.000153606	0.000110166	0.000164305	0.000158142	0.000197064	0.000188092	0.000149147	0.000101388	0.000138431	0.000101068	0.000118244	0.000134606	0.000146361	0.000122563	0.000104117	0.000153136	0.000154927	0.000159418	0.000137703	0.000169902
PI(18:0/20:1)-H	7.86213e-07	0.00000e+00	6.99093e-07	0.00000e+00	5.41696e-07	0.00000e+00	1.10937e-06	0.00000e+00	0.00000e+00	0.00000e+00	0.00000e+00	0.00000e+00	0.00000e+00	0.00000e+00	0.00000e+00	0.00000e+00	0.00000e+00	0.00000e+00	0.00000e+00	0.00000e+00	0.00000e+00	0.00000e+00	0.00000e+00	0.00000e+00	0.00000e+00	0.00000e+00	0.00000e+00	0.00000e+00	0.00000e+00	0.00000e+00	0.00000e+00
PI(18:0/20:2)-H	0	0	0	0	0	0	0	0	0	0	0	0	0	0	0	0	0	0	0	0	0	0	0	0	0	0	0	0	0	0	0
PI(18:0/20:3)-H	3.23749e-06	2.82306e-06	2.55721e-06	4.15741e-06	4.28811e-06	5.95990e-06	7.32822e-06	1.68172e-06	2.24776e-06	2.91856e-06	6.56030e-06	4.63054e-06	5.71770e-06	7.19776e-06	1.07772e-05	2.10754e-06	2.26265e-06	5.05108e-06	5.00530e-06	4.84780e-06	5.71868e-06	7.23081e-06	9.18131e-06	1.43681e-06	2.59421e-06	3.04874e-06	5.26162e-06	4.95215e-06	5.21450e-06	6.19461e-06	7.41353e-06
PI(18:0/20:4)-H	0.000132815	0.000163148	0.000183807	0.000247531	0.000381638	0.000372303	0.000437431	0.000112081	0.000171249	0.000221494	0.000443111	0.000280311	0.000368906	0.000489496	0.000770260	0.000121722	0.000167517	0.000267256	0.000316625	0.000292419	0.000381159	0.000564181	0.000634011	0.000114473	0.000151425	0.000208152	0.000404876	0.000362403	0.000428577	0.000523948	0.000496838
PI(18:0/20:5)-H	0.00000e+00	0.00000e+00	6.28090e-07	0.00000e+00	1.16671e-06	0.00000e+00	1.12743e-06	0.00000e+00	0.00000e+00	0.00000e+00	0.00000e+00	0.00000e+00	5.68963e-07	7.87337e-07	0.00000e+00	0.00000e+00	0.00000e+00	0.00000e+00	4.40110e-07	0.00000e+00	6.85597e-07	8.69370e-07	5.66488e-07	0.00000e+00	5.24968e-07	0.00000e+00	1.41174e-06	5.46399e-07	0.00000e+00	5.47476e-07	0.00000e+00
PI(18:0/22:4)-H	0.00000e+00	0.00000e+00	0.00000e+00	0.00000e+00	0.00000e+00	0.00000e+00	0.00000e+00	2.24267e-06	0.00000e+00	0.00000e+00	0.00000e+00	8.15887e-07	0.00000e+00	0.00000e+00	0.00000e+00	0.00000e+00	0.00000e+00	0.00000e+00	0.00000e+00	0.00000e+00	0.00000e+00	0.00000e+00	0.00000e+00	1.26743e-06	0.00000e+00	0.00000e+00	0.00000e+00	0.00000e+00	0.00000e+00	0.00000e+00	1.03970e-06
PI(18:0/22:5)-H	1.30718e-06	1.21366e-06	8.10875e-07	7.78777e-07	1.60041e-06	1.01167e-05	1.49060e-06	0.00000e+00	0.00000e+00	4.42793e-06	2.25992e-06	1.68508e-06	3.02613e-06	1.72677e-06	1.50854e-06	0.00000e+00	3.36587e-06	6.94320e-07	2.08573e-06	6.01117e-07	1.85531e-05	1.51206e-06	1.28909e-06	0.00000e+00	6.95507e-07	1.23617e-06	0.00000e+00	2.46183e-06	1.61655e-06	6.11643e-06	6.98771e-06
PI(18:0/22:6)-H	0.00000e+00	0.00000e+00	0.00000e+00	0.00000e+00	6.95056e-07	0.00000e+00	0.00000e+00	0.00000e+00	0.00000e+00	0.00000e+00	0.00000e+00	0.00000e+00	0.00000e+00	0.00000e+00	0.00000e+00	0.00000e+00	0.00000e+00	0.00000e+00	0.00000e+00	0.00000e+00	0.00000e+00	0.00000e+00	0.00000e+00	0.00000e+00	0.00000e+00	0.00000e+00	0.00000e+00	0.00000e+00	0.00000e+00	0.00000e+00	0.00000e+00
PI(18:1/16:1)-H	0.000200085	0.000201758	0.000135018	0.000109325	0.000175892	0.000127582	0.000142491	0.000311620	0.000234728	0.000150166	0.000128099	0.000158049	0.000101812	0.000115037	0.000175410	0.000190554	0.000161550	0.000124152	0.000150421	0.000152416	0.000158336	0.000137450	0.000189927	0.000236821	0.000167944	0.000124311	0.000150560	0.000130764	0.000100051	0.000109813	0.000157697
PI(18:1/18:1)-H	6.90164e-06	3.22741e-06	3.08746e-06	1.74105e-06	2.85529e-06	1.47249e-06	5.41459e-06	4.83026e-06	4.72322e-06	2.24057e-06	5.14874e-06	6.78599e-06	2.33824e-06	6.33277e-06	9.82355e-06	3.81629e-06	5.11044e-06	2.76641e-06	2.16872e-06	2.28042e-06	2.31672e-06	4.67818e-06	0.00000e+00	3.97978e-06	1.83311e-06	1.70156e-06	9.65159e-07	1.82384e-06	1.37803e-06	3.78762e-06	2.09545e-06
PI(18:1/18:2)-H	4.64059e-06	1.93023e-06	3.93440e-06	1.84289e-06	4.18697e-06	5.19853e-06	4.93206e-06	2.07252e-06	3.63326e-06	2.81555e-06	3.66678e-06	3.35604e-06	2.99924e-06	6.77119e-06	8.33245e-06	3.56404e-06	4.45541e-06	4.83040e-06	2.49582e-06	3.75065e-06	2.13589e-06	5.44509e-06	3.12908e-06	0.00000e+00	2.92777e-06	1.64896e-06	2.06479e-06	2.97852e-06	3.03833e-06	2.61517e-06	6.30463e-06
PI(18:1/18:3)-H	5.51470e-07	0.00000e+00	1.02384e-06	6.32954e-07	0.00000e+00	2.30088e-06	9.84810e-07	0.00000e+00	0.00000e+00	1.06168e-06	2.77004e-06	1.69993e-06	5.92292e-07	1.72468e-06	1.84772e-06	0.00000e+00	0.00000e+00	5.69226e-07	1.81002e-06	0.00000e+00	7.14587e-07	8.09747e-07	1.21583e-06	0.00000e+00	9.32446e-07	0.00000e+00	1.49855e-06	2.01640e-06	0.00000e+00	0.00000e+00	0.00000e+00
PI(18:1/20:1)-H	0.00000e+00	0.00000e+00	0.00000e+00	0.00000e+00	0.00000e+00	0.00000e+00	1.12534e-06	0.00000e+00	0.00000e+00	0.00000e+00	0.00000e+00	0.00000e+00	0.00000e+00	0.00000e+00	0.00000e+00	0.00000e+00	0.00000e+00	0.00000e+00	0.00000e+00	0.00000e+00	0.00000e+00	0.00000e+00	0.00000e+00	0.00000e+00	0.00000e+00	0.00000e+00	0.00000e+00	0.00000e+00	7.89960e-07	0.00000e+00	0.00000e+00
PI(18:1/20:2)-H	0	0	0	0	0	0	0	0	0	0	0	0	0	0	0	0	0	0	0	0	0	0	0	0	0	0	0	0	0	0	0
PI(18:1/20:3)-H	0.00000e+00	2.09586e-06	1.58967e-06	0.00000e+00	2.21708e-06	1.53559e-06	2.00189e-06	1.68070e-06	0.00000e+00	0.00000e+00	1.98094e-06	0.00000e+00	1.41752e-06	0.00000e+00	0.00000e+00	0.00000e+00	2.41860e-06	1.89992e-06	0.00000e+00	0.00000e+00	0.00000e+00	0.00000e+00	0.00000e+00	0.00000e+00	1.54036e-06	0.00000e+00	2.82808e-06	0.00000e+00	1.62914e-06	0.00000e+00	4.28223e-06
PI(18:1/20:4)-H	3.25268e-05	3.51174e-05	3.54217e-05	3.26005e-05	3.71144e-05	4.11772e-05	5.89993e-05	3.61592e-05	5.38862e-05	4.12655e-05	4.84232e-05	0.00000e+00	3.58643e-05	5.62693e-05	6.55188e-05	5.40395e-05	0.00000e+00	4.00207e-05	4.82514e-05	4.43092e-05	4.21300e-05	6.05029e-05	7.53524e-05	3.74366e-05	0.00000e+00	3.74925e-05	4.57401e-05	3.67157e-05	4.99755e-05	5.16345e-05	5.37720e-05
PI(18:1/20:5)-H	0.00000e+00	0.00000e+00	0.00000e+00	0.00000e+00	0.00000e+00	0.00000e+00	0.00000e+00	0.00000e+00	0.00000e+00	0.00000e+00	0.00000e+00	0.00000e+00	0.00000e+00	0.00000e+00	0.00000e+00	1.73675e-06	0.00000e+00	0.00000e+00	0.00000e+00	0.00000e+00	0.00000e+00	1.49998e-06	0.00000e+00	0.00000e+00	0.00000e+00	6.86936e-07	0.00000e+00	0.00000e+00	0.00000e+00	0.00000e+00	0.00000e+00
PI(18:1/22:4)-H	0.00000e+00	0.00000e+00	1.02805e-06	0.00000e+00	0.00000e+00	0.00000e+00	0.00000e+00	0.00000e+00	0.00000e+00	0.00000e+00	0.00000e+00	0.00000e+00	0.00000e+00	0.00000e+00	0.00000e+00	0.00000e+00	0.00000e+00	9.02215e-07	0.00000e+00	0.00000e+00	0.00000e+00	0.00000e+00	0.00000e+00	0.00000e+00	0.00000e+00	0.00000e+00	0.00000e+00	0.00000e+00	0.00000e+00	0.00000e+00	1.83538e-06
PI(18:1/22:5)-H	0.00000e+00	0.00000e+00	0.00000e+00	0.00000e+00	0.00000e+00	0.00000e+00	0.00000e+00	0.00000e+00	0.00000e+00	0.00000e+00	0.00000e+00	0.00000e+00	0.00000e+00	0.00000e+00	0.00000e+00	0.00000e+00	0.00000e+00	0.00000e+00	0.00000e+00	0.00000e+00	5.09642e-07	0.00000e+00	0.00000e+00	0.00000e+00	0.00000e+00	0.00000e+00	0.00000e+00	6.34317e-07	0.00000e+00	6.80978e-07	0.00000e+00
PI(18:1/22:6)-H	1.17987e-06	0.00000e+00	0.00000e+00	1.45071e-06	0.00000e+00	5.54174e-06	1.38832e-06	0.00000e+00	1.31327e-06	0.00000e+00	0.00000e+00	1.62855e-06	0.00000e+00	0.00000e+00	0.00000e+00	1.07462e-06	0.00000e+00	0.00000e+00	0.00000e+00	0.00000e+00	1.21754e-05	8.64492e-07	1.58958e-06	0.00000e+00	0.00000e+00	1.84868e-06	0.00000e+00	0.00000e+00	0.00000e+00	0.00000e+00	0.00000e+00
PI(18:2/16:1)-H	9.99144e-07	2.57584e-06	3.22425e-06	1.65177e-06	3.23736e-06	1.22297e-06	1.99598e-06	1.90424e-06	2.81676e-06	2.38199e-06	1.05628e-06	3.02436e-06	1.38021e-06	3.57049e-06	4.77780e-06	2.82092e-06	5.09555e-06	1.32507e-06	4.62285e-07	1.45196e-06	1.61843e-06	2.97722e-06	1.98099e-06	1.08388e-06	1.26303e-06	2.61339e-06	1.77299e-06	1.79867e-06	1.69243e-06	2.33440e-06	3.13673e-06
PI(18:2/18:2)-H	0.00000e+00	0.00000e+00	1.50991e-06	0.00000e+00	9.70010e-07	0.00000e+00	0.00000e+00	0.00000e+00	1.10381e-06	0.00000e+00	0.00000e+00	0.00000e+00	0.00000e+00	0.00000e+00	0.00000e+00	0.00000e+00	1.30968e-06	0.00000e+00	7.69585e-07	0.00000e+00	0.00000e+00	0.00000e+00	0.00000e+00	0.00000e+00	0.00000e+00	0.00000e+00	0.00000e+00	1.15920e-06	1.47808e-06	0.00000e+00	0.00000e+00
PI(18:2/18:3)-H	0.00000e+00	0.00000e+00	0.00000e+00	0.00000e+00	0.00000e+00	0.00000e+00	0.00000e+00	0.00000e+00	0.00000e+00	0.00000e+00	0.00000e+00	0.00000e+00	0.00000e+00	0.00000e+00	0.00000e+00	0.00000e+00	0.00000e+00	0.00000e+00	8.50308e-07	0.00000e+00	0.00000e+00	0.00000e+00	0.00000e+00	0.00000e+00	0.00000e+00	0.00000e+00	0.00000e+00	0.00000e+00	0.00000e+00	0.00000e+00	0.00000e+00
PI(18:2/20:1)-H	0.00000e+00	0.00000e+00	0.00000e+00	5.13029e-07	7.66788e-07	0.00000e+00	0.00000e+00	0.00000e+00	0.00000e+00	0.00000e+00	8.71650e-07	8.19789e-07	0.00000e+00	0.00000e+00	0.00000e+00	0.00000e+00	0.00000e+00	0.00000e+00	9.53660e-07	0.00000e+00	1.30475e-06	1.00923e-06	0.00000e+00	0.00000e+00	0.00000e+00	0.00000e+00	0.00000e+00	0.00000e+00	0.00000e+00	1.20718e-06	0.00000e+00
PI(18:2/20:2)-H	0	0	0	0	0	0	0	0	0	0	0	0	0	0	0	0	0	0	0	0	0	0	0	0	0	0	0	0	0	0	0
PI(18:2/20:3)-H	0.00000e+00	0.00000e+00	2.34866e-06	8.56747e-07	0.00000e+00	0.00000e+00	0.00000e+00	1.60767e-06	2.12113e-06	0.00000e+00	0.00000e+00	0.00000e+00	1.05383e-06	0.00000e+00	1.12270e-06	1.70045e-06	1.51740e-06	7.78755e-07	0.00000e+00	1.42580e-06	0.00000e+00	0.00000e+00	1.86808e-06	0.00000e+00	0.00000e+00	1.12492e-06	0.00000e+00	0.00000e+00	0.00000e+00	0.00000e+00	0.00000e+00
PI(18:2/20:4)-H	0.00000e+00	0.00000e+00	0.00000e+00	0.00000e+00	0.00000e+00	0.00000e+00	0.00000e+00	0.00000e+00	0.00000e+00	0.00000e+00	0.00000e+00	0.00000e+00	0.00000e+00	0.00000e+00	0.00000e+00	0.00000e+00	0.00000e+00	0.00000e+00	0.00000e+00	0.00000e+00	0.00000e+00	0.00000e+00	0.00000e+00	0.00000e+00	0.00000e+00	1.54979e-05	0.00000e+00	0.00000e+00	0.00000e+00	0.00000e+00	0.00000e+00
PI(18:2/20:5)-H	0	0	0	0	0	0	0	0	0	0	0	0	0	0	0	0	0	0	0	0	0	0	0	0	0	0	0	0	0	0	0
PI(18:2/22:4)-H	0.00000e+00	0.00000e+00	0.00000e+00	0.00000e+00	0.00000e+00	0.00000e+00	0.00000e+00	0.00000e+00	0.00000e+00	0.00000e+00	0.00000e+00	0.00000e+00	0.00000e+00	1.78243e-06	0.00000e+00	0.00000e+00	0.00000e+00	0.00000e+00	0.00000e+00	0.00000e+00	0.00000e+00	0.00000e+00	0.00000e+00	0.00000e+00	0.00000e+00	1.03583e-06	0.00000e+00	0.00000e+00	0.00000e+00	0.00000e+00	0.00000e+00
PI(18:2/22:5)-H	0	0	0	0	0	0	0	0	0	0	0	0	0	0	0	0	0	0	0	0	0	0	0	0	0	0	0	0	0	0	0
PI(18:2/22:6)-H	1.40661e-06	0.00000e+00	6.29268e-07	0.00000e+00	0.00000e+00	0.00000e+00	8.64867e-07	0.00000e+00	2.03391e-06	7.71984e-07	0.00000e+00	0.00000e+00	0.00000e+00	0.00000e+00	0.00000e+00	0.00000e+00	0.00000e+00	0.00000e+00	0.00000e+00	0.00000e+00	0.00000e+00	0.00000e+00	0.00000e+00	0.00000e+00	1.06047e-06	0.00000e+00	0.00000e+00	0.00000e+00	0.00000e+00	0.00000e+00	1.27592e-06
PI(20:0/16:1)-H	4.53460e-06	2.53836e-06	2.07860e-06	2.28270e-06	3.52867e-06	2.93454e-06	2.46561e-06	7.55174e-06	6.63681e-06	2.94128e-06	3.82035e-06	2.74163e-06	2.08141e-06	1.31917e-06	3.90245e-06	3.79687e-06	1.89142e-06	2.36694e-06	2.32901e-06	3.14134e-06	4.17902e-06	3.18302e-06	4.17784e-06	6.64757e-06	3.78658e-06	3.41115e-06	3.10034e-06	3.23423e-06	1.77373e-06	2.37070e-06	4.13256e-06
PI(20:0/18:1)-H	1.49597e-04	1.36894e-04	8.94275e-05	7.39789e-05	9.97067e-05	1.09041e-04	1.36539e-04	2.00016e-04	1.16078e-04	8.99820e-05	9.35201e-05	1.17732e-04	5.68225e-05	1.08644e-04	1.34785e-04	1.06897e-04	1.09100e-04	6.86551e-05	8.92720e-05	9.73398e-05	1.19716e-04	8.80887e-05	9.10275e-05	1.46770e-04	1.03742e-04	9.30568e-05	1.06913e-04	9.28499e-05	6.81012e-05	1.07371e-04	1.31021e-04
PI(20:0/18:2)-H	6.74150e-06	6.84011e-06	7.32505e-06	5.37106e-06	1.38590e-05	7.19819e-06	6.04823e-06	7.09311e-06	8.61160e-06	1.11009e-05	7.58916e-06	5.78045e-06	4.48284e-06	8.04877e-06	6.06781e-06	5.97872e-06	5.71531e-06	3.57880e-06	4.07497e-06	6.47113e-06	6.27740e-06	5.13417e-06	1.11876e-05	5.56752e-06	6.13612e-06	5.27681e-06	8.47775e-06	4.61123e-06	3.34744e-06	5.48865e-06	8.96250e-06
PI(20:0/18:3)-H	0	0	0	0	0	0	0	0	0	0	0	0	0	0	0	0	0	0	0	0	0	0	0	0	0	0	0	0	0	0	0
PI(20:0/20:1)-H	4.32245e-06	5.77051e-06	2.55601e-06	2.40695e-06	3.82816e-06	5.25941e-06	7.26611e-06	6.24780e-06	3.30087e-06	5.65348e-06	4.09255e-06	5.76928e-06	3.56100e-06	5.56487e-06	7.59472e-06	2.32205e-06	3.37719e-06	3.37202e-06	2.95074e-06	4.35946e-06	5.66055e-06	5.44927e-06	8.77573e-06	5.95379e-06	3.67005e-06	5.49664e-06	3.51720e-06	3.64628e-06	3.40347e-06	8.80488e-06	8.94293e-06
PI(20:0/20:2)-H	2.68874e-06	2.81205e-06	3.11187e-06	1.01020e-06	1.07301e-06	1.37779e-06	3.31090e-06	2.92309e-06	1.32295e-06	1.68328e-06	3.30066e-06	1.35127e-06	1.16499e-06	1.45988e-06	2.20069e-06	1.15030e-06	1.77969e-06	1.35659e-06	1.55530e-06	1.72397e-06	1.09090e-06	1.08420e-06	7.72031e-07	3.50300e-06	1.42120e-06	1.06982e-06	2.36316e-06	1.99698e-06	1.44426e-06	1.25949e-06	2.91016e-06
PI(20:0/20:3)-H	2.31013e-06	2.64482e-06	1.58387e-06	1.76942e-06	1.47218e-06	1.29476e-06	2.18821e-06	3.04891e-06	1.79241e-06	1.69597e-06	1.67560e-06	1.77599e-06	8.83092e-07	1.51181e-06	1.41414e-06	1.34982e-06	9.02816e-07	9.84862e-07	2.34779e-06	9.10152e-07	3.12527e-06	1.53024e-06	1.50413e-06	4.01138e-06	1.90421e-06	1.54450e-06	1.85327e-06	1.40703e-06	1.42074e-06	0.00000e+00	1.77142e-06
PI(20:0/20:4)-H	1.81789e-05	1.44693e-05	1.01114e-05	9.84519e-06	1.11800e-05	8.42228e-06	1.46378e-05	2.62799e-05	1.42772e-05	1.01638e-05	8.55102e-06	7.21552e-06	6.37957e-06	9.33677e-06	1.07516e-05	1.31662e-05	8.51230e-06	7.24873e-06	1.27357e-05	1.10538e-05	9.81477e-06	9.78700e-06	9.31645e-06	3.75113e-05	9.77595e-06	9.82873e-06	1.29882e-05	8.14178e-06	6.57032e-06	6.82229e-06	1.11983e-05
PI(20:0/20:5)-H	0.00000e+00	0.00000e+00	0.00000e+00	0.00000e+00	0.00000e+00	0.00000e+00	0.00000e+00	0.00000e+00	0.00000e+00	0.00000e+00	0.00000e+00	0.00000e+00	0.00000e+00	0.00000e+00	0.00000e+00	0.00000e+00	0.00000e+00	0.00000e+00	0.00000e+00	0.00000e+00	0.00000e+00	0.00000e+00	0.00000e+00	0.00000e+00	0.00000e+00	0.00000e+00	0.00000e+00	8.20699e-07	0.00000e+00	0.00000e+00	0.00000e+00
PI(20:0/22:5)-H	1.16621e-05	8.79311e-06	2.75285e-06	1.94135e-06	5.68026e-06	1.76043e-05	4.04069e-06	8.76395e-06	3.81027e-06	9.62822e-06	4.06095e-06	4.06193e-06	4.33044e-06	3.90706e-06	4.88229e-06	3.59411e-06	6.41055e-06	2.41271e-06	7.55354e-06	4.00460e-06	3.03090e-05	3.29941e-06	4.04405e-06	1.44481e-05	8.17126e-06	5.06293e-06	4.08613e-06	5.66717e-06	5.53688e-06	9.59844e-06	1.57805e-05
PI(20:0/22:6)-H	1.00538e-05	7.27015e-06	4.05505e-06	3.02238e-06	8.46970e-06	1.89518e-05	6.63450e-06	1.13798e-05	6.78018e-06	9.98026e-06	7.20639e-06	5.61219e-06	5.00728e-06	4.95612e-06	8.65054e-06	6.16935e-06	4.80567e-06	2.65287e-06	9.29184e-06	8.76386e-06	2.05216e-05	5.91200e-06	2.03715e-05	8.06617e-06	6.61140e-06	7.95900e-06	5.62970e-06	7.04606e-06	5.21971e-06	1.02355e-05	1.65174e-05
PS(14:0/14:0)-H	0.00000e+00	0.00000e+00	0.00000e+00	0.00000e+00	0.00000e+00	0.00000e+00	0.00000e+00	0.00000e+00	0.00000e+00	0.00000e+00	0.00000e+00	0.00000e+00	0.00000e+00	0.00000e+00	0.00000e+00	0.00000e+00	0.00000e+00	6.13240e-07	0.00000e+00	0.00000e+00	8.58125e-07	6.49337e-07	0.00000e+00	0.00000e+00	0.00000e+00	0.00000e+00	0.00000e+00	5.10755e-07	0.00000e+00	0.00000e+00	0.00000e+00
PS(14:0/18:1)-H	1.43252e-05	8.58422e-06	9.42458e-06	6.90098e-06	8.23405e-06	1.51711e-05	2.06232e-05	2.73184e-05	1.83633e-05	8.21167e-06	7.82385e-06	1.31161e-05	8.12977e-06	2.22259e-05	1.63570e-05	1.42742e-05	2.18952e-05	8.17638e-06	1.10155e-05	9.03339e-06	6.61210e-06	1.49058e-05	1.65586e-05	1.37131e-05	9.68170e-06	1.28476e-05	1.03490e-05	7.12387e-06	9.22202e-06	1.30726e-05	1.56571e-05
PS(14:0/18:2)-H	0.00000e+00	1.37299e-06	0.00000e+00	0.00000e+00	0.00000e+00	0.00000e+00	1.48500e-06	1.31954e-06	0.00000e+00	0.00000e+00	0.00000e+00	0.00000e+00	0.00000e+00	0.00000e+00	0.00000e+00	0.00000e+00	0.00000e+00	0.00000e+00	0.00000e+00	0.00000e+00	0.00000e+00	0.00000e+00	0.00000e+00	0.00000e+00	0.00000e+00	0.00000e+00	1.09400e-06	0.00000e+00	0.00000e+00	0.00000e+00	0.00000e+00
PS(14:0/18:3)-H	0	0	0	0	0	0	0	0	0	0	0	0	0	0	0	0	0	0	0	0	0	0	0	0	0	0	0	0	0	0	0
PS(14:0/20:1)-H	2.69306e-06	1.00100e-06	0.00000e+00	1.43713e-06	0.00000e+00	0.00000e+00	0.00000e+00	1.51575e-06	0.00000e+00	0.00000e+00	0.00000e+00	2.17731e-06	0.00000e+00	1.61009e-06	0.00000e+00	0.00000e+00	0.00000e+00	7.89630e-07	0.00000e+00	0.00000e+00	1.86878e-06	0.00000e+00	0.00000e+00	9.22784e-07	7.98542e-07	0.00000e+00	9.74410e-07	0.00000e+00	0.00000e+00	0.00000e+00	0.00000e+00
PS(14:0/20:2)-H	0	0	0	0	0	0	0	0	0	0	0	0	0	0	0	0	0	0	0	0	0	0	0	0	0	0	0	0	0	0	0
PS(14:0/20:3)-H	0.00000e+00	0.00000e+00	9.23015e-07	0.00000e+00	0.00000e+00	0.00000e+00	0.00000e+00	0.00000e+00	0.00000e+00	0.00000e+00	0.00000e+00	0.00000e+00	0.00000e+00	0.00000e+00	0.00000e+00	0.00000e+00	0.00000e+00	0.00000e+00	0.00000e+00	0.00000e+00	0.00000e+00	0.00000e+00	0.00000e+00	0.00000e+00	0.00000e+00	0.00000e+00	9.03969e-07	5.33510e-07	0.00000e+00	0.00000e+00	0.00000e+00
PS(14:0/20:4)-H	0.00000e+00	0.00000e+00	0.00000e+00	0.00000e+00	0.00000e+00	0.00000e+00	0.00000e+00	0.00000e+00	0.00000e+00	0.00000e+00	0.00000e+00	0.00000e+00	0.00000e+00	0.00000e+00	0.00000e+00	0.00000e+00	0.00000e+00	0.00000e+00	0.00000e+00	0.00000e+00	0.00000e+00	0.00000e+00	0.00000e+00	0.00000e+00	0.00000e+00	0.00000e+00	0.00000e+00	3.30862e-06	0.00000e+00	0.00000e+00	0.00000e+00
PS(14:0/20:5)-H	0.00000e+00	0.00000e+00	0.00000e+00	0.00000e+00	0.00000e+00	0.00000e+00	0.00000e+00	1.24945e-06	0.00000e+00	0.00000e+00	0.00000e+00	0.00000e+00	0.00000e+00	0.00000e+00	1.35235e-06	0.00000e+00	1.12702e-06	0.00000e+00	0.00000e+00	1.10370e-06	0.00000e+00	0.00000e+00	9.09171e-07	1.02208e-06	0.00000e+00	0.00000e+00	1.14224e-06	0.00000e+00	0.00000e+00	0.00000e+00	0.00000e+00
PS(14:0/22:4)-H	6.89916e-06	7.14303e-06	6.17247e-06	5.46302e-06	7.95331e-06	4.69841e-06	3.49224e-06	8.77176e-06	5.78290e-06	5.71145e-06	7.49530e-06	7.09411e-06	4.91912e-06	6.42651e-06	6.16947e-06	7.13407e-06	7.05479e-06	6.99355e-06	6.54631e-06	4.97918e-06	6.34151e-06	4.70804e-06	7.86291e-06	2.18731e-06	6.15727e-06	5.55028e-06	6.80543e-06	7.20765e-06	6.96022e-06	1.00321e-05	8.03017e-06
PS(14:0/22:5)-H	2.12567e-06	2.91724e-06	1.53235e-06	1.38886e-06	7.84238e-07	0.00000e+00	0.00000e+00	0.00000e+00	2.16285e-06	0.00000e+00	1.00509e-06	2.45433e-06	6.39598e-07	0.00000e+00	0.00000e+00	1.06899e-06	0.00000e+00	1.68832e-06	0.00000e+00	1.56317e-06	2.93330e-06	2.50390e-06	0.00000e+00	0.00000e+00	1.44068e-06	1.82134e-06	2.11226e-06	0.00000e+00	1.16113e-06	0.00000e+00	2.42337e-06
PS(14:0/22:6)-H	7.67948e-06	6.04782e-06	7.67032e-06	5.08385e-06	4.12903e-06	1.98576e-06	6.41168e-06	7.31140e-06	6.59814e-06	2.96556e-06	6.01332e-06	8.66933e-06	3.01802e-06	5.35801e-06	5.56363e-06	6.87581e-06	5.32052e-06	5.65112e-06	5.58509e-06	4.70141e-06	5.37608e-06	3.02364e-06	4.09198e-06	5.08042e-06	5.00917e-06	7.58221e-06	7.83173e-06	5.43356e-06	5.21935e-06	5.60900e-06	4.63315e-06
PS(14:1/14:1)-H	0	0	0	0	0	0	0	0	0	0	0	0	0	0	0	0	0	0	0	0	0	0	0	0	0	0	0	0	0	0	0
PS(15:0/18:1)-Hd7_SPLASH.IS	0	0	0	0	0	0	0	0	0	0	0	0	0	0	0	0	0	0	0	0	0	0	0	0	0	0	0	0	0	0	0
PS(16:0/14:0)-H	0.00000e+00	0.00000e+00	0.00000e+00	0.00000e+00	0.00000e+00	0.00000e+00	0.00000e+00	0.00000e+00	0.00000e+00	0.00000e+00	0.00000e+00	0.00000e+00	0.00000e+00	0.00000e+00	1.15256e-06	0.00000e+00	0.00000e+00	0.00000e+00	0.00000e+00	0.00000e+00	0.00000e+00	0.00000e+00	0.00000e+00	0.00000e+00	8.36657e-07	0.00000e+00	0.00000e+00	0.00000e+00	0.00000e+00	0.00000e+00	0.00000e+00
PS(16:0/16:0)-H	1.13587e-05	1.68946e-05	5.81347e-06	9.23033e-06	1.01883e-05	1.13670e-05	8.44108e-06	1.02738e-05	1.49978e-05	9.13889e-06	1.29007e-05	1.02847e-05	6.84452e-06	1.12410e-05	1.78527e-05	1.31452e-05	2.11357e-05	9.91148e-06	1.39137e-05	1.36270e-05	1.53844e-05	1.37459e-05	1.40947e-05	9.65562e-06	9.85747e-06	1.66155e-05	1.18572e-05	8.29444e-06	1.27130e-05	1.00695e-05	1.67786e-05
PS(16:0/16:1)-H	9.04904e-06	1.14603e-05	3.23894e-06	7.46845e-06	4.53634e-06	7.08474e-06	6.04368e-06	3.15587e-06	7.24934e-06	5.16990e-06	8.52402e-06	6.75679e-06	5.56856e-06	9.79624e-06	1.41928e-05	8.59773e-06	7.57717e-06	5.18609e-06	7.53337e-06	8.93960e-06	1.09931e-05	1.12527e-05	1.10636e-05	8.77293e-06	7.48672e-06	5.52549e-06	6.98845e-06	4.10403e-06	4.45858e-06	6.47515e-06	7.42280e-06
PS(16:0/18:0)-H	7.91180e-05	5.00503e-05	2.64014e-05	2.61483e-05	4.12908e-05	6.55304e-05	6.93140e-05	7.75602e-05	4.71744e-05	4.69562e-05	5.05298e-05	5.97280e-05	3.71177e-05	9.74558e-05	9.99482e-05	6.35635e-05	6.93507e-05	4.33687e-05	4.51656e-05	3.23901e-05	3.64227e-05	9.06381e-05	7.84993e-05	7.21725e-05	4.65004e-05	6.52214e-05	4.26342e-05	4.35067e-05	3.28004e-05	6.45202e-05	8.86482e-05
PS(16:0/18:1)-H	0	0	0	0	0	0	0	0	0	0	0	0	0	0	0	0	0	0	0	0	0	0	0	0	0	0	0	0	0	0	0
PS(16:0/18:2)-H	1.03457e-04	1.15233e-04	6.98156e-05	6.04782e-05	1.04637e-04	1.10507e-04	1.40928e-04	8.79700e-05	1.16178e-04	1.04764e-04	9.12000e-05	8.96276e-05	7.41824e-05	1.10232e-04	1.48358e-04	9.69872e-05	9.64456e-05	5.74908e-05	7.28984e-05	6.82369e-05	1.41440e-04	9.94319e-05	1.33776e-04	1.00314e-04	7.31147e-05	8.20117e-05	7.19050e-05	5.62890e-05	6.03102e-05	7.55087e-05	1.01473e-04
PS(16:0/18:3)-H	0.00000e+00	0.00000e+00	0.00000e+00	0.00000e+00	0.00000e+00	0.00000e+00	0.00000e+00	0.00000e+00	0.00000e+00	0.00000e+00	0.00000e+00	0.00000e+00	0.00000e+00	0.00000e+00	0.00000e+00	0.00000e+00	0.00000e+00	0.00000e+00	4.98527e-07	0.00000e+00	0.00000e+00	0.00000e+00	0.00000e+00	0.00000e+00	0.00000e+00	0.00000e+00	0.00000e+00	0.00000e+00	5.84652e-07	0.00000e+00	0.00000e+00
PS(16:0/20:1)-H	9.66004e-06	1.01357e-05	9.00977e-06	6.61792e-06	1.05375e-05	7.40269e-06	9.52818e-06	1.44130e-05	1.60160e-05	8.61492e-06	1.02623e-05	1.21346e-05	5.69483e-06	9.36189e-06	9.07522e-06	1.12257e-05	1.00516e-05	5.28823e-06	9.68016e-06	1.08489e-05	8.77500e-06	5.98712e-06	1.30403e-05	1.60562e-05	9.39210e-06	7.30193e-06	9.90467e-06	1.15604e-05	6.43486e-06	6.71969e-06	1.05201e-05
PS(16:0/20:2)-H	1.21757e-05	1.01800e-05	6.08051e-06	5.83403e-06	9.29503e-06	9.38902e-06	1.21577e-05	9.97503e-06	1.34590e-05	9.83212e-06	9.30737e-06	1.23773e-05	5.76559e-06	8.79301e-06	1.38442e-05	1.24191e-05	1.07366e-05	7.05189e-06	8.60108e-06	8.59653e-06	1.40275e-05	1.18775e-05	1.59614e-05	1.23124e-05	9.24682e-06	8.73040e-06	6.25332e-06	1.13089e-05	6.07766e-06	1.11137e-05	1.23665e-05
PS(16:0/20:3)-H	0	0	0	0	0	0	0	0	0	0	0	0	0	0	0	0	0	0	0	0	0	0	0	0	0	0	0	0	0	0	0
PS(16:0/20:4)-H	1.37001e-05	1.18539e-05	9.78737e-06	1.00769e-05	1.62047e-05	1.37322e-05	1.95220e-05	0.00000e+00	1.27455e-05	1.17584e-05	8.83966e-06	1.75700e-05	8.91276e-06	1.50318e-05	1.66906e-05	1.18504e-05	1.51436e-05	1.05233e-05	1.26494e-05	1.24879e-05	9.88105e-06	1.94981e-05	1.95204e-05	1.18368e-05	1.31940e-05	1.13164e-05	1.40289e-05	1.14368e-05	1.31633e-05	1.32803e-05	1.80201e-05
PS(16:0/20:5)-H	9.62571e-07	1.47637e-06	1.05097e-06	1.06066e-06	5.71109e-07	7.33122e-07	0.00000e+00	0.00000e+00	0.00000e+00	1.03535e-06	9.71980e-07	8.64138e-07	8.12126e-07	9.45590e-07	2.12625e-06	0.00000e+00	0.00000e+00	9.07550e-07	1.66846e-06	1.08233e-06	0.00000e+00	1.75712e-06	1.09470e-06	1.00359e-06	0.00000e+00	0.00000e+00	1.32086e-06	0.00000e+00	1.32575e-06	0.00000e+00	1.39109e-06
PS(16:0/22:4)-H	0.00000e+00	0.00000e+00	1.22809e-06	0.00000e+00	2.39277e-06	0.00000e+00	2.87290e-06	4.30192e-06	1.29737e-06	1.51254e-06	1.84093e-06	0.00000e+00	9.15099e-07	3.55732e-06	0.00000e+00	8.63012e-07	1.32640e-06	2.25858e-06	1.95629e-06	2.26399e-06	1.98408e-06	1.35439e-06	0.00000e+00	2.07717e-06	1.85412e-06	0.00000e+00	1.35267e-06	0.00000e+00	2.61934e-06	0.00000e+00	1.36577e-06
PS(16:0/22:5)-H	1.32244e-06	0.00000e+00	0.00000e+00	0.00000e+00	0.00000e+00	0.00000e+00	0.00000e+00	0.00000e+00	0.00000e+00	0.00000e+00	0.00000e+00	0.00000e+00	9.75248e-07	0.00000e+00	0.00000e+00	0.00000e+00	0.00000e+00	0.00000e+00	6.03719e-07	0.00000e+00	0.00000e+00	0.00000e+00	0.00000e+00	0.00000e+00	0.00000e+00	0.00000e+00	0.00000e+00	0.00000e+00	0.00000e+00	0.00000e+00	0.00000e+00
PS(16:0/22:6)-H	0	0	0	0	0	0	0	0	0	0	0	0	0	0	0	0	0	0	0	0	0	0	0	0	0	0	0	0	0	0	0
PS(18:0/14:0)-H	2.00753e-05	2.18656e-05	1.94021e-05	1.86017e-05	1.93204e-05	1.70565e-05	1.83739e-05	2.01346e-05	1.93993e-05	1.93571e-05	2.38159e-05	1.44623e-05	1.17102e-05	1.76479e-05	2.05281e-05	1.65240e-05	1.93256e-05	1.48371e-05	2.15515e-05	3.08579e-05	1.53757e-05	2.05927e-05	3.73269e-05	1.60010e-05	1.61863e-05	1.83424e-05	2.15475e-05	2.02391e-05	1.98976e-05	1.30675e-05	1.79068e-05
PS(18:0/16:1)-H	1.40444e-04	1.44603e-04	9.46727e-05	7.90313e-05	1.18064e-04	1.05970e-04	8.46453e-05	2.43051e-04	1.31683e-04	1.14007e-04	1.09227e-04	1.20946e-04	8.00025e-05	8.28005e-05	9.85346e-05	1.04768e-04	1.10114e-04	8.26752e-05	8.95709e-05	1.09669e-04	1.71750e-04	8.35364e-05	1.21076e-04	2.47445e-04	9.55354e-05	1.01636e-04	1.03022e-04	1.00433e-04	8.18918e-05	9.39021e-05	1.05795e-04
PS(18:0/18:0)-H	0.009138841	0.008645573	0.007463286	0.005517670	0.007057428	0.004139514	0.007124667	0.012405883	0.012582463	0.006024874	0.009913720	0.007611414	0.004678610	0.005734816	0.007861590	0.007715468	0.011449946	0.006399967	0.006559014	0.007101724	0.004520991	0.006457579	0.009084141	0.009779592	0.006858347	0.006089338	0.007813127	0.005884287	0.007206876	0.005978791	0.006522076
PS(18:0/18:1)-H	0.002485589	0.002314040	0.001936315	0.001437418	0.001890853	0.001755518	0.002107227	0.003595170	0.002967794	0.001888531	0.001977607	0.002309143	0.001417399	0.001803273	0.002243462	0.002054566	0.002400531	0.001446344	0.001784321	0.001955648	0.001904862	0.001652942	0.002327397	0.002926556	0.001845611	0.001650822	0.001908022	0.001545573	0.001400163	0.001730951	0.002021587
PS(18:0/18:2)-H	0.000276326	0.000398523	0.000352389	0.000230969	0.000511951	0.000277667	0.000428050	0.000450546	0.000335761	0.000479604	0.000311619	0.000300883	0.000248740	0.000245946	0.000268865	0.000297966	0.000306665	0.000206816	0.000227639	0.000241863	0.000342311	0.000263514	0.000275287	0.000303268	0.000236896	0.000218353	0.000296833	0.000177307	0.000183759	0.000208024	0.000247248
PS(18:0/18:3)-H	6.30361e-06	7.57528e-06	8.27465e-06	5.32990e-06	1.29084e-05	9.33138e-06	9.62994e-06	7.88949e-06	7.59088e-06	1.13857e-05	8.89335e-06	6.75621e-06	6.11328e-06	8.63960e-06	7.85408e-06	6.32545e-07	5.94814e-06	4.17917e-06	5.42971e-06	9.24994e-06	8.90892e-06	6.81014e-06	1.11139e-05	4.53047e-06	8.38597e-06	7.94239e-06	7.31437e-06	5.23301e-06	5.42516e-06	6.88737e-06	7.60319e-06
PS(18:0/20:0)-H	1.58500e-04	1.35796e-04	1.04894e-04	0.00000e+00	7.92536e-05	6.58748e-05	1.19797e-04	1.35461e-04	0.00000e+00	1.00112e-04	1.29069e-04	1.04334e-04	0.00000e+00	9.05962e-05	1.48997e-04	0.00000e+00	1.63555e-04	9.08449e-05	1.06830e-04	9.26493e-05	8.35361e-05	8.71096e-05	1.01770e-04	8.49037e-05	7.89339e-05	8.37053e-05	1.16775e-04	0.00000e+00	8.69767e-05	1.02762e-04	1.12373e-04
PS(18:0/20:1)-H	0	0	0	0	0	0	0	0	0	0	0	0	0	0	0	0	0	0	0	0	0	0	0	0	0	0	0	0	0	0	0
PS(18:0/20:2)-H	0.00000e+00	0.00000e+00	0.00000e+00	0.00000e+00	0.00000e+00	0.00000e+00	0.00000e+00	0.00000e+00	0.00000e+00	0.00000e+00	0.00000e+00	0.00000e+00	0.00000e+00	0.00000e+00	0.00000e+00	0.00000e+00	0.00000e+00	0.00000e+00	0.00000e+00	0.00000e+00	0.00000e+00	0.00000e+00	0.00000e+00	2.90442e-05	0.00000e+00	0.00000e+00	0.00000e+00	0.00000e+00	0.00000e+00	0.00000e+00	0.00000e+00
PS(18:0/20:3)-H	0	0	0	0	0	0	0	0	0	0	0	0	0	0	0	0	0	0	0	0	0	0	0	0	0	0	0	0	0	0	0
PS(18:0/20:4)-H	0	0	0	0	0	0	0	0	0	0	0	0	0	0	0	0	0	0	0	0	0	0	0	0	0	0	0	0	0	0	0
PS(18:0/20:5)-H	2.93652e-06	1.86997e-06	0.00000e+00	6.18881e-07	7.16070e-07	8.93661e-07	1.45971e-06	1.86933e-06	3.71439e-06	1.79275e-06	1.41632e-06	3.00114e-06	0.00000e+00	0.00000e+00	1.67158e-06	1.59155e-06	1.91623e-06	1.45530e-06	1.16824e-06	1.22301e-06	1.07469e-06	1.79155e-06	2.06022e-06	1.32902e-06	1.96071e-06	1.10092e-06	0.00000e+00	1.65508e-06	0.00000e+00	1.41316e-06	1.79328e-06
PS(18:0/22:4)-H	0	0	0	0	0	0	0	0	0	0	0	0	0	0	0	0	0	0	0	0	0	0	0	0	0	0	0	0	0	0	0
PS(18:0/22:5)-H	0	0	0	0	0	0	0	0	0	0	0	0	0	0	0	0	0	0	0	0	0	0	0	0	0	0	0	0	0	0	0
PS(18:0/22:6)-H	0	0	0	0	0	0	0	0	0	0	0	0	0	0	0	0	0	0	0	0	0	0	0	0	0	0	0	0	0	0	0
PS(18:1/16:1)-H	1.20149e-04	9.17386e-05	6.91572e-05	1.01708e-04	9.38022e-05	8.99499e-05	1.00923e-04	1.22399e-04	1.57219e-04	1.04845e-04	1.27470e-04	1.20030e-04	6.89473e-05	9.94504e-05	1.35848e-04	1.10322e-04	1.48857e-04	1.11235e-04	1.27484e-04	1.19305e-04	1.06308e-04	1.28911e-04	1.56415e-04	1.34983e-04	8.37546e-05	1.03033e-04	1.27571e-04	1.03100e-04	9.73599e-05	9.73841e-05	1.11370e-04
PS(18:1/18:1)-H	1.57773e-04	2.76335e-04	2.38438e-04	3.36313e-04	3.78653e-04	3.01864e-04	4.79016e-04	5.34915e-05	2.05694e-04	3.46751e-04	4.95377e-04	4.14930e-04	2.49691e-04	3.84988e-04	6.41489e-04	8.90801e-05	3.27315e-04	4.31080e-04	4.13033e-04	4.29157e-04	2.44638e-04	4.35119e-04	4.27275e-04	3.27061e-05	2.61865e-04	3.66999e-04	4.95400e-04	3.95514e-04	3.91766e-04	3.28622e-04	3.49655e-04
PS(18:1/18:2)-H	0.000223490	0.000236941	0.000136682	0.000118380	0.000170873	0.000166902	0.000253569	0.000190527	0.000230833	0.000204733	0.000169175	0.000172108	0.000113893	0.000181548	0.000238217	0.000232313	0.000213879	0.000121500	0.000148495	0.000136795	0.000161225	0.000176770	0.000269642	0.000186606	0.000154553	0.000159667	0.000155169	0.000122661	0.000120507	0.000106457	0.000173190
PS(18:1/18:3)-H	5.01476e-06	3.51693e-06	3.92930e-06	2.08244e-06	3.49005e-06	3.31462e-06	5.33851e-06	2.07978e-06	2.62534e-06	3.29472e-06	3.25898e-06	3.55840e-06	1.87460e-06	3.18765e-06	3.66884e-06	3.80499e-06	2.74864e-06	1.79887e-06	2.21389e-06	2.84217e-06	2.89172e-06	1.69214e-06	3.73188e-06	3.08587e-06	1.92372e-06	3.13944e-06	2.79668e-06	1.83071e-06	1.73615e-06	2.44189e-06	2.40595e-06
PS(18:1/20:1)-H	1.19493e-05	8.58759e-06	2.21659e-06	2.34906e-06	5.09772e-06	9.35870e-06	1.24674e-05	9.66624e-06	5.54295e-06	8.95607e-06	4.50527e-06	1.65708e-05	5.05892e-06	1.60075e-05	2.12878e-05	7.06663e-06	1.06876e-05	5.51784e-06	3.83358e-06	4.65338e-06	4.62379e-06	8.47344e-06	5.31183e-06	3.88893e-06	5.55649e-06	9.08844e-06	4.65689e-06	3.81036e-06	2.63812e-06	1.10177e-05	1.44425e-05
PS(18:1/20:2)-H	2.76401e-06	1.29362e-06	1.90040e-06	1.69460e-06	2.08647e-06	3.74834e-06	3.91322e-06	3.88221e-06	3.53163e-06	2.53951e-06	2.57544e-06	2.42366e-06	1.05978e-06	3.11344e-06	3.24021e-06	3.64962e-06	1.55006e-06	2.31120e-06	1.94420e-06	1.96724e-06	2.06209e-06	2.69449e-06	3.29088e-06	1.06104e-06	2.24160e-06	1.61252e-06	1.74413e-06	1.76136e-06	2.21150e-06	3.83933e-06	2.74972e-06
PS(18:1/20:3)-H	5.69322e-06	5.02358e-06	3.29490e-06	2.20246e-06	2.78785e-06	2.49400e-06	3.59306e-06	5.77305e-06	5.46722e-06	3.94129e-06	5.56497e-06	3.12547e-06	2.00766e-06	3.46630e-06	4.75012e-06	4.62049e-06	4.24525e-06	3.68547e-06	2.75048e-06	2.17211e-06	2.07698e-06	3.17688e-06	1.81563e-06	2.82258e-06	3.70928e-06	3.35471e-06	2.85173e-06	2.21790e-06	1.78495e-06	2.73698e-06	3.27083e-06
PS(18:1/20:4)-H	8.67407e-05	7.34612e-05	2.68076e-05	2.85750e-05	4.11460e-05	3.72005e-05	5.22010e-05	7.54350e-05	6.15488e-05	5.15761e-05	4.47124e-05	4.74666e-05	2.84996e-05	3.86914e-05	4.78636e-05	5.74995e-05	5.56566e-05	3.31901e-05	5.51810e-05	5.57139e-05	4.39973e-05	3.65143e-05	8.19261e-05	5.79191e-05	5.39205e-05	5.61537e-05	5.09918e-05	4.75647e-05	3.49391e-05	3.76390e-05	6.26277e-05
PS(18:1/20:5)-H	0.00000e+00	0.00000e+00	0.00000e+00	0.00000e+00	0.00000e+00	0.00000e+00	0.00000e+00	0.00000e+00	0.00000e+00	0.00000e+00	0.00000e+00	0.00000e+00	0.00000e+00	8.20372e-07	0.00000e+00	0.00000e+00	0.00000e+00	0.00000e+00	0.00000e+00	0.00000e+00	0.00000e+00	0.00000e+00	0.00000e+00	0.00000e+00	0.00000e+00	0.00000e+00	0.00000e+00	0.00000e+00	8.64567e-07	0.00000e+00	0.00000e+00
PS(18:1/22:4)-H	1.00489e-05	9.98797e-06	4.45005e-06	3.55118e-06	4.89480e-06	6.43328e-06	6.71401e-06	7.65580e-06	6.37631e-06	5.93566e-06	3.60644e-06	8.20115e-06	4.00250e-06	8.91732e-06	8.41298e-06	5.83390e-06	6.06817e-06	5.98976e-06	4.77060e-06	6.13488e-06	6.46999e-06	6.27646e-06	3.46838e-06	7.75652e-06	8.04553e-06	4.58703e-06	4.74714e-06	6.07017e-06	4.28362e-06	6.08265e-06	5.61732e-06
PS(18:1/22:5)-H	7.60062e-06	5.75373e-06	4.36763e-06	3.31955e-06	5.98587e-06	7.57506e-06	4.57299e-06	1.01614e-05	5.71778e-06	7.71627e-06	4.16324e-06	6.70621e-06	4.76667e-06	5.78857e-06	7.45514e-06	4.52469e-06	5.33631e-06	5.75925e-06	6.81121e-06	5.28025e-06	1.19085e-05	7.46652e-06	5.63040e-06	9.26795e-06	4.98759e-06	5.56072e-06	6.12421e-06	5.60273e-06	4.64453e-06	7.74880e-06	7.05420e-06
PS(18:1/22:6)-H	3.98226e-05	3.72029e-05	2.31239e-05	2.58980e-05	4.27031e-05	3.24141e-05	3.55713e-05	5.47447e-05	4.60850e-05	3.42759e-05	3.00709e-05	3.62559e-05	2.39039e-05	2.98698e-05	3.69554e-05	3.97858e-05	3.04304e-05	2.12143e-05	3.30672e-05	3.29640e-05	4.58721e-05	3.37278e-05	5.06763e-05	5.27843e-05	2.62376e-05	2.90016e-05	3.38437e-05	3.58638e-05	2.51415e-05	2.51892e-05	3.92074e-05
PS(18:2/16:1)-H	1.97096e-05	2.42674e-05	2.60707e-05	2.13074e-05	2.56553e-05	1.94058e-05	2.90179e-05	1.77451e-05	2.63882e-05	1.75895e-05	2.31896e-05	2.67474e-05	1.39253e-05	2.83947e-05	2.76205e-05	2.60311e-05	1.91777e-05	2.08262e-05	2.50327e-05	1.78674e-05	1.63486e-05	3.06139e-05	2.70898e-05	2.30093e-05	1.54633e-05	1.85435e-05	2.15269e-05	1.39245e-05	2.15279e-05	1.93191e-05	1.68557e-05
PS(18:2/18:2)-H	1.41584e-05	2.08125e-05	1.85779e-05	1.18123e-05	1.99112e-05	1.69777e-05	2.41311e-05	1.06555e-05	2.22810e-05	2.21140e-05	1.54346e-05	1.79691e-05	1.25408e-05	1.82498e-05	2.54320e-05	1.90940e-05	1.65227e-05	1.35991e-05	1.45558e-05	1.47712e-05	1.93388e-05	1.84747e-05	2.38535e-05	1.90755e-05	1.06100e-05	1.26329e-05	1.50650e-05	8.42574e-06	1.26946e-05	8.56595e-06	2.16642e-05
PS(18:2/18:3)-H	0.00000e+00	8.37412e-07	0.00000e+00	0.00000e+00	0.00000e+00	0.00000e+00	1.18347e-06	0.00000e+00	1.70196e-06	1.19786e-06	1.04441e-06	1.59228e-06	5.65216e-07	0.00000e+00	1.29516e-06	9.86703e-07	0.00000e+00	8.09016e-07	7.84590e-07	9.98726e-07	0.00000e+00	0.00000e+00	9.64843e-07	8.85207e-07	7.90319e-07	0.00000e+00	0.00000e+00	6.76434e-07	1.15511e-06	0.00000e+00	0.00000e+00
PS(18:2/20:1)-H	0.00000e+00	8.13236e-07	0.00000e+00	0.00000e+00	0.00000e+00	1.98545e-06	1.08006e-06	2.09438e-06	0.00000e+00	0.00000e+00	0.00000e+00	1.04290e-06	0.00000e+00	0.00000e+00	2.31918e-06	0.00000e+00	0.00000e+00	0.00000e+00	0.00000e+00	0.00000e+00	0.00000e+00	0.00000e+00	0.00000e+00	0.00000e+00	0.00000e+00	9.25038e-07	0.00000e+00	0.00000e+00	0.00000e+00	1.18484e-06	0.00000e+00
PS(18:2/20:2)-H	3.97257e-06	1.34968e-06	1.66600e-06	1.19635e-06	1.41278e-06	2.85130e-06	2.07097e-06	4.32020e-06	2.04712e-06	3.52624e-06	2.03602e-06	2.11963e-06	9.68843e-07	1.65981e-06	3.39752e-06	4.34743e-06	4.02791e-06	2.71218e-06	3.08144e-06	1.21037e-06	3.58865e-06	1.98966e-06	4.04387e-06	2.79394e-06	2.89661e-06	2.26365e-06	2.05575e-06	1.93580e-06	2.06168e-06	3.05322e-06	2.68374e-06
PS(18:2/20:3)-H	5.38170e-05	4.14957e-05	1.92003e-05	2.18538e-05	2.56973e-05	3.47209e-05	3.65648e-05	5.41518e-05	4.93873e-05	4.33100e-05	3.37851e-05	3.19797e-05	1.49193e-05	2.23722e-05	4.35329e-05	5.10681e-05	4.70035e-05	1.44249e-05	3.20930e-05	2.98925e-05	3.67735e-05	2.77026e-05	6.54790e-05	4.58103e-05	4.01567e-05	4.53928e-05	2.89484e-05	3.22709e-05	2.31818e-05	2.30876e-05	3.87148e-05
PS(18:2/20:4)-H	8.60979e-06	0.00000e+00	0.00000e+00	0.00000e+00	0.00000e+00	8.56408e-07	0.00000e+00	1.96459e-06	1.92188e-06	9.06006e-07	0.00000e+00	0.00000e+00	1.15388e-06	1.38531e-06	0.00000e+00	0.00000e+00	0.00000e+00	0.00000e+00	0.00000e+00	2.42380e-06	6.82375e-07	0.00000e+00	0.00000e+00	1.34997e-06	1.18844e-06	0.00000e+00	2.58700e-06	0.00000e+00	4.65268e-06	1.21634e-06	0.00000e+00
PS(18:2/20:5)-H	0	0	0	0	0	0	0	0	0	0	0	0	0	0	0	0	0	0	0	0	0	0	0	0	0	0	0	0	0	0	0
PS(18:2/22:4)-H	1.81797e-06	0.00000e+00	0.00000e+00	1.37576e-06	0.00000e+00	0.00000e+00	5.10335e-07	1.54263e-06	1.61879e-06	1.26230e-06	0.00000e+00	0.00000e+00	0.00000e+00	0.00000e+00	1.96151e-06	0.00000e+00	1.18866e-06	0.00000e+00	8.58944e-07	1.54953e-06	0.00000e+00	1.80630e-06	6.31559e-07	1.68570e-06	6.98635e-07	0.00000e+00	1.35303e-06	5.42416e-07	0.00000e+00	2.26974e-06	0.00000e+00
PS(18:2/22:5)-H	9.46233e-07	0.00000e+00	0.00000e+00	0.00000e+00	0.00000e+00	0.00000e+00	0.00000e+00	0.00000e+00	0.00000e+00	0.00000e+00	0.00000e+00	0.00000e+00	0.00000e+00	0.00000e+00	0.00000e+00	0.00000e+00	0.00000e+00	0.00000e+00	0.00000e+00	0.00000e+00	0.00000e+00	0.00000e+00	0.00000e+00	0.00000e+00	0.00000e+00	0.00000e+00	0.00000e+00	0.00000e+00	0.00000e+00	0.00000e+00	0.00000e+00
PS(18:2/22:6)-H	0.00000e+00	1.63696e-06	1.60309e-06	8.47950e-07	0.00000e+00	0.00000e+00	0.00000e+00	0.00000e+00	0.00000e+00	0.00000e+00	0.00000e+00	0.00000e+00	0.00000e+00	0.00000e+00	0.00000e+00	1.37796e-06	0.00000e+00	0.00000e+00	0.00000e+00	0.00000e+00	7.94744e-07	0.00000e+00	0.00000e+00	0.00000e+00	1.07862e-06	0.00000e+00	3.97754e-06	0.00000e+00	0.00000e+00	0.00000e+00	0.00000e+00
PS(20:0/16:1)-H	3.30840e-05	3.20750e-05	2.08737e-05	1.60989e-05	2.75204e-05	2.43552e-05	2.79318e-05	3.99779e-05	2.30147e-05	2.39446e-05	2.20054e-05	2.97061e-05	1.94101e-05	2.28322e-05	2.62926e-05	1.88764e-05	2.39560e-05	1.57925e-05	2.20751e-05	2.79496e-05	3.46064e-05	2.30683e-05	2.62454e-05	3.28229e-05	2.69761e-05	2.71084e-05	2.28160e-05	1.84195e-05	1.85096e-05	2.45984e-05	3.43919e-05
PS(20:0/18:1)-H	7.33727e-06	1.62238e-05	1.75048e-05	1.79750e-05	1.26114e-05	1.87466e-05	2.26889e-05	2.07277e-05	1.57983e-05	1.29723e-05	1.85545e-05	1.79142e-05	1.15229e-05	2.12849e-05	1.74911e-05	1.19984e-05	1.16497e-05	1.88816e-05	2.15337e-05	2.09269e-05	1.78469e-05	1.73734e-05	1.88678e-05	7.42267e-06	5.54196e-06	2.38756e-05	1.59876e-05	1.15153e-05	1.61439e-05	1.56962e-05	2.75732e-05
PS(20:0/18:2)-H	1.75002e-05	2.50171e-05	2.14557e-05	1.44718e-05	2.97646e-05	2.04213e-05	2.12339e-05	2.09117e-05	1.90292e-05	2.56143e-05	1.76450e-05	2.01131e-05	1.58609e-05	2.09109e-05	2.30741e-05	1.77411e-05	1.56630e-05	1.31758e-05	1.49178e-05	1.66424e-05	1.27892e-05	2.00409e-05	1.69786e-05	1.86054e-05	1.50334e-05	1.44435e-05	1.79937e-05	8.82485e-06	1.15197e-05	1.35677e-05	1.57459e-05
PS(20:0/18:3)-H	0.00000e+00	0.00000e+00	7.17557e-07	8.17709e-07	0.00000e+00	0.00000e+00	1.06899e-06	0.00000e+00	8.38685e-07	0.00000e+00	0.00000e+00	0.00000e+00	0.00000e+00	0.00000e+00	0.00000e+00	0.00000e+00	0.00000e+00	0.00000e+00	0.00000e+00	0.00000e+00	0.00000e+00	0.00000e+00	6.65042e-07	9.50143e-07	8.79906e-07	0.00000e+00	0.00000e+00	0.00000e+00	0.00000e+00	8.85009e-07	0.00000e+00
PS(20:0/20:1)-H	4.19391e-06	6.41223e-06	4.00359e-06	3.53615e-06	6.07511e-06	7.25050e-06	7.17910e-06	7.61347e-06	4.49898e-06	4.37346e-06	5.20886e-06	6.15600e-06	3.61138e-06	8.19982e-06	9.08642e-06	5.25091e-06	6.19667e-06	3.51411e-06	4.49350e-06	5.96649e-06	5.92287e-06	6.74490e-06	5.70894e-06	5.17707e-06	4.78722e-06	5.29150e-06	3.17328e-06	7.98960e-06	4.04839e-06	5.92272e-06	5.72431e-06
PS(20:0/20:2)-H	2.66818e-06	1.84814e-06	3.11920e-06	7.31477e-07	2.48664e-06	2.03887e-06	2.62411e-06	1.67197e-06	2.06653e-06	3.01403e-06	1.24016e-06	2.78667e-06	1.61658e-06	2.29998e-06	1.50246e-06	1.73416e-06	1.47098e-06	1.42906e-06	1.56706e-06	1.95811e-06	2.19794e-06	1.77471e-06	1.51016e-06	1.34422e-06	1.64371e-06	7.82157e-07	1.79519e-06	1.62717e-06	1.32669e-06	1.88425e-06	1.80046e-06
PS(20:0/20:3)-H	6.13457e-06	3.47615e-06	5.10281e-06	3.95571e-06	2.30292e-06	2.57117e-06	3.79653e-06	4.36834e-06	2.55954e-06	3.94807e-06	2.23189e-06	2.32933e-06	1.38997e-06	2.80177e-06	4.36171e-06	2.28550e-06	3.18637e-06	1.79384e-06	3.20107e-06	2.93278e-06	4.23027e-06	4.86200e-06	4.03607e-06	5.51464e-06	3.28122e-06	3.70585e-06	2.74303e-06	2.10568e-06	2.20697e-06	2.09260e-06	2.48497e-06
PS(20:0/20:4)-H	4.30769e-05	3.48627e-05	1.69225e-05	1.79115e-05	2.04592e-05	2.29827e-05	3.87482e-05	6.15802e-05	1.97097e-05	2.10714e-05	1.64540e-05	2.09500e-05	1.59309e-05	1.69877e-05	2.63145e-05	1.94225e-05	1.41727e-05	1.32759e-05	3.34764e-05	3.64305e-05	1.97599e-05	1.67832e-05	1.83957e-05	5.05857e-05	3.32882e-05	2.29048e-05	3.43416e-05	2.07422e-05	1.91463e-05	1.86075e-05	2.85462e-05
PS(20:0/20:5)-H	0.00000e+00	0.00000e+00	0.00000e+00	0.00000e+00	0.00000e+00	0.00000e+00	0.00000e+00	0.00000e+00	0.00000e+00	0.00000e+00	0.00000e+00	8.42659e-07	4.62421e-07	0.00000e+00	0.00000e+00	0.00000e+00	1.11177e-06	0.00000e+00	0.00000e+00	0.00000e+00	0.00000e+00	0.00000e+00	1.25307e-06	0.00000e+00	0.00000e+00	0.00000e+00	0.00000e+00	4.98164e-07	0.00000e+00	0.00000e+00	0.00000e+00
PS(20:0/22:4)-H	1.06972e-05	9.76742e-06	4.95400e-06	3.16937e-06	6.60239e-06	5.94376e-06	1.21019e-05	1.37994e-05	6.51022e-06	8.59472e-06	4.59914e-06	1.21081e-05	4.77751e-06	1.33410e-05	9.61835e-06	3.80803e-06	5.31049e-06	5.85048e-06	8.84416e-06	6.14636e-06	9.38265e-06	9.67870e-06	6.02733e-06	8.45035e-06	8.40463e-06	8.42617e-06	5.08299e-06	5.13987e-06	5.50563e-06	5.76851e-06	7.32234e-06
PS(20:0/22:5)-H	1.09670e-05	1.29853e-05	5.92642e-06	4.40764e-06	7.01024e-06	1.16835e-05	3.60627e-06	1.52386e-05	4.62666e-06	1.88591e-05	3.59412e-06	9.92773e-06	7.60273e-06	5.21467e-06	9.59107e-06	5.38422e-06	1.17316e-05	2.63370e-06	1.12201e-05	3.53039e-06	1.42601e-05	7.64568e-06	2.14968e-06	1.56593e-05	6.70423e-06	5.18316e-06	6.13924e-06	5.81896e-06	3.56428e-06	7.71309e-06	1.38727e-05
PS(20:0/22:6)-H	0	0	0	0	0	0	0	0	0	0	0	0	0	0	0	0	0	0	0	0	0	0	0	0	0	0	0	0	0	0	0
SM(14:0)+H	0.001043361	0.000937019	0.000405109	0.000373177	0.000496890	0.000845261	0.000840820	0.001023947	0.000587138	0.000894434	0.000444675	0.000926992	0.000423657	0.000810971	0.000788915	0.000936352	0.000592478	0.000764639	0.000530769	0.000614111	0.000919683	0.000640983	0.000454418	0.001142619	0.000648521	0.000678269	0.000527289	0.000544937	0.000390163	0.000773537	0.000733026
SM(16:0)+H	0.005721563	0.003429326	0.003033014	0.002986853	0.003824239	0.006345553	0.005043308	0.005043272	0.003382601	0.003611810	0.003311504	0.004061823	0.002757992	0.005932763	0.005172612	0.005341401	0.002508609	0.004695752	0.004227696	0.003506378	0.006206036	0.005016174	0.003447256	0.007532423	0.003403021	0.003998463	0.003284793	0.004330267	0.002613768	0.003416365	0.004360835
SM(18:0)+H	0.03202925	0.01489023	0.01836693	0.03997719	0.02586074	0.02097910	0.03904002	0.02403698	0.01598076	0.01516460	0.03227170	0.02779071	0.01301349	0.02869064	0.03116415	0.02546478	0.01076578	0.03226162	0.03037050	0.03188077	0.01213253	0.03740128	0.02279171	0.02355669	0.01757811	0.02198826	0.02950318	0.03345565	0.02601531	0.01890086	0.02070461
SM(18:1)+H	0.03581913	0.03448473	0.02892961	0.03043295	0.03761641	0.01905307	0.05645527	0.04047437	0.03244847	0.02655022	0.03683967	0.03312244	0.01925825	0.03122771	0.04412006	0.04062329	0.02532170	0.04774284	0.04096078	0.02853388	0.01141079	0.03976006	0.03852544	0.04253792	0.02975106	0.03120288	0.05836347	0.03560878	0.03286678	0.02208161	0.03345751
SM(18:1)+H_d9_SPLASH.IS	0	0	0	0	0	0	0	0	0	0	0	0	0	0	0	0	0	0	0	0	0	0	0	0	0	0	0	0	0	0	0
SM(20:0)+H	0.2326063	0.3358586	0.3958786	0.2584572	0.4274450	0.3386768	0.4656235	0.3461940	0.2717873	0.4391138	0.2549743	0.4043428	0.2737679	0.3932021	0.3719708	0.2802596	0.2216093	0.1752839	0.2141326	0.3417201	0.2463577	0.2624462	0.3011243	0.4130892	0.2115145	0.2045803	0.2942708	0.1917050	0.2256643	0.2382127	0.3333111
SM(20:1)+H	0.01719688	0.02443620	0.02562990	0.01850265	0.03123429	0.02518381	0.03376243	0.02682662	0.01692100	0.03057158	0.01612847	0.02655734	0.01820899	0.02716098	0.02503001	0.01977521	0.01343073	0.01012791	0.01437102	0.02266096	0.01653447	0.01682757	0.01891326	0.03686853	0.01535912	0.01347698	0.02000117	0.01199337	0.01375048	0.01621178	0.02281998
SM(22:0)+H	0.3392482	0.3563901	0.2723849	0.2160864	0.2975189	0.4600425	0.5731106	0.4748250	0.2815066	0.4046750	0.2634515	0.5800780	0.2477189	0.5659045	0.6295414	0.3224374	0.2929458	0.2037405	0.2472714	0.3693570	0.3156184	0.3830052	0.3616376	0.4646987	0.2622545	0.2682371	0.2905898	0.2501925	0.2826281	0.4468252	0.5965608
SM(22:1)+H	0.1921761	0.2388378	0.2130572	0.1574131	0.2155043	0.2399431	0.3365075	0.2860970	0.1937920	0.2752521	0.1599173	0.3123343	0.1627297	0.2953927	0.2945932	0.2086666	0.1649739	0.1236048	0.1702963	0.2313627	0.1649888	0.2088148	0.2083469	0.3420211	0.1697825	0.1468187	0.2073421	0.1634086	0.1683887	0.1999820	0.2695408
SM(24:0)+H	0.02641142	0.02411927	0.01620521	0.01197840	0.01855896	0.03468137	0.04788573	0.03898379	0.01712578	0.02465913	0.01577706	0.04548034	0.01751794	0.05533857	0.05616416	0.02362899	0.02135968	0.01295709	0.01519648	0.01934987	0.02140054	0.02744192	0.01943525	0.03479376	0.01880310	0.01886734	0.01691172	0.01725287	0.01584461	0.03926005	0.04920826
SM(24:1)+H	0.06978044	0.08045999	0.06871112	0.05164365	0.06333819	0.07893770	0.11594251	0.09914687	0.06165756	0.07844011	0.05599465	0.12470256	0.05466250	0.12028905	0.10921550	0.07556231	0.05968446	0.05026120	0.05768572	0.07110772	0.05607142	0.07349553	0.05243939	0.10032277	0.05996702	0.05080657	0.07142886	0.05705624	0.06631460	0.08956812	0.10896406
SM(26:0)+H	0.006507867	0.005455602	0.002896619	0.002259681	0.003556601	0.008444570	0.011643161	0.010114411	0.003302592	0.005266440	0.002564985	0.009468794	0.003313688	0.013711779	0.013373776	0.005188523	0.004902407	0.002376184	0.002984211	0.003837640	0.003524159	0.006695877	0.004191626	0.007584157	0.003866057	0.004837664	0.003073919	0.003110945	0.002816418	0.008103896	0.012123854
SM(26:1)+H	0.001680895	0.001842390	0.001465458	0.001100191	0.001518432	0.002003015	0.002834111	0.002235182	0.001275813	0.001795557	0.001192703	0.002846300	0.001265142	0.002941019	0.002824944	0.001618083	0.001341171	0.001150678	0.001319521	0.001549775	0.001462778	0.001730435	0.001225324	0.002485048	0.001374817	0.001104411	0.001586962	0.001368222	0.001374336	0.002132313	0.002581123
TAG(15:0/18:1/15:0)+NH4d7_SPLASH.IS	0	0	0	0	0	0	0	0	0	0	0	0	0	0	0	0	0	0	0	0	0	0	0	0	0	0	0	0	0	0	0
TAG(40:0/FA14:0)+NH4	0.000000000	0.000000000	0.000000000	0.000000000	0.000000000	0.000000000	0.000000000	0.000000000	0.000000000	0.000000000	0.000000000	0.000000000	0.000000000	0.000000000	0.000000000	0.000000000	0.000000000	0.000000000	0.000000000	0.000000000	0.000000000	0.000000000	0.000000000	0.000399345	0.000000000	0.000000000	0.000000000	0.000000000	0.000000000	0.000000000	0.000000000
TAG(40:0/FA16:0)+NH4	0.000000000	0.000000000	0.000000000	0.000000000	0.000000000	0.000000000	0.000000000	0.000000000	0.000000000	0.000000000	0.000000000	0.000000000	0.000000000	0.000000000	0.000000000	0.000000000	0.000000000	0.000000000	0.000000000	0.000000000	0.000000000	0.000000000	0.000000000	0.000229782	0.000000000	0.000000000	0.000000000	0.000000000	0.000000000	0.000000000	0.000000000
TAG(42:0/FA14:0)+NH4	0	0	0	0	0	0	0	0	0	0	0	0	0	0	0	0	0	0	0	0	0	0	0	0	0	0	0	0	0	0	0
TAG(42:0/FA16:0)+NH4	0.000000000	0.000000000	0.000000000	0.000000000	0.000000000	0.000000000	0.000000000	0.000000000	0.000000000	0.000000000	0.000000000	0.000000000	0.000000000	0.000000000	0.000000000	0.000000000	0.000000000	0.000000000	0.000000000	0.000000000	0.000000000	0.000000000	0.000000000	0.001165472	0.000000000	0.000000000	0.000000000	0.000000000	0.000000000	0.000000000	0.000000000
TAG(42:1/FA14:0)+NH4	0.000000000	0.000000000	0.000000000	0.000000000	0.000000000	0.000000000	0.000000000	0.000000000	0.000000000	0.000000000	0.000000000	0.000000000	0.000000000	0.000000000	0.000000000	0.000000000	0.000000000	0.000000000	0.000000000	0.000000000	0.000000000	0.000000000	0.000000000	0.000117311	0.000000000	0.000000000	0.000000000	0.000000000	0.000000000	0.000000000	0.000000000
TAG(42:1/FA16:0)+NH4	0.00000000	0.00000000	0.00000000	0.00000000	0.00000000	0.00000000	0.00000000	0.00000000	0.00000000	0.00000000	0.00000000	0.00000000	0.00000000	0.00000000	0.00000000	0.00000000	0.00000000	0.00000000	0.00000000	0.00000000	0.00000000	0.00000000	0.00000000	0.00011671	0.00000000	0.00000000	0.00000000	0.00000000	0.00000000	0.00000000	0.00000000
TAG(42:1/FA16:1)+NH4	0.00000e+00	0.00000e+00	0.00000e+00	0.00000e+00	0.00000e+00	0.00000e+00	0.00000e+00	0.00000e+00	0.00000e+00	0.00000e+00	0.00000e+00	0.00000e+00	0.00000e+00	0.00000e+00	0.00000e+00	0.00000e+00	0.00000e+00	0.00000e+00	0.00000e+00	0.00000e+00	0.00000e+00	0.00000e+00	0.00000e+00	8.24955e-05	0.00000e+00	0.00000e+00	0.00000e+00	0.00000e+00	0.00000e+00	0.00000e+00	0.00000e+00
TAG(42:1/FA18:1)+NH4	0.000000000	0.000000000	0.000000000	0.000000000	0.000000000	0.000000000	0.000000000	0.000000000	0.000000000	0.000000000	0.000000000	0.000000000	0.000000000	0.000000000	0.000000000	0.000000000	0.000000000	0.000000000	0.000000000	0.000000000	0.000000000	0.000000000	0.000000000	0.000125109	0.000000000	0.000000000	0.000000000	0.000000000	0.000000000	0.000000000	0.000000000
TAG(42:2/FA18:2)+NH4	7.80498e-05	1.49110e-04	3.88045e-05	5.40420e-05	1.39700e-05	6.25676e-05	4.05877e-05	6.89211e-05	1.46992e-04	8.40194e-05	1.71372e-04	1.21300e-04	8.41404e-05	9.97781e-05	1.85206e-04	1.47106e-05	1.45959e-04	1.62270e-04	7.37453e-05	4.53158e-05	1.36226e-04	1.46877e-04	1.02970e-04	7.85409e-05	2.81594e-05	7.61118e-05	2.37803e-05	5.67945e-05	8.19910e-05	5.80046e-05	1.28343e-04
TAG(44:0/FA14:0)+NH4	0	0	0	0	0	0	0	0	0	0	0	0	0	0	0	0	0	0	0	0	0	0	0	0	0	0	0	0	0	0	0
TAG(44:0/FA16:0)+NH4	0.000000000	0.000000000	0.000000000	0.000000000	0.000000000	0.000000000	0.000000000	0.000000000	0.000000000	0.000000000	0.000000000	0.000000000	0.000000000	0.000000000	0.000000000	0.000000000	0.000000000	0.000000000	0.000000000	0.000000000	0.000000000	0.000000000	0.000000000	0.000569092	0.000000000	0.000000000	0.000000000	0.000000000	0.000000000	0.000000000	0.000000000
TAG(44:0/FA18:0)+NH4	0.000000000	0.000000000	0.000000000	0.000000000	0.000000000	0.000000000	0.000000000	0.000000000	0.000000000	0.000000000	0.000000000	0.000000000	0.000000000	0.000000000	0.000000000	0.000000000	0.000000000	0.000000000	0.000000000	0.000000000	0.000000000	0.000000000	0.000000000	0.000268534	0.000000000	0.000000000	0.000000000	0.000000000	0.000000000	0.000000000	0.000000000
TAG(44:1/FA14:0)+NH4	0.00000e+00	0.00000e+00	0.00000e+00	0.00000e+00	0.00000e+00	0.00000e+00	0.00000e+00	0.00000e+00	0.00000e+00	0.00000e+00	0.00000e+00	0.00000e+00	0.00000e+00	0.00000e+00	0.00000e+00	0.00000e+00	0.00000e+00	0.00000e+00	0.00000e+00	0.00000e+00	0.00000e+00	0.00000e+00	0.00000e+00	7.85217e-05	0.00000e+00	0.00000e+00	0.00000e+00	0.00000e+00	0.00000e+00	0.00000e+00	0.00000e+00
TAG(44:1/FA16:0)+NH4	0.000399352	0.000484690	0.000297971	0.000222559	0.000344956	0.000465383	0.000876347	0.000315517	0.000637930	0.000305227	0.000432761	0.000519359	0.000450146	0.000296180	0.000473600	0.000379782	0.000434179	0.000562509	0.000403993	0.000119653	0.000546787	0.000354463	0.000582579	0.000833829	0.000355640	0.000190313	0.000403265	0.000317687	0.000349762	0.000234770	0.000589604
TAG(44:1/FA16:1)+NH4	0.000000000	0.000000000	0.000000000	0.000000000	0.000000000	0.000000000	0.000000000	0.000000000	0.000000000	0.000000000	0.000000000	0.000000000	0.000000000	0.000000000	0.000000000	0.000000000	0.000000000	0.000000000	0.000000000	0.000000000	0.000000000	0.000000000	0.000000000	0.000207272	0.000000000	0.000000000	0.000000000	0.000000000	0.000000000	0.000000000	0.000000000
TAG(44:1/FA18:1)+NH4	0.000362282	0.000475916	0.000249860	0.000150495	0.000135452	0.000354931	0.000444507	0.000183423	0.000540359	0.000352345	0.000560963	0.000456578	0.000455000	0.000256072	0.000374642	0.000263538	0.000706106	0.000518942	0.000395571	0.000190534	0.000696896	0.000386742	0.000518304	0.000495818	0.000372931	0.000227993	0.000164836	0.000283375	0.000421570	0.000117545	0.000664980
TAG(44:2/FA14:0)+NH4	0.00000e+00	0.00000e+00	0.00000e+00	0.00000e+00	0.00000e+00	0.00000e+00	0.00000e+00	0.00000e+00	0.00000e+00	0.00000e+00	0.00000e+00	0.00000e+00	0.00000e+00	0.00000e+00	0.00000e+00	0.00000e+00	0.00000e+00	0.00000e+00	0.00000e+00	0.00000e+00	0.00000e+00	0.00000e+00	0.00000e+00	1.15258e-05	0.00000e+00	0.00000e+00	0.00000e+00	0.00000e+00	0.00000e+00	0.00000e+00	0.00000e+00
TAG(44:2/FA16:0)+NH4	2.88206e-04	3.56632e-04	1.29578e-04	1.75418e-04	1.74600e-04	3.27411e-04	5.03099e-04	2.15388e-04	4.07696e-04	1.90678e-04	1.64402e-04	2.85239e-04	2.92172e-04	2.51457e-04	4.42354e-04	1.06573e-04	4.55814e-04	2.33340e-04	2.78213e-04	7.02597e-05	2.38007e-04	2.01399e-04	5.61221e-04	4.32436e-04	2.85537e-04	1.59102e-04	2.88995e-04	3.59380e-04	1.31521e-04	1.49391e-04	4.57859e-04
TAG(44:2/FA16:1)+NH4	0.000000000	0.000000000	0.000000000	0.000000000	0.000000000	0.000000000	0.000000000	0.000000000	0.000000000	0.000000000	0.000000000	0.000000000	0.000000000	0.000000000	0.000000000	0.000000000	0.000000000	0.000000000	0.000000000	0.000000000	0.000000000	0.000000000	0.000000000	0.000147644	0.000000000	0.000000000	0.000000000	0.000000000	0.000000000	0.000000000	0.000000000
TAG(44:2/FA18:1)+NH4	7.78901e-05	2.53911e-04	1.69975e-04	2.89448e-05	2.73938e-05	6.51056e-05	1.78742e-04	0.00000e+00	2.30671e-04	5.49233e-05	2.84965e-04	2.63151e-04	9.10242e-05	8.87067e-05	4.07124e-04	8.28506e-05	2.42480e-04	3.52553e-04	1.56703e-04	9.75409e-05	3.07280e-04	1.19546e-04	9.39603e-05	1.17075e-04	1.66590e-04	8.89693e-05	5.90828e-05	1.36554e-04	1.83493e-04	8.33506e-05	3.05535e-04
TAG(44:2/FA18:2)+NH4	2.21071e-04	3.64237e-04	2.29524e-04	9.67081e-05	9.66939e-05	2.70116e-04	3.91617e-04	1.07717e-04	2.47170e-04	2.30457e-04	2.12360e-04	1.52575e-04	2.76656e-04	1.83007e-04	2.88484e-04	8.66757e-05	2.20334e-04	3.17034e-04	1.56036e-04	9.30960e-05	2.62495e-04	1.38595e-04	2.70332e-04	2.79635e-04	2.78745e-04	1.18614e-04	1.93308e-04	3.26496e-04	1.14247e-04	1.39039e-04	4.26959e-04
TAG(44:3/FA18:2)+NH4	9.29915e-05	1.83701e-04	8.61596e-05	2.40277e-05	1.98984e-05	6.73933e-05	9.81439e-05	0.00000e+00	1.06732e-04	2.78547e-05	1.16263e-04	1.17130e-04	5.50729e-05	9.49310e-05	2.01881e-04	3.32555e-05	1.65896e-04	1.19046e-04	1.02727e-04	4.65017e-05	8.01056e-05	3.43661e-05	7.31598e-05	1.57029e-04	4.29331e-05	6.41501e-05	1.19115e-04	1.20625e-04	6.89236e-05	8.37082e-05	9.93001e-05
TAG(45:0/FA14:0)+NH4	0.000000000	0.000000000	0.000000000	0.000000000	0.000000000	0.000000000	0.000000000	0.000000000	0.000000000	0.000000000	0.000000000	0.000000000	0.000000000	0.000000000	0.000000000	0.000000000	0.000000000	0.000000000	0.000000000	0.000000000	0.000000000	0.000000000	0.000000000	0.000178807	0.000000000	0.000000000	0.000000000	0.000000000	0.000000000	0.000000000	0.000000000
TAG(45:0/FA16:0)+NH4	0.000000000	0.000000000	0.000000000	0.000000000	0.000000000	0.000000000	0.000000000	0.000000000	0.000000000	0.000000000	0.000000000	0.000000000	0.000000000	0.000000000	0.000000000	0.000000000	0.000000000	0.000000000	0.000000000	0.000000000	0.000000000	0.000000000	0.000000000	0.000258586	0.000000000	0.000000000	0.000000000	0.000000000	0.000000000	0.000000000	0.000000000
TAG(45:1/FA16:0)+NH4	0.00000e+00	0.00000e+00	0.00000e+00	0.00000e+00	0.00000e+00	0.00000e+00	0.00000e+00	0.00000e+00	0.00000e+00	0.00000e+00	0.00000e+00	0.00000e+00	0.00000e+00	0.00000e+00	0.00000e+00	0.00000e+00	0.00000e+00	0.00000e+00	0.00000e+00	0.00000e+00	0.00000e+00	0.00000e+00	0.00000e+00	7.68448e-05	0.00000e+00	0.00000e+00	0.00000e+00	0.00000e+00	0.00000e+00	0.00000e+00	0.00000e+00
TAG(45:1/FA18:1)+NH4	0.000000000	0.000000000	0.000000000	0.000000000	0.000000000	0.000000000	0.000000000	0.000000000	0.000000000	0.000000000	0.000000000	0.000000000	0.000000000	0.000000000	0.000000000	0.000000000	0.000000000	0.000000000	0.000000000	0.000000000	0.000000000	0.000000000	0.000000000	0.000126726	0.000000000	0.000000000	0.000000000	0.000000000	0.000000000	0.000000000	0.000000000
TAG(46:0/FA14:0)+NH4	0.000000000	0.000000000	0.000000000	0.000000000	0.000000000	0.000000000	0.000000000	0.000000000	0.000000000	0.000000000	0.000000000	0.000000000	0.000000000	0.000000000	0.000000000	0.000000000	0.000000000	0.000000000	0.000000000	0.000000000	0.000000000	0.000000000	0.000000000	0.000202762	0.000000000	0.000000000	0.000000000	0.000000000	0.000000000	0.000000000	0.000000000
TAG(46:0/FA16:0)+NH4	0	0	0	0	0	0	0	0	0	0	0	0	0	0	0	0	0	0	0	0	0	0	0	0	0	0	0	0	0	0	0
TAG(46:0/FA18:0)+NH4	0.000000000	0.000000000	0.000000000	0.000000000	0.000000000	0.000000000	0.000000000	0.000000000	0.000000000	0.000000000	0.000000000	0.000000000	0.000000000	0.000000000	0.000000000	0.000000000	0.000000000	0.000000000	0.000000000	0.000000000	0.000000000	0.000000000	0.000000000	0.000210708	0.000000000	0.000000000	0.000000000	0.000000000	0.000000000	0.000000000	0.000000000
TAG(46:1/FA14:0)+NH4	0.000000000	0.000000000	0.000000000	0.000000000	0.000000000	0.000000000	0.000000000	0.000000000	0.000000000	0.000000000	0.000000000	0.000000000	0.000000000	0.000000000	0.000000000	0.000000000	0.000000000	0.000000000	0.000000000	0.000000000	0.000000000	0.000000000	0.000000000	0.000175868	0.000000000	0.000000000	0.000000000	0.000000000	0.000000000	0.000000000	0.000000000
TAG(46:1/FA16:0)+NH4	0.000307310	0.000527778	0.000152947	0.000139311	0.000258404	0.000259186	0.000245407	0.000228060	0.000528192	0.000395900	0.000455590	0.000281505	0.000412644	0.000159736	0.000255710	0.000141757	0.000302465	0.000255937	0.000236503	0.000187192	0.000928559	0.000188149	0.000163613	0.000248953	0.000176760	0.000438168	0.000147803	0.000134107	0.000363771	0.000125922	0.000389765
TAG(46:1/FA16:1)+NH4	0.000000000	0.000000000	0.000000000	0.000000000	0.000000000	0.000000000	0.000000000	0.000000000	0.000000000	0.000000000	0.000000000	0.000000000	0.000000000	0.000000000	0.000000000	0.000000000	0.000000000	0.000000000	0.000000000	0.000000000	0.000000000	0.000000000	0.000000000	0.000175798	0.000000000	0.000000000	0.000000000	0.000000000	0.000000000	0.000000000	0.000000000
TAG(46:1/FA18:0)+NH4	1.66572e-04	2.49853e-04	1.39952e-04	2.52734e-05	1.22347e-04	1.53500e-04	1.80499e-04	1.90054e-04	1.75523e-04	1.87538e-04	5.35862e-05	6.07205e-05	1.28179e-04	8.68548e-05	9.20197e-05	1.24821e-04	8.83516e-05	1.49115e-04	1.32484e-04	8.09775e-05	1.64275e-04	9.28589e-05	1.96775e-04	2.99550e-04	6.43666e-05	9.37841e-05	1.02820e-04	1.06037e-04	1.44237e-04	4.30170e-05	1.58093e-04
TAG(46:1/FA18:1)+NH4	9.11198e-05	3.93780e-04	1.69500e-04	1.53474e-04	1.64624e-04	2.09220e-04	2.72622e-04	2.52782e-04	3.98344e-04	2.51024e-04	3.45755e-04	3.29209e-04	1.69069e-04	1.56742e-04	1.21860e-04	1.63789e-04	5.16561e-04	3.17377e-04	3.67567e-04	4.58840e-05	3.79514e-04	2.15898e-04	2.30261e-04	5.05830e-04	2.04622e-04	1.28715e-04	1.60212e-04	1.56890e-04	3.05815e-04	1.12817e-04	3.79221e-04
TAG(46:2/FA14:0)+NH4	9.81857e-05	1.20114e-04	8.18382e-05	3.96523e-05	2.15627e-05	7.15794e-05	5.93638e-05	1.33799e-04	3.63808e-04	7.14106e-05	1.59903e-04	5.96293e-05	1.93700e-04	8.87938e-05	1.63660e-04	5.90714e-05	1.56762e-04	1.89365e-04	1.14906e-04	1.09014e-04	1.46391e-04	1.68893e-04	6.05916e-05	1.30272e-04	2.12530e-04	9.90558e-05	9.13095e-05	1.29509e-04	9.95792e-05	2.95444e-05	1.36995e-04
TAG(46:2/FA16:0)+NH4	1.03535e-04	2.55332e-04	1.85935e-04	1.11654e-04	7.94483e-05	1.35161e-04	9.72360e-05	5.56857e-05	2.65415e-04	1.84316e-04	2.52336e-04	2.93687e-04	5.22961e-04	1.44682e-04	3.47208e-04	0.00000e+00	9.55435e-05	1.98377e-04	1.43960e-04	1.90230e-04	1.48346e-04	1.52153e-04	1.33675e-04	9.47801e-05	2.09213e-04	8.86686e-05	1.66193e-04	2.72121e-04	1.08253e-04	7.12255e-05	1.19663e-04
TAG(46:2/FA16:1)+NH4	0.0002255260	0.0004358800	0.0002130810	0.0000897468	0.0000674848	0.0000955546	0.0003858080	0.0000710252	0.0010013470	0.0001683790	0.0002742110	0.0003050580	0.0003381000	0.0002860850	0.0003261850	0.0002558850	0.0002898570	0.0001889600	0.0001774940	0.0000611768	0.0002860770	0.0002935360	0.0000903307	0.0004493480	0.0001218080	0.0001397610	0.0001940570	0.0003245530	0.0001847830	0.0001006820	0.0002409780
TAG(46:2/FA18:1)+NH4	0.000730723	0.001281033	0.000616182	0.000242271	0.000247840	0.001189420	0.001356641	0.000449307	0.000943830	0.000664763	0.000773363	0.000771484	0.000583699	0.000416342	0.001084856	0.000635054	0.000741400	0.000958975	0.000771015	0.000241897	0.000907207	0.000485000	0.000800585	0.002052151	0.000515337	0.000493198	0.000476881	0.000503296	0.000700621	0.000294189	0.001350911
TAG(46:2/FA18:2)+NH4	1.82235e-04	1.34744e-04	6.24797e-05	1.00439e-04	6.64875e-05	1.60165e-04	1.41613e-04	7.38697e-05	2.61279e-04	1.10798e-04	2.38368e-04	2.03835e-04	3.65441e-04	8.12901e-05	2.20989e-04	5.87735e-05	1.93128e-04	1.82947e-04	1.60274e-04	1.28391e-04	3.14548e-04	1.86513e-04	1.56286e-04	1.69595e-04	1.43036e-04	1.69309e-04	2.14163e-04	1.74788e-04	1.49897e-04	1.00422e-04	1.94561e-04
TAG(46:3/FA14:0)+NH4	0.00000e+00	0.00000e+00	0.00000e+00	0.00000e+00	0.00000e+00	0.00000e+00	0.00000e+00	0.00000e+00	0.00000e+00	0.00000e+00	0.00000e+00	0.00000e+00	0.00000e+00	0.00000e+00	0.00000e+00	0.00000e+00	0.00000e+00	0.00000e+00	0.00000e+00	0.00000e+00	0.00000e+00	0.00000e+00	0.00000e+00	2.95488e-05	0.00000e+00	0.00000e+00	0.00000e+00	0.00000e+00	0.00000e+00	0.00000e+00	0.00000e+00
TAG(46:3/FA16:0)+NH4	0.00000e+00	0.00000e+00	0.00000e+00	0.00000e+00	0.00000e+00	0.00000e+00	0.00000e+00	0.00000e+00	0.00000e+00	0.00000e+00	0.00000e+00	0.00000e+00	0.00000e+00	0.00000e+00	0.00000e+00	0.00000e+00	0.00000e+00	0.00000e+00	0.00000e+00	0.00000e+00	0.00000e+00	0.00000e+00	0.00000e+00	2.66452e-05	0.00000e+00	0.00000e+00	0.00000e+00	0.00000e+00	0.00000e+00	0.00000e+00	0.00000e+00
TAG(46:3/FA16:1)+NH4	0.000000000	0.000000000	0.000000000	0.000000000	0.000000000	0.000000000	0.000000000	0.000000000	0.000000000	0.000000000	0.000000000	0.000000000	0.000000000	0.000000000	0.000000000	0.000000000	0.000000000	0.000000000	0.000000000	0.000000000	0.000000000	0.000000000	0.000000000	0.000208138	0.000000000	0.000000000	0.000000000	0.000000000	0.000000000	0.000000000	0.000000000
TAG(46:3/FA18:1)+NH4	0.000344485	0.000294162	0.000210819	0.000143782	0.000191456	0.000551971	0.000488994	0.000199951	0.000365429	0.000394722	0.000234798	0.000351292	0.000449896	0.000312074	0.000638103	0.000145124	0.000362906	0.000314579	0.000233442	0.000147653	0.000444090	0.000162252	0.000517426	0.000464414	0.000118650	0.000219501	0.000332171	0.000444179	0.000261376	0.000215302	0.000522705
TAG(46:3/FA18:2)+NH4	0.000279442	0.000364816	0.000168590	0.000133778	0.000278996	0.000599423	0.000493246	0.000121997	0.000540926	0.000273855	0.000254540	0.000378246	0.000465133	0.000221042	0.000533072	0.000223013	0.000288321	0.000359513	0.000357383	0.000175820	0.000321552	0.000244767	0.000389447	0.000443751	0.000196911	0.000246637	0.000385628	0.000313720	0.000324826	0.000155419	0.000411144
TAG(46:3/FA18:3)+NH4	0.00000e+00	0.00000e+00	0.00000e+00	0.00000e+00	0.00000e+00	0.00000e+00	0.00000e+00	0.00000e+00	0.00000e+00	0.00000e+00	0.00000e+00	0.00000e+00	0.00000e+00	0.00000e+00	0.00000e+00	0.00000e+00	0.00000e+00	0.00000e+00	0.00000e+00	0.00000e+00	0.00000e+00	0.00000e+00	0.00000e+00	5.99741e-05	0.00000e+00	0.00000e+00	0.00000e+00	0.00000e+00	0.00000e+00	0.00000e+00	0.00000e+00
TAG(46:4/FA18:2)+NH4	0.000246149	0.000362293	0.000200370	0.000145136	0.000191910	0.000581103	0.000744136	0.000195850	0.000260594	0.000193652	0.000209121	0.000426383	0.000611885	0.000233172	0.000565657	0.000138448	0.000254214	0.000292277	0.000183663	0.000126904	0.000285866	0.000220984	0.000472521	0.000444991	0.000255276	0.000243417	0.000392887	0.000432665	0.000135812	0.000195892	0.000623479
TAG(47:0/FA14:0)+NH4	0.00000e+00	0.00000e+00	0.00000e+00	0.00000e+00	0.00000e+00	0.00000e+00	0.00000e+00	0.00000e+00	0.00000e+00	0.00000e+00	0.00000e+00	0.00000e+00	0.00000e+00	0.00000e+00	0.00000e+00	0.00000e+00	0.00000e+00	0.00000e+00	0.00000e+00	0.00000e+00	0.00000e+00	0.00000e+00	0.00000e+00	5.85708e-05	0.00000e+00	0.00000e+00	0.00000e+00	0.00000e+00	0.00000e+00	0.00000e+00	0.00000e+00
TAG(47:0/FA16:0)+NH4	0.000000000	0.000000000	0.000000000	0.000000000	0.000000000	0.000000000	0.000000000	0.000000000	0.000000000	0.000000000	0.000000000	0.000000000	0.000000000	0.000000000	0.000000000	0.000000000	0.000000000	0.000000000	0.000000000	0.000000000	0.000000000	0.000000000	0.000000000	0.000295036	0.000000000	0.000000000	0.000000000	0.000000000	0.000000000	0.000000000	0.000000000
TAG(47:0/FA17:0)+NH4	0.000000000	0.000000000	0.000000000	0.000000000	0.000000000	0.000000000	0.000000000	0.000000000	0.000000000	0.000000000	0.000000000	0.000000000	0.000000000	0.000000000	0.000000000	0.000000000	0.000000000	0.000000000	0.000000000	0.000000000	0.000000000	0.000000000	0.000000000	0.000228091	0.000000000	0.000000000	0.000000000	0.000000000	0.000000000	0.000000000	0.000000000
TAG(47:1/FA14:0)+NH4	0.00000e+00	0.00000e+00	0.00000e+00	0.00000e+00	0.00000e+00	0.00000e+00	0.00000e+00	0.00000e+00	0.00000e+00	0.00000e+00	0.00000e+00	0.00000e+00	0.00000e+00	0.00000e+00	0.00000e+00	0.00000e+00	0.00000e+00	0.00000e+00	0.00000e+00	0.00000e+00	0.00000e+00	0.00000e+00	0.00000e+00	8.54349e-05	0.00000e+00	0.00000e+00	0.00000e+00	0.00000e+00	0.00000e+00	0.00000e+00	0.00000e+00
TAG(47:1/FA16:0)+NH4	0.000000000	0.000000000	0.000000000	0.000000000	0.000000000	0.000000000	0.000000000	0.000000000	0.000000000	0.000000000	0.000000000	0.000000000	0.000000000	0.000000000	0.000000000	0.000000000	0.000000000	0.000000000	0.000000000	0.000000000	0.000000000	0.000000000	0.000000000	0.000124306	0.000000000	0.000000000	0.000000000	0.000000000	0.000000000	0.000000000	0.000000000
TAG(47:1/FA16:1)+NH4	0.000000000	0.000000000	0.000000000	0.000000000	0.000000000	0.000000000	0.000000000	0.000000000	0.000000000	0.000000000	0.000000000	0.000000000	0.000000000	0.000000000	0.000000000	0.000000000	0.000000000	0.000000000	0.000000000	0.000000000	0.000000000	0.000000000	0.000000000	0.000216314	0.000000000	0.000000000	0.000000000	0.000000000	0.000000000	0.000000000	0.000000000
TAG(47:1/FA17:0)+NH4	0.00000e+00	0.00000e+00	0.00000e+00	0.00000e+00	0.00000e+00	0.00000e+00	0.00000e+00	0.00000e+00	0.00000e+00	0.00000e+00	0.00000e+00	0.00000e+00	0.00000e+00	0.00000e+00	0.00000e+00	0.00000e+00	0.00000e+00	0.00000e+00	0.00000e+00	0.00000e+00	0.00000e+00	0.00000e+00	0.00000e+00	4.29779e-05	0.00000e+00	0.00000e+00	0.00000e+00	0.00000e+00	0.00000e+00	0.00000e+00	0.00000e+00
TAG(47:1/FA18:1)+NH4	1.32925e-04	2.99106e-04	6.07306e-05	4.31853e-05	8.84800e-05	1.13802e-04	3.91315e-04	2.25462e-04	1.47707e-04	1.36912e-04	6.93587e-05	2.29095e-04	2.40280e-04	1.44060e-04	3.83648e-04	1.96278e-04	1.65754e-04	8.57402e-05	1.03498e-04	5.93670e-05	2.45825e-04	1.11119e-04	3.23243e-04	1.33647e-04	5.31217e-05	1.32790e-04	6.48861e-05	1.83693e-04	1.11354e-04	1.97958e-04	4.31674e-04
TAG(47:2/FA14:0)+NH4	0.00000e+00	0.00000e+00	0.00000e+00	0.00000e+00	0.00000e+00	0.00000e+00	0.00000e+00	0.00000e+00	0.00000e+00	0.00000e+00	0.00000e+00	0.00000e+00	0.00000e+00	0.00000e+00	0.00000e+00	0.00000e+00	0.00000e+00	0.00000e+00	0.00000e+00	0.00000e+00	0.00000e+00	0.00000e+00	0.00000e+00	4.35746e-05	0.00000e+00	0.00000e+00	0.00000e+00	0.00000e+00	0.00000e+00	0.00000e+00	0.00000e+00
TAG(47:2/FA16:1)+NH4	0.000000000	0.000000000	0.000000000	0.000000000	0.000000000	0.000000000	0.000000000	0.000000000	0.000000000	0.000000000	0.000000000	0.000000000	0.000000000	0.000000000	0.000000000	0.000000000	0.000000000	0.000000000	0.000000000	0.000000000	0.000000000	0.000000000	0.000000000	0.000295879	0.000000000	0.000000000	0.000000000	0.000000000	0.000000000	0.000000000	0.000000000
TAG(47:2/FA18:1)+NH4	7.48119e-05	6.23433e-05	9.11779e-05	4.88936e-05	4.07146e-05	5.90417e-05	2.08825e-04	3.78293e-05	1.14509e-04	1.70920e-04	7.90146e-05	6.47854e-05	1.16493e-04	1.04501e-04	1.30500e-04	1.01268e-04	1.96894e-04	1.31142e-04	1.24258e-04	3.55077e-05	1.15793e-04	1.07008e-04	2.40609e-04	9.73091e-05	7.89553e-05	6.51670e-05	5.73595e-06	1.43288e-04	1.10779e-04	4.34186e-05	7.55522e-05
TAG(47:2/FA18:2)+NH4	0.00000e+00	0.00000e+00	0.00000e+00	0.00000e+00	0.00000e+00	0.00000e+00	0.00000e+00	0.00000e+00	0.00000e+00	0.00000e+00	0.00000e+00	0.00000e+00	0.00000e+00	0.00000e+00	0.00000e+00	0.00000e+00	0.00000e+00	0.00000e+00	0.00000e+00	0.00000e+00	0.00000e+00	0.00000e+00	0.00000e+00	9.23558e-05	0.00000e+00	0.00000e+00	0.00000e+00	0.00000e+00	0.00000e+00	0.00000e+00	0.00000e+00
TAG(48:0/FA14:0)+NH4	0.00000e+00	0.00000e+00	0.00000e+00	0.00000e+00	0.00000e+00	0.00000e+00	0.00000e+00	0.00000e+00	0.00000e+00	0.00000e+00	0.00000e+00	0.00000e+00	0.00000e+00	0.00000e+00	0.00000e+00	0.00000e+00	0.00000e+00	0.00000e+00	0.00000e+00	0.00000e+00	0.00000e+00	0.00000e+00	0.00000e+00	3.65207e-05	0.00000e+00	0.00000e+00	0.00000e+00	0.00000e+00	0.00000e+00	0.00000e+00	0.00000e+00
TAG(48:0/FA16:0)+NH4	0.001353620	0.001214781	0.000872681	0.001124395	0.001057592	0.000477743	0.000644225	0.000987566	0.000698635	0.000870472	0.001234403	0.000668989	0.000969827	0.000948904	0.000510441	0.001029641	0.001537223	0.000963135	0.001631735	0.001233942	0.002434740	0.000331685	0.001315432	0.000937699	0.000407929	0.000844653	0.000976536	0.001747847	0.000718865	0.000608823	0.000484221
TAG(48:0/FA18:0)+NH4	0	0	0	0	0	0	0	0	0	0	0	0	0	0	0	0	0	0	0	0	0	0	0	0	0	0	0	0	0	0	0
TAG(48:1/FA14:0)+NH4	4.70974e-04	4.32038e-04	1.59838e-04	2.02278e-04	2.19084e-04	2.77125e-04	2.78276e-04	1.51634e-04	4.23556e-04	9.93768e-05	2.86640e-04	5.63968e-04	6.91940e-04	2.98301e-04	4.20622e-04	2.40724e-04	3.50563e-04	1.97450e-04	4.34207e-04	1.75799e-04	9.68264e-04	1.76547e-04	4.03461e-04	2.55087e-04	2.98237e-04	2.19952e-04	3.48604e-04	4.74773e-04	4.28862e-04	2.40566e-04	4.46417e-04
TAG(48:1/FA16:0)+NH4	0.001133313	0.001394803	0.000671291	0.000624206	0.000897315	0.000730443	0.000827174	0.000650377	0.001012832	0.000828129	0.000835318	0.001120349	0.001775463	0.000734235	0.001319541	0.000333875	0.001168943	0.000579460	0.001237273	0.001017602	0.003314010	0.000781479	0.000398060	0.000524384	0.000889917	0.000278908	0.000924652	0.000989566	0.000756017	0.000664789	0.001079375
TAG(48:1/FA16:1)+NH4	0.000394576	0.000689752	0.000403029	0.000414104	0.000380297	0.000335782	0.000509314	0.000322461	0.000875604	0.000368518	0.000399530	0.000699998	0.000966907	0.000272261	0.000489496	0.000191471	0.000533073	0.000286231	0.000954948	0.000361519	0.001488291	0.000344943	0.000540221	0.000349785	0.000537435	0.000213044	0.000669795	0.000419175	0.000297217	0.000353464	0.000639626
TAG(48:1/FA18:0)+NH4	0	0	0	0	0	0	0	0	0	0	0	0	0	0	0	0	0	0	0	0	0	0	0	0	0	0	0	0	0	0	0
TAG(48:1/FA18:1)+NH4	4.90957e-04	4.06295e-04	4.08293e-04	3.40061e-04	2.89295e-04	2.62254e-04	6.38569e-04	7.60037e-05	6.91552e-04	4.10117e-04	3.63705e-04	6.30862e-04	6.81301e-04	2.90546e-04	4.30920e-04	2.36962e-04	4.91132e-04	2.25523e-04	5.34097e-04	3.93010e-04	9.06370e-04	2.68939e-04	3.51282e-04	1.85991e-04	2.98066e-04	2.51954e-04	2.26457e-04	4.19332e-04	3.64129e-04	4.76024e-04	3.65867e-04
TAG(48:2/FA14:0)+NH4	0.0003127320	0.0003288950	0.0002483900	0.0001440340	0.0002333040	0.0002072060	0.0002685200	0.0001442050	0.0004760630	0.0001775740	0.0003642060	0.0005076820	0.0012489560	0.0001278170	0.0004466380	0.0000683395	0.0003395550	0.0002936960	0.0002385060	0.0001403100	0.0004448400	0.0002680670	0.0001619020	0.0002113180	0.0001682680	0.0001572020	0.0004412520	0.0005041150	0.0001528440	0.0001362920	0.0002956270
TAG(48:2/FA16:0)+NH4	0.000583066	0.000434372	0.000473321	0.000396098	0.000517736	0.000233881	0.000257265	0.000256983	0.000656081	0.000313449	0.000634208	0.000706299	0.001801993	0.000224073	0.000773460	0.000252932	0.000491144	0.000360562	0.000428528	0.000524638	0.001240595	0.000538386	0.000260770	0.000293229	0.000312049	0.000379299	0.000508800	0.000533271	0.000151925	0.000145011	0.000159644
TAG(48:2/FA16:1)+NH4	0.000679470	0.001022118	0.000331624	0.000239462	0.000459900	0.000186959	0.000801237	0.000277059	0.001400024	0.000104158	0.000413200	0.001059994	0.001186600	0.000448296	0.000783072	0.000203998	0.000704017	0.000289854	0.000540028	0.000158922	0.001228326	0.000540866	0.000367767	0.000576687	0.000507081	0.000373901	0.000336519	0.000262847	0.000313847	0.000385069	0.000449384
TAG(48:2/FA18:0)+NH4	3.28227e-05	0.00000e+00	1.14395e-05	3.33297e-05	2.10588e-05	4.64819e-05	6.03952e-05	0.00000e+00	6.78447e-05	1.52158e-05	8.97081e-06	6.32596e-05	8.33202e-05	2.99494e-05	0.00000e+00	2.89862e-05	5.91500e-05	4.53522e-05	3.81963e-05	8.69164e-05	4.82595e-05	3.11704e-05	2.79906e-05	2.90757e-05	5.01717e-05	1.63484e-05	1.06304e-04	5.09580e-05	3.71775e-05	1.13029e-05	9.58640e-06
TAG(48:2/FA18:1)+NH4	1.74038e-04	3.39810e-04	2.46527e-04	1.73512e-04	1.53541e-04	1.83152e-04	3.53101e-04	4.02827e-05	5.28008e-04	3.09592e-04	2.37150e-04	4.14620e-04	7.58013e-04	1.55731e-04	2.61982e-04	5.94287e-05	2.94443e-04	2.07521e-04	3.93542e-04	2.03040e-04	7.87479e-04	2.61727e-04	2.01018e-04	2.61176e-04	2.18283e-04	1.84117e-04	4.02807e-04	3.52251e-04	2.94200e-04	1.29929e-04	3.49211e-04
TAG(48:2/FA18:2)+NH4	0.0002313440	0.0002561750	0.0002116630	0.0002537800	0.0002796380	0.0001660690	0.0003219150	0.0000957500	0.0002881610	0.0002063040	0.0002888830	0.0005543930	0.0010696860	0.0002903430	0.0004863060	0.0001099250	0.0002518660	0.0001734600	0.0003329840	0.0001420210	0.0005299560	0.0003095300	0.0001671740	0.0003116170	0.0002311570	0.0001782300	0.0006904070	0.0007067230	0.0001836810	0.0000825991	0.0001473880
TAG(48:3/FA14:0)+NH4	1.18734e-04	8.17381e-05	7.09208e-05	4.95054e-05	5.21013e-05	9.65128e-05	1.20004e-04	7.76056e-05	1.30028e-04	7.12777e-05	1.00136e-04	8.64082e-05	3.73912e-04	7.13263e-05	1.88862e-04	4.95220e-05	8.40243e-05	4.49271e-05	9.45321e-05	4.58951e-05	1.64976e-04	0.00000e+00	1.35388e-04	7.57757e-05	8.14532e-05	3.48933e-05	2.34446e-04	1.44475e-04	1.02559e-04	4.28074e-05	1.20018e-04
TAG(48:3/FA16:0)+NH4	6.21459e-05	1.56727e-04	5.86157e-05	4.56538e-05	1.06572e-04	6.97459e-05	9.66108e-05	0.00000e+00	1.11723e-04	5.86872e-05	9.12247e-05	1.19672e-04	4.27365e-04	9.82426e-05	1.99017e-04	8.97138e-05	9.25447e-05	1.41942e-04	1.19799e-04	2.49316e-05	1.50339e-04	4.04080e-05	5.77653e-05	7.49780e-05	6.59260e-05	6.30541e-05	1.26454e-04	3.44106e-05	6.33711e-05	8.30116e-05	8.89019e-05
TAG(48:3/FA16:1)+NH4	2.84268e-04	3.80017e-04	1.29250e-04	1.99834e-04	1.84186e-04	1.75769e-04	4.93210e-04	1.86821e-04	5.65909e-04	3.49752e-04	2.44577e-04	1.75099e-04	8.95339e-04	1.43134e-04	2.80572e-04	5.23073e-05	2.92183e-04	2.44069e-04	3.45738e-04	1.53925e-04	3.30289e-04	1.82478e-04	0.00000e+00	4.90211e-04	2.22411e-04	3.83348e-04	2.71122e-04	2.28128e-04	2.03243e-04	1.64485e-04	1.76389e-04
TAG(48:3/FA18:1)+NH4	1.76955e-04	1.01251e-04	7.98642e-05	5.00049e-05	9.74154e-05	1.56086e-04	1.67805e-04	8.35352e-05	2.04816e-04	9.01155e-05	2.28688e-04	2.42583e-04	7.46130e-04	1.86452e-05	2.14711e-04	8.41024e-05	6.66205e-05	1.59069e-04	1.42844e-04	6.21704e-05	3.41466e-04	6.03600e-05	1.01501e-04	1.14471e-04	1.07750e-04	1.22970e-04	2.92423e-04	2.46522e-04	1.29423e-04	3.15553e-05	6.93651e-05
TAG(48:3/FA18:2)+NH4	0.0001505400	0.0002607790	0.0002386520	0.0001699110	0.0000892927	0.0001967760	0.0002300050	0.0001285540	0.0003745730	0.0001310650	0.0002315150	0.0002585260	0.0011312030	0.0000806945	0.0005627820	0.0001068660	0.0001868520	0.0002212240	0.0002300110	0.0001594100	0.0004095920	0.0002114170	0.0001226290	0.0002978520	0.0002495090	0.0002577270	0.0004219340	0.0003386840	0.0001867320	0.0001666390	0.0002351420
TAG(48:3/FA18:3)+NH4	3.43038e-05	6.88268e-05	3.91048e-05	3.01805e-05	4.95086e-05	1.30827e-05	0.00000e+00	3.61331e-05	8.22008e-05	5.01228e-05	5.65114e-05	2.75698e-05	1.08802e-04	1.37474e-05	5.86473e-05	1.79294e-05	9.69681e-05	2.89695e-05	4.06092e-05	1.28477e-05	5.43180e-05	3.33974e-05	5.52179e-05	2.68605e-05	1.91769e-05	2.33071e-05	6.07366e-05	1.07409e-04	5.80522e-05	5.16378e-05	4.10252e-05
TAG(48:4/FA14:0)+NH4	0	0	0	0	0	0	0	0	0	0	0	0	0	0	0	0	0	0	0	0	0	0	0	0	0	0	0	0	0	0	0
TAG(48:4/FA16:0)+NH4	0	0	0	0	0	0	0	0	0	0	0	0	0	0	0	0	0	0	0	0	0	0	0	0	0	0	0	0	0	0	0
TAG(48:4/FA16:1)+NH4	0	0	0	0	0	0	0	0	0	0	0	0	0	0	0	0	0	0	0	0	0	0	0	0	0	0	0	0	0	0	0
TAG(48:4/FA18:1)+NH4	0	0	0	0	0	0	0	0	0	0	0	0	0	0	0	0	0	0	0	0	0	0	0	0	0	0	0	0	0	0	0
TAG(48:4/FA18:2)+NH4	1.30499e-04	1.63450e-04	1.49656e-04	6.25806e-05	8.73122e-05	1.35858e-04	1.82255e-04	5.03053e-05	8.25435e-05	9.89867e-05	1.10927e-04	2.59532e-04	6.88668e-04	3.37331e-05	4.00068e-04	5.11471e-05	8.72320e-05	9.34471e-05	1.21779e-04	1.04652e-04	2.02093e-04	1.41671e-04	9.91715e-05	1.22085e-04	1.03955e-04	1.09984e-04	3.32367e-04	3.24413e-04	8.58964e-05	1.02290e-04	1.55577e-04
TAG(48:4/FA18:3)+NH4	0.00000e+00	3.88055e-05	0.00000e+00	0.00000e+00	0.00000e+00	0.00000e+00	0.00000e+00	0.00000e+00	0.00000e+00	0.00000e+00	4.97897e-05	7.48114e-05	7.70222e-05	0.00000e+00	5.73796e-05	0.00000e+00	5.53220e-05	6.04057e-05	3.41458e-05	0.00000e+00	4.20773e-05	0.00000e+00	0.00000e+00	0.00000e+00	0.00000e+00	3.22893e-05	5.91917e-05	9.13471e-05	0.00000e+00	3.73130e-05	0.00000e+00
TAG(48:4/FA20:4)+NH4	5.15670e-05	6.25883e-05	6.47375e-05	2.46111e-05	6.75370e-05	8.91189e-05	6.73998e-05	2.51206e-05	7.73786e-05	4.22211e-05	5.46468e-05	8.86106e-05	5.72312e-05	2.38882e-05	2.36539e-05	3.53704e-05	7.03460e-05	2.79175e-05	4.27306e-05	3.97596e-05	8.39697e-05	6.59270e-05	2.65685e-05	3.33642e-05	3.40085e-05	3.37962e-05	2.29296e-05	6.01065e-05	0.00000e+00	6.67541e-05	8.73933e-05
TAG(48:5/FA18:2)+NH4	0.00000e+00	5.08733e-05	0.00000e+00	0.00000e+00	0.00000e+00	4.38600e-05	0.00000e+00	0.00000e+00	0.00000e+00	0.00000e+00	0.00000e+00	4.74077e-05	1.24090e-04	0.00000e+00	0.00000e+00	0.00000e+00	0.00000e+00	0.00000e+00	0.00000e+00	4.74354e-05	0.00000e+00	0.00000e+00	0.00000e+00	0.00000e+00	0.00000e+00	0.00000e+00	4.44043e-05	2.98543e-05	0.00000e+00	4.78860e-05	9.69197e-05
TAG(48:5/FA18:3)+NH4	5.39018e-05	2.48240e-05	0.00000e+00	3.62430e-05	7.35854e-06	0.00000e+00	5.25139e-05	0.00000e+00	2.29889e-05	4.32571e-05	2.60209e-05	3.85236e-05	6.85200e-05	9.91082e-06	4.58114e-05	2.04344e-05	0.00000e+00	4.68939e-05	7.92151e-05	3.55862e-05	3.09523e-05	0.00000e+00	0.00000e+00	9.68782e-06	0.00000e+00	1.61821e-05	5.14553e-05	2.81118e-05	1.62509e-05	6.15661e-06	0.00000e+00
TAG(49:0/FA16:0)+NH4	0	0	0	0	0	0	0	0	0	0	0	0	0	0	0	0	0	0	0	0	0	0	0	0	0	0	0	0	0	0	0
TAG(49:0/FA17:0)+NH4	0	0	0	0	0	0	0	0	0	0	0	0	0	0	0	0	0	0	0	0	0	0	0	0	0	0	0	0	0	0	0
TAG(49:0/FA18:0)+NH4	0	0	0	0	0	0	0	0	0	0	0	0	0	0	0	0	0	0	0	0	0	0	0	0	0	0	0	0	0	0	0
TAG(49:1/FA14:0)+NH4	0	0	0	0	0	0	0	0	0	0	0	0	0	0	0	0	0	0	0	0	0	0	0	0	0	0	0	0	0	0	0
TAG(49:1/FA16:0)+NH4	0	0	0	0	0	0	0	0	0	0	0	0	0	0	0	0	0	0	0	0	0	0	0	0	0	0	0	0	0	0	0
TAG(49:1/FA16:1)+NH4	0	0	0	0	0	0	0	0	0	0	0	0	0	0	0	0	0	0	0	0	0	0	0	0	0	0	0	0	0	0	0
TAG(49:1/FA17:0)+NH4	0	0	0	0	0	0	0	0	0	0	0	0	0	0	0	0	0	0	0	0	0	0	0	0	0	0	0	0	0	0	0
TAG(49:1/FA18:1)+NH4	0	0	0	0	0	0	0	0	0	0	0	0	0	0	0	0	0	0	0	0	0	0	0	0	0	0	0	0	0	0	0
TAG(49:2/FA14:0)+NH4	0.00000e+00	0.00000e+00	0.00000e+00	0.00000e+00	4.15426e-05	0.00000e+00	0.00000e+00	0.00000e+00	7.84837e-05	0.00000e+00	0.00000e+00	0.00000e+00	7.08821e-05	0.00000e+00	0.00000e+00	0.00000e+00	0.00000e+00	5.00550e-05	0.00000e+00	2.53576e-05	4.66942e-05	0.00000e+00	0.00000e+00	0.00000e+00	0.00000e+00	2.63220e-05	4.40504e-05	5.29786e-05	2.96997e-05	0.00000e+00	0.00000e+00
TAG(49:2/FA16:0)+NH4	1.88949e-04	1.37936e-04	7.34899e-05	9.47435e-05	8.01368e-05	7.27014e-05	0.00000e+00	5.94018e-05	1.57646e-04	2.20875e-04	1.12982e-04	1.55547e-04	3.82848e-04	7.83330e-05	9.17806e-05	9.22670e-05	1.28166e-04	8.19393e-05	1.14923e-04	9.27861e-05	4.88314e-05	1.01193e-04	7.40801e-05	6.14063e-05	0.00000e+00	5.75680e-05	1.30969e-04	1.47926e-04	9.66815e-05	8.24190e-05	1.25324e-04
TAG(49:2/FA16:1)+NH4	0	0	0	0	0	0	0	0	0	0	0	0	0	0	0	0	0	0	0	0	0	0	0	0	0	0	0	0	0	0	0
TAG(49:2/FA17:0)+NH4	0	0	0	0	0	0	0	0	0	0	0	0	0	0	0	0	0	0	0	0	0	0	0	0	0	0	0	0	0	0	0
TAG(49:2/FA18:1)+NH4	0	0	0	0	0	0	0	0	0	0	0	0	0	0	0	0	0	0	0	0	0	0	0	0	0	0	0	0	0	0	0
TAG(49:2/FA18:2)+NH4	7.40723e-05	1.04627e-04	6.77744e-05	8.72459e-05	9.72047e-05	0.00000e+00	0.00000e+00	0.00000e+00	1.74092e-04	2.11203e-04	7.46888e-05	1.30138e-04	3.67503e-04	1.36364e-04	2.73348e-04	7.82283e-05	1.10962e-04	7.67659e-05	5.77331e-05	0.00000e+00	1.12549e-04	0.00000e+00	7.93511e-05	9.36513e-05	6.51168e-05	7.16272e-05	1.85945e-04	1.61485e-04	1.13696e-04	9.18244e-05	1.22034e-04
TAG(49:3/FA16:0)+NH4	0.00000e+00	0.00000e+00	0.00000e+00	0.00000e+00	3.72243e-05	0.00000e+00	0.00000e+00	0.00000e+00	0.00000e+00	0.00000e+00	0.00000e+00	4.05319e-05	1.30606e-04	0.00000e+00	8.07566e-05	0.00000e+00	0.00000e+00	0.00000e+00	0.00000e+00	0.00000e+00	4.09804e-05	0.00000e+00	0.00000e+00	0.00000e+00	0.00000e+00	2.99885e-05	0.00000e+00	6.62041e-05	4.45225e-05	0.00000e+00	0.00000e+00
TAG(49:3/FA16:1)+NH4	0	0	0	0	0	0	0	0	0	0	0	0	0	0	0	0	0	0	0	0	0	0	0	0	0	0	0	0	0	0	0
TAG(49:3/FA18:2)+NH4	6.17433e-05	5.24127e-05	7.77522e-05	1.61131e-05	1.14637e-04	2.17322e-05	4.75865e-05	7.05875e-05	1.13210e-04	7.08174e-05	9.09415e-05	0.00000e+00	1.57414e-04	9.95134e-05	1.08584e-04	0.00000e+00	4.00304e-05	5.86185e-05	6.24115e-05	0.00000e+00	1.14614e-04	0.00000e+00	7.70962e-05	9.29155e-05	3.22575e-05	1.06141e-04	1.51818e-04	1.01110e-04	1.01816e-04	2.70915e-05	1.13181e-04
TAG(49:3/FA18:3)+NH4	0.00000e+00	2.11803e-05	2.39315e-05	6.91822e-06	2.22207e-05	0.00000e+00	2.52553e-05	0.00000e+00	1.75777e-05	1.38281e-05	1.10970e-05	3.94863e-05	4.34178e-05	4.75765e-06	6.81792e-06	2.48881e-05	3.98797e-05	0.00000e+00	1.48052e-05	3.46779e-05	3.99547e-05	2.49249e-05	0.00000e+00	0.00000e+00	1.32934e-05	1.50987e-05	3.29463e-05	2.85823e-05	0.00000e+00	0.00000e+00	2.76151e-05
TAG(50:0/FA14:0)+NH4	0	0	0	0	0	0	0	0	0	0	0	0	0	0	0	0	0	0	0	0	0	0	0	0	0	0	0	0	0	0	0
TAG(50:0/FA16:0)+NH4	0.001143837	0.000708841	0.000935544	0.000572307	0.001019868	0.000839148	0.000612648	0.000675169	0.000814878	0.000764063	0.000830653	0.000845514	0.001049897	0.000689349	0.001320248	0.000958010	0.000788758	0.000398272	0.001264743	0.000650786	0.001236809	0.000420199	0.000845062	0.000618065	0.000680437	0.000683048	0.001243135	0.001284208	0.000750043	0.000423455	0.000873847
TAG(50:0/FA18:0)+NH4	0	0	0	0	0	0	0	0	0	0	0	0	0	0	0	0	0	0	0	0	0	0	0	0	0	0	0	0	0	0	0
TAG(50:1/FA14:0)+NH4	0	0	0	0	0	0	0	0	0	0	0	0	0	0	0	0	0	0	0	0	0	0	0	0	0	0	0	0	0	0	0
TAG(50:1/FA16:0)+NH4	0.004053445	0.003919739	0.003835150	0.003067917	0.004629015	0.002161448	0.003409634	0.003029930	0.004137125	0.003235764	0.003338193	0.003844819	0.007332750	0.002972171	0.005393041	0.003084767	0.003754155	0.002846115	0.005253341	0.003524652	0.009018635	0.002165667	0.004179132	0.002479094	0.002661635	0.002114806	0.005006788	0.005422715	0.003231223	0.002106060	0.003043435
TAG(50:1/FA16:1)+NH4	3.57183e-04	1.33933e-04	1.48673e-04	1.37508e-04	2.87916e-04	2.41335e-04	1.63320e-04	1.15788e-04	5.19064e-04	1.62280e-04	1.88577e-04	3.49929e-04	4.76519e-04	1.78786e-04	3.95358e-04	5.30219e-05	2.56446e-04	2.98519e-04	2.86961e-04	2.51740e-04	5.90472e-04	1.85600e-04	3.90243e-04	2.08420e-04	1.96627e-04	2.24098e-04	3.17826e-04	3.82903e-04	2.69805e-04	1.54748e-04	3.15114e-04
TAG(50:1/FA18:0)+NH4	2.11714e-04	2.64208e-04	1.69965e-04	1.79998e-04	2.00178e-04	0.00000e+00	1.99197e-04	5.86761e-05	2.40528e-04	1.14111e-04	1.09831e-04	2.99062e-04	3.67913e-04	2.56092e-04	2.59735e-04	1.52643e-04	2.31933e-04	2.47983e-04	2.70850e-04	1.30075e-04	2.48581e-04	1.62429e-04	1.92496e-04	1.53835e-04	2.31421e-04	1.89100e-04	1.57472e-04	2.37992e-04	1.88798e-04	1.53601e-04	1.33810e-04
TAG(50:1/FA18:1)+NH4	0.003276958	0.002461548	0.002126166	0.001683561	0.002904760	0.001677986	0.001871676	0.002222437	0.002565385	0.002065036	0.001910701	0.002821388	0.003207141	0.001686413	0.003062064	0.001498711	0.002165098	0.001985297	0.002885978	0.002542297	0.004921854	0.001603525	0.002113285	0.001688887	0.001564598	0.001539013	0.002746557	0.002783048	0.002332951	0.001044508	0.001687234
TAG(50:1/FA20:1)+NH4	6.50127e-05	2.48948e-05	5.33573e-05	6.16387e-06	1.30136e-05	0.00000e+00	2.09810e-05	2.88062e-05	0.00000e+00	4.22508e-05	0.00000e+00	3.68867e-05	0.00000e+00	1.29231e-05	3.84302e-05	0.00000e+00	7.11388e-05	6.56642e-06	3.88483e-05	1.28127e-05	3.60440e-05	2.16715e-05	7.74027e-06	0.00000e+00	2.94966e-05	1.47575e-05	5.97105e-06	3.28677e-05	1.39106e-05	3.49130e-05	0.00000e+00
TAG(50:2/FA14:0)+NH4	2.16715e-04	2.17320e-04	2.25580e-04	9.71347e-05	1.68985e-04	1.94954e-04	3.67891e-04	9.72910e-05	2.46195e-04	1.53278e-04	2.31634e-04	3.17090e-04	8.90681e-04	8.33246e-05	2.72161e-04	5.19299e-05	1.20492e-04	1.16764e-04	1.08632e-04	1.32241e-04	3.35395e-04	1.29367e-04	7.38753e-05	7.89897e-05	1.61833e-04	1.35930e-04	2.79866e-04	2.62352e-04	1.43403e-04	1.82630e-04	2.54042e-04
TAG(50:2/FA16:0)+NH4	0.002159215	0.001809381	0.003221335	0.001896954	0.003538313	0.002104358	0.002336256	0.001627911	0.003549682	0.002572075	0.002635967	0.003438068	0.015826932	0.001748118	0.004512135	0.001106181	0.001896104	0.001774482	0.002814795	0.002263131	0.005236675	0.001810282	0.002503375	0.001208267	0.002185810	0.001191444	0.005639768	0.005112218	0.001875503	0.001013194	0.001783060
TAG(50:2/FA16:1)+NH4	0.000999422	0.001293056	0.000889898	0.000628663	0.000736943	0.000784644	0.001051198	0.000553301	0.001672557	0.000483327	0.000857294	0.001074393	0.003583897	0.000888955	0.001829419	0.000351464	0.000656488	0.000548652	0.001091833	0.000786078	0.002485856	0.000659948	0.000810041	0.000686059	0.000750696	0.000528312	0.001062076	0.001022842	0.000540610	0.000468895	0.001125733
TAG(50:2/FA18:0)+NH4	0	0	0	0	0	0	0	0	0	0	0	0	0	0	0	0	0	0	0	0	0	0	0	0	0	0	0	0	0	0	0
TAG(50:2/FA18:1)+NH4	0.001165372	0.001274862	0.000917487	0.000892806	0.001084245	0.000861154	0.001069228	0.000760403	0.001337422	0.000644585	0.001296864	0.001358323	0.004432985	0.000830786	0.002042582	0.000741452	0.000927348	0.000697357	0.001535211	0.000931563	0.002847231	0.001088103	0.001325858	0.000823670	0.000923736	0.000478249	0.001551546	0.001748211	0.001028859	0.000690156	0.001278007
TAG(50:2/FA18:2)+NH4	0.000886996	0.001152086	0.001646825	0.001195034	0.001979347	0.000642329	0.000976271	0.000709631	0.001693942	0.001252734	0.001773964	0.001553165	0.007711678	0.000586029	0.001997169	0.000575667	0.000911450	0.000966307	0.001365691	0.001109849	0.002209014	0.000898118	0.001037517	0.000590260	0.000683635	0.000525795	0.003261552	0.002538543	0.000925148	0.000718536	0.000997702
TAG(50:2/FA20:2)+NH4	0	0	0	0	0	0	0	0	0	0	0	0	0	0	0	0	0	0	0	0	0	0	0	0	0	0	0	0	0	0	0
TAG(50:3/FA14:0)+NH4	0.0001874930	0.0001573570	0.0002523020	0.0001462310	0.0002966230	0.0001457460	0.0001535800	0.0000916593	0.0003883270	0.0002591380	0.0001389130	0.0005536250	0.0021111140	0.0001415650	0.0007570210	0.0000650176	0.0002112010	0.0001465110	0.0001633400	0.0001847790	0.0004856540	0.0002593390	0.0001921170	0.0002424610	0.0001522210	0.0001330490	0.0008240810	0.0008019530	0.0000902155	0.0001353030	0.0001256200
TAG(50:3/FA16:0)+NH4	0.000554410	0.000570132	0.000888625	0.000630589	0.000619513	0.000354736	0.000806126	0.000320216	0.001178525	0.000470539	0.000642810	0.001039423	0.007096460	0.000467516	0.002448430	0.000172790	0.000402541	0.000370491	0.000979281	0.000486218	0.001362475	0.000393718	0.000509566	0.000273242	0.000504048	0.000519489	0.002258035	0.001636048	0.000426473	0.000515112	0.000315748
TAG(50:3/FA16:1)+NH4	0.000767765	0.000648277	0.001037108	0.000768160	0.000635347	0.000490091	0.000727334	0.000497960	0.001412467	0.000309035	0.000642755	0.001101402	0.006504115	0.000339665	0.001903308	0.000242731	0.000579654	0.000382186	0.001412485	0.000503036	0.001145238	0.000566537	0.000616209	0.000477476	0.000563348	0.000982242	0.001577702	0.001769674	0.000523378	0.000477991	0.000501433
TAG(50:3/FA18:0)+NH4	2.33737e-05	3.06416e-05	1.33020e-05	1.54686e-05	1.18153e-05	1.54135e-05	2.85437e-05	7.78345e-06	7.52903e-05	0.00000e+00	3.19231e-05	2.96893e-05	6.72103e-05	0.00000e+00	7.26568e-05	0.00000e+00	0.00000e+00	1.55251e-05	4.14730e-05	1.79531e-05	2.08118e-05	2.23755e-05	1.34310e-05	0.00000e+00	1.77662e-05	2.35156e-05	3.74585e-05	3.22509e-05	1.94674e-05	0.00000e+00	0.00000e+00
TAG(50:3/FA18:1)+NH4	0.000268670	0.000482911	0.000426482	0.000307392	0.000440467	0.000234615	0.000445084	0.000142572	0.000768744	0.000329982	0.000541423	0.000634961	0.003224774	0.000228195	0.000749249	0.000129079	0.000307999	0.000190234	0.000556717	0.000451808	0.000809760	0.000426664	0.000266802	0.000224848	0.000415330	0.000236786	0.000803080	0.000941282	0.000316197	0.000273671	0.000158099
TAG(50:3/FA18:2)+NH4	0.000700829	0.000558410	0.000847930	0.000774372	0.000750880	0.000623650	0.000697031	0.000406576	0.001522519	0.000433640	0.000643842	0.001105513	0.007243508	0.000416871	0.002211931	0.000266488	0.000581412	0.000590254	0.001094190	0.000456531	0.001129287	0.000687458	0.000570476	0.000521538	0.000534435	0.000709830	0.001984185	0.001608657	0.000447355	0.000440088	0.000603030
TAG(50:3/FA18:3)+NH4	6.18349e-05	5.01994e-05	1.09870e-04	1.02502e-04	1.47077e-04	1.30448e-04	1.31072e-04	1.13286e-04	1.43678e-04	1.50577e-04	1.92503e-04	2.11201e-04	7.29347e-04	1.21252e-04	2.07245e-04	7.23645e-05	1.46894e-04	8.25903e-05	2.12146e-04	1.25073e-04	4.39297e-04	6.04951e-05	1.53615e-04	7.58658e-05	1.05088e-04	9.99743e-05	1.86210e-04	2.85652e-04	7.66636e-05	9.19060e-05	1.69850e-04
TAG(50:3/FA20:3)+NH4	3.58792e-05	4.51737e-05	1.57265e-05	1.58731e-05	1.80159e-05	4.26168e-05	3.04643e-05	0.00000e+00	9.23014e-05	7.56128e-05	7.37133e-05	7.06883e-05	6.84182e-05	2.62257e-05	5.27138e-05	5.28776e-05	2.32325e-05	5.65998e-05	5.50181e-05	6.14517e-05	1.83311e-04	4.49745e-05	2.87418e-05	4.40000e-05	3.24395e-05	0.00000e+00	3.61140e-05	2.68317e-05	4.37317e-05	5.54598e-06	3.00012e-05
TAG(50:4/FA14:0)+NH4	0.0002780390	0.0001694450	0.0002595860	0.0002267370	0.0002042560	0.0001620000	0.0001681710	0.0001854120	0.0003365350	0.0001911160	0.0002024880	0.0003012880	0.0021280380	0.0001097190	0.0006312170	0.0000488309	0.0001764550	0.0001229050	0.0002795260	0.0001050990	0.0003786710	0.0001510710	0.0001791020	0.0001437440	0.0002072950	0.0001234270	0.0006717530	0.0006076860	0.0000970735	0.0001375850	0.0001662320
TAG(50:4/FA16:0)+NH4	2.20105e-04	1.54417e-04	1.44313e-04	1.08022e-04	1.58869e-04	9.57601e-05	1.26916e-04	1.01451e-04	1.22993e-04	1.01838e-04	9.90414e-05	1.52293e-04	6.10380e-04	5.80420e-05	2.47820e-04	9.05614e-05	1.19830e-04	9.41064e-05	8.39414e-05	6.33459e-05	2.53514e-04	6.97865e-05	3.62248e-05	4.10495e-05	1.29768e-04	5.70266e-05	3.07298e-04	2.67674e-04	9.10864e-05	8.31123e-05	1.14873e-04
TAG(50:4/FA16:1)+NH4	0.0001839380	0.0001972240	0.0002326900	0.0002395730	0.0001814560	0.0000956609	0.0001428790	0.0000924240	0.0004342530	0.0001186450	0.0001785770	0.0002514200	0.0018823010	0.0000806073	0.0006225620	0.0001085740	0.0001493180	0.0002573100	0.0003308870	0.0001368730	0.0004451820	0.0000405896	0.0001534900	0.0001420010	0.0001667170	0.0001986330	0.0003917720	0.0005175200	0.0001087530	0.0001847580	0.0001343200
TAG(50:4/FA18:1)+NH4	1.36764e-04	1.04231e-04	1.01376e-04	6.95900e-05	7.02511e-05	9.44959e-05	1.15822e-04	0.00000e+00	1.54834e-04	6.52694e-05	1.26584e-04	9.14645e-05	4.98967e-04	0.00000e+00	1.62524e-04	0.00000e+00	5.41585e-05	8.79057e-05	8.02016e-05	6.72494e-05	1.43903e-04	7.90921e-05	1.00380e-04	3.33764e-05	8.17365e-05	9.53743e-05	1.38901e-04	1.21109e-04	8.06486e-05	7.47829e-05	7.10544e-05
TAG(50:4/FA18:2)+NH4	0.000287644	0.000248968	0.000413842	0.000443248	0.000446747	0.000330760	0.000548289	0.000225479	0.000496017	0.000309607	0.000383789	0.000765225	0.003848914	0.000189685	0.001460757	0.000105416	0.000181935	0.000376824	0.000555246	0.000184983	0.000694691	0.000403250	0.000440496	0.000238361	0.000426496	0.000379689	0.001349303	0.001386747	0.000232313	0.000301508	0.000222403
TAG(50:4/FA18:3)+NH4	1.04843e-04	7.08935e-05	1.59912e-04	1.35278e-04	9.96682e-05	0.00000e+00	0.00000e+00	4.84092e-05	6.53574e-05	8.92633e-05	9.24205e-05	1.07848e-04	7.42918e-04	9.19178e-05	2.03467e-04	0.00000e+00	9.65112e-05	6.25430e-05	1.01855e-04	4.41092e-05	2.02095e-04	7.84203e-05	8.00554e-05	5.39502e-05	7.51773e-05	5.67392e-05	1.68844e-04	2.56492e-04	5.63729e-05	7.94303e-05	4.34730e-05
TAG(50:4/FA20:3)+NH4	4.28315e-05	3.54353e-05	1.04162e-05	0.00000e+00	4.40284e-05	0.00000e+00	2.03890e-05	0.00000e+00	6.73490e-05	0.00000e+00	6.37782e-06	7.01330e-06	1.50723e-05	0.00000e+00	0.00000e+00	1.60154e-05	4.13541e-05	2.73023e-05	2.11711e-05	1.24811e-05	3.62676e-05	1.56430e-05	1.84000e-05	2.40069e-05	1.24869e-05	0.00000e+00	5.74837e-05	1.52607e-05	0.00000e+00	1.12858e-05	1.94138e-05
TAG(50:4/FA20:4)+NH4	0.000230712	0.000225838	0.000142054	0.000120657	0.000275475	0.000188152	0.000317010	0.000221619	0.000294006	0.000134933	0.000230603	0.000375303	0.000219956	0.000163322	0.000214206	0.000150979	0.000171056	0.000145864	0.000244299	0.000298877	0.000539324	0.000250944	0.000172672	0.000197102	0.000175653	0.000068595	0.000156966	0.000176714	0.000174947	0.000175971	0.000264561
TAG(50:5/FA14:0)+NH4	0	0	0	0	0	0	0	0	0	0	0	0	0	0	0	0	0	0	0	0	0	0	0	0	0	0	0	0	0	0	0
TAG(50:5/FA16:0)+NH4	0	0	0	0	0	0	0	0	0	0	0	0	0	0	0	0	0	0	0	0	0	0	0	0	0	0	0	0	0	0	0
TAG(50:5/FA16:1)+NH4	0.00000e+00	1.98457e-05	1.72635e-05	3.55236e-05	7.11254e-05	5.10035e-05	0.00000e+00	4.83156e-05	7.10275e-05	3.47801e-05	1.25905e-05	4.90068e-05	1.23073e-04	4.29161e-05	9.71393e-05	0.00000e+00	5.43323e-05	7.02930e-05	5.13057e-05	3.11185e-05	4.99575e-05	0.00000e+00	2.32290e-05	3.03228e-05	3.23687e-05	2.05525e-05	5.73051e-05	8.26691e-05	1.24300e-05	1.48216e-05	1.38978e-05
TAG(50:5/FA18:1)+NH4	1.09643e-05	3.66893e-05	4.06458e-05	1.27477e-05	1.15377e-05	1.54616e-05	3.58029e-05	1.01402e-05	3.59507e-05	0.00000e+00	3.01809e-05	4.99372e-05	4.75154e-05	1.23054e-05	2.17313e-05	0.00000e+00	1.33500e-05	6.88098e-06	2.17249e-05	5.10153e-05	7.30743e-05	1.14537e-05	2.66356e-05	2.08140e-05	9.31766e-06	0.00000e+00	2.58590e-05	1.45286e-05	2.88903e-05	0.00000e+00	1.53886e-05
TAG(50:5/FA18:2)+NH4	1.20045e-04	5.55777e-05	3.24090e-05	2.69694e-05	7.99906e-05	8.77505e-05	1.22063e-04	6.73416e-05	1.42037e-04	4.75076e-05	6.56016e-05	1.66610e-04	6.57424e-04	7.33315e-05	1.73219e-04	5.22667e-05	7.04309e-05	9.26338e-05	8.49906e-05	2.08768e-05	7.40493e-05	8.93155e-05	5.90834e-05	6.32783e-05	1.09018e-04	2.69828e-05	2.12714e-04	2.07578e-04	7.35153e-05	5.56655e-05	4.52347e-05
TAG(50:5/FA18:3)+NH4	1.21862e-05	2.04904e-05	5.32793e-05	5.68156e-05	4.89502e-05	4.86541e-05	4.70615e-05	5.49348e-05	8.93003e-05	5.42876e-05	3.56477e-05	6.75088e-05	4.31816e-04	5.09040e-05	1.24440e-04	5.83572e-06	6.00871e-05	3.43606e-05	4.65387e-05	0.00000e+00	1.02557e-04	1.96493e-05	6.62320e-05	1.92702e-05	3.58140e-05	3.28133e-05	8.05246e-05	7.60465e-05	3.58515e-05	3.09119e-05	5.19315e-05
TAG(50:5/FA20:4)+NH4	3.39205e-05	4.53402e-05	7.65660e-05	2.02383e-05	1.14017e-04	7.29573e-05	8.27875e-05	3.51209e-05	8.76857e-05	6.55393e-06	5.80767e-05	1.26971e-04	2.73887e-05	3.02246e-05	3.80834e-05	1.22469e-05	3.70921e-05	4.37732e-05	4.74890e-05	4.85024e-05	1.08851e-04	1.16126e-05	5.02394e-05	3.33741e-05	9.61998e-05	2.17234e-05	7.50844e-05	1.46405e-04	3.54333e-05	2.33430e-05	3.48224e-05
TAG(50:5/FA20:5)+NH4	5.75957e-05	8.04850e-05	6.68677e-05	3.58077e-05	0.00000e+00	1.07279e-04	8.27143e-05	1.80299e-05	1.38200e-04	4.98987e-05	6.86617e-05	9.29190e-05	8.98217e-05	1.23102e-04	0.00000e+00	0.00000e+00	5.12748e-05	1.29340e-05	1.00669e-04	1.07248e-04	1.22219e-04	1.21674e-04	2.61576e-05	4.94438e-05	6.90103e-05	4.67468e-05	5.15889e-05	1.09199e-05	5.95700e-05	4.73184e-05	0.00000e+00
TAG(50:6/FA20:4)+NH4	1.26236e-05	1.85946e-05	0.00000e+00	1.36771e-05	3.01757e-05	2.31324e-05	3.29048e-05	1.08565e-05	3.49629e-05	2.07910e-05	1.70768e-05	4.07642e-05	4.61014e-05	3.05310e-05	4.14702e-05	2.00956e-05	0.00000e+00	0.00000e+00	0.00000e+00	1.55425e-05	7.12252e-05	4.66647e-05	1.93987e-05	1.45052e-05	2.83887e-05	2.64547e-05	2.85649e-05	0.00000e+00	0.00000e+00	9.17636e-06	2.06686e-05
TAG(51:0/FA16:0)+NH4	0	0	0	0	0	0	0	0	0	0	0	0	0	0	0	0	0	0	0	0	0	0	0	0	0	0	0	0	0	0	0
TAG(51:0/FA17:0)+NH4	0	0	0	0	0	0	0	0	0	0	0	0	0	0	0	0	0	0	0	0	0	0	0	0	0	0	0	0	0	0	0
TAG(51:0/FA18:0)+NH4	0	0	0	0	0	0	0	0	0	0	0	0	0	0	0	0	0	0	0	0	0	0	0	0	0	0	0	0	0	0	0
TAG(51:1/FA16:0)+NH4	2.08872e-04	1.74065e-04	0.00000e+00	6.77933e-05	1.25413e-04	9.50422e-05	9.17295e-05	1.32823e-04	3.13506e-04	7.74274e-05	1.90538e-04	1.02861e-04	3.69906e-04	1.25614e-04	1.33663e-04	1.50299e-04	2.58905e-04	7.35678e-05	1.50100e-04	1.47773e-04	2.12933e-04	1.06433e-04	1.53707e-04	7.67029e-05	8.63850e-05	6.20780e-05	2.69607e-04	3.36540e-04	1.40007e-04	3.25875e-05	1.57019e-04
TAG(51:1/FA17:0)+NH4	7.62203e-05	6.68722e-05	1.60367e-04	6.35267e-05	1.27971e-04	6.13222e-05	1.87326e-04	7.53201e-05	9.61220e-05	1.50618e-04	1.07209e-04	1.64526e-04	2.47781e-04	7.97537e-05	1.04126e-04	1.87154e-04	1.29644e-04	1.08137e-04	1.37103e-04	1.00987e-04	1.28228e-04	1.39532e-04	1.07008e-04	9.29893e-05	1.25154e-04	1.14104e-04	1.24046e-04	1.07761e-04	1.19803e-04	7.02802e-05	1.01102e-04
TAG(51:1/FA18:0)+NH4	4.01417e-05	1.19483e-04	2.96669e-05	4.08600e-05	4.09675e-05	2.20509e-05	3.16249e-05	4.07662e-05	0.00000e+00	5.30411e-05	7.19757e-05	1.57612e-04	5.28962e-05	1.01855e-04	6.71931e-05	1.00244e-04	6.27484e-05	0.00000e+00	8.34062e-05	1.03953e-04	0.00000e+00	1.11968e-04	4.94285e-05	5.79366e-05	6.28183e-05	9.91565e-05	3.44248e-05	5.72111e-05	2.84292e-05	4.07667e-05	6.15420e-05
TAG(51:1/FA18:1)+NH4	1.56021e-04	8.79485e-05	1.72229e-04	8.28993e-05	8.55490e-05	9.92557e-05	1.29024e-04	9.48606e-05	1.31735e-04	1.27342e-04	2.19003e-04	1.84708e-04	1.62330e-04	1.71024e-04	1.28385e-04	8.64585e-05	9.66226e-05	7.45762e-05	8.92380e-05	1.24432e-04	8.25515e-05	2.05579e-04	9.70641e-05	0.00000e+00	2.53793e-05	8.06619e-05	4.76203e-05	4.85344e-05	5.51171e-05	7.87332e-05	5.94578e-05
TAG(51:2/FA16:0)+NH4	5.35333e-05	1.20960e-04	1.00750e-04	1.19632e-04	4.43887e-05	9.56213e-05	1.43936e-04	1.36108e-04	1.33140e-04	0.00000e+00	7.24240e-05	2.18975e-04	4.48513e-04	1.07514e-04	2.55743e-04	0.00000e+00	9.66134e-05	8.52960e-05	1.81857e-04	4.43138e-05	1.59187e-04	1.43827e-04	1.03735e-04	5.56958e-05	7.87241e-05	5.75306e-05	1.20643e-04	2.39674e-04	6.35681e-05	6.70464e-05	1.39716e-04
TAG(51:2/FA16:1)+NH4	0	0	0	0	0	0	0	0	0	0	0	0	0	0	0	0	0	0	0	0	0	0	0	0	0	0	0	0	0	0	0
TAG(51:2/FA17:0)+NH4	0	0	0	0	0	0	0	0	0	0	0	0	0	0	0	0	0	0	0	0	0	0	0	0	0	0	0	0	0	0	0
TAG(51:2/FA18:1)+NH4	1.57254e-04	1.93723e-04	1.32675e-04	9.82436e-05	1.92038e-04	9.20036e-05	7.68211e-05	3.30081e-04	3.07349e-04	1.67976e-04	1.66843e-04	2.50252e-04	6.61472e-04	2.24627e-04	2.45518e-04	1.19853e-04	1.88859e-04	1.32927e-04	9.71299e-05	1.04332e-04	2.19088e-04	1.64553e-04	1.75733e-04	1.33852e-04	1.26273e-04	1.31330e-04	2.30440e-04	2.73193e-04	1.55292e-04	1.85343e-04	2.61239e-04
TAG(51:2/FA18:2)+NH4	7.67226e-05	1.14655e-04	6.24543e-05	4.38814e-05	5.26997e-05	1.44763e-04	8.91423e-05	0.00000e+00	8.83637e-05	6.65171e-05	4.45589e-05	8.55962e-05	2.96395e-04	5.54175e-05	1.54860e-04	4.58865e-05	6.06108e-05	1.05420e-04	0.00000e+00	3.80967e-05	1.55329e-04	9.68589e-05	8.01739e-05	4.23841e-05	9.11407e-05	8.15072e-05	1.54631e-04	9.81452e-05	6.81723e-05	6.14630e-05	0.00000e+00
TAG(51:3/FA16:1)+NH4	5.11281e-05	5.61378e-05	1.09515e-04	2.90766e-05	0.00000e+00	0.00000e+00	1.18103e-04	1.02899e-04	1.68276e-04	0.00000e+00	4.37546e-05	0.00000e+00	1.28486e-04	0.00000e+00	1.14588e-04	5.90880e-05	0.00000e+00	8.10811e-05	0.00000e+00	0.00000e+00	1.44197e-04	1.20668e-04	0.00000e+00	0.00000e+00	3.61018e-05	8.03857e-05	8.69114e-05	1.07149e-04	5.90829e-05	8.82404e-05	3.94075e-05
TAG(51:3/FA17:0)+NH4	0.00000e+00	0.00000e+00	0.00000e+00	0.00000e+00	0.00000e+00	0.00000e+00	0.00000e+00	0.00000e+00	0.00000e+00	0.00000e+00	0.00000e+00	6.34975e-05	1.73951e-04	0.00000e+00	0.00000e+00	0.00000e+00	0.00000e+00	0.00000e+00	0.00000e+00	0.00000e+00	0.00000e+00	0.00000e+00	0.00000e+00	4.18706e-05	0.00000e+00	0.00000e+00	1.12807e-04	5.06905e-05	0.00000e+00	0.00000e+00	0.00000e+00
TAG(51:3/FA18:2)+NH4	0.0001725450	0.0001336430	0.0000938110	0.0001352110	0.0000983762	0.0001662590	0.0001001100	0.0001861630	0.0001710370	0.0001950180	0.0001757160	0.0002652760	0.0010052420	0.0000865486	0.0004268610	0.0001205000	0.0001238360	0.0001092840	0.0001439900	0.0001763080	0.0002810550	0.0002117710	0.0001932870	0.0001020880	0.0000296480	0.0001673630	0.0004139630	0.0003234760	0.0000442837	0.0001317050	0.0001500920
TAG(51:3/FA18:3)+NH4	0	0	0	0	0	0	0	0	0	0	0	0	0	0	0	0	0	0	0	0	0	0	0	0	0	0	0	0	0	0	0
TAG(51:4/FA16:1)+NH4	0.00000e+00	0.00000e+00	0.00000e+00	0.00000e+00	0.00000e+00	0.00000e+00	0.00000e+00	0.00000e+00	0.00000e+00	0.00000e+00	0.00000e+00	0.00000e+00	6.07194e-05	0.00000e+00	7.61100e-05	0.00000e+00	0.00000e+00	0.00000e+00	0.00000e+00	0.00000e+00	4.10287e-05	0.00000e+00	6.89262e-05	0.00000e+00	0.00000e+00	0.00000e+00	0.00000e+00	0.00000e+00	0.00000e+00	0.00000e+00	0.00000e+00
TAG(51:4/FA18:2)+NH4	0.0001060010	0.0000679614	0.0001124840	0.0000501400	0.0000895287	0.0001535760	0.0000502059	0.0000834609	0.0001227440	0.0001034180	0.0001847930	0.0001783900	0.0010737890	0.0000829333	0.0002941490	0.0000633139	0.0000939126	0.0000869560	0.0000744831	0.0000674055	0.0002519330	0.0001609490	0.0001719890	0.0001060790	0.0001148280	0.0001339880	0.0003998790	0.0003800000	0.0000838812	0.0001055250	0.0002007930
TAG(51:4/FA18:3)+NH4	0.00000e+00	0.00000e+00	0.00000e+00	0.00000e+00	0.00000e+00	0.00000e+00	0.00000e+00	0.00000e+00	0.00000e+00	0.00000e+00	0.00000e+00	0.00000e+00	8.29900e-05	0.00000e+00	7.03014e-05	0.00000e+00	0.00000e+00	4.05116e-05	4.01792e-05	0.00000e+00	0.00000e+00	0.00000e+00	5.86891e-05	0.00000e+00	0.00000e+00	0.00000e+00	0.00000e+00	5.42983e-05	3.42244e-05	0.00000e+00	0.00000e+00
TAG(51:4/FA20:4)+NH4	0.00000e+00	0.00000e+00	5.83981e-05	3.78396e-05	4.09024e-05	0.00000e+00	3.68660e-05	0.00000e+00	0.00000e+00	0.00000e+00	5.78553e-05	5.77656e-05	5.91256e-05	5.32890e-05	0.00000e+00	0.00000e+00	4.65504e-05	0.00000e+00	0.00000e+00	6.85309e-05	5.41818e-05	0.00000e+00	0.00000e+00	0.00000e+00	0.00000e+00	4.96277e-05	4.43968e-05	7.61926e-05	2.38588e-05	3.02467e-05	0.00000e+00
TAG(51:5/FA18:2)+NH4	0.00000e+00	0.00000e+00	6.54394e-05	0.00000e+00	5.88088e-05	0.00000e+00	0.00000e+00	5.71286e-05	0.00000e+00	3.52746e-05	0.00000e+00	4.20089e-05	2.06730e-04	0.00000e+00	7.58301e-05	0.00000e+00	0.00000e+00	0.00000e+00	0.00000e+00	0.00000e+00	1.27786e-04	6.35264e-05	0.00000e+00	6.98323e-05	0.00000e+00	2.40947e-05	0.00000e+00	7.58625e-05	0.00000e+00	0.00000e+00	5.52306e-05
TAG(51:5/FA18:3)+NH4	0.00000e+00	0.00000e+00	0.00000e+00	0.00000e+00	0.00000e+00	0.00000e+00	0.00000e+00	0.00000e+00	0.00000e+00	0.00000e+00	0.00000e+00	0.00000e+00	9.74056e-05	0.00000e+00	3.95052e-05	0.00000e+00	0.00000e+00	4.83211e-05	0.00000e+00	0.00000e+00	6.58466e-05	0.00000e+00	0.00000e+00	0.00000e+00	0.00000e+00	0.00000e+00	5.80415e-05	3.35029e-05	0.00000e+00	0.00000e+00	0.00000e+00
TAG(52:0/FA16:0)+NH4	2.63071e-04	2.60148e-04	1.52214e-04	8.44774e-05	0.00000e+00	0.00000e+00	1.96319e-04	1.60593e-04	2.64208e-04	2.99669e-04	1.90889e-04	3.22986e-04	1.84421e-04	0.00000e+00	3.82274e-04	5.25082e-05	0.00000e+00	6.55776e-05	2.95534e-04	1.02087e-04	3.03596e-04	0.00000e+00	1.31872e-04	1.78557e-04	1.45328e-04	6.71946e-05	1.74336e-04	2.15381e-04	1.81192e-04	1.57121e-04	1.56070e-04
TAG(52:0/FA18:0)+NH4	2.79033e-04	3.24763e-04	1.74125e-04	1.81475e-04	3.96008e-04	1.51132e-04	3.84044e-04	1.99256e-04	6.24087e-04	5.95296e-05	1.94869e-04	2.67527e-04	1.47200e-04	2.42348e-04	3.28509e-04	1.78117e-04	1.35400e-04	1.35195e-04	1.71163e-04	1.08462e-04	2.83433e-04	1.19517e-04	3.43902e-04	1.92772e-04	1.98957e-04	4.47116e-04	2.44571e-04	4.52587e-04	2.91897e-04	2.10464e-04	2.04340e-04
TAG(52:0/FA20:0)+NH4	1.18310e-04	1.89073e-04	3.43245e-04	1.72939e-04	2.31002e-04	7.82864e-05	5.23676e-04	1.62756e-04	2.87090e-04	1.07032e-04	1.21924e-04	1.63853e-04	1.12494e-04	1.74814e-04	1.29907e-04	1.73989e-04	2.36368e-04	1.90100e-04	2.78706e-04	2.25457e-04	2.79807e-04	1.26861e-04	2.57188e-04	2.16900e-04	2.49939e-04	1.58746e-04	3.47243e-04	1.42508e-04	1.36921e-04	7.81481e-05	1.77540e-04
TAG(52:1/FA16:0)+NH4	0.001088611	0.001165784	0.000992471	0.000708645	0.000977601	0.000758712	0.001092539	0.000882797	0.001100851	0.000589439	0.000846501	0.001066101	0.002139624	0.000860349	0.001745854	0.000769548	0.000663126	0.000719362	0.001444841	0.000770960	0.001698807	0.000692920	0.001280470	0.000774411	0.000860822	0.000592873	0.001217768	0.001371063	0.000974777	0.000619546	0.001025093
TAG(52:1/FA16:1)+NH4	1.13717e-04	0.00000e+00	0.00000e+00	2.03923e-05	2.57718e-05	6.76827e-05	0.00000e+00	6.30159e-05	6.73376e-05	1.09751e-04	4.33809e-05	1.01719e-04	7.26871e-05	6.24870e-05	4.50379e-05	0.00000e+00	0.00000e+00	0.00000e+00	5.87821e-05	6.97004e-05	7.04244e-05	9.22275e-05	0.00000e+00	4.30845e-05	0.00000e+00	5.35025e-05	5.43499e-05	6.03968e-05	0.00000e+00	0.00000e+00	1.09896e-04
TAG(52:1/FA18:0)+NH4	0.001065722	0.000869669	0.000691257	0.000727458	0.000996233	0.000710121	0.000852707	0.000951158	0.001311822	0.000847423	0.000576125	0.001171976	0.002024374	0.000743441	0.001432519	0.000972794	0.000744558	0.000443879	0.001263138	0.000911066	0.001651495	0.000733124	0.001116307	0.000653232	0.000669877	0.000713732	0.000999447	0.001100686	0.000713506	0.000435117	0.000914132
TAG(52:1/FA18:1)+NH4	0.001955094	0.001272978	0.000909240	0.001081719	0.001149257	0.001325398	0.001764572	0.001401941	0.002147690	0.001180593	0.000976142	0.002094827	0.002701860	0.001493784	0.002723182	0.001212144	0.001193893	0.001154512	0.001984986	0.001746558	0.002716626	0.001415863	0.002121499	0.001050870	0.001404798	0.000971718	0.001849953	0.002070585	0.001500936	0.000761694	0.001706797
TAG(52:1/FA20:0)+NH4	5.41032e-05	5.85007e-05	3.61728e-05	6.98327e-05	0.00000e+00	4.83119e-05	7.44781e-05	8.60996e-05	5.93982e-05	3.83005e-05	1.33143e-04	0.00000e+00	5.24065e-05	3.96409e-05	8.28434e-05	0.00000e+00	4.00648e-05	0.00000e+00	6.03087e-05	0.00000e+00	8.44054e-05	0.00000e+00	9.88397e-05	0.00000e+00	5.04528e-05	3.48611e-05	0.00000e+00	4.29055e-05	3.89177e-05	3.06192e-05	5.92377e-05
TAG(52:1/FA20:1)+NH4	1.55949e-04	6.68549e-05	2.88378e-05	3.65866e-05	1.44089e-04	1.41665e-04	2.06603e-04	1.63539e-04	1.49194e-04	8.58393e-05	9.38488e-05	1.72434e-04	8.50312e-05	1.80417e-04	1.43498e-04	1.55482e-04	7.58185e-05	9.23098e-05	1.46777e-04	1.11111e-04	1.39277e-04	8.10653e-05	1.72088e-04	6.59625e-05	6.44285e-05	5.40372e-05	1.18389e-04	7.61557e-05	6.10347e-05	1.22895e-04	1.09386e-04
TAG(52:2/FA14:0)+NH4	0.00000e+00	0.00000e+00	0.00000e+00	0.00000e+00	0.00000e+00	5.92515e-05	0.00000e+00	0.00000e+00	0.00000e+00	0.00000e+00	0.00000e+00	0.00000e+00	4.61833e-05	5.44102e-05	0.00000e+00	0.00000e+00	0.00000e+00	0.00000e+00	0.00000e+00	0.00000e+00	0.00000e+00	0.00000e+00	5.02728e-05	0.00000e+00	0.00000e+00	0.00000e+00	0.00000e+00	3.81652e-05	0.00000e+00	0.00000e+00	0.00000e+00
TAG(52:2/FA16:0)+NH4	0.002903354	0.002898883	0.002565865	0.002111956	0.003070204	0.002320593	0.003564887	0.002569793	0.003209755	0.002458148	0.002764871	0.004222047	0.013697559	0.002576553	0.005418750	0.001689770	0.002478226	0.001558409	0.003467471	0.002465308	0.006475169	0.002329126	0.002799104	0.001996992	0.001942302	0.001714146	0.004574952	0.004162947	0.002464572	0.001802079	0.002957569
TAG(52:2/FA16:1)+NH4	2.36950e-04	1.41622e-04	9.76887e-05	1.27838e-04	1.80949e-04	2.43599e-04	3.06481e-04	1.95504e-04	1.96140e-04	2.43806e-04	1.40804e-04	2.69334e-04	6.34574e-04	1.68431e-04	4.99081e-04	1.20307e-04	9.66259e-05	1.12946e-04	3.67561e-04	1.19657e-04	3.51457e-04	1.94513e-04	1.18401e-04	2.00332e-04	6.71874e-05	1.05585e-04	2.38181e-04	2.03407e-04	1.38011e-04	8.91815e-05	4.22812e-04
TAG(52:2/FA18:0)+NH4	0.000375418	0.000324426	0.000481487	0.000453601	0.000743343	0.000333885	0.000582587	0.000258431	0.000627477	0.000378063	0.000572908	0.000568968	0.003234763	0.000466539	0.000891609	0.000291587	0.000345114	0.000296957	0.000658970	0.000316073	0.000869279	0.000428220	0.000628642	0.000304473	0.000293585	0.000324941	0.000931192	0.000916054	0.000400959	0.000376677	0.000418983
TAG(52:2/FA18:1)+NH4	0.006151008	0.005082795	0.004673273	0.003523071	0.006427523	0.004712701	0.007512240	0.005364961	0.006442638	0.004004527	0.005674959	0.008270404	0.023286377	0.005880924	0.010581814	0.003583049	0.005524456	0.002848240	0.005866343	0.005027087	0.012732301	0.006260347	0.007657173	0.003816837	0.003736275	0.003094705	0.007256027	0.010094949	0.004883345	0.003845190	0.005921002
TAG(52:2/FA18:2)+NH4	0.000780807	0.000567555	0.000749904	0.000629908	0.000866234	0.000552760	0.001115827	0.000456781	0.000899182	0.000524587	0.000876336	0.000879798	0.004620619	0.000585393	0.001442997	0.000277086	0.000472824	0.000665828	0.000936563	0.000534816	0.001511740	0.000738985	0.000939983	0.000570489	0.000475380	0.000413103	0.001322470	0.001452906	0.000466738	0.000384287	0.000467861
TAG(52:2/FA20:0)+NH4	0.00000e+00	4.75097e-05	0.00000e+00	0.00000e+00	3.98822e-05	0.00000e+00	7.78107e-05	0.00000e+00	7.05514e-05	0.00000e+00	0.00000e+00	0.00000e+00	0.00000e+00	0.00000e+00	0.00000e+00	0.00000e+00	0.00000e+00	0.00000e+00	0.00000e+00	2.43039e-05	0.00000e+00	0.00000e+00	5.68149e-05	0.00000e+00	0.00000e+00	3.34425e-05	0.00000e+00	0.00000e+00	0.00000e+00	0.00000e+00	0.00000e+00
TAG(52:2/FA20:1)+NH4	6.58599e-05	0.00000e+00	3.38107e-05	5.49253e-05	4.19023e-05	0.00000e+00	0.00000e+00	4.77990e-05	5.43627e-05	6.86863e-05	6.49691e-05	0.00000e+00	8.08373e-05	9.20164e-05	8.48409e-05	0.00000e+00	8.94380e-05	3.50161e-05	4.94282e-05	3.98721e-05	9.92583e-05	0.00000e+00	9.12067e-05	5.35302e-05	8.65424e-05	0.00000e+00	5.73805e-05	7.42014e-05	2.87774e-05	2.90938e-05	0.00000e+00
TAG(52:2/FA20:2)+NH4	1.21011e-04	6.70987e-05	1.57078e-04	6.25652e-05	1.42301e-04	6.67543e-05	7.78544e-05	9.37157e-05	2.03093e-04	0.00000e+00	9.24041e-05	7.29675e-05	1.22351e-04	1.17285e-04	7.41305e-05	4.09490e-05	9.81112e-05	7.43821e-05	1.58375e-04	1.19250e-04	1.12856e-04	0.00000e+00	1.66802e-04	1.07236e-04	8.81863e-05	1.27021e-04	2.00907e-04	1.15402e-04	9.18011e-05	4.06206e-05	1.35213e-04
TAG(52:3/FA14:0)+NH4	0.00000e+00	0.00000e+00	0.00000e+00	0.00000e+00	0.00000e+00	0.00000e+00	6.27244e-05	3.37251e-05	0.00000e+00	0.00000e+00	0.00000e+00	0.00000e+00	7.00570e-05	0.00000e+00	0.00000e+00	0.00000e+00	0.00000e+00	3.33669e-05	0.00000e+00	0.00000e+00	8.71864e-05	0.00000e+00	0.00000e+00	0.00000e+00	0.00000e+00	0.00000e+00	0.00000e+00	0.00000e+00	0.00000e+00	0.00000e+00	0.00000e+00
TAG(52:3/FA16:0)+NH4	0.003558541	0.002540545	0.004031749	0.003726011	0.004956186	0.003313215	0.003999663	0.002376678	0.003761110	0.003033481	0.004547484	0.007845227	0.038202970	0.003208822	0.010003599	0.001549290	0.002772923	0.002550489	0.004258674	0.002392350	0.007713054	0.004388759	0.004072575	0.002791601	0.002490419	0.002457906	0.011479179	0.009619434	0.003479163	0.002392491	0.003316769
TAG(52:3/FA16:1)+NH4	0.000398110	0.000465815	0.000353429	0.000430933	0.000534576	0.000463702	0.000606965	0.000355162	0.000563657	0.000317265	0.000435666	0.000754122	0.003800931	0.000413069	0.001188445	0.000123153	0.000341951	0.000367540	0.000496234	0.000367102	0.001063271	0.000443228	0.000503594	0.000408129	0.000343033	0.000392991	0.001280838	0.000836900	0.000330018	0.000377664	0.000415076
TAG(52:3/FA18:0)+NH4	1.11179e-04	0.00000e+00	1.47297e-04	1.13435e-04	1.59530e-04	1.22342e-04	1.93901e-04	1.09775e-04	7.25000e-05	6.61846e-05	1.42850e-04	2.96797e-04	8.82582e-04	8.38021e-05	2.50167e-04	4.56863e-05	1.35177e-04	6.80350e-05	1.16236e-04	9.78769e-05	1.80242e-04	4.42894e-05	7.94871e-05	3.35913e-05	7.07134e-05	1.12712e-04	3.26695e-04	2.26098e-04	8.34652e-05	3.00708e-05	8.02702e-05
TAG(52:3/FA18:1)+NH4	0.003385110	0.002015698	0.003807180	0.003359663	0.005122436	0.003955000	0.004501144	0.002899241	0.004950582	0.003023040	0.003425340	0.007290784	0.037164577	0.003315292	0.011845443	0.001460117	0.003084709	0.001882407	0.004290207	0.002867538	0.007319078	0.004253419	0.003933036	0.002615567	0.001857373	0.002554653	0.011324467	0.011816774	0.003066141	0.002821098	0.004230905
TAG(52:3/FA18:2)+NH4	0.002961856	0.002769827	0.004273939	0.003062737	0.004620857	0.003533989	0.004440049	0.002216198	0.004722260	0.002945468	0.003939411	0.008338686	0.041355408	0.003188613	0.011549277	0.001536416	0.002902610	0.002263480	0.004753052	0.002346438	0.007472828	0.005252297	0.003247302	0.002706050	0.002486026	0.002374449	0.009785086	0.009753129	0.002835956	0.002447388	0.003835122
TAG(52:3/FA18:3)+NH4	1.22424e-04	1.06708e-04	1.30340e-04	4.90106e-05	1.07303e-04	1.12751e-04	1.71800e-04	0.00000e+00	7.58446e-05	6.92677e-05	9.85912e-05	2.40296e-04	5.84010e-04	1.10244e-04	1.95579e-04	0.00000e+00	6.59042e-05	5.14689e-05	1.18310e-04	0.00000e+00	1.74680e-04	1.61823e-04	1.07566e-04	6.37998e-05	8.19105e-05	5.60427e-05	1.96281e-04	1.78740e-04	9.99648e-05	6.50235e-05	8.04778e-05
TAG(52:3/FA20:0)+NH4	0.00000e+00	0.00000e+00	0.00000e+00	2.47646e-05	3.68067e-05	0.00000e+00	0.00000e+00	0.00000e+00	0.00000e+00	0.00000e+00	0.00000e+00	0.00000e+00	8.25826e-05	0.00000e+00	8.16590e-05	0.00000e+00	0.00000e+00	0.00000e+00	0.00000e+00	0.00000e+00	3.71983e-05	0.00000e+00	0.00000e+00	0.00000e+00	4.13628e-05	0.00000e+00	0.00000e+00	3.17098e-05	0.00000e+00	0.00000e+00	0.00000e+00
TAG(52:3/FA20:1)+NH4	0.00000e+00	6.09035e-05	0.00000e+00	0.00000e+00	2.76642e-05	0.00000e+00	0.00000e+00	0.00000e+00	0.00000e+00	0.00000e+00	0.00000e+00	0.00000e+00	6.63405e-05	0.00000e+00	0.00000e+00	0.00000e+00	0.00000e+00	0.00000e+00	0.00000e+00	0.00000e+00	3.49563e-05	0.00000e+00	0.00000e+00	5.00291e-05	0.00000e+00	0.00000e+00	5.89789e-05	3.80475e-05	0.00000e+00	0.00000e+00	0.00000e+00
TAG(52:3/FA20:2)+NH4	5.33730e-05	0.00000e+00	0.00000e+00	2.47130e-05	7.50532e-05	5.95419e-05	7.93497e-05	3.96761e-05	1.17758e-04	0.00000e+00	4.08476e-05	0.00000e+00	1.62388e-04	0.00000e+00	0.00000e+00	0.00000e+00	0.00000e+00	3.02132e-05	0.00000e+00	0.00000e+00	7.77544e-05	0.00000e+00	8.72775e-05	0.00000e+00	0.00000e+00	0.00000e+00	9.97923e-05	3.47482e-05	0.00000e+00	0.00000e+00	0.00000e+00
TAG(52:3/FA20:3)+NH4	0.000399615	0.000428333	0.000396319	0.000305612	0.000480348	0.000185845	0.000354514	0.000222692	0.000360053	0.000337015	0.000341392	0.000402236	0.000363568	0.000211929	0.000360376	0.000299731	0.000361569	0.000278500	0.000513872	0.000322001	0.000743208	0.000262378	0.000411491	0.000393188	0.000306694	0.000196288	0.000489188	0.000394407	0.000460728	0.000110290	0.000239352
TAG(52:4/FA14:0)+NH4	4.56017e-05	0.00000e+00	4.41097e-05	0.00000e+00	0.00000e+00	0.00000e+00	0.00000e+00	0.00000e+00	6.69504e-05	6.39407e-05	3.32769e-05	0.00000e+00	9.72658e-05	3.10767e-05	7.47967e-05	0.00000e+00	0.00000e+00	0.00000e+00	5.42378e-05	0.00000e+00	1.46067e-04	0.00000e+00	5.12596e-05	0.00000e+00	0.00000e+00	6.12463e-05	9.31614e-05	7.33249e-05	0.00000e+00	0.00000e+00	7.03687e-05
TAG(52:4/FA16:0)+NH4	0.003142618	0.001900163	0.004263243	0.002225749	0.004753810	0.002042361	0.003448299	0.002154395	0.003368348	0.002828499	0.002983574	0.006485569	0.034106295	0.002846400	0.011781051	0.001210932	0.002410018	0.002420975	0.003890162	0.002391622	0.006686930	0.004903538	0.003637426	0.002638632	0.001787098	0.002360045	0.008731165	0.009388084	0.002708931	0.002484921	0.004208978
TAG(52:4/FA16:1)+NH4	0.0007438610	0.0005824950	0.0006441130	0.0007268840	0.0007364170	0.0004772470	0.0005373990	0.0002306870	0.0010615680	0.0003248540	0.0006472360	0.0009269780	0.0082950760	0.0004017260	0.0018161960	0.0000861755	0.0003966300	0.0004247970	0.0007094230	0.0004723940	0.0013062820	0.0003818860	0.0006478670	0.0004040020	0.0005645890	0.0005408800	0.0015067610	0.0019827100	0.0002648320	0.0004054570	0.0004519960
TAG(52:4/FA18:0)+NH4	0.00000e+00	0.00000e+00	6.81719e-05	2.73334e-05	7.73555e-05	4.25597e-05	5.90558e-05	0.00000e+00	0.00000e+00	0.00000e+00	7.86602e-05	0.00000e+00	9.54126e-05	0.00000e+00	7.68607e-05	0.00000e+00	0.00000e+00	2.98322e-05	0.00000e+00	2.53340e-05	3.74738e-05	0.00000e+00	0.00000e+00	0.00000e+00	0.00000e+00	0.00000e+00	3.63803e-05	4.43209e-05	4.17021e-05	0.00000e+00	0.00000e+00
TAG(52:4/FA18:1)+NH4	0.000560210	0.000448393	0.001109534	0.000941236	0.000900517	0.000649781	0.000719737	0.000545150	0.000725279	0.000669259	0.000968337	0.001537557	0.009607727	0.000553708	0.002733992	0.000140026	0.000334295	0.000617848	0.001182743	0.000578978	0.001495979	0.000794721	0.000908821	0.000485236	0.000431872	0.000619947	0.002069334	0.002785928	0.000653457	0.000692665	0.000631028
TAG(52:4/FA18:2)+NH4	0.003922337	0.001838209	0.005438310	0.003635643	0.005657932	0.003752835	0.005071495	0.003127112	0.003178421	0.003546899	0.003498885	0.009418562	0.051796897	0.004636984	0.017753720	0.001118878	0.002486467	0.002816141	0.004649969	0.002319937	0.007580780	0.007261365	0.004652579	0.003537734	0.002490988	0.002950302	0.015943119	0.018037629	0.002533238	0.003595872	0.005255800
TAG(52:4/FA18:3)+NH4	0.000477844	0.000408538	0.000628188	0.000350388	0.000389864	0.000429306	0.000610477	0.000347673	0.000333228	0.000266330	0.000472371	0.001140041	0.004914828	0.000416989	0.001183647	0.000213347	0.000548976	0.000326887	0.000363224	0.000332143	0.001011606	0.000524006	0.000629505	0.000396941	0.000410593	0.000312765	0.001286252	0.001483731	0.000421927	0.000377480	0.000559739
TAG(52:4/FA20:0)+NH4	6.75857e-05	6.06022e-05	0.00000e+00	3.91628e-05	0.00000e+00	0.00000e+00	4.51827e-05	0.00000e+00	0.00000e+00	0.00000e+00	0.00000e+00	0.00000e+00	3.04123e-04	0.00000e+00	6.69135e-05	0.00000e+00	0.00000e+00	0.00000e+00	7.92474e-05	0.00000e+00	3.73026e-05	0.00000e+00	5.34373e-05	0.00000e+00	0.00000e+00	2.32833e-05	6.15101e-05	1.20223e-04	0.00000e+00	0.00000e+00	0.00000e+00
TAG(52:4/FA20:2)+NH4	0.00000e+00	0.00000e+00	0.00000e+00	2.92592e-05	0.00000e+00	0.00000e+00	0.00000e+00	0.00000e+00	0.00000e+00	0.00000e+00	0.00000e+00	0.00000e+00	1.50273e-04	0.00000e+00	5.70246e-05	0.00000e+00	0.00000e+00	0.00000e+00	0.00000e+00	0.00000e+00	5.32955e-05	0.00000e+00	0.00000e+00	0.00000e+00	0.00000e+00	0.00000e+00	5.24173e-05	6.72221e-05	0.00000e+00	4.21389e-05	0.00000e+00
TAG(52:4/FA20:3)+NH4	1.49800e-04	1.33668e-04	1.19858e-04	7.03579e-05	9.17456e-05	5.24564e-05	1.06105e-04	9.07824e-05	3.37612e-04	6.59459e-05	0.00000e+00	1.38263e-04	1.94851e-04	1.02714e-04	0.00000e+00	0.00000e+00	4.14841e-05	4.85959e-05	1.64599e-04	5.22152e-05	1.88675e-04	1.21813e-04	7.11666e-05	9.04357e-05	5.65439e-05	0.00000e+00	9.72951e-05	8.22890e-05	9.88896e-05	1.06458e-04	7.25598e-05
TAG(52:4/FA20:4)+NH4	0.002755930	0.002733492	0.002648651	0.002306801	0.002626691	0.002173899	0.002456103	0.002669505	0.004140411	0.001912679	0.003169254	0.002961233	0.003286686	0.001997288	0.003046334	0.002317767	0.001399482	0.002085325	0.003821813	0.003746511	0.003872551	0.002242976	0.003835033	0.002046575	0.002058252	0.001293074	0.003573367	0.002864430	0.002759261	0.001492010	0.002165615
TAG(52:4/FA22:4)+NH4	5.48118e-05	6.42068e-05	9.12092e-05	0.00000e+00	4.84444e-05	5.97383e-05	4.50245e-05	4.17351e-05	1.12839e-04	6.40916e-05	3.44130e-05	1.52450e-04	8.93654e-05	8.74377e-05	8.81295e-05	0.00000e+00	5.37030e-05	3.68623e-05	6.61256e-05	9.36365e-05	2.29313e-04	7.23079e-05	0.00000e+00	7.31991e-05	3.53591e-05	0.00000e+00	0.00000e+00	1.00756e-04	5.33700e-05	6.08699e-05	9.82285e-05
TAG(52:5/FA14:0)+NH4	7.14951e-05	8.24345e-05	0.00000e+00	4.05499e-05	5.04133e-05	8.66828e-05	4.44150e-05	6.26208e-05	0.00000e+00	0.00000e+00	4.73516e-05	5.50478e-05	6.23402e-05	0.00000e+00	4.47497e-05	0.00000e+00	0.00000e+00	0.00000e+00	7.23801e-05	0.00000e+00	2.40843e-04	0.00000e+00	0.00000e+00	0.00000e+00	0.00000e+00	0.00000e+00	0.00000e+00	6.05306e-05	3.61780e-05	3.39590e-05	6.63252e-05
TAG(52:5/FA16:0)+NH4	0.000608326	0.000157772	0.000442264	0.000337485	0.000635911	0.000488445	0.000465776	0.000369682	0.000437799	0.000413350	0.000409200	0.000739503	0.003704472	0.000404380	0.001352371	0.000161096	0.000401784	0.000391292	0.000531218	0.000210287	0.000821369	0.000598474	0.000581066	0.000432737	0.000288911	0.000332231	0.000852664	0.001755836	0.000445391	0.000403282	0.000538794
TAG(52:5/FA16:1)+NH4	0.000437472	0.000224004	0.000433752	0.000544405	0.000537706	0.000342787	0.000410590	0.000338849	0.000412423	0.000273669	0.000387000	0.000863018	0.005914239	0.000266950	0.001327844	0.000165036	0.000372466	0.000238672	0.000671478	0.000358054	0.000701007	0.000372722	0.000436861	0.000264757	0.000286845	0.000454733	0.001346011	0.001582888	0.000218815	0.000268681	0.000417019
TAG(52:5/FA18:1)+NH4	7.52177e-05	5.76802e-05	7.59420e-05	9.12836e-05	1.65322e-04	7.60648e-05	1.07209e-04	0.00000e+00	1.26252e-04	1.00553e-04	1.44134e-04	2.00255e-04	9.27646e-04	8.18152e-05	3.52216e-04	0.00000e+00	9.75175e-05	8.71006e-05	1.23569e-04	6.81654e-05	2.45508e-04	7.91202e-05	8.58761e-05	8.70962e-05	9.54517e-05	6.58545e-05	2.33056e-04	2.32603e-04	8.76514e-05	8.83000e-05	0.00000e+00
TAG(52:5/FA18:2)+NH4	0.0009024820	0.0004424780	0.0009228930	0.0007209480	0.0009972610	0.0005968890	0.0008185800	0.0004089480	0.0008991430	0.0007608420	0.0006332030	0.0014342970	0.0100437690	0.0007179210	0.0033452490	0.0000712702	0.0004164980	0.0005740870	0.0009136070	0.0003766690	0.0011010930	0.0012366130	0.0008288270	0.0006000170	0.0005686930	0.0005999050	0.0028275990	0.0027103830	0.0004358660	0.0007124250	0.0008395290
TAG(52:5/FA18:3)+NH4	0.0004322460	0.0001353210	0.0004927450	0.0004517060	0.0004777750	0.0004482830	0.0007396820	0.0004654740	0.0003889770	0.0003365400	0.0004071080	0.0009815920	0.0049666470	0.0004950020	0.0018757750	0.0000675618	0.0002139930	0.0002283140	0.0005352730	0.0003131710	0.0006924580	0.0007793650	0.0005742050	0.0006169640	0.0002954450	0.0004371670	0.0013338440	0.0022064650	0.0003713090	0.0004276730	0.0008570600
TAG(52:5/FA20:3)+NH4	0.00000e+00	0.00000e+00	0.00000e+00	3.31487e-05	2.60221e-05	0.00000e+00	0.00000e+00	0.00000e+00	0.00000e+00	0.00000e+00	4.18836e-05	5.61094e-05	5.04118e-05	0.00000e+00	0.00000e+00	0.00000e+00	0.00000e+00	0.00000e+00	0.00000e+00	0.00000e+00	4.43773e-05	0.00000e+00	0.00000e+00	0.00000e+00	4.60348e-05	0.00000e+00	4.76973e-05	0.00000e+00	0.00000e+00	0.00000e+00	0.00000e+00
TAG(52:5/FA20:4)+NH4	0.000623369	0.000478818	0.000522257	0.000382536	0.000667840	0.000443044	0.000480870	0.000488915	0.000669610	0.000279810	0.000597330	0.000912682	0.000899133	0.000477579	0.000627502	0.000271105	0.000198166	0.000230524	0.000748218	0.000551463	0.000967297	0.000475715	0.000547751	0.000396802	0.000434071	0.000314645	0.000591051	0.000658076	0.000446923	0.000382458	0.000523704
TAG(52:5/FA20:5)+NH4	1.67475e-04	6.22114e-05	7.86104e-05	1.36955e-04	1.38180e-04	4.47916e-05	1.71545e-04	8.52415e-05	2.59114e-04	1.64208e-04	7.95792e-05	1.13284e-04	1.29526e-04	1.27642e-04	0.00000e+00	0.00000e+00	1.61069e-04	1.28898e-04	0.00000e+00	0.00000e+00	1.85836e-04	0.00000e+00	9.06756e-05	1.27542e-04	1.38916e-04	0.00000e+00	2.00856e-04	0.00000e+00	0.00000e+00	8.85861e-05	1.81740e-04
TAG(52:5/FA22:5)+NH4	0.0001687490	0.0003250900	0.0002276540	0.0000569810	0.0001391760	0.0001772550	0.0001147410	0.0001676870	0.0002428460	0.0001955140	0.0001670940	0.0002057410	0.0002314250	0.0001463450	0.0002037190	0.0001125790	0.0001877200	0.0000504637	0.0004008790	0.0001055450	0.0014271570	0.0001354480	0.0001264370	0.0001494400	0.0001049530	0.0000276227	0.0001807960	0.0002456940	0.0001490280	0.0001060900	0.0003683120
TAG(52:6/FA14:0)+NH4	1.32126e-04	5.25421e-05	8.52080e-05	1.08159e-04	6.95956e-05	1.30964e-04	5.51626e-05	9.34400e-05	1.42628e-04	8.52226e-05	3.87313e-05	9.14716e-05	1.25240e-04	3.44431e-05	8.87924e-05	7.87300e-05	7.21327e-05	0.00000e+00	3.85010e-05	8.67869e-05	5.02546e-04	4.82754e-05	1.14904e-04	0.00000e+00	1.08654e-04	4.78602e-05	1.05102e-04	1.52412e-04	7.25948e-05	6.94651e-05	1.18768e-04
TAG(52:6/FA16:0)+NH4	1.51633e-04	1.07818e-04	2.03445e-04	1.02522e-04	9.83109e-05	1.60717e-04	2.20899e-04	9.90560e-05	3.84216e-04	1.49916e-04	2.23535e-04	2.56000e-04	1.33322e-04	9.93941e-05	2.39380e-04	0.00000e+00	9.11472e-05	1.53711e-04	1.17054e-04	4.49002e-05	4.27777e-04	1.89693e-04	1.99602e-04	9.89129e-05	1.58994e-04	7.31676e-05	3.58722e-05	1.53664e-04	8.56128e-05	1.69586e-04	2.32242e-04
TAG(52:6/FA16:1)+NH4	7.65447e-05	0.00000e+00	5.41965e-05	4.26996e-05	4.77991e-05	3.99387e-05	6.72381e-05	3.27202e-05	1.36374e-04	3.50204e-05	3.94304e-05	1.08592e-04	4.85279e-04	7.03352e-05	2.24794e-04	0.00000e+00	6.81944e-05	0.00000e+00	1.01221e-04	3.73042e-05	1.76196e-04	6.55040e-05	5.85868e-05	4.31706e-05	0.00000e+00	2.67698e-05	1.60222e-04	2.43582e-04	3.58716e-05	6.64620e-05	0.00000e+00
TAG(52:6/FA18:1)+NH4	0.00000e+00	0.00000e+00	0.00000e+00	0.00000e+00	0.00000e+00	0.00000e+00	0.00000e+00	0.00000e+00	8.29604e-05	4.60959e-05	0.00000e+00	4.80745e-05	4.65722e-05	0.00000e+00	7.53075e-05	0.00000e+00	0.00000e+00	3.84318e-05	3.28902e-05	0.00000e+00	0.00000e+00	0.00000e+00	0.00000e+00	0.00000e+00	0.00000e+00	0.00000e+00	0.00000e+00	3.99687e-05	2.90743e-05	0.00000e+00	0.00000e+00
TAG(52:6/FA18:2)+NH4	9.79673e-05	4.30965e-05	4.80530e-05	7.41968e-05	5.26008e-05	8.70455e-05	6.96377e-05	4.55225e-05	4.79332e-05	0.00000e+00	9.93793e-05	1.15188e-04	8.67299e-04	8.83470e-05	3.33050e-04	0.00000e+00	0.00000e+00	7.14558e-05	1.10461e-04	0.00000e+00	1.81197e-04	1.33451e-04	1.17090e-04	7.35341e-05	6.43140e-05	1.23116e-04	1.27806e-04	1.51001e-04	6.76276e-05	6.80791e-05	7.88439e-05
TAG(52:6/FA18:3)+NH4	6.82328e-05	6.53413e-05	1.37790e-04	6.60017e-05	4.40088e-05	5.54889e-05	8.36083e-05	4.68631e-05	7.14757e-05	5.46035e-05	6.55589e-05	1.82162e-04	8.53574e-04	0.00000e+00	3.04109e-04	0.00000e+00	7.17891e-05	3.03998e-05	8.76133e-05	8.22607e-05	1.89933e-04	1.19978e-04	6.99597e-05	1.16688e-04	1.00121e-04	1.08244e-04	1.60460e-04	2.36160e-04	6.07520e-05	1.12672e-04	1.03335e-04
TAG(52:6/FA20:4)+NH4	8.91933e-05	0.00000e+00	1.05901e-04	6.21164e-05	1.31641e-04	6.27093e-05	1.23553e-04	0.00000e+00	2.69198e-04	5.71371e-05	7.64745e-05	1.29782e-04	2.09398e-04	7.04011e-05	2.17300e-04	0.00000e+00	0.00000e+00	0.00000e+00	8.05375e-05	6.53081e-05	8.63013e-05	1.22000e-04	9.56109e-05	7.07658e-05	3.39901e-05	2.95449e-05	1.70049e-04	1.94554e-04	3.38207e-05	5.06282e-05	1.05489e-04
TAG(52:6/FA20:5)+NH4	0.00000e+00	0.00000e+00	0.00000e+00	0.00000e+00	3.78036e-05	0.00000e+00	0.00000e+00	0.00000e+00	0.00000e+00	0.00000e+00	0.00000e+00	0.00000e+00	0.00000e+00	0.00000e+00	0.00000e+00	3.20810e-05	0.00000e+00	0.00000e+00	0.00000e+00	4.62068e-05	0.00000e+00	0.00000e+00	5.05748e-05	0.00000e+00	0.00000e+00	0.00000e+00	0.00000e+00	0.00000e+00	0.00000e+00	0.00000e+00	0.00000e+00
TAG(52:6/FA22:6)+NH4	0.000615122	0.000832970	0.000495837	0.000453594	0.000651131	0.000629144	0.000613961	0.000663690	0.000966225	0.000559121	0.000531809	0.000665569	0.000556280	0.000412636	0.000679581	0.000382084	0.000453027	0.000252124	0.000883823	0.000678032	0.002064325	0.000343176	0.000983279	0.000335311	0.000348000	0.000241106	0.000726722	0.000682240	0.000388971	0.000470581	0.000764019
TAG(52:7/FA16:0)+NH4	1.25559e-04	3.88329e-05	0.00000e+00	0.00000e+00	1.26302e-04	0.00000e+00	0.00000e+00	8.76303e-05	0.00000e+00	5.78981e-05	0.00000e+00	1.09684e-04	1.24916e-04	0.00000e+00	2.02658e-04	0.00000e+00	3.67164e-04	1.10876e-04	0.00000e+00	6.41149e-05	6.14969e-05	0.00000e+00	1.19333e-04	0.00000e+00	2.06368e-04	5.22165e-05	1.11574e-04	0.00000e+00	0.00000e+00	9.56601e-05	7.46836e-05
TAG(52:7/FA18:1)+NH4	0.00000e+00	0.00000e+00	0.00000e+00	0.00000e+00	3.84170e-05	0.00000e+00	0.00000e+00	0.00000e+00	0.00000e+00	0.00000e+00	4.72669e-05	0.00000e+00	4.96859e-05	0.00000e+00	0.00000e+00	0.00000e+00	0.00000e+00	0.00000e+00	0.00000e+00	0.00000e+00	0.00000e+00	0.00000e+00	0.00000e+00	0.00000e+00	0.00000e+00	0.00000e+00	0.00000e+00	0.00000e+00	0.00000e+00	0.00000e+00	0.00000e+00
TAG(52:7/FA20:5)+NH4	0.00000e+00	0.00000e+00	0.00000e+00	0.00000e+00	6.37029e-05	4.77200e-05	0.00000e+00	0.00000e+00	0.00000e+00	0.00000e+00	2.85951e-05	0.00000e+00	0.00000e+00	0.00000e+00	0.00000e+00	0.00000e+00	0.00000e+00	0.00000e+00	0.00000e+00	4.72906e-05	0.00000e+00	4.29259e-05	0.00000e+00	0.00000e+00	0.00000e+00	0.00000e+00	0.00000e+00	0.00000e+00	2.18113e-05	0.00000e+00	0.00000e+00
TAG(52:7/FA22:6)+NH4	7.60281e-05	6.94664e-05	7.52371e-05	0.00000e+00	3.39474e-05	8.58258e-05	8.96234e-05	1.12446e-04	0.00000e+00	0.00000e+00	4.40654e-05	8.71444e-05	5.91903e-05	7.27988e-05	8.57895e-05	4.05813e-05	1.38405e-04	0.00000e+00	7.29635e-05	4.34183e-05	1.89257e-04	5.33371e-05	3.74417e-05	6.74308e-05	6.75000e-05	3.75770e-05	1.06183e-04	7.20826e-05	2.65580e-05	2.35610e-05	9.96967e-05
TAG(52:8/FA16:1)+NH4	0.00000e+00	0.00000e+00	0.00000e+00	0.00000e+00	0.00000e+00	7.49834e-05	0.00000e+00	5.65819e-05	0.00000e+00	0.00000e+00	0.00000e+00	0.00000e+00	6.72709e-05	0.00000e+00	1.12235e-04	0.00000e+00	0.00000e+00	0.00000e+00	0.00000e+00	3.34245e-05	5.50796e-05	0.00000e+00	0.00000e+00	3.14456e-05	0.00000e+00	0.00000e+00	0.00000e+00	4.27587e-05	0.00000e+00	0.00000e+00	6.31898e-05
TAG(52:8/FA18:2)+NH4	0.00000e+00	0.00000e+00	0.00000e+00	0.00000e+00	0.00000e+00	0.00000e+00	0.00000e+00	0.00000e+00	0.00000e+00	0.00000e+00	3.47639e-05	0.00000e+00	4.31985e-05	0.00000e+00	5.24808e-05	0.00000e+00	0.00000e+00	0.00000e+00	0.00000e+00	0.00000e+00	2.59247e-05	0.00000e+00	0.00000e+00	0.00000e+00	0.00000e+00	0.00000e+00	0.00000e+00	5.03052e-05	0.00000e+00	0.00000e+00	0.00000e+00
TAG(53:0/FA16:0)+NH4	2.44490e-04	1.41486e-04	2.95140e-04	1.52804e-04	2.51518e-04	4.03098e-04	4.26599e-04	2.07804e-04	4.55527e-04	1.48749e-04	2.96860e-04	3.56398e-04	3.11030e-04	2.45333e-04	4.10947e-04	1.15144e-04	1.83302e-04	1.26668e-04	3.69981e-04	3.16500e-04	8.29133e-04	2.36353e-04	2.95572e-04	2.64221e-04	6.47515e-05	9.33160e-05	3.25485e-04	2.59524e-04	1.15299e-04	1.08125e-04	4.79908e-04
TAG(53:1/FA16:0)+NH4	1.02997e-04	0.00000e+00	7.26984e-05	3.34353e-05	3.86320e-05	8.68629e-05	7.35940e-05	0.00000e+00	0.00000e+00	6.31652e-05	5.71187e-05	8.89937e-05	8.89743e-05	8.58716e-05	6.29775e-05	0.00000e+00	9.37861e-05	0.00000e+00	5.63378e-05	4.36690e-05	1.46985e-04	0.00000e+00	7.03243e-05	4.16961e-05	0.00000e+00	0.00000e+00	9.61890e-05	5.84147e-05	4.48343e-05	6.47549e-05	4.84346e-05
TAG(53:1/FA17:0)+NH4	0.00000e+00	0.00000e+00	0.00000e+00	0.00000e+00	0.00000e+00	0.00000e+00	0.00000e+00	4.88985e-05	0.00000e+00	0.00000e+00	0.00000e+00	0.00000e+00	0.00000e+00	0.00000e+00	6.19015e-05	0.00000e+00	0.00000e+00	0.00000e+00	0.00000e+00	0.00000e+00	0.00000e+00	4.09279e-05	0.00000e+00	0.00000e+00	0.00000e+00	0.00000e+00	0.00000e+00	0.00000e+00	0.00000e+00	0.00000e+00	0.00000e+00
TAG(53:1/FA18:0)+NH4	0.00000e+00	0.00000e+00	4.35282e-05	0.00000e+00	0.00000e+00	0.00000e+00	0.00000e+00	0.00000e+00	0.00000e+00	0.00000e+00	6.16258e-05	0.00000e+00	5.41632e-05	0.00000e+00	0.00000e+00	0.00000e+00	0.00000e+00	0.00000e+00	0.00000e+00	3.40210e-05	0.00000e+00	0.00000e+00	5.92481e-05	0.00000e+00	0.00000e+00	0.00000e+00	0.00000e+00	3.76586e-05	2.69823e-05	0.00000e+00	0.00000e+00
TAG(53:1/FA18:1)+NH4	5.47206e-05	5.24243e-05	4.24711e-05	0.00000e+00	0.00000e+00	3.48523e-05	0.00000e+00	0.00000e+00	8.60339e-05	4.86923e-05	5.72524e-05	0.00000e+00	7.71121e-05	3.31709e-05	9.82807e-05	0.00000e+00	0.00000e+00	6.34100e-05	5.42049e-05	0.00000e+00	3.71707e-05	1.05894e-04	0.00000e+00	0.00000e+00	5.71383e-05	0.00000e+00	5.62723e-05	9.09600e-05	4.09163e-05	0.00000e+00	5.17478e-05
TAG(53:2/FA16:0)+NH4	1.05829e-04	9.06925e-05	4.49610e-05	9.74714e-05	6.69933e-05	1.04486e-04	9.34586e-05	9.81880e-05	6.11308e-05	8.24404e-05	0.00000e+00	1.20864e-04	2.22063e-04	5.01787e-05	2.27262e-04	0.00000e+00	1.00607e-04	6.52341e-05	1.12184e-04	0.00000e+00	7.02747e-05	0.00000e+00	1.08643e-04	6.38032e-05	7.98090e-05	9.96208e-05	5.86248e-05	2.02775e-04	0.00000e+00	4.31306e-05	3.88185e-05
TAG(53:2/FA17:0)+NH4	5.51631e-05	0.00000e+00	6.72727e-05	3.72202e-05	4.65167e-05	0.00000e+00	1.17263e-04	0.00000e+00	9.50310e-05	4.52056e-05	9.62196e-05	1.42079e-04	3.13415e-04	8.97757e-05	4.87315e-05	0.00000e+00	0.00000e+00	0.00000e+00	0.00000e+00	0.00000e+00	6.56724e-05	1.16349e-04	9.88880e-05	3.82466e-05	6.45219e-05	4.76548e-05	6.68922e-05	8.90940e-05	2.98368e-05	4.55095e-05	8.04216e-05
TAG(53:2/FA18:1)+NH4	1.04880e-04	1.09295e-04	1.09138e-04	3.41026e-05	1.18686e-04	4.03841e-05	1.89192e-04	1.71054e-04	1.60369e-04	1.08952e-04	1.03711e-04	1.99455e-04	5.09186e-04	1.25530e-04	3.87902e-04	8.69166e-05	1.24443e-04	9.69745e-05	1.22204e-04	9.31728e-05	1.21779e-04	1.81490e-04	2.34352e-04	1.36547e-04	3.40280e-05	1.05058e-04	1.23673e-04	3.27174e-04	8.39826e-05	1.75316e-04	2.68552e-04
TAG(53:2/FA18:2)+NH4	4.71313e-05	0.00000e+00	0.00000e+00	0.00000e+00	3.29472e-05	0.00000e+00	0.00000e+00	5.36790e-05	0.00000e+00	0.00000e+00	0.00000e+00	0.00000e+00	1.45032e-04	0.00000e+00	9.31556e-05	0.00000e+00	0.00000e+00	0.00000e+00	8.74751e-05	0.00000e+00	9.01028e-05	1.29197e-04	0.00000e+00	0.00000e+00	0.00000e+00	0.00000e+00	6.37459e-05	1.16154e-04	6.05339e-05	4.68055e-05	6.44979e-05
TAG(53:3/FA16:0)+NH4	5.72831e-05	0.00000e+00	0.00000e+00	6.05864e-05	3.13612e-05	4.28161e-05	6.54383e-05	0.00000e+00	1.13759e-04	7.27882e-05	3.85855e-05	8.82698e-05	4.32936e-04	1.04874e-04	1.50351e-04	0.00000e+00	6.30889e-05	5.04705e-05	7.89922e-05	4.13394e-05	1.10453e-04	1.47202e-04	9.65557e-05	1.03499e-04	0.00000e+00	4.34815e-05	1.00807e-04	2.47327e-04	3.67976e-05	3.94675e-05	5.59900e-05
TAG(53:3/FA17:0)+NH4	6.65057e-05	0.00000e+00	3.03950e-05	7.21147e-05	4.10742e-05	6.94745e-05	6.61560e-05	6.03257e-05	1.17706e-04	1.43344e-04	6.57493e-05	1.00519e-04	6.49693e-04	8.40644e-05	1.84460e-04	1.64405e-04	5.82852e-05	6.27377e-05	8.40770e-05	7.11733e-05	1.34236e-04	6.61244e-05	6.11181e-05	8.91647e-05	6.14124e-05	0.00000e+00	2.82297e-04	1.82868e-04	9.32379e-05	0.00000e+00	7.06997e-05
TAG(53:3/FA18:2)+NH4	0.0000617209	0.0000704329	0.0000639025	0.0000866642	0.0000483807	0.0000000000	0.0001356270	0.0000854704	0.0001357240	0.0000746761	0.0000888583	0.0001979700	0.0013422290	0.0000777343	0.0003704710	0.0000000000	0.0000577265	0.0000432303	0.0000788532	0.0000583648	0.0002928490	0.0001772590	0.0000995619	0.0001390010	0.0000000000	0.0000453568	0.0002972820	0.0003832050	0.0000757453	0.0000839475	0.0001423980
TAG(53:4/FA16:0)+NH4	5.83067e-05	6.78115e-05	5.49228e-05	0.00000e+00	5.09890e-05	3.94348e-05	0.00000e+00	0.00000e+00	6.56048e-05	0.00000e+00	0.00000e+00	7.32105e-05	1.76826e-04	5.97208e-05	5.19569e-05	0.00000e+00	0.00000e+00	0.00000e+00	3.30626e-05	0.00000e+00	5.85351e-05	5.54523e-05	7.15690e-05	1.22812e-04	0.00000e+00	5.72435e-05	5.82462e-05	7.16679e-05	0.00000e+00	0.00000e+00	0.00000e+00
TAG(53:4/FA17:0)+NH4	0.0000627637	0.0000521797	0.0001068440	0.0000768342	0.0000712421	0.0000820155	0.0000857387	0.0000667174	0.0001098380	0.0000000000	0.0001143440	0.0002084420	0.0011765360	0.0000401928	0.0001216720	0.0009025050	0.0000683231	0.0000746198	0.0001993890	0.0000365153	0.0002001360	0.0000906672	0.0000956819	0.0002416720	0.0000471100	0.0000544418	0.0002281810	0.0003564030	0.0000568186	0.0000726128	0.0000593941
TAG(53:4/FA18:2)+NH4	1.05947e-04	0.00000e+00	1.54960e-04	1.35310e-04	1.03187e-04	1.09488e-04	1.97530e-04	7.55372e-05	0.00000e+00	1.36450e-04	1.05786e-04	2.73510e-04	1.73542e-03	2.58154e-04	6.45027e-04	0.00000e+00	9.77286e-05	2.09800e-04	1.89607e-04	8.90983e-05	3.22625e-04	2.08250e-04	1.15106e-04	1.18058e-04	6.92039e-05	7.12010e-05	4.77143e-04	3.38480e-04	8.96765e-05	1.01137e-04	7.27768e-05
TAG(53:4/FA18:3)+NH4	3.79702e-05	0.00000e+00	0.00000e+00	0.00000e+00	0.00000e+00	0.00000e+00	0.00000e+00	0.00000e+00	0.00000e+00	0.00000e+00	0.00000e+00	0.00000e+00	1.25690e-04	0.00000e+00	6.94251e-05	0.00000e+00	0.00000e+00	0.00000e+00	0.00000e+00	0.00000e+00	3.86181e-05	0.00000e+00	0.00000e+00	0.00000e+00	5.05472e-05	0.00000e+00	0.00000e+00	6.98381e-05	2.72476e-05	0.00000e+00	4.05473e-05
TAG(53:4/FA20:4)+NH4	6.81591e-05	0.00000e+00	0.00000e+00	5.22188e-05	9.32676e-05	7.94316e-05	1.61995e-04	5.45852e-05	5.46556e-05	6.06782e-05	7.66908e-05	1.25968e-04	1.14467e-04	5.35147e-05	1.05666e-04	0.00000e+00	5.43669e-05	4.01521e-05	1.09062e-04	1.04799e-04	1.08710e-04	0.00000e+00	8.33271e-05	5.03863e-05	1.41308e-04	4.35040e-05	1.15583e-04	1.01848e-04	3.25318e-05	0.00000e+00	8.76904e-05
TAG(53:5/FA20:4)+NH4	1.34217e-04	5.64809e-05	3.78702e-05	5.48136e-05	1.21319e-04	6.70506e-05	5.35327e-05	1.24713e-04	1.70862e-04	1.20569e-04	6.42411e-05	0.00000e+00	1.43898e-04	9.29672e-05	1.80404e-04	1.18896e-04	8.82578e-05	5.46703e-05	6.84509e-05	4.68941e-05	8.70533e-05	4.83695e-05	5.36793e-05	5.51001e-05	5.02835e-05	2.40133e-05	3.36196e-05	1.54297e-04	4.42838e-05	5.04883e-05	6.11109e-05
TAG(53:6/FA20:4)+NH4	6.81087e-05	0.00000e+00	0.00000e+00	3.15043e-05	8.37305e-05	4.86805e-05	0.00000e+00	0.00000e+00	0.00000e+00	0.00000e+00	0.00000e+00	0.00000e+00	1.14085e-04	4.58963e-05	1.43302e-04	0.00000e+00	0.00000e+00	0.00000e+00	0.00000e+00	0.00000e+00	4.31805e-05	0.00000e+00	0.00000e+00	0.00000e+00	0.00000e+00	2.67488e-05	4.40831e-05	9.04161e-05	0.00000e+00	4.88509e-05	0.00000e+00
TAG(54:0/FA16:0)+NH4	0.00000e+00	8.46705e-05	1.01762e-04	3.02773e-05	1.32706e-04	8.74591e-05	1.52633e-04	4.70887e-05	1.68860e-04	5.53142e-05	2.78094e-05	2.20269e-04	1.34152e-04	5.87940e-05	2.16790e-04	1.26477e-04	0.00000e+00	2.81359e-04	1.11319e-04	0.00000e+00	1.88480e-04	0.00000e+00	1.55401e-04	0.00000e+00	0.00000e+00	2.81624e-05	8.83201e-05	6.36846e-05	1.46973e-04	1.50045e-04	1.30380e-04
TAG(54:0/FA18:0)+NH4	1.41897e-04	2.00820e-04	6.59235e-05	0.00000e+00	1.11964e-04	0.00000e+00	5.95177e-05	1.60477e-04	0.00000e+00	1.31352e-04	1.30904e-04	0.00000e+00	3.10506e-05	1.54105e-04	0.00000e+00	1.27919e-04	2.25967e-04	0.00000e+00	0.00000e+00	0.00000e+00	2.62488e-04	1.21709e-04	1.51201e-04	0.00000e+00	0.00000e+00	0.00000e+00	2.06104e-04	0.00000e+00	0.00000e+00	3.60848e-05	2.70618e-04
TAG(54:1/FA16:0)+NH4	1.29210e-04	7.73076e-05	3.96049e-05	4.86966e-05	6.76943e-05	9.12998e-05	1.56355e-04	4.42431e-05	1.34127e-04	0.00000e+00	0.00000e+00	5.54712e-05	1.07628e-04	1.18123e-04	1.56247e-04	1.32192e-04	0.00000e+00	0.00000e+00	4.76222e-05	0.00000e+00	9.21516e-05	1.13682e-04	8.83070e-05	3.70821e-05	0.00000e+00	4.10831e-05	6.51616e-05	1.63269e-04	0.00000e+00	6.92492e-05	1.38406e-04
TAG(54:1/FA18:0)+NH4	1.89775e-04	9.14676e-05	7.07392e-05	1.20867e-04	1.65904e-04	2.17511e-04	2.89301e-04	1.50415e-04	8.88779e-05	1.37108e-04	4.42902e-05	2.16538e-04	3.08700e-04	4.09060e-04	2.17416e-04	1.42284e-04	1.18527e-04	8.74391e-05	1.44508e-04	8.76815e-05	2.58378e-04	2.21862e-04	1.76887e-04	1.52622e-04	6.38585e-05	8.28792e-05	1.96362e-04	2.08156e-04	1.50162e-04	2.09250e-04	1.41689e-04
TAG(54:1/FA18:1)+NH4	3.46576e-04	1.05460e-04	6.65532e-05	1.35911e-04	1.38310e-04	1.79597e-04	3.32198e-04	2.30543e-04	1.33138e-04	1.30175e-04	1.68759e-04	3.66733e-04	3.72429e-04	3.14545e-04	4.63965e-04	1.12416e-04	1.72369e-04	7.47174e-05	2.50075e-04	1.46583e-04	3.31579e-04	1.71854e-04	1.49983e-04	9.72805e-05	1.24989e-04	1.42731e-04	3.22555e-04	3.01555e-04	1.52612e-04	1.24064e-04	2.97922e-04
TAG(54:1/FA20:0)+NH4	0.000300949	0.000231921	0.000189126	0.000133371	0.000274324	0.000206267	0.000293317	0.000207217	0.000371304	0.000132873	0.000146165	0.000100453	0.000169591	0.000226681	0.000307827	0.000236156	0.000131211	0.000083125	0.000256189	0.000198901	0.000385663	0.000246841	0.000339160	0.000303513	0.000154838	0.000110052	0.000194310	0.000281496	0.000116231	0.000154193	0.000300716
TAG(54:1/FA20:1)+NH4	1.75057e-04	5.86853e-05	0.00000e+00	4.62725e-05	7.28151e-05	6.31311e-05	1.94533e-04	1.06480e-04	6.14085e-05	7.63354e-05	4.87790e-05	8.20543e-05	9.90045e-05	9.04161e-05	1.40442e-04	7.12263e-05	0.00000e+00	4.71713e-05	1.02968e-04	4.00289e-05	1.04053e-04	9.24216e-05	9.98721e-05	0.00000e+00	1.22948e-04	5.43510e-05	5.59891e-05	1.01937e-04	0.00000e+00	7.78916e-05	1.04164e-04
TAG(54:2/FA16:0)+NH4	3.24199e-04	3.42666e-04	1.36439e-04	1.41836e-04	2.36060e-04	1.55319e-04	2.88566e-04	1.43736e-04	2.16137e-04	1.39293e-04	9.63808e-05	3.65620e-04	3.57681e-04	3.54523e-04	4.86932e-04	1.17927e-04	1.14164e-04	1.18382e-04	3.19951e-04	1.38822e-04	4.12630e-04	2.17713e-04	2.03464e-04	1.64749e-04	1.58939e-04	1.28027e-04	1.75010e-04	3.70675e-04	1.51312e-04	1.49383e-04	3.27009e-04
TAG(54:2/FA18:0)+NH4	0.000696866	0.000410821	0.000385314	0.000283832	0.000540825	0.000556755	0.001003902	0.000544913	0.000669030	0.000352213	0.000405722	0.001131275	0.002921689	0.000589121	0.001559118	0.000342011	0.000650592	0.000388477	0.000601847	0.000396562	0.001269269	0.000690408	0.000543498	0.000267750	0.000476452	0.000318441	0.000750164	0.000894457	0.000619867	0.000611226	0.000736524
TAG(54:2/FA18:1)+NH4	0.001632192	0.001242935	0.000839186	0.000617577	0.000873302	0.001313469	0.002653959	0.001290480	0.001025330	0.000640328	0.001272994	0.002216910	0.006023797	0.001888005	0.002923704	0.000701821	0.001234530	0.000562600	0.001266349	0.000720493	0.003044306	0.001177190	0.001168555	0.000834321	0.000737988	0.000536526	0.001487665	0.001614888	0.001104905	0.001029506	0.001640481
TAG(54:2/FA18:2)+NH4	5.81696e-05	9.43431e-05	1.23598e-04	1.35306e-04	1.28933e-04	1.23306e-04	2.33678e-04	0.00000e+00	9.66979e-05	1.32646e-04	8.54943e-05	3.20152e-04	5.88263e-04	1.75037e-04	2.44822e-04	1.13089e-04	8.90098e-05	8.97468e-05	1.14738e-04	7.21516e-05	1.61924e-04	1.81761e-04	7.46645e-05	3.27153e-05	6.36581e-05	6.65811e-05	2.21881e-04	2.41334e-04	7.29330e-05	9.41852e-05	1.70682e-04
TAG(54:2/FA20:0)+NH4	1.03071e-04	9.63861e-05	9.91008e-05	6.84855e-05	1.25328e-04	7.08440e-05	2.20690e-04	5.76164e-05	1.01825e-04	0.00000e+00	5.56301e-05	1.14391e-04	1.07110e-04	9.04084e-05	1.05167e-04	7.12717e-05	1.18904e-04	5.48258e-05	0.00000e+00	5.60935e-05	7.98764e-05	5.88486e-05	7.07256e-05	1.70923e-04	6.18691e-05	4.35010e-05	1.20997e-04	1.10651e-04	2.65517e-05	3.85196e-05	1.20921e-04
TAG(54:2/FA20:1)+NH4	0.000300442	0.000279787	0.000152883	0.000157201	0.000151464	0.000186960	0.000401181	0.000145396	0.000178213	0.000275869	0.000208262	0.000165408	0.000414474	0.000290765	0.000674628	0.000211811	0.000130143	0.000127330	0.000255132	0.000187044	0.000318165	0.000160369	0.000315585	0.000242850	0.000203162	0.000116134	0.000266550	0.000293013	0.000131854	0.000210589	0.000349182
TAG(54:2/FA20:2)+NH4	5.71884e-05	7.81100e-05	8.18020e-05	5.04344e-05	5.99486e-05	0.00000e+00	7.22383e-05	9.87014e-05	7.21106e-05	0.00000e+00	8.17479e-05	5.50411e-05	8.64625e-05	0.00000e+00	7.64369e-05	5.30462e-05	7.80216e-05	7.00350e-05	4.18300e-05	4.62147e-05	4.35044e-05	9.59358e-05	4.58675e-05	4.65215e-05	8.38232e-05	3.32105e-05	5.60403e-05	6.80553e-05	7.00884e-05	6.25559e-05	8.71477e-05
TAG(54:3/FA16:0)+NH4	0.000503511	0.000358236	0.000398929	0.000261353	0.000531269	0.000287492	0.000413905	0.000401341	0.000456541	0.000338263	0.000420878	0.000479861	0.000918816	0.000376126	0.000506105	0.000177164	0.000310660	0.000189297	0.000663570	0.000276176	0.000919559	0.000444524	0.000368773	0.000344740	0.000242187	0.000146037	0.000517950	0.000642664	0.000405075	0.000332799	0.000337907
TAG(54:3/FA16:1)+NH4	1.04203e-04	0.00000e+00	3.69098e-05	3.56836e-05	6.84245e-05	0.00000e+00	9.91867e-05	0.00000e+00	0.00000e+00	0.00000e+00	4.66874e-05	0.00000e+00	8.73789e-05	6.60938e-05	1.61819e-04	6.90174e-05	0.00000e+00	3.71938e-05	7.42193e-05	5.15034e-05	5.48121e-05	0.00000e+00	5.01150e-05	0.00000e+00	0.00000e+00	0.00000e+00	5.23457e-05	4.97676e-05	5.00112e-05	6.98963e-05	3.44619e-05
TAG(54:3/FA18:0)+NH4	0.000759740	0.000461344	0.000658469	0.000567135	0.000739284	0.000618100	0.001013844	0.000398159	0.000931686	0.000534425	0.000800033	0.001937080	0.007838924	0.000662860	0.002172960	0.000179496	0.000348654	0.000451834	0.000836004	0.000523370	0.001652944	0.001096870	0.000799211	0.000528421	0.000675902	0.000479119	0.001741954	0.001981898	0.000784167	0.000564603	0.000766813
TAG(54:3/FA18:1)+NH4	0.002827829	0.003402406	0.003703735	0.002006215	0.003403075	0.003989258	0.004908619	0.002135871	0.002913972	0.002537111	0.006184718	0.010108466	0.040894669	0.004386239	0.009607719	0.001428455	0.004095626	0.003155467	0.003675859	0.001836178	0.015046658	0.005144621	0.003331820	0.002626690	0.002269128	0.002001104	0.007664837	0.009291759	0.006346367	0.002581492	0.005086545
TAG(54:3/FA18:2)+NH4	0.000764466	0.000475520	0.000535379	0.000536578	0.000886351	0.000632617	0.001424233	0.000410008	0.000626336	0.000448441	0.000721057	0.002288645	0.009893629	0.000984946	0.002436100	0.000228263	0.000543114	0.000533052	0.000828106	0.000352275	0.001992094	0.001646987	0.000818484	0.000611854	0.000329650	0.000334397	0.002189913	0.002707095	0.000683804	0.000468566	0.000552148
TAG(54:3/FA18:3)+NH4	0.00000e+00	0.00000e+00	0.00000e+00	0.00000e+00	4.18363e-05	0.00000e+00	1.16180e-04	0.00000e+00	0.00000e+00	0.00000e+00	0.00000e+00	5.79406e-05	4.54410e-05	0.00000e+00	5.68491e-05	0.00000e+00	0.00000e+00	0.00000e+00	0.00000e+00	0.00000e+00	0.00000e+00	0.00000e+00	0.00000e+00	0.00000e+00	0.00000e+00	0.00000e+00	6.31741e-05	0.00000e+00	0.00000e+00	0.00000e+00	1.21880e-04
TAG(54:3/FA20:1)+NH4	1.03183e-04	1.08649e-04	6.52158e-05	6.77027e-05	1.64250e-04	1.20374e-04	2.49285e-04	9.58072e-05	2.20648e-04	9.28998e-05	1.02396e-04	2.16135e-04	4.07669e-04	1.74906e-04	3.11659e-04	7.27994e-05	7.71099e-05	9.02752e-05	9.83512e-05	9.14505e-05	1.43859e-04	1.49218e-04	2.10245e-04	1.54321e-04	8.85280e-05	4.82851e-05	1.71093e-04	1.41157e-04	7.09535e-05	1.08276e-04	1.88358e-04
TAG(54:3/FA20:2)+NH4	2.23050e-04	1.53722e-04	1.46417e-04	1.07763e-04	2.88841e-04	1.53284e-04	3.26842e-04	1.20808e-04	1.32044e-04	1.72873e-04	2.30226e-04	2.15438e-04	4.49393e-04	1.96173e-04	2.49090e-04	1.63439e-04	1.37753e-04	9.82864e-05	1.93527e-04	1.00957e-04	3.12994e-04	1.91883e-04	2.06053e-04	1.55530e-04	1.18907e-04	8.33028e-05	1.72456e-04	2.13438e-04	1.83698e-04	1.52080e-04	1.44068e-04
TAG(54:3/FA20:3)+NH4	0.000265901	0.000263979	0.000254432	0.000213741	0.000447321	0.000190101	0.000453942	0.000207962	0.000377664	0.000249227	0.000233953	0.000233177	0.000286440	0.000299065	0.000324841	0.000230950	0.000272154	0.000155173	0.000524716	0.000272665	0.000515894	0.000270568	0.000418964	0.000190434	0.000138966	0.000189738	0.000281479	0.000431973	0.000282033	0.000223130	0.000314122
TAG(54:4/FA16:0)+NH4	0.001609701	0.001147538	0.001060382	0.000971271	0.001516535	0.001226608	0.001623773	0.001164813	0.001345720	0.000951059	0.001209499	0.001745415	0.002096906	0.001173372	0.001589907	0.000776983	0.000950166	0.000854149	0.001904215	0.001765432	0.003183720	0.001504329	0.001682898	0.001013031	0.000999158	0.000745003	0.001662621	0.002006174	0.001299855	0.000780766	0.001929790
TAG(54:4/FA16:1)+NH4	9.64936e-05	7.64080e-05	0.00000e+00	2.81284e-05	9.26432e-05	9.31357e-05	1.31291e-04	8.67119e-05	1.57160e-04	1.03928e-04	2.87897e-05	9.11378e-05	2.67193e-04	0.00000e+00	1.09426e-04	4.69070e-05	0.00000e+00	6.63212e-05	0.00000e+00	0.00000e+00	1.34902e-04	6.31275e-05	7.60253e-05	6.37541e-05	6.75740e-05	2.44304e-05	5.60434e-05	1.17535e-04	0.00000e+00	0.00000e+00	1.13786e-04
TAG(54:4/FA18:0)+NH4	0.000986033	0.000645484	0.000860602	0.000608632	0.001082090	0.001056357	0.001187097	0.000873795	0.000802817	0.000775764	0.000842973	0.002402608	0.008569498	0.000994335	0.002871593	0.000510243	0.000709548	0.000768701	0.001200670	0.000962249	0.001903560	0.001962592	0.001349806	0.000816379	0.000590111	0.000656462	0.002101606	0.002793902	0.001076284	0.000610083	0.001519902
TAG(54:4/FA18:1)+NH4	0.003873019	0.003175594	0.005611033	0.003712944	0.005342971	0.004117619	0.006499456	0.002413365	0.004518882	0.002722710	0.006439903	0.017883775	0.091825659	0.005166216	0.023153941	0.001395515	0.003996124	0.003465003	0.006231314	0.003195852	0.013771231	0.008721899	0.006997004	0.003485429	0.002618652	0.002974449	0.016653916	0.021776473	0.006539419	0.003637521	0.006574758
TAG(54:4/FA18:2)+NH4	0.003050952	0.002125232	0.003011369	0.002299229	0.003579877	0.003050361	0.004005324	0.001318378	0.002679510	0.001437198	0.003564985	0.011349691	0.050997146	0.003537520	0.013704287	0.000775739	0.001660887	0.002149880	0.003385107	0.001696921	0.010216237	0.006125774	0.004035201	0.002329776	0.001285998	0.002028385	0.010340780	0.014284668	0.003099169	0.002297118	0.004442914
TAG(54:4/FA18:3)+NH4	0.0001613710	0.0001187290	0.0001585340	0.0001139740	0.0001209770	0.0001286950	0.0001666130	0.0000424262	0.0001721890	0.0000825496	0.0001324410	0.0003812730	0.0013973160	0.0001500850	0.0005481520	0.0000000000	0.0001753450	0.0000721694	0.0001359360	0.0000361051	0.0003433290	0.0002691620	0.0002258990	0.0000661819	0.0000632345	0.0000866598	0.0003861490	0.0003168220	0.0001503130	0.0000603615	0.0001998790
TAG(54:4/FA20:1)+NH4	0.00000e+00	0.00000e+00	3.36069e-05	2.05250e-05	2.72305e-05	0.00000e+00	0.00000e+00	0.00000e+00	0.00000e+00	0.00000e+00	0.00000e+00	7.45705e-05	1.73255e-04	0.00000e+00	8.58887e-05	0.00000e+00	0.00000e+00	5.25745e-05	3.54028e-05	0.00000e+00	0.00000e+00	0.00000e+00	0.00000e+00	5.12026e-05	0.00000e+00	0.00000e+00	9.65998e-05	7.11158e-05	0.00000e+00	0.00000e+00	5.62099e-05
TAG(54:4/FA20:2)+NH4	1.12645e-04	6.51599e-05	9.27175e-05	1.15797e-04	1.54854e-04	9.88270e-05	1.77932e-04	1.35783e-04	8.60797e-05	8.89787e-05	9.07409e-05	1.62305e-04	7.67112e-04	1.03397e-04	3.19970e-04	5.80118e-05	0.00000e+00	1.10656e-04	8.13240e-05	5.46801e-05	1.64332e-04	1.41194e-04	6.87915e-05	9.00451e-05	9.45466e-05	4.38965e-05	1.84246e-04	3.42038e-04	1.14570e-04	1.26382e-04	1.85060e-04
TAG(54:4/FA20:3)+NH4	0.000829535	0.000508352	0.000325633	0.000517671	0.000871680	0.000508114	0.000826953	0.000581751	0.000903431	0.000419503	0.000557755	0.000901014	0.001111882	0.000609647	0.000869334	0.000332547	0.000392934	0.000286009	0.000814508	0.000628619	0.001231777	0.000769921	0.000680227	0.000705330	0.000417247	0.000244915	0.000566017	0.000902438	0.000573398	0.000411559	0.000921435
TAG(54:4/FA20:4)+NH4	0.003710822	0.003172247	0.002914734	0.002000308	0.004511490	0.003133515	0.004791198	0.003177192	0.003733369	0.002867638	0.003573580	0.004722069	0.004174499	0.002547282	0.004564903	0.002684461	0.002139661	0.002274752	0.004915694	0.004083757	0.005390499	0.003497495	0.003770019	0.002666456	0.002469718	0.001513544	0.004384343	0.003966804	0.003813681	0.002661883	0.003628760
TAG(54:4/FA22:4)+NH4	0.000571275	0.000277112	0.000430908	0.000349736	0.000375740	0.000385356	0.000479877	0.000471467	0.000484930	0.000416722	0.000415054	0.000573676	0.000505018	0.000465898	0.000648393	0.000284268	0.000304445	0.000288545	0.000641011	0.000554775	0.001511075	0.000354465	0.000391167	0.000371429	0.000367047	0.000211919	0.000454506	0.000579327	0.000623151	0.000233507	0.000526197
TAG(54:5/FA16:0)+NH4	0.002856550	0.001631556	0.001718800	0.001247282	0.002737052	0.003052524	0.002681812	0.002085752	0.002627002	0.001728524	0.002318832	0.002942283	0.003138139	0.001888775	0.003311457	0.001441646	0.001505636	0.001195523	0.002927652	0.002071657	0.005762708	0.002103944	0.003182503	0.002267282	0.001533440	0.000781559	0.001969971	0.002762777	0.001649856	0.001873108	0.003316264
TAG(54:5/FA16:1)+NH4	1.22501e-04	1.81435e-04	1.64916e-04	8.31003e-05	1.24678e-04	1.86505e-04	1.83335e-04	1.70236e-04	1.58908e-04	1.40690e-04	2.28193e-04	3.02664e-04	5.03434e-04	2.41358e-04	2.93588e-04	8.03126e-05	7.03952e-05	6.23670e-05	2.33394e-04	9.20794e-05	4.60070e-04	2.08219e-04	3.24880e-04	2.17938e-04	7.65438e-05	8.24408e-05	2.13580e-04	1.89528e-04	1.41518e-04	1.01097e-04	1.91368e-04
TAG(54:5/FA18:0)+NH4	0.0001613630	0.0001781560	0.0001473030	0.0000670484	0.0001657120	0.0002234930	0.0002069310	0.0001900020	0.0001510580	0.0001620330	0.0001762370	0.0003062780	0.0012201710	0.0002208730	0.0006031640	0.0000620550	0.0000547411	0.0001373140	0.0003763930	0.0000780526	0.0002308850	0.0002735990	0.0001688850	0.0001631910	0.0001245270	0.0001122940	0.0002063450	0.0005090330	0.0001876550	0.0001230870	0.0002569170
TAG(54:5/FA18:1)+NH4	0.003994569	0.002677522	0.004345688	0.003222280	0.005808716	0.005598069	0.007247778	0.003290483	0.003428842	0.002797895	0.005897116	0.012883930	0.063354465	0.005975844	0.018970776	0.001594093	0.002836594	0.003388536	0.006195175	0.003298845	0.012087984	0.009560607	0.006886703	0.004208394	0.002175650	0.002075273	0.013969576	0.017925505	0.005851792	0.003803081	0.006576163
TAG(54:5/FA18:2)+NH4	0.003964665	0.002604582	0.003973475	0.004497827	0.005812192	0.006114234	0.008186616	0.002630560	0.003437498	0.002934593	0.005541378	0.020865802	0.106108016	0.007687609	0.028897106	0.001335632	0.002412452	0.002900052	0.006540026	0.002883698	0.013082173	0.014552458	0.009068456	0.005259240	0.002423088	0.003262788	0.020511343	0.029321414	0.005386936	0.004051084	0.008688139
TAG(54:5/FA18:3)+NH4	0.000516557	0.000622767	0.000545348	0.000302537	0.000557087	0.000498706	0.000841093	0.000243360	0.000342699	0.000483580	0.000963259	0.001913741	0.007752179	0.000840757	0.002452582	0.000188549	0.000752932	0.000705174	0.000863618	0.000389463	0.002094110	0.001345712	0.000680253	0.000503383	0.000299593	0.000289131	0.001052834	0.002375954	0.001339081	0.000326923	0.000811257
TAG(54:5/FA20:2)+NH4	0.00000e+00	0.00000e+00	0.00000e+00	3.08794e-05	3.57189e-05	6.27645e-05	0.00000e+00	0.00000e+00	0.00000e+00	4.19608e-05	0.00000e+00	3.76872e-05	2.72677e-04	0.00000e+00	6.70889e-05	0.00000e+00	0.00000e+00	0.00000e+00	0.00000e+00	0.00000e+00	1.06310e-04	0.00000e+00	4.56322e-05	5.67460e-05	0.00000e+00	0.00000e+00	7.15679e-05	1.15313e-04	0.00000e+00	0.00000e+00	0.00000e+00
TAG(54:5/FA20:3)+NH4	0.000272605	0.000264603	0.000232979	0.000198004	0.000412518	0.000330639	0.000512287	0.000351562	0.000302301	0.000268658	0.000295911	0.000279192	0.001269015	0.000385722	0.000638998	0.000224546	0.000204704	0.000100555	0.000340857	0.000204005	0.000343133	0.000538790	0.000313809	0.000287856	0.000187170	0.000146332	0.000449581	0.000704634	0.000205262	0.000181061	0.000383440
TAG(54:5/FA20:4)+NH4	0.008507511	0.004257560	0.005266245	0.004058299	0.011713130	0.006025038	0.010528089	0.006590683	0.008719343	0.003756007	0.007259009	0.012729807	0.010220239	0.007342211	0.011465176	0.003893234	0.003464692	0.003674779	0.009201607	0.007058504	0.009970720	0.009493312	0.009478635	0.007709058	0.003087933	0.002879508	0.006674583	0.007914596	0.006982578	0.005536460	0.010006929
TAG(54:5/FA20:5)+NH4	7.95523e-05	0.00000e+00	3.12804e-05	2.80803e-05	3.42017e-05	1.03815e-04	1.03393e-04	6.30806e-05	1.47332e-04	6.03067e-05	0.00000e+00	1.35322e-04	5.57623e-05	1.10342e-04	1.09189e-04	6.12200e-05	1.02216e-04	1.08390e-04	1.06514e-04	5.68165e-05	1.10333e-04	0.00000e+00	7.46396e-05	6.82450e-05	0.00000e+00	0.00000e+00	0.00000e+00	9.15085e-05	6.93012e-05	0.00000e+00	5.49846e-05
TAG(54:5/FA22:4)+NH4	1.15112e-04	5.95736e-05	1.50364e-04	1.09960e-04	1.21212e-04	1.52053e-04	1.21462e-04	1.60121e-04	1.37509e-04	8.84418e-05	1.20152e-04	7.97452e-05	1.19274e-04	1.90116e-04	1.83771e-04	1.45541e-04	8.52690e-05	9.07733e-05	1.87440e-04	1.15803e-04	5.32029e-04	1.09284e-04	1.30296e-04	9.02436e-05	1.06470e-04	1.13804e-04	1.13616e-04	2.32303e-04	9.68390e-05	1.04813e-04	1.56444e-04
TAG(54:5/FA22:5)+NH4	0.002466454	0.001199763	0.001270030	0.000769545	0.001601509	0.002620230	0.001979250	0.001780308	0.001410717	0.001278855	0.001211951	0.001690149	0.001958906	0.001182051	0.001752838	0.001164795	0.001490112	0.000768078	0.002128788	0.001629546	0.008733681	0.001523632	0.001955114	0.001556704	0.001053393	0.000491640	0.001402179	0.001930125	0.001443340	0.001614544	0.003751157
TAG(54:6/FA16:0)+NH4	0.005219047	0.003806354	0.003080629	0.002782818	0.004679652	0.004820054	0.004277348	0.003842522	0.005124347	0.003984079	0.003334491	0.004851832	0.004134098	0.003544286	0.005999126	0.003185285	0.002975770	0.001655980	0.005588764	0.005101979	0.011584606	0.003180929	0.007086692	0.003548096	0.003128350	0.001562103	0.003693368	0.005409231	0.004033415	0.003352603	0.005500715
TAG(54:6/FA16:1)+NH4	3.07554e-04	1.99329e-04	7.51896e-05	1.80829e-04	2.60158e-04	3.08210e-04	2.53149e-04	1.85598e-04	2.20728e-04	9.01235e-05	1.52000e-04	2.25135e-04	3.41200e-04	1.75954e-04	2.83936e-04	1.01733e-04	8.20119e-05	0.00000e+00	1.96240e-04	1.67836e-04	6.29859e-04	1.98774e-04	2.98020e-04	2.84864e-04	9.35821e-05	8.77978e-05	1.76238e-04	3.31644e-04	1.09510e-04	1.86802e-04	3.82861e-04
TAG(54:6/FA18:1)+NH4	0.000687697	0.000620956	0.000858496	0.000440274	0.000861855	0.000846241	0.001089582	0.000466889	0.000391045	0.000422723	0.000753372	0.002621461	0.009023551	0.001269560	0.004643125	0.000390676	0.000808805	0.000591185	0.001424849	0.000362762	0.001801133	0.001509429	0.001070518	0.000814378	0.000252873	0.000360965	0.001621211	0.003253224	0.000914116	0.000769658	0.001809415
TAG(54:6/FA18:2)+NH4	0.003863032	0.001929575	0.003569400	0.002924222	0.005222583	0.006411105	0.009041931	0.002646986	0.002705006	0.002453490	0.003453688	0.015912434	0.066525372	0.008043587	0.021829983	0.001173533	0.001902698	0.002847448	0.004525519	0.002890797	0.008695828	0.011123150	0.008055592	0.005474320	0.002162753	0.002253346	0.012718826	0.023972695	0.003799320	0.004007466	0.009667297
TAG(54:6/FA18:3)+NH4	0.000604217	0.000535948	0.000765518	0.000474462	0.000759931	0.001002251	0.000851901	0.000589175	0.000380379	0.000598024	0.000775823	0.002578994	0.009335449	0.001509205	0.004272621	0.000223697	0.000577981	0.000513798	0.001251767	0.000334457	0.002275065	0.002158132	0.001115593	0.000832884	0.000272028	0.000456624	0.001946149	0.003991147	0.000938004	0.000774529	0.001999701
TAG(54:6/FA20:3)+NH4	1.36234e-04	0.00000e+00	3.59476e-05	5.23796e-05	6.62629e-05	8.01745e-05	5.75557e-05	4.64707e-05	5.34039e-05	0.00000e+00	5.32638e-05	1.17673e-04	3.38253e-04	7.26122e-05	1.31881e-04	5.24879e-05	5.89841e-05	5.34673e-05	6.15771e-05	2.34731e-05	6.87986e-05	6.11288e-05	1.27037e-04	3.45428e-05	0.00000e+00	4.66222e-05	1.05136e-04	1.63390e-04	6.12323e-05	6.81112e-05	9.20164e-05
TAG(54:6/FA20:4)+NH4	0.002687242	0.001108524	0.001813476	0.001122689	0.004438434	0.002467794	0.003760718	0.002128061	0.001766403	0.002107365	0.002066144	0.004166195	0.005972751	0.003125901	0.008058504	0.001684402	0.000937880	0.001134320	0.002814171	0.001976378	0.002429690	0.002983050	0.003341787	0.002671632	0.001266393	0.001050797	0.002899413	0.004655717	0.001574763	0.001800283	0.004384179
TAG(54:6/FA20:5)+NH4	1.48893e-04	9.96043e-05	1.40509e-04	6.53910e-05	1.79417e-04	3.67999e-04	3.03214e-04	1.60739e-04	2.02175e-04	1.60660e-04	1.54954e-04	2.01519e-04	3.32773e-04	1.92168e-04	4.37812e-04	9.54034e-05	2.34801e-04	1.13155e-04	2.02074e-04	1.37613e-04	2.98846e-04	2.17873e-04	2.46226e-04	2.33296e-04	7.34322e-05	1.43193e-04	2.20777e-04	3.20963e-04	9.56491e-05	1.06129e-04	2.55901e-04
TAG(54:6/FA22:5)+NH4	0.000547975	0.000461217	0.000208872	0.000146093	0.000461539	0.000618897	0.000493870	0.000368321	0.000512099	0.000239063	0.000222867	0.000414728	0.000461627	0.000327559	0.000550850	0.000163683	0.000283379	0.000130720	0.000599492	0.000335383	0.002182900	0.000394962	0.000517154	0.000452938	0.000188547	0.000180733	0.000270433	0.000454415	0.000346604	0.000288610	0.000908583
TAG(54:6/FA22:6)+NH4	0.017977542	0.012095774	0.012377193	0.011063639	0.015834657	0.015648860	0.013678022	0.015196799	0.019445345	0.012458229	0.010514940	0.014761796	0.011188295	0.011401386	0.018624214	0.013684726	0.012173132	0.005634811	0.020140005	0.019341656	0.031260990	0.008684147	0.029352575	0.011038301	0.008713151	0.007482032	0.012449805	0.017790234	0.013376159	0.009028747	0.017696442
TAG(54:7/FA16:1)+NH4	3.93873e-04	1.41958e-04	2.45606e-04	1.79941e-04	4.02270e-04	7.16991e-04	3.70280e-04	3.12928e-04	3.49808e-04	2.60335e-04	2.38833e-04	3.72945e-04	4.02305e-04	3.03273e-04	6.22605e-04	3.24629e-04	1.55237e-04	8.44627e-05	4.74793e-04	3.64632e-04	7.95234e-04	3.19372e-04	5.91889e-04	3.35440e-04	3.07117e-04	1.68828e-04	3.19253e-04	6.22141e-04	2.37044e-04	2.09004e-04	3.87309e-04
TAG(54:7/FA18:1)+NH4	9.77086e-05	2.34111e-04	1.09300e-04	7.64846e-05	8.86047e-05	2.17135e-04	2.20729e-04	9.74205e-05	1.18576e-04	1.94300e-04	1.29643e-04	3.13696e-04	6.39674e-04	1.81506e-04	4.52200e-04	1.74085e-04	2.00408e-04	1.74528e-04	2.05060e-04	9.41060e-05	4.65127e-04	2.40774e-04	3.28148e-04	1.18416e-04	9.13148e-05	4.49089e-05	2.00527e-04	2.36036e-04	3.17635e-04	9.51776e-05	3.21287e-04
TAG(54:7/FA18:2)+NH4	0.000726386	0.000339401	0.000343769	0.000456959	0.000652168	0.000900931	0.001182630	0.000554498	0.000710020	0.000358101	0.000545531	0.002288921	0.008899143	0.001395866	0.004424261	0.000289804	0.000225335	0.000488239	0.000560648	0.000430291	0.001449083	0.002822954	0.001330155	0.000972534	0.000432772	0.000469483	0.001538898	0.004522078	0.000621315	0.000777186	0.002238541
TAG(54:7/FA18:3)+NH4	0.000461057	0.000417023	0.000482087	0.000332887	0.000513142	0.000791132	0.000995688	0.000425176	0.000410777	0.000390085	0.000708362	0.002228888	0.006106778	0.000799095	0.004008697	0.000323566	0.000529732	0.000417126	0.000737254	0.000277549	0.001191674	0.001585962	0.001043553	0.001030553	0.000261747	0.000317474	0.000889363	0.002806672	0.000900074	0.000498419	0.001431332
TAG(54:7/FA20:4)+NH4	0.0004185670	0.0001575520	0.0002389380	0.0001174740	0.0005518990	0.0004117990	0.0005362520	0.0001848120	0.0004325550	0.0003052330	0.0002071070	0.0005604050	0.0013333700	0.0002559000	0.0012621730	0.0001294890	0.0001244830	0.0000832752	0.0002508850	0.0001711720	0.0003990520	0.0005164500	0.0004150840	0.0002973310	0.0001935930	0.0001226940	0.0004392240	0.0007178230	0.0001745410	0.0002642500	0.0005917780
TAG(54:7/FA20:5)+NH4	2.07511e-04	1.19842e-04	7.66762e-05	1.77501e-05	2.23167e-04	1.11630e-04	2.62191e-04	2.33555e-04	0.00000e+00	7.24309e-05	1.68757e-04	1.73208e-04	4.07235e-04	2.21044e-04	7.06774e-04	1.60463e-04	9.11454e-05	1.28243e-04	1.82123e-04	8.21009e-05	1.54220e-04	2.47834e-04	2.07263e-04	1.98157e-04	1.54599e-04	6.89775e-05	1.69213e-04	4.42451e-04	9.24202e-05	3.04962e-04	2.44106e-04
TAG(54:7/FA22:5)+NH4	8.40088e-05	5.60110e-05	1.02613e-05	1.25566e-05	8.32481e-05	1.33237e-04	1.22385e-04	8.52019e-05	6.32875e-05	2.22571e-05	2.87507e-05	7.75875e-05	9.63491e-05	4.91100e-05	1.18168e-04	8.78740e-06	4.31797e-05	4.13997e-05	4.75368e-05	6.92649e-05	1.63762e-04	3.03771e-05	4.95851e-05	5.97073e-05	7.10995e-05	3.96264e-05	6.76490e-05	6.91822e-05	0.00000e+00	5.57797e-05	1.28843e-04
TAG(54:7/FA22:6)+NH4	0.002402519	0.001557166	0.001636445	0.001143147	0.002351501	0.002615486	0.003017726	0.002270714	0.002419440	0.001032354	0.001327914	0.001915941	0.001608499	0.001955231	0.002971510	0.001451063	0.001142921	0.000530824	0.002881750	0.002768691	0.004924921	0.001608531	0.004164274	0.001792941	0.001223711	0.001070002	0.001562149	0.002570919	0.001155751	0.001125935	0.003049131
TAG(54:8/FA18:2)+NH4	8.21179e-05	5.12489e-05	0.00000e+00	6.15839e-05	9.59015e-05	1.40131e-04	9.54387e-05	3.55994e-05	8.46130e-05	8.02075e-05	5.87435e-05	1.73065e-04	3.55733e-04	9.62026e-05	3.30067e-04	0.00000e+00	7.55352e-05	5.33732e-05	9.91464e-05	6.11171e-05	1.33990e-04	1.80077e-04	1.49630e-04	7.58678e-05	4.95616e-05	6.02744e-05	6.09008e-05	2.38352e-04	1.33370e-04	9.65554e-05	1.84917e-04
TAG(54:8/FA18:3)+NH4	2.02619e-04	1.07410e-04	8.62285e-05	6.73212e-05	8.70104e-05	1.43436e-04	1.30769e-04	1.16180e-04	1.23777e-04	6.11162e-05	9.96750e-05	3.91650e-04	7.87427e-04	2.94816e-04	5.07146e-04	1.58592e-04	1.03379e-04	6.05080e-05	1.47499e-04	6.41969e-05	1.70940e-04	3.10443e-04	2.19006e-04	1.62533e-04	1.08312e-04	8.45705e-05	1.11183e-04	4.28197e-04	1.47922e-04	9.37530e-05	3.37480e-04
TAG(54:8/FA20:4)+NH4	4.64586e-05	0.00000e+00	0.00000e+00	0.00000e+00	1.45356e-04	8.08740e-05	1.32047e-04	1.02675e-04	7.81024e-05	0.00000e+00	4.37056e-05	8.41260e-05	1.38820e-04	7.93429e-05	1.27970e-04	8.08061e-05	0.00000e+00	3.95719e-05	9.62877e-05	4.85974e-05	1.11616e-04	1.16476e-04	8.94187e-05	1.19838e-04	7.12405e-05	2.94602e-05	6.31949e-05	1.34985e-04	6.53527e-05	7.68676e-05	1.58067e-04
TAG(54:8/FA20:5)+NH4	0.00000e+00	0.00000e+00	0.00000e+00	0.00000e+00	0.00000e+00	3.20290e-05	0.00000e+00	0.00000e+00	0.00000e+00	0.00000e+00	0.00000e+00	0.00000e+00	4.05518e-05	0.00000e+00	8.11182e-05	0.00000e+00	0.00000e+00	0.00000e+00	5.41546e-05	0.00000e+00	0.00000e+00	5.02023e-05	0.00000e+00	0.00000e+00	0.00000e+00	0.00000e+00	0.00000e+00	7.91235e-05	0.00000e+00	3.11976e-05	3.67150e-05
TAG(54:8/FA22:6)+NH4	1.82549e-04	1.38645e-04	1.87758e-04	1.07446e-04	2.88729e-04	2.02687e-04	3.71830e-04	1.66794e-04	2.82881e-04	7.30081e-05	1.08665e-04	3.66202e-04	2.50436e-04	2.72177e-04	2.41935e-04	8.85680e-05	6.96024e-05	0.00000e+00	2.46198e-04	1.72412e-04	4.32172e-04	1.36678e-04	2.86219e-04	1.47265e-04	1.64898e-04	3.55470e-05	1.80906e-04	2.98078e-04	7.07571e-05	1.00634e-04	2.32872e-04
TAG(55:1/FA16:0)+NH4	0.000881697	0.000540599	0.000780764	0.000400495	0.001372216	0.001005647	0.001747082	0.000884075	0.000936777	0.000602564	0.000753397	0.001379072	0.001184957	0.000966569	0.001279040	0.000485602	0.000207267	0.000328455	0.000757185	0.000851041	0.001038899	0.001053524	0.001493379	0.000906773	0.000448637	0.000242817	0.000725071	0.001152602	0.000571139	0.000470677	0.001232288
TAG(55:1/FA18:1)+NH4	2.44806e-04	1.07885e-04	1.79692e-04	9.94725e-05	2.25946e-04	2.38652e-04	2.58763e-04	1.12729e-04	2.02111e-04	1.12663e-04	1.42730e-04	4.40264e-04	3.42141e-04	2.15168e-04	4.29192e-04	1.60691e-04	9.12769e-05	7.99030e-05	2.09131e-04	1.86531e-04	2.98314e-04	3.20410e-04	3.80377e-04	1.36608e-04	1.96181e-04	8.80324e-05	2.04042e-04	3.58205e-04	1.10537e-04	1.85405e-04	3.51135e-04
TAG(55:2/FA18:1)+NH4	0.00000e+00	1.27941e-04	0.00000e+00	0.00000e+00	6.07953e-05	1.73810e-04	1.51776e-04	6.52817e-05	0.00000e+00	7.16339e-05	7.05454e-05	1.31917e-04	2.46484e-04	5.59144e-05	2.03505e-04	4.73230e-05	8.22025e-05	5.10251e-05	1.24380e-04	0.00000e+00	1.33212e-04	1.10140e-04	9.32194e-05	4.13657e-05	8.52447e-05	3.51091e-05	6.66272e-05	1.26380e-04	8.15872e-05	5.08718e-05	1.10216e-04
TAG(55:2/FA18:2)+NH4	1.01784e-04	1.03955e-04	6.64799e-05	4.69341e-05	1.63545e-04	5.50595e-05	2.62068e-04	3.64245e-05	0.00000e+00	4.84672e-05	7.54487e-05	1.45466e-04	3.49329e-04	1.44151e-04	3.66024e-04	1.17555e-04	0.00000e+00	0.00000e+00	9.17657e-05	4.88915e-05	7.05643e-05	1.23818e-04	1.52220e-04	1.49787e-04	3.93615e-05	6.11430e-05	1.86738e-04	3.13486e-04	5.04934e-05	9.71681e-05	2.10814e-04
TAG(55:3/FA18:1)+NH4	7.56884e-05	1.06563e-04	6.89547e-05	5.13419e-05	7.24028e-05	9.74848e-05	1.99000e-04	9.68548e-05	0.00000e+00	0.00000e+00	1.51902e-04	2.37524e-04	7.77690e-04	1.84882e-04	4.07124e-04	1.13653e-04	1.21188e-04	8.14090e-05	1.25921e-04	0.00000e+00	3.18452e-04	2.09008e-04	1.20577e-04	1.18404e-04	4.67161e-05	5.63025e-05	1.35509e-04	3.23697e-04	1.50631e-04	5.76613e-05	1.11775e-04
TAG(55:3/FA18:2)+NH4	0.00000e+00	0.00000e+00	5.15781e-05	2.93867e-05	3.08373e-05	5.40548e-05	6.60593e-05	0.00000e+00	0.00000e+00	5.95633e-05	0.00000e+00	5.43610e-05	2.42181e-04	5.03125e-05	1.33185e-04	0.00000e+00	0.00000e+00	0.00000e+00	1.11289e-04	0.00000e+00	4.76722e-05	4.09378e-05	3.92089e-05	6.12438e-05	3.40981e-05	0.00000e+00	9.38783e-05	1.62954e-04	4.52720e-05	3.46487e-05	0.00000e+00
TAG(55:4/FA18:1)+NH4	1.33904e-04	8.18150e-05	3.60804e-05	7.54114e-05	3.79202e-05	1.33479e-04	1.18322e-04	5.26291e-05	0.00000e+00	3.09163e-05	1.08750e-04	2.08214e-04	7.07128e-04	1.09975e-04	3.48860e-04	7.07716e-05	8.69244e-05	8.00969e-05	8.20756e-05	6.24760e-05	1.96852e-04	1.36992e-04	9.04232e-05	1.99798e-04	5.74381e-05	6.12914e-05	6.76769e-05	2.81707e-04	1.27877e-04	6.47903e-05	1.09066e-04
TAG(55:4/FA18:2)+NH4	1.02037e-04	5.14235e-05	6.90006e-05	3.02534e-05	9.07430e-05	9.51480e-05	8.28842e-05	0.00000e+00	1.23486e-04	0.00000e+00	9.71176e-05	1.92624e-04	8.54417e-04	1.06773e-04	4.53056e-04	0.00000e+00	7.58575e-05	4.51209e-05	1.21745e-04	3.75327e-05	1.11027e-04	1.98660e-04	6.52817e-05	1.42557e-04	2.82289e-05	6.47698e-05	8.78003e-05	3.63921e-04	8.53291e-05	0.00000e+00	1.55306e-04
TAG(55:5/FA18:1)+NH4	6.46708e-05	3.47692e-05	0.00000e+00	4.23513e-05	4.77594e-05	0.00000e+00	1.05425e-04	5.37207e-05	4.78629e-05	0.00000e+00	0.00000e+00	4.36807e-05	2.92925e-04	3.26978e-05	1.99763e-04	0.00000e+00	6.70048e-05	4.73168e-05	5.59647e-05	4.67528e-05	6.54201e-05	5.41485e-05	9.23994e-05	4.00536e-05	7.68503e-05	0.00000e+00	3.40184e-05	1.30924e-04	7.01168e-05	0.00000e+00	9.74311e-05
TAG(55:5/FA18:2)+NH4	9.28168e-05	9.35211e-05	6.45005e-05	2.97388e-05	8.17202e-05	4.39037e-05	2.15891e-04	4.07102e-05	6.31598e-05	4.88783e-05	3.22067e-05	1.93769e-04	8.25849e-04	4.57983e-05	6.09017e-04	6.30428e-05	9.32820e-05	5.72486e-05	6.43236e-05	3.74096e-05	1.16239e-04	1.47388e-04	1.79630e-04	1.39647e-04	1.14841e-05	4.51141e-05	1.84129e-04	3.86283e-04	7.44129e-05	8.00753e-05	2.14588e-04
TAG(55:5/FA20:4)+NH4	1.69195e-04	9.35123e-05	8.86016e-05	6.37018e-05	1.16652e-04	7.83424e-05	1.98365e-04	1.07081e-04	1.43913e-04	1.04357e-04	1.02694e-04	2.03660e-04	1.65029e-04	5.19852e-05	1.66122e-04	5.71037e-05	6.90253e-05	7.34357e-05	1.08621e-04	1.47206e-04	9.30093e-05	6.93105e-05	1.52626e-04	1.16533e-04	4.07493e-05	4.55815e-05	1.04449e-04	1.47450e-04	1.19722e-04	1.21500e-04	1.36224e-04
TAG(55:7/FA22:6)+NH4	0.000281160	0.000168782	0.000246914	0.000166560	0.000297818	0.000253234	0.000390286	0.000422705	0.000489015	0.000115887	0.000182405	0.000372260	0.000255868	0.000318825	0.000445722	0.000174426	0.000184774	0.000161043	0.000388337	0.000325849	0.000286285	0.000164422	0.000568983	0.000224643	0.000121734	0.000117925	0.000147242	0.000237751	0.000207339	0.000145525	0.000260084
TAG(56:1/FA16:0)+NH4	0.00000e+00	4.32543e-05	0.00000e+00	0.00000e+00	0.00000e+00	0.00000e+00	0.00000e+00	0.00000e+00	0.00000e+00	0.00000e+00	0.00000e+00	4.01856e-05	0.00000e+00	0.00000e+00	9.77314e-05	0.00000e+00	0.00000e+00	0.00000e+00	0.00000e+00	0.00000e+00	3.95863e-05	0.00000e+00	0.00000e+00	5.66868e-05	0.00000e+00	0.00000e+00	0.00000e+00	0.00000e+00	0.00000e+00	0.00000e+00	0.00000e+00
TAG(56:1/FA18:1)+NH4	0.00000e+00	1.00411e-04	0.00000e+00	0.00000e+00	0.00000e+00	4.65098e-05	8.95759e-05	1.09333e-04	0.00000e+00	0.00000e+00	6.28400e-05	5.94496e-05	7.67267e-05	0.00000e+00	0.00000e+00	0.00000e+00	0.00000e+00	0.00000e+00	5.49109e-05	0.00000e+00	8.11339e-05	1.42148e-04	1.35089e-04	7.20969e-05	0.00000e+00	0.00000e+00	0.00000e+00	4.58356e-05	4.85099e-05	0.00000e+00	9.70369e-05
TAG(56:10/FA18:2)+NH4	6.16821e-05	4.67712e-05	2.33413e-05	1.29543e-05	1.45436e-05	3.77801e-05	1.23800e-04	4.20525e-05	7.96805e-05	1.15808e-05	3.01221e-05	5.77233e-05	3.57859e-04	7.86664e-05	1.36058e-04	0.00000e+00	9.12536e-06	0.00000e+00	3.90802e-05	2.50427e-05	7.17241e-05	1.01823e-04	4.54867e-05	5.24704e-05	4.79479e-05	3.97562e-05	8.16645e-05	1.76342e-04	6.33217e-05	3.56967e-05	7.71807e-05
TAG(56:2/FA16:0)+NH4	0.00000e+00	0.00000e+00	3.45638e-05	0.00000e+00	7.80658e-05	3.82521e-05	7.07457e-05	0.00000e+00	0.00000e+00	0.00000e+00	0.00000e+00	5.13673e-05	0.00000e+00	8.53069e-05	6.96118e-05	5.94626e-05	0.00000e+00	0.00000e+00	4.27687e-05	0.00000e+00	0.00000e+00	0.00000e+00	0.00000e+00	0.00000e+00	0.00000e+00	2.68755e-05	0.00000e+00	0.00000e+00	0.00000e+00	2.91752e-05	4.47699e-05
TAG(56:2/FA18:0)+NH4	8.74145e-05	0.00000e+00	4.95802e-05	4.39738e-05	0.00000e+00	5.23890e-05	4.54601e-05	4.60817e-05	0.00000e+00	0.00000e+00	0.00000e+00	8.71489e-05	1.29134e-04	6.70063e-05	6.74318e-05	0.00000e+00	0.00000e+00	0.00000e+00	4.06484e-05	0.00000e+00	9.05711e-05	0.00000e+00	0.00000e+00	5.55086e-05	3.66927e-05	0.00000e+00	0.00000e+00	0.00000e+00	7.37899e-05	3.16028e-05	8.00667e-05
TAG(56:2/FA20:0)+NH4	9.74537e-05	6.03223e-05	8.56070e-05	5.19701e-05	5.70150e-05	4.70943e-05	2.53804e-04	6.63757e-05	7.28840e-05	6.20362e-05	1.12219e-04	1.52657e-04	7.81158e-05	7.80345e-05	1.91933e-04	6.11619e-05	0.00000e+00	4.58099e-05	3.86856e-05	5.97993e-05	8.77031e-05	1.03600e-04	6.65044e-05	7.22788e-05	6.65813e-05	0.00000e+00	4.55445e-05	7.56937e-05	5.84352e-05	0.00000e+00	8.97605e-05
TAG(56:2/FA20:1)+NH4	8.52903e-05	0.00000e+00	0.00000e+00	3.85263e-05	5.87148e-05	6.73801e-05	1.87057e-04	0.00000e+00	0.00000e+00	0.00000e+00	0.00000e+00	1.11051e-04	1.00287e-04	1.78601e-04	1.23814e-04	0.00000e+00	0.00000e+00	4.86764e-05	4.37954e-05	7.85441e-05	8.66413e-05	6.63310e-05	0.00000e+00	4.88479e-05	0.00000e+00	6.22511e-05	0.00000e+00	4.16056e-05	0.00000e+00	7.81945e-05	1.75761e-04
TAG(56:3/FA16:0)+NH4	8.82557e-05	5.04029e-05	4.58642e-05	0.00000e+00	8.91867e-05	7.52152e-05	6.26757e-05	1.12822e-04	0.00000e+00	0.00000e+00	7.10744e-05	9.20606e-05	9.66804e-05	1.09456e-04	1.39183e-04	3.69536e-05	0.00000e+00	3.27146e-05	1.31780e-04	5.60164e-05	1.46001e-04	5.94414e-05	9.80670e-05	0.00000e+00	6.18313e-05	0.00000e+00	0.00000e+00	1.17472e-04	4.38772e-05	5.62477e-05	8.82073e-05
TAG(56:3/FA18:0)+NH4	1.71090e-04	2.07343e-04	1.39530e-04	1.04192e-04	1.75856e-04	1.65130e-04	2.46969e-04	9.85294e-05	1.34416e-04	7.37777e-05	8.76276e-05	1.64845e-04	3.05101e-04	1.79489e-04	1.60265e-04	8.08649e-05	0.00000e+00	8.94569e-05	1.19184e-04	1.08438e-04	2.12716e-04	9.42208e-05	1.09256e-04	8.28542e-05	1.02859e-04	7.75935e-05	1.08865e-04	1.62872e-04	1.36439e-04	1.18255e-04	1.50002e-04
TAG(56:3/FA18:1)+NH4	1.80049e-04	1.38346e-04	1.61342e-04	8.63821e-05	2.54720e-04	3.60084e-04	4.75585e-04	3.13191e-04	3.44930e-04	1.30437e-04	2.44765e-04	3.42864e-04	7.77858e-04	4.98367e-04	8.36942e-04	1.56481e-04	1.75910e-04	1.47266e-04	3.30998e-04	1.23356e-04	4.51249e-04	1.99488e-04	2.68073e-04	2.27156e-04	1.12689e-04	1.14042e-04	2.69078e-04	3.31413e-04	1.48042e-04	1.55661e-04	4.67555e-04
TAG(56:3/FA18:2)+NH4	9.62640e-05	0.00000e+00	5.15084e-05	0.00000e+00	0.00000e+00	7.70960e-05	5.53098e-05	8.91469e-05	0.00000e+00	0.00000e+00	4.43498e-05	7.13785e-05	2.44487e-04	8.85631e-05	1.16813e-04	0.00000e+00	0.00000e+00	0.00000e+00	0.00000e+00	0.00000e+00	1.11658e-04	6.25679e-05	0.00000e+00	9.69265e-05	0.00000e+00	4.25088e-05	9.83626e-05	1.03575e-04	0.00000e+00	0.00000e+00	1.17002e-04
TAG(56:3/FA20:0)+NH4	5.94824e-05	8.53436e-05	7.21560e-05	6.68458e-05	3.74155e-05	5.69695e-05	1.05285e-04	0.00000e+00	0.00000e+00	8.63546e-05	0.00000e+00	1.08479e-04	2.12957e-04	7.63116e-05	1.64753e-04	1.20774e-04	0.00000e+00	7.25738e-05	5.81832e-05	4.17489e-05	1.41902e-04	7.83339e-05	5.11139e-05	8.07094e-05	3.85247e-05	5.02477e-05	4.44637e-05	1.05449e-04	6.77315e-05	4.26558e-05	1.27139e-04
TAG(56:3/FA20:1)+NH4	1.63649e-04	8.58751e-05	6.98585e-05	4.80236e-05	8.43454e-05	1.04154e-04	2.59217e-04	6.36905e-05	1.94056e-04	1.19442e-04	1.12908e-04	3.82696e-04	4.36843e-04	2.41140e-04	3.80887e-04	1.70885e-04	1.61431e-04	5.61912e-05	1.24922e-04	4.62082e-05	2.17707e-04	1.62916e-04	1.73590e-04	1.00407e-04	7.02953e-05	9.57059e-05	1.53854e-04	2.25899e-04	7.94539e-05	1.03620e-04	2.22563e-04
TAG(56:3/FA20:2)+NH4	0.00000e+00	0.00000e+00	5.57361e-05	0.00000e+00	3.68001e-05	3.65664e-05	4.76309e-05	6.55273e-05	0.00000e+00	0.00000e+00	0.00000e+00	1.10199e-04	1.32017e-04	5.52779e-05	9.60010e-05	0.00000e+00	0.00000e+00	0.00000e+00	3.33358e-05	4.21688e-05	6.63539e-05	5.11927e-05	8.49666e-05	3.26728e-05	0.00000e+00	4.40855e-05	5.56083e-05	8.72127e-05	3.41212e-05	0.00000e+00	1.35110e-04
TAG(56:4/FA16:0)+NH4	0.000453396	0.000392094	0.000292270	0.000189273	0.000388364	0.000444665	0.000361744	0.000259980	0.000376303	0.000165720	0.000359490	0.000348576	0.000428333	0.000392522	0.000505090	0.000214643	0.000245722	0.000199281	0.000562722	0.000232639	0.001055315	0.000275176	0.000430582	0.000276187	0.000295515	0.000172232	0.000277652	0.000352429	0.000367551	0.000322629	0.000407608
TAG(56:4/FA18:0)+NH4	0.000840094	0.000711015	0.000447204	0.000414666	0.000740281	0.000647681	0.000923486	0.000672409	0.000662494	0.000388040	0.000477621	0.000996160	0.000884609	0.000912798	0.000986946	0.000342096	0.000364712	0.000491351	0.000808984	0.000754542	0.001215099	0.000510764	0.000538984	0.000442228	0.000383797	0.000422419	0.000768107	0.000780278	0.000764910	0.000442531	0.000801457
TAG(56:4/FA18:1)+NH4	0.000431476	0.000324451	0.000364766	0.000312940	0.000510104	0.000578454	0.000790779	0.000445572	0.000573441	0.000255100	0.000354074	0.000878509	0.002717180	0.000603130	0.001268920	0.000165482	0.000190077	0.000278210	0.000531180	0.000393518	0.000991931	0.000417628	0.000516749	0.000446578	0.000256359	0.000126042	0.000629904	0.000776442	0.000527345	0.000317814	0.000616758
TAG(56:4/FA18:2)+NH4	0.0001195860	0.0000881139	0.0001508650	0.0000473948	0.0002172340	0.0002040330	0.0002183420	0.0002046510	0.0001630660	0.0000863742	0.0001359340	0.0003758870	0.0014657830	0.0003412940	0.0007924970	0.0001147690	0.0001444050	0.0001242830	0.0001284620	0.0000659616	0.0003480780	0.0002359150	0.0001997580	0.0001520410	0.0000626002	0.0001137720	0.0002744970	0.0005149100	0.0001651610	0.0000656137	0.0002864560
TAG(56:4/FA20:1)+NH4	0.0001859520	0.0001664300	0.0001732430	0.0000987249	0.0002417350	0.0001646340	0.0002483660	0.0000756748	0.0001195090	0.0000919813	0.0001423340	0.0002943950	0.0013136430	0.0002418740	0.0004711450	0.0000670395	0.0000900120	0.0000991968	0.0001430470	0.0000987514	0.0004240080	0.0002566550	0.0002043920	0.0001884940	0.0001397400	0.0000737824	0.0002575140	0.0004695790	0.0001497670	0.0000542750	0.0002712590
TAG(56:4/FA20:2)+NH4	8.01368e-05	9.11705e-05	1.67431e-04	4.84538e-05	1.35624e-04	1.11685e-04	1.65700e-04	1.40671e-04	1.25767e-04	5.37988e-05	8.59079e-05	2.21576e-04	5.93740e-04	5.66438e-05	2.24362e-04	0.00000e+00	6.96089e-05	8.12702e-05	8.24429e-05	8.83722e-05	2.22918e-04	1.37556e-04	5.74732e-05	4.64820e-05	6.40139e-05	5.67581e-05	1.22542e-04	2.57548e-04	1.10919e-04	4.98410e-05	1.02533e-04
TAG(56:4/FA20:3)+NH4	1.35732e-04	1.11433e-04	1.10566e-04	9.52613e-05	1.95011e-04	1.81351e-04	3.43461e-04	1.60639e-04	2.20556e-04	1.15971e-04	1.95433e-04	2.09878e-04	2.67567e-04	2.43154e-04	2.95839e-04	1.72908e-04	1.99164e-04	5.35403e-05	3.03934e-04	1.58600e-04	2.37184e-04	1.55060e-04	2.14045e-04	2.52179e-04	1.13848e-04	1.07240e-04	1.08893e-04	1.89929e-04	1.68900e-04	1.36271e-04	3.15132e-04
TAG(56:4/FA20:4)+NH4	0.001486040	0.001037386	0.000752996	0.000709732	0.001449957	0.001042318	0.001651043	0.001048201	0.000909584	0.000743317	0.001093586	0.001471297	0.000977643	0.001146039	0.002032721	0.000908369	0.000711666	0.000720784	0.001121526	0.000858799	0.001574816	0.001210049	0.001584852	0.000853403	0.000742341	0.000543697	0.001242596	0.001222635	0.001033024	0.000939973	0.001503135
TAG(56:4/FA22:4)+NH4	0.000674509	0.000309513	0.000302483	0.000266783	0.000429546	0.000469057	0.000478335	0.000413299	0.000302728	0.000390002	0.000329219	0.000634563	0.000473382	0.000515850	0.000915738	0.000309831	0.000266639	0.000210357	0.000578636	0.000449533	0.001199339	0.000434520	0.000438607	0.000332718	0.000303713	0.000101525	0.000548222	0.000739578	0.000629305	0.000352141	0.000666326
TAG(56:5/FA16:0)+NH4	0.001146943	0.000737486	0.000725360	0.000657595	0.000911186	0.001123063	0.001633469	0.001069297	0.000922422	0.000611755	0.000802429	0.001234728	0.001135274	0.001117355	0.001443966	0.000552228	0.000397999	0.000485969	0.001247436	0.000998952	0.003004728	0.001164278	0.001220166	0.000921694	0.000704973	0.000388039	0.000982922	0.001285869	0.000987066	0.000600783	0.001709705
TAG(56:5/FA18:0)+NH4	0.001611910	0.001001209	0.000716912	0.000624764	0.001262013	0.000970964	0.001637843	0.001009293	0.000974016	0.000787805	0.000845363	0.001399059	0.001189407	0.001051084	0.001656487	0.000759176	0.000587452	0.000481211	0.001280661	0.001025190	0.001668664	0.001196038	0.001705727	0.000797316	0.000799727	0.000352577	0.001239665	0.001091888	0.000946898	0.000954262	0.001489056
TAG(56:5/FA18:1)+NH4	0.001847166	0.001066183	0.000964484	0.000795927	0.001743701	0.001781765	0.002250725	0.001382053	0.001422844	0.000994521	0.001243708	0.002455207	0.003384961	0.001717246	0.002919037	0.000807683	0.000951707	0.000791764	0.002053709	0.001376845	0.003380061	0.002065477	0.002097585	0.001291632	0.000840939	0.000626289	0.001881249	0.002218015	0.001454629	0.001120970	0.002664628
TAG(56:5/FA18:2)+NH4	0.000225074	0.000142336	0.000294373	0.000154265	0.000433806	0.000369561	0.000647244	0.000279828	0.000257305	0.000239577	0.000391865	0.000705980	0.003145380	0.000475115	0.001391969	0.000191524	0.000266282	0.000176434	0.000489912	0.000239847	0.000676208	0.000695811	0.000513356	0.000248044	0.000106689	0.000148274	0.000743573	0.001108762	0.000313540	0.000241558	0.000525848
TAG(56:5/FA20:1)+NH4	0.0002071570	0.0000897782	0.0001586670	0.0000850221	0.0001823760	0.0002534620	0.0003370100	0.0001818730	0.0001111570	0.0001192810	0.0001694480	0.0004528070	0.0013028710	0.0002082210	0.0005694710	0.0001592000	0.0000762289	0.0001117570	0.0001526850	0.0000993538	0.0003328500	0.0003557220	0.0001406790	0.0001449940	0.0000778789	0.0000920585	0.0002653720	0.0005454010	0.0002561250	0.0001707050	0.0004350720
TAG(56:5/FA20:2)+NH4	0.0001292390	0.0000859091	0.0000812871	0.0001500730	0.0001484950	0.0001262460	0.0001684540	0.0000816731	0.0000832777	0.0000848667	0.0000626076	0.0004067130	0.0016501480	0.0001572230	0.0004764040	0.0000000000	0.0001383860	0.0001170800	0.0002467360	0.0000946993	0.0001940650	0.0002982600	0.0001536950	0.0001644580	0.0000617861	0.0000694100	0.0002485200	0.0005988770	0.0001055920	0.0001362860	0.0002331200
TAG(56:5/FA20:3)+NH4	2.82845e-04	1.77662e-04	2.05102e-04	1.34019e-04	3.47786e-04	2.93242e-04	5.10503e-04	2.76795e-04	3.24465e-04	1.54154e-04	2.15757e-04	4.74166e-04	8.86457e-04	3.17879e-04	5.33382e-04	1.33685e-04	9.78794e-05	1.43296e-04	3.08398e-04	2.10526e-04	4.83534e-04	4.32674e-04	3.91780e-04	3.33663e-04	1.33706e-04	1.27454e-04	3.40502e-04	5.65956e-04	1.92873e-04	1.89563e-04	5.33702e-04
TAG(56:5/FA20:4)+NH4	0.003756664	0.002347497	0.002103820	0.001644524	0.004200990	0.003370147	0.005316606	0.003181938	0.003689141	0.001996906	0.002776348	0.004800773	0.004112701	0.003546144	0.005486885	0.002422897	0.001506545	0.001284416	0.003479947	0.002768885	0.004408663	0.004425329	0.004435587	0.002698816	0.002336703	0.001423331	0.003028607	0.003555094	0.003253595	0.002985715	0.004284114
TAG(56:5/FA22:4)+NH4	0.001542665	0.000710593	0.000606123	0.000681701	0.001227139	0.001279564	0.001578802	0.001133723	0.000937176	0.000635532	0.001098857	0.001591478	0.001414886	0.001175878	0.002061833	0.000920060	0.000550321	0.000682312	0.001711081	0.001090016	0.003264889	0.001539098	0.001272293	0.001138512	0.000708381	0.000584007	0.001226215	0.001262984	0.001296274	0.000875812	0.001917419
TAG(56:5/FA22:5)+NH4	0.002052090	0.001149231	0.001163465	0.000750136	0.001417435	0.002208605	0.001999973	0.001544149	0.001353295	0.001274843	0.001295654	0.001834174	0.001439266	0.001499885	0.002088712	0.001380740	0.000960881	0.000677937	0.001838685	0.001407156	0.004812624	0.001289161	0.001673422	0.001362199	0.000842338	0.000687819	0.001162583	0.001671848	0.001492301	0.001008495	0.003040198
TAG(56:6/FA16:0)+NH4	0.002707294	0.002166282	0.001989523	0.001305985	0.002572598	0.002572879	0.003550637	0.002578876	0.002399865	0.001746806	0.002112749	0.003003284	0.003033684	0.002474404	0.003776265	0.001979364	0.001716043	0.001104898	0.003132302	0.002823482	0.004927701	0.002652546	0.004122314	0.002038579	0.001679949	0.001190176	0.002422592	0.003648102	0.002331750	0.001818690	0.003351542
TAG(56:6/FA18:0)+NH4	0.002311685	0.001578901	0.001397873	0.001413229	0.002260733	0.001740135	0.001981000	0.001865238	0.002288552	0.001150586	0.001682294	0.001856427	0.001903647	0.001753496	0.002343061	0.001911630	0.001358136	0.000801107	0.002263317	0.002592485	0.002123576	0.001426746	0.002885951	0.001362397	0.001092653	0.000814288	0.001804412	0.002242594	0.001630936	0.001286336	0.002134739
TAG(56:6/FA18:1)+NH4	0.003255269	0.001292192	0.001583529	0.001481006	0.002424672	0.003205173	0.003542769	0.002424678	0.003468065	0.001032957	0.001915307	0.003892616	0.003902090	0.002845286	0.003324756	0.001637677	0.001123698	0.000866645	0.002912580	0.002428778	0.005026251	0.002913750	0.004127132	0.001706474	0.001417995	0.000919307	0.002670599	0.003213793	0.001621532	0.002030725	0.003468377
TAG(56:6/FA18:2)+NH4	0.000736978	0.000322825	0.000775420	0.000463770	0.001341500	0.000989314	0.001567327	0.000567106	0.000576158	0.000464574	0.000608968	0.001248108	0.004423973	0.000968778	0.002490104	0.000463029	0.000351771	0.000287309	0.000880230	0.000459891	0.001198278	0.001206376	0.001114875	0.000867020	0.000345889	0.000318591	0.001231280	0.001922459	0.000479605	0.000593982	0.001274583
TAG(56:6/FA18:3)+NH4	6.70231e-05	0.00000e+00	5.94428e-05	5.18718e-05	7.38229e-05	1.29677e-04	1.49893e-04	6.43498e-05	0.00000e+00	0.00000e+00	9.18867e-05	1.24649e-04	4.57742e-04	1.71362e-04	2.35293e-04	8.75983e-05	7.64996e-05	9.05547e-05	9.32624e-05	7.46949e-05	1.25918e-04	1.39088e-04	8.96890e-05	5.27974e-05	4.92416e-05	4.95595e-05	1.67067e-04	1.91837e-04	4.67748e-05	9.64326e-05	1.47937e-04
TAG(56:6/FA20:2)+NH4	0.0001956350	0.0000774320	0.0001751450	0.0001172200	0.0002673180	0.0002143200	0.0003537640	0.0001784390	0.0001722470	0.0000751491	0.0001859220	0.0005899180	0.0017336170	0.0002433660	0.0005542900	0.0000573380	0.0000000000	0.0001019610	0.0001575100	0.0001512540	0.0003368230	0.0004509430	0.0002760160	0.0001596180	0.0001157670	0.0000342840	0.0002387570	0.0005931730	0.0000855287	0.0000791162	0.0002158320
TAG(56:6/FA20:3)+NH4	0.000428438	0.000151281	0.000140845	0.000141977	0.000503685	0.000432983	0.000530646	0.000322829	0.000484140	0.000288607	0.000233083	0.000719432	0.002398886	0.000446646	0.001125775	0.000247523	0.000163862	0.000216444	0.000453551	0.000220682	0.000410334	0.000757254	0.000420606	0.000482428	0.000171399	0.000191840	0.000643813	0.000797568	0.000153397	0.000321805	0.000413892
TAG(56:6/FA20:4)+NH4	0.004024176	0.002069435	0.002448821	0.002022574	0.004913225	0.003269082	0.006008362	0.002985662	0.002706880	0.002081090	0.002966972	0.005944113	0.007182666	0.004513911	0.006215933	0.002026411	0.001884195	0.001344287	0.003292333	0.002852031	0.003931712	0.005105707	0.004684173	0.002881746	0.001846755	0.001554152	0.003320618	0.004031626	0.002477526	0.002899863	0.005114999
TAG(56:6/FA20:5)+NH4	3.82036e-05	4.73461e-05	6.06687e-05	0.00000e+00	7.25531e-05	1.30952e-04	5.55677e-05	4.99176e-05	7.61009e-05	4.82803e-05	4.04463e-05	6.52828e-05	1.42196e-04	6.27355e-05	1.27975e-04	5.49940e-05	0.00000e+00	0.00000e+00	0.00000e+00	0.00000e+00	1.04458e-04	1.05005e-04	1.06339e-04	9.18882e-05	3.99157e-05	3.42601e-05	4.38601e-05	7.03611e-05	3.38683e-05	4.42374e-05	4.79310e-05
TAG(56:6/FA22:4)+NH4	0.000482451	0.000394107	0.000444464	0.000314237	0.000683105	0.000650052	0.000944569	0.000345936	0.000390525	0.000334463	0.000398515	0.000761130	0.001690393	0.000842797	0.001768135	0.000203918	0.000309269	0.000249453	0.000776380	0.000411417	0.000720678	0.000990639	0.000629239	0.000465053	0.000308579	0.000287725	0.000643364	0.001193937	0.000433790	0.000482104	0.000876372
TAG(56:6/FA22:5)+NH4	0.005926716	0.003597342	0.003008305	0.001881678	0.003904185	0.005572717	0.006048209	0.003964779	0.003855254	0.002582903	0.003029647	0.004959905	0.003844782	0.004502966	0.006186468	0.002980997	0.002133507	0.001429670	0.005426255	0.003920167	0.013887242	0.004641552	0.004698028	0.003443991	0.003060970	0.001666068	0.003119684	0.004362026	0.003415611	0.002953337	0.008267345
TAG(56:6/FA22:6)+NH4	0.018089733	0.012882891	0.010357677	0.010133875	0.014789571	0.012598327	0.013953690	0.012437223	0.018741692	0.007706951	0.011641926	0.013315429	0.011055691	0.013305906	0.019623250	0.012707854	0.009859775	0.005977046	0.018965904	0.015279999	0.018367159	0.012033165	0.024164108	0.010041452	0.009739329	0.008653431	0.014133470	0.015586587	0.014059068	0.009853733	0.016001665
TAG(56:7/FA16:0)+NH4	0.006290219	0.003470495	0.003220977	0.003106681	0.005262446	0.005274425	0.007527277	0.004818046	0.006199424	0.003358907	0.003723809	0.004651812	0.004381630	0.004564953	0.007628267	0.003715722	0.003248477	0.001324049	0.005014031	0.005954845	0.007905048	0.004012534	0.008183297	0.003268356	0.002710922	0.002203489	0.004937081	0.004687982	0.003545971	0.003067113	0.005680282
TAG(56:7/FA16:1)+NH4	2.64264e-04	2.00937e-04	1.90665e-04	1.17740e-04	2.14230e-04	2.90301e-04	3.39469e-04	2.81562e-04	2.55476e-04	1.34003e-04	1.18056e-04	2.70913e-04	3.07844e-04	2.20952e-04	4.10096e-04	1.26186e-04	9.51698e-05	5.90988e-05	3.23109e-04	2.05125e-04	3.86638e-04	2.15927e-04	4.24808e-04	1.48111e-04	1.01323e-04	1.20391e-04	1.66574e-04	3.66895e-04	1.69100e-04	2.56924e-04	2.64672e-04
TAG(56:7/FA18:0)+NH4	2.63575e-04	1.24914e-04	1.45058e-04	1.14860e-04	1.78395e-04	1.23203e-04	2.66937e-04	2.20529e-04	2.05489e-04	1.38797e-04	1.47440e-04	1.84456e-04	2.42792e-04	2.40347e-04	3.02269e-04	1.47480e-04	1.40601e-04	8.90894e-05	2.17657e-04	1.56506e-04	1.67347e-04	1.49144e-04	2.05008e-04	1.78174e-04	7.03969e-05	1.22788e-04	1.80071e-04	2.18700e-04	1.28335e-04	1.81043e-04	2.66844e-04
TAG(56:7/FA18:1)+NH4	0.006277500	0.005039371	0.004473356	0.003474799	0.006243305	0.005742923	0.006945986	0.005932985	0.007569251	0.004408919	0.004462780	0.006707568	0.005860494	0.006628135	0.010004845	0.004425316	0.003894672	0.002043489	0.006763467	0.006644440	0.006831772	0.005067522	0.008260899	0.004646423	0.003443201	0.002949199	0.004969252	0.007282559	0.004033032	0.003470815	0.007089578
TAG(56:7/FA18:2)+NH4	0.001061480	0.000624714	0.000757219	0.000574290	0.001434977	0.001594158	0.001669889	0.000808007	0.000816331	0.000777092	0.000762523	0.001829311	0.004697299	0.001647647	0.003228157	0.000567135	0.000473675	0.000423901	0.001075052	0.000725254	0.001330546	0.001307523	0.001307837	0.001087654	0.000534782	0.000526433	0.001445701	0.003179351	0.000552151	0.000904458	0.001696022
TAG(56:7/FA18:3)+NH4	2.42224e-04	7.69685e-05	1.47749e-04	6.70529e-05	7.99135e-05	2.19400e-04	1.67772e-04	1.15329e-04	1.51823e-04	4.93420e-05	6.60139e-05	2.88209e-04	6.42495e-04	2.93807e-04	4.93070e-04	5.41117e-05	6.04502e-05	8.89534e-05	1.82170e-04	7.53362e-05	2.43772e-04	2.76434e-04	1.61614e-04	1.39774e-04	9.26007e-05	5.25165e-05	1.42973e-04	4.69243e-04	8.35048e-05	1.45667e-04	2.19334e-04
TAG(56:7/FA20:3)+NH4	0.000604272	0.000431214	0.000448291	0.000344014	0.000635977	0.000651115	0.001069482	0.000527728	0.000439735	0.000366909	0.000582102	0.001088705	0.002315038	0.000744816	0.001461800	0.000469874	0.000141277	0.000243245	0.000687121	0.000409517	0.000569015	0.001061062	0.000884059	0.000662993	0.000311377	0.000307179	0.000653278	0.001356810	0.000330193	0.000500167	0.000918119
TAG(56:7/FA20:4)+NH4	0.004324275	0.002053568	0.002822625	0.001724515	0.005999123	0.004620141	0.006735320	0.003603574	0.002812318	0.002122298	0.003167454	0.006749848	0.011746949	0.005532567	0.011034683	0.002516516	0.001420133	0.001899939	0.004537643	0.003000761	0.003744532	0.006155536	0.005748670	0.004273630	0.001578555	0.001501347	0.005645182	0.008650568	0.002025244	0.003017452	0.005729686
TAG(56:7/FA20:5)+NH4	2.07573e-04	6.31276e-05	9.21005e-05	8.57019e-05	2.65628e-04	2.28535e-04	1.67216e-04	1.04657e-04	1.17121e-04	9.43813e-05	1.45137e-04	3.01958e-04	4.58086e-04	2.46732e-04	4.22135e-04	1.44993e-04	9.07081e-05	1.21712e-04	1.63361e-04	1.25547e-04	1.69416e-04	2.43394e-04	2.20312e-04	1.95908e-04	1.19239e-04	9.39372e-05	2.28974e-04	3.92577e-04	8.92310e-05	1.68142e-04	2.77788e-04
TAG(56:7/FA22:4)+NH4	7.62866e-05	9.81359e-05	6.15713e-05	5.42349e-05	1.29440e-04	1.27642e-04	1.64330e-04	8.73190e-05	9.23432e-05	0.00000e+00	6.65303e-05	1.54706e-04	2.17209e-04	1.33454e-04	3.04137e-04	0.00000e+00	1.05692e-04	9.07205e-05	1.51508e-04	4.62773e-05	2.34402e-04	1.59469e-04	1.25598e-04	9.79254e-05	3.97415e-05	5.62293e-05	1.03903e-04	3.32652e-04	3.37946e-05	9.47917e-05	1.62360e-04
TAG(56:7/FA22:5)+NH4	0.001551289	0.000992946	0.001414710	0.000695137	0.001870299	0.001460255	0.002764448	0.001307868	0.001100974	0.001125201	0.000870321	0.001539502	0.002690610	0.001945836	0.002985022	0.001043935	0.000774822	0.000646719	0.002009512	0.000928725	0.003458554	0.001813733	0.002087824	0.001782192	0.000789473	0.000625521	0.001375668	0.002209306	0.001007800	0.001086794	0.002739444
TAG(56:7/FA22:6)+NH4	0.04037952	0.02855867	0.02499238	0.02226472	0.03426323	0.03674537	0.04069937	0.03004663	0.04351510	0.02601417	0.02855615	0.03514159	0.02495261	0.02730966	0.04534214	0.03211074	0.02173675	0.01056077	0.03661431	0.04041674	0.04516739	0.02535524	0.06767370	0.02335401	0.02044654	0.01629185	0.02920299	0.03381392	0.02364563	0.02339623	0.04394235
TAG(56:8/FA16:0)+NH4	0.001518776	0.001208348	0.001396290	0.001148106	0.002367272	0.001727261	0.002724546	0.001483077	0.001923169	0.001059730	0.001638292	0.002176831	0.001451561	0.001516111	0.002345095	0.001364976	0.000612614	0.000730211	0.001350993	0.001455249	0.001904135	0.001723059	0.002587683	0.001837823	0.000766922	0.000577180	0.001216491	0.001453768	0.001016145	0.000873633	0.001721004
TAG(56:8/FA16:1)+NH4	4.24786e-04	2.83154e-04	1.93185e-04	2.34896e-04	2.60761e-04	3.16992e-04	4.29747e-04	2.95375e-04	5.21149e-04	2.17875e-04	8.66744e-05	3.67862e-04	3.11745e-04	2.98155e-04	6.17696e-04	3.06025e-04	2.46266e-04	5.74548e-05	3.35211e-04	2.25540e-04	3.21512e-04	2.40270e-04	4.80151e-04	2.12219e-04	1.91883e-04	1.88561e-04	2.14176e-04	4.58543e-04	2.38319e-04	2.28836e-04	3.66010e-04
TAG(56:8/FA18:1)+NH4	0.000519263	0.000370271	0.000189740	0.000151926	0.000349903	0.000393067	0.000502525	0.000306888	0.000411140	0.000259752	0.000317278	0.000423370	0.000487987	0.000302780	0.000794474	0.000261056	0.000200784	0.000124915	0.000402379	0.000262186	0.000375071	0.000387311	0.000846287	0.000475176	0.000191937	0.000193797	0.000283022	0.000457236	0.000338012	0.000216867	0.000443005
TAG(56:8/FA18:2)+NH4	0.001794305	0.001104906	0.001440020	0.001013635	0.002405082	0.001875855	0.002409031	0.001517906	0.001666058	0.001321617	0.001348374	0.002422556	0.003916639	0.002238682	0.004433712	0.001671770	0.000814775	0.000723970	0.001905978	0.001507333	0.001393013	0.001852059	0.002920007	0.001284002	0.000990406	0.000608871	0.001452702	0.002943182	0.001044232	0.001031739	0.002809999
TAG(56:8/FA18:3)+NH4	1.09192e-04	6.46327e-05	9.18069e-05	8.42393e-05	1.96908e-04	2.02437e-04	2.98112e-04	1.78174e-04	1.83688e-04	1.07922e-04	1.29450e-04	3.12777e-04	5.03867e-04	2.32682e-04	5.16375e-04	1.09213e-04	4.51036e-05	5.66512e-05	1.59684e-04	1.36808e-04	2.35408e-04	2.79274e-04	2.73602e-04	1.42324e-04	1.28571e-04	9.80091e-05	1.68653e-04	3.82629e-04	1.08714e-04	1.15148e-04	2.39605e-04
TAG(56:8/FA20:4)+NH4	0.009795355	0.004988213	0.006832958	0.004214682	0.011960595	0.007079665	0.013977965	0.008703733	0.008784958	0.003968575	0.005960361	0.015983698	0.011823135	0.009376184	0.015677881	0.004711272	0.002277637	0.004061529	0.008167475	0.007199957	0.007409773	0.014062267	0.011455192	0.010437297	0.004577971	0.002515291	0.008726161	0.010601216	0.006049718	0.006206217	0.012090145
TAG(56:8/FA20:5)+NH4	0.000380733	0.000224190	0.000152961	0.000132149	0.000300496	0.000376905	0.000646847	0.000321604	0.000225347	0.000180922	0.000174787	0.000492601	0.000709139	0.000578117	0.001469063	0.000149231	0.000116263	0.000192184	0.000326476	0.000242602	0.000199116	0.000717622	0.000641603	0.000396989	0.000194585	0.000184332	0.000424156	0.000554838	0.000218246	0.000270895	0.000550501
TAG(56:8/FA22:5)+NH4	2.20983e-04	1.58277e-04	1.94601e-04	1.46168e-04	4.21694e-04	3.66321e-04	3.61758e-04	2.81771e-04	3.04167e-04	1.92503e-04	1.90797e-04	3.78841e-04	4.69583e-04	3.57915e-04	5.78335e-04	1.69959e-04	1.09855e-04	1.20950e-04	2.80628e-04	2.08979e-04	4.26962e-04	2.17942e-04	3.65913e-04	1.96300e-04	1.01386e-04	5.07916e-05	3.04116e-04	5.23949e-04	1.16378e-04	2.43012e-04	2.99251e-04
TAG(56:8/FA22:6)+NH4	0.007628971	0.005373719	0.007482894	0.004596643	0.012854158	0.007793671	0.011126324	0.006861588	0.008561333	0.006950316	0.005886782	0.007497378	0.006233540	0.007995738	0.012109669	0.007468118	0.003627326	0.002406150	0.007814405	0.007629695	0.007770206	0.006158392	0.013334930	0.005285370	0.004270575	0.003975700	0.006059310	0.005986982	0.004494590	0.004329357	0.009173892
TAG(56:9/FA18:3)+NH4	2.34259e-04	1.47285e-04	1.61932e-04	1.03448e-04	2.27694e-04	2.74398e-04	2.26542e-04	2.65851e-04	2.14366e-04	2.24806e-04	2.18714e-04	2.87460e-04	5.08572e-04	4.38195e-04	7.90728e-04	1.52316e-04	5.77103e-05	7.63083e-05	2.78758e-04	1.93034e-04	2.04918e-04	3.43607e-04	3.66679e-04	1.03047e-04	8.03565e-05	1.03241e-04	1.38160e-04	4.26015e-04	8.95202e-05	2.55917e-04	3.38883e-04
TAG(56:9/FA20:4)+NH4	0.000906461	0.000497859	0.000390982	0.000267161	0.001123710	0.000785576	0.000867580	0.000503445	0.000441289	0.000545180	0.000371657	0.000931856	0.001303965	0.000857760	0.001988128	0.000433142	0.000173435	0.000253491	0.000569550	0.000399461	0.000561177	0.001245069	0.001026447	0.000829510	0.000372106	0.000243313	0.000449170	0.001432166	0.000271773	0.000521218	0.001006664
TAG(56:9/FA20:5)+NH4	2.89757e-04	7.30951e-05	0.00000e+00	7.41808e-05	2.03929e-04	1.72128e-04	2.46239e-04	1.92330e-04	5.38865e-05	1.38876e-04	1.58776e-04	1.74312e-04	3.35669e-04	4.11855e-04	8.50634e-04	1.54058e-04	1.09734e-04	1.00740e-04	1.74250e-04	7.80191e-05	1.65117e-04	3.77184e-04	3.02173e-04	1.45704e-04	1.24856e-04	3.20360e-05	1.65792e-04	4.07512e-04	9.46834e-05	2.12106e-04	4.34755e-04
TAG(56:9/FA22:6)+NH4	0.000843262	0.000560845	0.000564641	0.000399578	0.001276613	0.000965412	0.001320395	0.000778598	0.000868898	0.000591663	0.000733110	0.000989094	0.001254030	0.000877688	0.001293080	0.000615377	0.000445713	0.000222790	0.000694370	0.000806461	0.000921873	0.000912546	0.001399205	0.000812659	0.000405255	0.000419194	0.000591459	0.000751941	0.000315713	0.000529703	0.001082762
[truncated: 41 more rows]
