# Supplementary material for: Altered lipid profiles in the prefrontal cortex are associated with neuroinflammation after severe burn injury
Source: Front Immunol. 2025 Dec 1;16:1709256. doi: 10.3389/fimmu.2025.1709256 (PMC12702713; doi:10.3389/fimmu.2025.1709256)
Supplement: Supplementary file 3 [file DataSheet2.csv]

	Sample_A7	Sample_B5	Sample_D1	Sample_E7	Sample_F5	Sample_G3	Sample_H1	Sample_A3	Sample_B1	Sample_C7	Sample_D5	Sample_E3	Sample_F1	Sample_G7	Sample_H5	Sample_A5	Sample_B3	Sample_C1	Sample_D7	Sample_E5	Sample_F3	Sample_G1	Sample_H7	Sample_A1	Sample_B7	Sample_C5	Sample_D3	Sample_E1	Sample_F7	Sample_G5	Sample_H3
Label	B_A	B_A	B_A	B_A	B_A	B_A	B_A	B_V	B_V	B_V	B_V	B_V	B_V	B_V	B_V	S_A	S_A	S_A	S_A	S_A	S_A	S_A	S_A	S_V	S_V	S_V	S_V	S_V	S_V	S_V	S_V
AA	1.44724741	0.17279354	-1.09562493	-1.60542202	0.09734935	-0.73440935	1.13018965	2.86267820	0.80201119	-1.50919471	-0.21211967	0.78314885	-1.66813975	0.13965975	1.22001266	0.14012528	-0.67729626	-0.91823048	-0.39769966	0.13646995	-0.55916653	0.32219872	0.62729740	1.21081135	-0.66789435	-1.12503920	0.19976472	-0.23504001	-0.44885305	-0.08352487	0.64589681
Adrenic Acid	1.15382863	0.69037035	0.43045962	-0.68231493	-0.99389267	-0.88979138	-0.33706520	2.13181328	0.17318969	0.84097442	0.09362687	0.14967248	-1.67741845	-0.59456364	-0.50733836	0.89522662	0.32787149	0.87619012	-0.75607394	-1.01172971	-0.66178133	-0.23352999	-1.23586729	2.85439539	0.83713181	0.14521602	0.66208698	-0.99925597	-1.05629503	-0.33679523	-0.28834066
CE(18:1)+H	0.50652076	0.54188770	-0.22933386	-1.17621368	-0.44337313	1.15830869	-0.01589789	0.37278477	0.06733055	0.26002030	0.73875464	1.27989830	0.30265928	-0.07611250	0.69210062	-0.81965480	-2.93336698	-0.06058082	0.43488725	-1.25199470	0.83226445	0.12741962	-0.10871888	0.59857687	0.63921237	0.59587157	-2.93336698	0.47744005	-0.92518628	0.55679794	0.79106477
CE(18:2)+H	0.206851607	1.224375732	-0.386747841	-0.637050765	-0.253602601	-1.062760267	0.202236257	-0.758386282	1.735932948	-0.053194069	0.067776272	1.069761654	-0.632990634	-0.450850727	0.113101778	1.230271674	1.335169829	0.207673319	-0.007954262	-0.380290873	0.109470424	-0.742225162	-0.539707876	1.359978611	0.365537803	-0.309876543	0.009530045	-0.133928493	0.335235459	-3.798916044	0.575579029
CE(20:4)+H	1.207250e+00	-1.696790e+00	-1.029541e+00	-1.651581e+00	5.425399e-01	1.447745e-01	1.019778e+00	1.552854e+00	-1.022691e+00	1.024434e+00	-1.263959e+00	7.312402e-01	-6.668809e-01	1.180014e+00	8.618514e-01	-3.357836e-02	2.329281e-01	-1.608497e+00	-7.606655e-02	3.442912e-02	7.412165e-01	1.397284e+00	-1.023327e+00	2.790704e-01	-1.001959e+00	1.185513e+00	6.812982e-05	-5.888848e-01	-9.788376e-01	-5.151153e-01	1.022464e+00
CE(24:1)+H	-1.00890524	1.53683628	-0.21276324	-0.09607059	-1.15636196	-0.32274349	-1.12815676	-0.15270594	0.60828954	0.89347007	0.71003031	0.98928646	0.49077090	0.39100429	-3.52230502	0.69564199	0.93140914	0.27756720	0.59401942	0.49845820	-1.12661507	-0.69318952	0.02993386	-0.92960233	0.62376779	0.04777047	0.40998934	1.15724566	-1.25174720	0.28514887	0.43052657
CER(14:0)+H	1.289928191	-0.680611336	0.999119123	-0.194447788	1.209965089	0.205265493	-1.198816480	1.755145395	-0.462699536	-0.857687062	-0.176071020	1.589187865	-1.942389576	1.353402963	-0.838621567	1.104407632	-1.227726047	0.660492166	0.473772531	0.007011162	-1.074609647	-0.102977412	-0.497283159	-0.469150617	-0.898181742	-1.043913166	-0.215836932	1.790351720	0.282998608	0.025492708	-0.865517559
CER(16:0)+H	0.73529665	0.27951785	0.45546482	0.24547447	0.88310116	-0.03538712	-0.56569861	-1.15756391	-0.40182895	0.72979166	-0.23884925	-0.35005072	-0.29724318	-0.32189827	-0.39408056	0.80097060	-0.16131873	-1.14143623	1.19559513	-0.87769818	3.10314564	-1.24648119	-1.02069677	1.99286237	-1.01570300	-0.95664913	-0.85236519	1.12339555	-0.48555326	-0.68780156	0.66368789
CER(18:0)+H	0.516948930	-0.481509413	1.632782387	-0.801530142	0.938499110	-1.988925928	-0.310436970	-1.634324079	0.422213248	-0.322074726	0.190663383	0.603553139	0.699731726	-0.964054398	-1.308766412	1.268036598	0.136832301	0.704654759	1.063728605	0.562769473	-2.393667635	-0.006579352	-0.260760332	0.565709580	-0.261736863	-0.414411786	1.727906929	1.042511397	0.228285934	-0.738924551	-0.417124909
CER(18:1)+H	0.37083641	-0.17751924	1.81154295	-0.42589913	0.94391580	-0.08896281	-1.36896182	-0.30736795	-0.49928830	1.64546351	1.45223646	0.26808376	-0.58734902	-0.26880696	-1.18188308	0.40558812	-0.56944196	0.01127855	1.93753844	1.02828315	-1.01606658	0.72347295	-1.43372782	-1.29835902	0.30165575	-0.47185302	1.10906387	0.67566980	-0.33516543	-1.72506279	-0.92891458
CER(20:0)+H	1.01416391	0.47073099	0.75286325	-2.05672386	0.03313758	-1.11636945	-0.03312965	2.24713035	1.05115274	-0.27952306	-1.31909509	-1.30351615	0.26113365	0.04850986	-0.18197708	-2.08123230	-0.17779367	-0.84125385	0.81258426	0.38247690	1.27564766	1.38347051	-1.15512476	0.48573818	0.60562864	-0.80864639	0.65032070	0.54638033	-0.35861253	-0.25859261	-0.04947905
CER(20:1)+H	0.6468906	0.3957005	-0.4602231	-0.8763373	0.7905991	-0.7827632	0.5246430	2.2943520	2.3354600	-1.4059294	0.5872417	0.6516298	0.1662410	-0.5231753	0.5477893	-0.7432257	-0.7631547	-1.6379713	0.8016589	0.7676397	1.1770726	-0.3711375	1.0352189	-0.1126973	-1.4751420	-1.3234050	-0.2924479	-0.1277127	-0.3973825	-0.7213117	-0.7081205
CER(22:0)+H	1.13090116	-0.39412934	-1.50961816	0.19118922	-0.15828504	0.42256720	1.23525206	1.71042090	0.06500350	-0.99470361	-0.96718613	1.48433423	-0.48592886	0.71930596	1.40703014	-0.65528845	-1.39889008	-0.23934122	0.28433389	0.07208296	-0.27129091	1.46672792	-1.48368835	0.07112937	-1.37052631	-2.01176929	0.10615900	-0.14033801	0.08436134	1.30310222	0.32708269
CER(22:1)+H	1.57544042	0.90985833	-0.79767289	-0.12156540	1.06497007	-0.06736397	1.99429287	0.57375262	0.88309944	-0.76024386	-0.70085020	1.38334278	0.76167059	1.40972256	-0.04261706	-0.74207265	-2.36808317	-1.06121556	-0.30089208	0.48393615	-0.24607536	0.76114683	0.27421462	0.45762778	-1.36642439	-0.88080972	-0.89536151	-0.68682042	-0.68299832	0.30660918	-1.11861770
CER(24:0)+H	0.86380980	-0.70312222	0.09420007	-0.78367616	-0.69978728	0.57136066	0.25266788	0.74026021	0.31984527	-1.27990779	-0.14171075	1.28188890	-0.02198628	1.18624570	1.57673627	0.31265524	-0.46495559	0.40173536	1.16810124	0.01046113	-0.19556606	1.70740672	-2.26532169	-0.07330155	-1.47172436	-1.34439242	-1.33977690	-1.07026065	-0.32723262	1.56267682	0.13267108
CER(24:1)+H	0.7157023	-0.6752452	0.1624290	-0.6023401	0.7516464	0.4265770	0.9489913	3.1957915	-0.8013412	-0.3858707	-1.0110998	0.2254311	0.1143320	1.3759858	0.9330509	-0.3509628	-1.0697894	-0.2215932	-0.4865877	0.3217789	-0.7513850	1.2587557	0.5695812	0.4829946	-1.6196450	-0.7087406	-1.3922760	-0.6084294	-1.0234726	0.9096986	-0.6839679
CER(26:0)+H	0.79579831	-1.20895551	-1.20895551	0.87765900	0.60361543	0.70456118	-1.20895551	0.93458019	-1.20895551	0.74102289	0.40215781	1.26806800	0.94620339	0.87154795	0.51376743	-1.20895551	0.43041138	-1.20895551	0.74405701	-1.20895551	1.17792256	-1.20895551	-1.20895551	-1.20895551	0.97284830	-1.20895551	0.83260156	-1.20895551	0.06906196	0.80464141	0.81694038
CER(26:1)+H	0.42393644	0.96453533	0.80380759	0.69907997	-1.46695673	0.35061398	0.76015913	0.31229504	-1.46695673	0.41889480	0.66177012	0.67059645	0.94597484	0.30670733	1.13913481	0.23854063	-1.46695673	-1.46695673	0.37905977	-0.12445900	-1.46695673	1.32342279	-1.46695673	-1.46695673	0.98398287	0.88499387	0.55921144	0.45344611	-1.46695673	0.04690627	-1.46695673
DAG(14:0/14:0)+NH4	-0.4757048	-0.4757048	1.6253270	-0.4757048	-0.4757048	-0.4757048	-0.4757048	-0.4757048	-0.4757048	2.1701602	-0.4757048	-0.4757048	-0.4757048	-0.4757048	-0.4757048	-0.4757048	2.0070136	-0.4757048	-0.4757048	-0.4757048	1.5264135	-0.4757048	-0.4757048	-0.4757048	1.9504911	-0.4757048	-0.4757048	-0.4757048	-0.4757048	-0.4757048	2.6132134
DAG(14:0/16:1)+NH4	-0.3708406	2.6223341	-0.3708406	1.8914301	-0.3708406	-0.3708406	-0.3708406	2.1521288	-0.3708406	-0.3708406	-0.3708406	-0.3708406	-0.3708406	-0.3708406	-0.3708406	-0.3708406	-0.3708406	-0.3708406	-0.3708406	-0.3708406	3.3468021	-0.3708406	-0.3708406	-0.3708406	-0.3708406	-0.3708406	-0.3708406	-0.3708406	-0.3708406	-0.3708406	-0.3708406
DAG(14:0/18:1)+NH4	-0.9292453	1.2219280	-0.9292453	-0.9292453	-0.9292453	0.9323187	0.7725093	-0.9292453	1.2206080	-0.9292453	-0.9292453	-0.9292453	0.9510097	-0.9292453	-0.9292453	1.3370573	1.0316096	1.2066536	1.3038058	-0.9292453	0.2554427	0.9168141	-0.9292453	-0.9292453	0.5358536	1.4720811	-0.9292453	-0.9292453	0.8414182	0.8688157	-0.9292453
DAG(14:0/18:2)+NH4	-0.7613696	1.3307955	-0.7613696	-0.7613696	0.8873294	-0.7613696	-0.7613696	-0.7613696	-0.7613696	1.4420277	-0.7613696	-0.7613696	0.8488581	-0.7613696	-0.7613696	1.3938885	-0.7613696	1.2437699	0.9958572	-0.7613696	0.6708606	-0.7613696	-0.7613696	-0.7613696	1.9015308	-0.7613696	-0.7613696	1.3720834	-0.7613696	0.7607596	1.6182624
DAG(14:0/18:3)+NH4	-0.4278654	-0.4278654	1.9935226	-0.4278654	-0.4278654	-0.4278654	-0.4278654	2.3440829	-0.4278654	-0.4278654	-0.4278654	2.7683344	-0.4278654	-0.4278654	-0.4278654	-0.4278654	-0.4278654	-0.4278654	-0.4278654	-0.4278654	2.1382555	-0.4278654	-0.4278654	-0.4278654	-0.4278654	-0.4278654	1.8803039	-0.4278654	-0.4278654	-0.4278654	-0.4278654
DAG(14:0/20:0)+NH4	-1.056983678	1.267056731	0.831483176	-1.056983678	0.002123624	0.819059678	1.233286760	0.968058131	1.317549413	0.664939872	0.809340366	0.868487521	-1.056983678	0.771823612	-1.056983678	0.903140203	-1.056983678	-1.056983678	-1.056983678	0.509878650	0.953413583	0.970073393	0.908808151	-1.056983678	-1.056983678	-1.056983678	-1.056983678	-1.056983678	-1.056983678	-1.056983678	0.999248633
DAG(14:0/20:4)+NH4	1.3798162	0.6676848	-1.0410321	-1.0410321	0.2093986	1.0545096	1.2032899	0.9525056	1.5518860	-1.0410321	-1.0410321	-1.0410321	0.7784857	0.6838352	1.0763967	-1.0410321	-1.0410321	-1.0410321	-1.0410321	-1.0410321	0.4817913	0.8741287	-1.0410321	1.0855759	1.1249327	0.7436256	-1.0410321	0.5574866	0.1491002	-1.0410321	-1.0410321
DAG(14:0/22:6)+NH4	0.72111921	0.29253876	-0.04098087	-1.24118449	0.76247009	0.47529048	0.79223662	-1.00057484	0.57112663	-0.75207739	-0.41954713	0.79084052	-0.91216520	0.13527698	1.27783733	0.38576193	-0.48896593	-3.47853311	-0.14140916	0.17679072	2.12959857	-0.29946939	0.83764219	0.42670924	-0.87019146	-0.33180792	-0.68609956	-0.12225644	-0.17895622	-0.14708245	1.33606229
DAG(16:0/16:0)+NH4	-0.287606373	0.548151575	0.032121838	-0.417078824	0.855498528	-0.792615672	-1.160571047	0.677959543	1.679231235	-2.182178280	0.303100137	0.871079919	0.075089119	-1.518199661	-0.008560805	0.829724425	0.144785952	-0.398552437	1.318471285	1.098920133	0.882902072	-1.088005050	-1.578013139	0.495111177	-0.073026955	-1.975547399	1.231781998	0.066460282	0.712030610	-0.886744796	0.544280610
DAG(16:0/16:1)+NH4	-0.536178072	-0.060683302	0.393149148	-0.889857559	-0.017119989	1.053947615	-0.123290617	-0.019007034	1.090764316	0.690734654	-0.496713807	-0.793904887	-0.315546369	1.267739006	0.846441290	0.657159021	-3.797891439	0.086270404	0.009542188	-0.377830843	0.875049260	0.559113401	1.099575450	0.524235680	-0.114714971	0.655655665	-1.578788392	0.418651524	-1.395527294	0.134855598	0.154170357
DAG(16:0/18:0)+NH4	-0.30902072	-3.24564387	-0.36412524	-0.28585148	-0.30886884	0.73477707	0.44052073	0.48537441	0.75703477	-0.05507283	-1.32814800	0.41143502	0.34800376	0.12266808	0.90773203	0.21405776	-0.01304280	0.11618462	-0.10835005	0.36704190	1.30429468	0.46963176	-3.24564387	0.78681567	0.52502339	0.54185667	0.29476742	0.51342242	-0.54966448	0.17756516	0.29522484
DAG(16:0/18:1)+NH4	1.310465172	-1.351461652	-1.642425079	-2.282664743	0.218179749	-0.861540795	1.086228067	1.202143834	0.170534095	-0.254690551	-0.818038642	1.492836879	0.467136104	0.594176378	1.001694365	0.149168853	0.225875108	-2.088115567	1.137631639	0.200844427	-0.005918923	1.038971407	0.013427702	0.098943428	-0.171063095	-0.190641422	-1.539852432	0.395968178	-0.629616911	0.210053389	0.821751037
DAG(16:0/18:2)+NH4	0.43848767	-0.30966721	-0.22939785	-2.73832823	0.37505097	0.86236612	1.69251734	0.35206719	-0.15571446	-0.22814067	0.71329215	0.70734657	0.06374098	0.10152487	1.63780969	-0.43893361	0.04590269	-1.42031354	0.83989818	-0.52024324	-0.21415037	1.17420423	1.23552248	0.29451445	-0.99171390	-1.51835302	-1.57801879	-0.67575297	-0.78540484	0.07780966	1.19207744
DAG(16:0/18:3)+NH4	0.93028621	-1.47654464	-1.47654464	-1.47654464	0.56739902	0.15877092	-1.47654464	1.20099446	1.27679175	-1.47654464	-1.47654464	1.04151033	-0.03418897	0.63346212	0.94824738	-1.47654464	0.55327421	-1.47654464	0.54170378	0.49664714	0.41012453	-1.47654464	0.71842023	0.42737839	0.48850294	0.46371644	0.12282347	0.62139020	0.26007834	0.69200092	0.76956798
DAG(16:0/20:3)+NH4	1.2270884	-0.3075856	-1.0053645	-2.6681817	0.2857072	0.3583438	1.9662533	1.5698996	0.3423854	-0.7244393	-0.1718050	0.3276556	0.4041976	0.8392081	1.1703472	-0.9478013	-0.3086277	-1.4257962	1.0782245	-0.8305964	-0.6455096	0.7561936	0.5061453	-0.5544004	-0.8317675	-0.7546422	-1.1383127	0.7181050	-0.4999372	0.3506910	0.9143218
DAG(16:0/20:4)+NH4	0.94435250	-0.16167573	-0.81332468	-1.79454108	-0.95280783	0.47130478	1.04892343	1.82428060	-0.14768074	0.18355398	-0.47515173	0.72269903	0.01557720	0.82927853	1.22207699	-0.47538738	0.44783709	-1.95797259	0.59422606	0.23424179	-0.82050159	1.64615331	-0.02606413	0.41938434	-1.43850658	-0.63734752	-1.10128037	1.45281108	-0.35476121	-1.47445318	0.57475563
DAG(16:0/20:5)+NH4	-1.6004228	0.7521008	-1.6004228	-1.6004228	0.5776375	-1.6004228	0.8109343	0.7034940	0.7547010	0.3012490	0.1482355	0.7365397	0.8067687	0.7936429	1.0601482	1.1990511	0.1589068	0.5862664	0.6127761	0.2931728	0.4318528	-1.6004228	0.7634219	0.5660146	-1.6004228	0.0625572	-1.6004228	-0.1419023	0.1837304	-1.6004228	0.6420830
DAG(16:0/22:5)+NH4	1.37240955	-0.74023139	-1.29231763	-1.81607823	0.05415399	1.16300774	1.18657543	0.47489664	-0.61177872	0.37014912	-1.30555284	1.32837812	0.38737443	-0.14568879	0.85984587	0.04639905	-0.80733179	-1.59686508	0.63007024	-1.52099774	1.36637817	0.57093650	-0.61363615	0.76618511	0.11363036	-1.70397126	-0.55052887	-0.27661448	0.53540197	0.36537146	1.39042923
DAG(16:0/22:6)+NH4	0.93050649	-0.01492306	-1.46129056	-0.97399295	0.80932865	0.03003682	0.34503158	0.48058040	1.09848040	-1.17831082	-0.63451824	1.05518510	-0.55807462	-0.20929297	1.01462809	-0.27599407	0.49825616	-2.45719788	0.43836123	0.35186556	1.27463257	0.35947913	1.28913889	1.44732060	-1.87287741	-1.07985609	-0.83767245	0.84359848	0.52395686	-0.27655234	-0.95983355
DAG(16:1/16:1)+NH4	-0.9198972	1.3771149	-0.9198972	-0.9198972	0.6651027	-0.9198972	-0.9198972	0.8590856	-0.9198972	-0.9198972	-0.9198972	-0.9198972	0.5447337	0.7763696	1.7808823	1.5095476	0.8023645	-0.9198972	0.9848299	-0.9198972	-0.9198972	-0.9198972	1.2700056	1.2325489	-0.9198972	0.8297351	-0.9198972	0.6140521	-0.9198972	0.4720063	0.9999758
DAG(16:1/18:0)+NH4	-1.3543215804	-1.3543215804	0.6560118152	-1.3543215804	0.5824695152	0.7021206425	1.3394775933	-1.3543215804	1.0416036078	-1.3543215804	-0.0061708245	0.4866151199	0.5075754378	1.1751421799	1.1607807805	-1.3543215804	0.4534161057	0.6937966469	-1.3543215804	-1.3543215804	0.9459196715	0.4473331853	0.9975306428	0.4484615942	-1.3543215804	0.2970441060	-1.3543215804	0.2155840427	0.0005013282	0.3799036966	1.0180989162
DAG(16:1/18:1)+NH4	-0.1796053	-0.1796053	-0.1796053	-0.1796053	-0.1796053	-0.1796053	-0.1796053	5.3881591	-0.1796053	-0.1796053	-0.1796053	-0.1796053	-0.1796053	-0.1796053	-0.1796053	-0.1796053	-0.1796053	-0.1796053	-0.1796053	-0.1796053	-0.1796053	-0.1796053	-0.1796053	-0.1796053	-0.1796053	-0.1796053	-0.1796053	-0.1796053	-0.1796053	-0.1796053	-0.1796053
DAG(16:1/18:2)+NH4	1.08432830	0.55500426	0.64939012	0.30217124	0.62382362	0.20503591	0.89891149	0.87556271	-1.59702580	1.48894248	0.25186699	0.21027028	0.20671228	-1.59702580	-1.59702580	0.40171209	0.64867961	0.64207856	0.47647670	0.76461620	0.31243181	-1.59702580	0.84376338	0.65596781	-1.59702580	0.26514191	-1.59702580	-1.59702580	-1.59702580	0.09614393	0.31717467
DAG(16:1/18:3)+NH4	-0.4250132	2.3373388	-0.4250132	-0.4250132	-0.4250132	-0.4250132	-0.4250132	-0.4250132	-0.4250132	-0.4250132	-0.4250132	-0.4250132	-0.4250132	-0.4250132	-0.4250132	-0.4250132	2.3516777	-0.4250132	2.4431047	-0.4250132	-0.4250132	-0.4250132	-0.4250132	-0.4250132	-0.4250132	1.3825156	-0.4250132	-0.4250132	2.5357065	-0.4250132	-0.4250132
DAG(16:1/20:0)+NH4	-0.7099041	1.1181064	-0.7099041	-0.7099041	1.1419640	-0.7099041	-0.7099041	1.2659971	-0.7099041	-0.7099041	-0.7099041	1.6314919	-0.7099041	-0.7099041	-0.7099041	0.8084960	-0.7099041	-0.7099041	2.0279967	-0.7099041	0.6628356	1.0351130	-0.7099041	-0.7099041	1.6575000	-0.7099041	-0.7099041	-0.7099041	-0.7099041	1.3237849	1.5247969
DAG(16:1/20:2)+NH4	-0.614859	-0.614859	-0.614859	0.680268	-0.614859	-0.614859	1.762426	-0.614859	-0.614859	-0.614859	-0.614859	-0.614859	1.253091	-0.614859	-0.614859	-0.614859	-0.614859	-0.614859	2.095388	1.293036	-0.614859	-0.614859	-0.614859	1.408043	-0.614859	-0.614859	1.857649	1.611114	-0.614859	1.565885	-0.614859
DAG(16:1/20:4)+NH4	0.73220451	-0.76302523	-0.95670713	-1.15814253	-0.92503124	0.14943707	0.61092753	2.33678052	1.31430347	-0.98845473	-1.23896380	0.43957523	0.18505902	0.95542853	1.75783652	-0.01200958	0.00113005	-1.60162923	-0.41279039	-0.47913171	0.10866660	0.97666440	-0.05817867	-0.01340642	-0.47776455	-1.80870269	1.30337720	0.08777341	-0.92718956	-0.30100877	1.16297216
DAG(16:1/22:6)+NH4	1.06541260	0.12495337	-1.53767949	-1.58736929	0.44184964	0.63494767	0.82953765	0.68860521	1.17735449	-0.85425710	-1.17686746	0.97985255	0.04849738	-1.36157795	1.16448616	-0.11752880	-0.09655384	-1.79032060	0.74418855	-0.21605219	1.60266422	-1.41495449	1.47104698	0.74362171	-0.09012685	-0.84964792	-1.13732151	0.13653028	-0.26800969	-0.41682157	1.06154029
DAG(18:0/18:1)+NH4	0.70741575	-0.53581607	-0.59459229	-3.64867285	0.49930459	0.67319720	0.81913977	0.90819326	-0.53492384	0.01619590	-0.68397126	1.51851691	0.03412516	1.29406427	0.86074739	0.47186104	-0.06280928	-0.66777811	-0.53907269	-0.27756266	-0.54550356	0.64681788	-0.02872636	0.77969613	0.01103172	0.46605827	-1.34347845	0.13754419	-1.59141517	0.92130418	0.28910898
DAG(18:0/18:2)+NH4	1.00628203	0.59358389	-0.13990209	-2.06969058	-0.08952725	-0.11522129	1.01195635	0.78398789	1.04568490	-0.26500689	-0.15857408	1.00243844	0.44285888	1.21171994	0.54821561	0.59180759	0.16730414	-1.76219549	-0.77172739	-0.76754181	-0.51811618	1.06344657	1.74924510	0.47650197	-1.88119377	-0.62265783	-1.46054106	-0.51225275	-0.82867441	-0.89420632	1.16199589
DAG(18:0/18:3)+NH4	1.4386712	-0.8595240	0.7882354	0.5053865	-0.8595240	1.4199741	1.6120293	0.8483900	-0.8595240	0.9262358	-0.8595240	-0.8595240	-0.8595240	1.0545923	1.6832995	-0.8595240	-0.8595240	-0.8595240	-0.8595240	-0.8595240	-0.8595240	-0.8595240	1.3055210	1.2122249	-0.8595240	0.4917583	-0.8595240	-0.8595240	0.8383090	0.4872803	-0.8595240
DAG(18:0/22:6)+NH4	1.292200349	-0.558287237	-0.637835255	-2.242128841	-0.080127280	0.857633485	1.570340165	0.007816365	0.625303694	0.845557405	0.980937104	0.061033182	-0.848145258	-0.628989026	-0.669396079	0.399913638	-0.596665184	-1.011337167	0.825797366	-2.058235064	1.013913305	0.066962955	-0.297184502	1.755999129	-0.232356897	-0.509612154	0.080275896	1.741038584	-0.981262619	0.096679524	-0.869839583
DAG(18:1/18:1)+NH4	0.689427385	-0.307594342	-0.976406616	-2.012748535	-0.503471347	0.178437004	1.457008558	1.523372035	-0.312282872	-0.353487013	-0.784323438	1.469066724	-0.380630508	0.627164195	1.597186458	0.162293844	0.075352715	-1.844878791	0.135004095	-0.486876702	-0.180557364	1.947221868	-0.142243251	0.626502372	-0.386884348	0.007056988	-1.369534393	0.308072760	-1.647485858	-0.034694927	0.920933304
DAG(18:1/18:2)+NH4	0.17922403	0.41464444	-0.48140291	-1.63527519	0.90115987	1.09261933	1.40766770	0.37747336	-0.17604146	0.63884411	-0.29631328	1.03264409	0.55669475	1.00527269	0.94685092	-1.01119671	0.76011659	-2.14445677	-0.09417839	-0.44787990	0.16922849	1.33816182	0.73786307	0.50553223	-0.58596113	-1.26903390	-0.92186285	-0.35652909	-2.22498875	-1.19763271	0.77875557
DAG(18:1/20:1)+NH4	0.98948034	0.57512244	-2.74740661	-1.66413032	-0.20611827	1.11390132	1.00397155	1.02903227	-0.71390596	-0.11946167	0.01360340	1.01784101	0.14493352	1.24367782	1.28473714	0.79456419	-0.39946780	-0.95290460	-0.10151018	-0.51232010	-0.36746896	2.16501794	-0.04119444	0.06252718	-0.55159369	0.02234400	-1.11962685	-0.14893704	-1.19311423	-0.66235744	0.04076401
DAG(18:1/20:2)+NH4	0.05254609	-0.35942273	-2.09639152	-1.40928806	0.35874926	1.12860258	1.38922141	0.66413684	-0.96156572	0.84089856	-0.71319022	0.82332232	-0.90747560	1.43977349	0.55248010	1.51762436	-0.18034081	0.12247074	0.89520224	-1.11633807	0.13152605	0.38414822	-0.25286084	-0.20440418	0.48552618	-0.42116989	0.21976998	0.50734971	-2.23521550	-1.57180158	0.91611659
DAG(18:1/20:3)+NH4	-0.509873832	0.516221118	-1.033938574	-1.607111548	-0.014393213	0.342934950	-0.051818780	1.767798363	0.457477979	-1.273666073	0.082224989	1.830267788	0.001534962	0.773966217	1.323622013	1.429993646	-0.513123994	-0.980768839	0.515063563	-0.877627292	-0.404466879	1.187874901	0.069708728	0.189362501	-1.059627577	0.119647627	-0.871462402	1.803227672	-1.645386253	-0.909732456	-0.657929306
DAG(18:1/20:4)+NH4	-0.79156386	-0.58249159	-0.55332181	-1.00109470	0.04871202	0.89058530	-0.62476240	2.22575325	0.18768608	-0.80415160	0.20558071	1.15205915	-0.44093617	0.05367648	0.69859220	0.06039477	-0.43583043	-0.68791881	1.12012747	-1.38135624	-1.42251584	1.67020644	1.08767232	1.32858760	-1.85038000	-1.56164892	0.52921108	0.98581607	0.25722421	-0.25718985	-0.10672292
DAG(18:1/20:5)+NH4	0.77100332	1.02634499	0.07728077	-1.10609820	0.11933914	-0.09483921	0.10965176	0.87137479	1.01468960	-0.30550214	-0.36887219	0.71988901	0.42985547	0.04215355	0.83371615	0.91155300	-0.05922621	-3.12978507	0.28645864	-3.12978507	-0.03615956	0.16467024	0.93110918	0.52815638	-0.89289325	-0.39229714	0.58783710	0.38680301	-0.50958675	-0.25304458	0.46620328
DAG(18:1/22:4)+NH4	0.87035601	0.44575208	-0.67465823	-1.25375641	-0.16135236	1.38605228	0.85276028	0.76863204	-0.26551839	-1.17348124	-0.23536402	1.39324876	-0.70328230	1.12993274	1.15253097	0.07837148	-0.70053013	-2.84651322	-0.24070902	-0.24152386	0.91160603	1.18904735	-0.11125289	0.77099548	0.04008236	-1.25985114	-1.24688640	0.65848652	-1.20081867	-0.11243989	0.78008376
DAG(18:1/22:5)+NH4	0.42796258	0.55316706	-0.49983750	-1.28000706	-0.27851459	1.37647400	0.13841063	0.69687034	-0.37467626	-0.36968183	-0.40773275	0.40381541	-0.46333680	0.71917040	0.78303969	-0.54690275	-0.69592308	-1.29795880	0.40152878	-0.31404903	2.70798020	1.42289111	0.28521853	-0.51220639	-0.55634222	-2.18839644	-1.04729630	-0.23771928	0.01586605	-0.82101490	1.95920120
DAG(18:1/22:6)+NH4	0.37375850	0.37592594	-0.70868775	-1.79431018	-0.61501568	0.46294781	1.79822496	-0.01720423	1.67638341	-0.23623143	0.75483396	0.58206188	-0.54402439	-0.50415759	0.86752999	0.58720432	-0.79046124	-2.35217790	0.86242980	-0.38281575	0.37658130	0.17159965	1.53977749	0.31135615	-1.79453107	-1.02376399	-0.55626081	1.08660778	-1.06993420	0.27596041	0.28639283
DAG(18:2/18:3)+NH4	1.1664240	1.1413102	0.7562033	-1.0586270	0.3375937	0.5146011	0.7309345	1.1295308	-1.0586270	0.9334578	0.5892186	-1.0586270	1.2530673	0.8772273	0.6465116	-1.0586270	1.3589226	0.9732822	-1.0586270	-1.0586270	0.7697209	1.1167541	-1.0586270	-1.0586270	-1.0586270	-1.0586270	-1.0586270	0.5260179	-1.0586270	-1.0586270	-1.0586270
DAG(18:2/20:3)+NH4	0.23832212	-0.06131101	0.02827334	-2.42665962	0.44892678	0.41126505	1.12717334	0.77576610	1.66786781	0.33921534	-0.50701489	0.38162636	-0.46537813	0.61494222	-0.09379547	0.97428266	0.54138336	0.21083956	0.77063934	-1.16036501	-0.39265972	1.34102579	0.35829788	0.38950085	-0.73118875	-0.23006989	-1.61470225	-0.81900851	-0.04845120	-2.82829848	0.75955502
DAG(18:2/20:4)+NH4	0.03732927	-1.11943246	0.58322996	-0.86028969	0.31347138	0.07848114	1.76177125	1.28206299	-0.92394443	0.81366163	0.42996066	1.68204290	0.04610744	0.48812342	0.64837405	0.22650006	-0.37861898	-0.42866999	0.20171328	0.29868283	-1.38424435	0.34881781	1.05940864	0.96209312	-1.66138481	-2.32455400	0.68188079	-0.92823717	-1.23764972	-1.28742672	0.59073971
DAG(18:2/20:5)+NH4	0.7588308	-0.9947151	0.6193601	-0.9947151	-0.9947151	0.9332059	1.3246962	1.1229966	-0.9947151	1.0951270	0.8101891	1.0053986	0.5807084	0.7036176	-0.9947151	-0.9947151	-0.9947151	0.6523908	1.2935457	-0.9947151	-0.9947151	1.2023608	0.4705288	-0.9947151	0.9604688	-0.9947151	-0.9947151	-0.9947151	-0.9947151	-0.9947151	1.3873009
DAG(18:2/22:4)+NH4	1.12449565	0.08598034	-0.38098943	-0.17145214	1.70288644	-0.36563003	1.44087655	0.56256626	-0.18890508	1.54414354	-0.05421660	0.90066662	-0.22861876	0.31605986	0.25032656	-1.46303328	-1.16406490	-1.27304547	-2.10716510	-0.19646652	0.86895550	-0.21310789	-0.62158033	0.04209440	-0.58709135	-1.01997430	-0.47496787	0.10683182	0.12826970	-1.04616918	2.48232500
DAG(18:2/22:5)+NH4	-0.1006835	-0.8433150	-0.2159293	-1.6658174	0.4683254	1.0787540	0.1250472	-0.2959893	0.1657170	0.2568272	0.0486213	0.7836170	0.5613467	1.3415783	1.3626170	-1.1008338	0.5270730	-0.8921314	0.8599057	-1.0701133	2.5866970	0.3133481	0.6664330	0.2791552	-0.6453382	-1.3707204	-1.5501766	0.4130181	-1.1610815	-1.5027294	0.5767780
DAG(18:2/22:6)+NH4	0.457073377	-1.021903760	-1.012103594	0.007024446	1.893577664	-0.110358074	1.648850063	-0.030986803	1.641867672	-0.066354032	0.198269589	-0.569736914	0.192488323	0.573273025	0.477589147	0.257604211	0.060922158	-2.397232956	0.366930698	0.252441409	1.094522384	0.448900697	0.948833082	-0.354605841	-1.438580565	-1.470078291	-1.477226549	-0.270679643	-0.547122317	-0.992505272	1.239306667
DAG(20:0/20:0)+NH4	1.0172095	-0.9925527	0.7621007	0.4698704	-0.9925527	0.8495357	-0.9925527	-0.9925527	-0.9925527	-0.9925527	0.4085287	1.1572705	-0.9925527	1.0799214	-0.9925527	1.2185378	1.6227705	-0.9925527	-0.9925527	-0.9925527	0.6651888	1.0618526	-0.9925527	-0.9925527	-0.9925527	0.9675088	0.6290645	1.0387382	0.8958975	1.0442955	-0.9925527
DCER(14:0)+H	1.30337678	-1.54630992	0.37715888	-0.90019980	0.36606600	-0.10743921	1.23275025	-0.91573041	1.50318913	-1.49959037	-0.09518875	1.52985530	0.87386148	1.16557675	-1.06089790	1.28023519	-0.43030531	0.60711474	0.79376771	0.17991406	-0.63936425	-0.12755685	0.67746464	-1.07077850	0.04397920	-2.21532880	-0.79061953	0.98486651	-0.85994958	-0.31444679	-0.34547064
DCER(16:0)+H	-0.30439363	0.52297853	0.17422454	-1.07553997	0.39990073	0.89011180	0.19936867	-0.09923364	-0.21018860	1.07722044	-0.07153458	0.45141195	0.15214459	-0.63855773	-2.81539881	-0.11471070	-0.20507795	-0.22887041	1.24906921	-0.64724850	3.08724614	-1.06999969	-1.01773289	1.52088676	0.52087903	-0.45200001	-0.25031313	0.45842504	-0.67849768	-0.49511916	-0.32945035
DCER(18:0)+H	-0.01053573	0.27720724	1.22674940	0.96207767	-0.37008800	-1.12081656	-0.14093894	-1.11090510	1.30695138	-0.28800075	-0.07265870	-0.02746537	-1.60216841	0.04265298	-0.16952309	0.68925950	0.63460476	-0.05839515	1.23506621	1.80074342	-0.86828762	0.24307011	0.11403711	-0.03221305	1.59640110	-1.83303111	1.21924851	0.32291366	-1.20602219	-0.60150759	-2.15842567
DCER(18:1)+H	0.554825634	1.428772723	1.303059082	-0.013806823	0.172489667	0.241056911	0.267158220	-0.255896300	-0.791236116	0.001089312	0.100500707	0.930637485	-1.576392767	-0.472241424	-0.951222294	0.311995816	-2.270416536	-0.043238049	1.860332330	-1.260269812	-1.122528179	-1.027462514	0.380413211	-0.053605232	0.807858261	0.905243448	1.744465762	0.541362209	-1.589918594	-0.562818987	0.439792850
DCER(20:0)+H	0.61467072	0.27596035	0.54599798	-0.08260170	-0.37755722	-0.16405719	-0.25172396	0.69831833	0.78027961	-1.53114268	0.01093409	0.25462092	-1.06222871	0.28840882	0.93196097	-0.31808370	0.36895348	0.70686918	1.26322981	1.17043353	0.60418383	-0.75476282	-3.80045776	0.98189893	0.70688885	-0.50853419	-0.21416907	0.68599293	-0.09417360	-1.41148011	-0.31862963
DCER(20:1)+H	0.88162044	-0.74316506	0.24349553	-0.24838980	0.60254412	0.12420740	0.18639063	0.95981922	0.87644472	-0.88105389	0.03899179	0.32920062	0.25822968	-0.42073954	1.52437180	0.21538754	-0.52668453	-1.73982097	0.37470070	1.09678153	1.65239355	0.71875250	0.64527573	0.12927336	-2.84587481	-1.24167308	0.34939321	0.66716992	-0.29171588	-1.37292528	-1.56240115
DCER(22:0)+H	1.11913807	-1.08254185	-0.90494242	-0.31494084	-0.29913869	0.65518545	0.58578173	0.11855728	-2.13526678	-0.35742293	-1.40420052	1.97953376	-0.26718625	1.23634371	2.19995326	-1.94683931	0.66249938	-0.71820761	0.49352311	0.62899123	0.53705211	0.02254736	0.05421794	0.03388951	-1.58491477	0.13924167	0.14538043	0.54999383	-0.36379019	0.30408926	-0.08652691
DCER(22:1)+H	1.41894488	-0.27311029	-0.01008144	-1.09679737	0.09124420	1.14120216	0.70496361	-0.18144208	1.64758593	0.84931637	-0.07888829	0.81160057	-1.32406173	-2.34615966	1.09284772	1.22550407	1.18503567	0.05368519	0.92750776	-1.59342218	0.33685303	0.10944643	0.05096945	-0.53028926	-0.79534356	0.25279614	0.20171654	-0.31632618	-1.36671563	-1.59329193	-0.59529012
DHA	1.165489649	-0.026515064	-0.759832926	-1.383331414	0.533338082	-0.143795282	1.072718461	2.996376213	0.509256087	-0.002953628	-0.084936088	0.112567467	-2.233177964	-0.713185115	0.507546814	0.254433657	0.062073378	-1.176102179	-0.761379119	-0.436181568	0.064511824	-0.270618839	0.720274758	2.308475688	-0.305128550	-0.080356947	-0.323522866	-0.615504680	-0.851560037	-0.399947141	0.260967330
DPA	1.79711599	0.35367543	-1.25545347	-1.63168824	-0.19111731	0.62016963	0.54035361	2.17075136	-0.72921298	-0.13477719	-0.79967437	0.19431065	-1.64939176	0.18248418	0.39876331	0.08716342	0.03118793	-1.13833491	-0.60770276	-0.63170104	1.32818948	0.67199569	-0.94207188	1.42117530	0.04930078	-0.66515698	-0.69604255	-0.68899296	-0.56039324	0.57998086	1.89509403
EPA	1.34063569	-0.22402168	1.53043392	-1.57887818	0.20896401	-0.21141016	-0.28024349	1.91532775	2.07118162	-0.07470029	-0.43716571	-0.29647760	-1.67082759	0.28716151	1.05524256	0.05096936	-0.56572377	-1.09951150	-0.66033765	-0.46295479	-0.39289411	-0.64593157	-0.05799393	2.40440206	-0.01286815	-0.60884647	0.07288480	0.40634538	-1.14243588	-0.69681190	-0.22351423
FFA 12:0 (Lauric acid)	1.72840773	0.88826050	0.13902527	-1.38767040	-1.33596100	-0.46567435	-0.56371324	1.90646004	1.24969024	0.03719436	-0.56374715	-0.02512021	-1.38318555	-0.70496479	-0.22550457	1.48686174	1.66500944	0.23751036	-0.58962854	-0.74849293	-0.64453938	-0.96236379	-0.34476760	1.28062008	1.26602575	0.54230620	0.21361425	-0.79947709	-1.34206335	-0.72311238	0.16900035
FFA 13:0 (Tridecanoic acid)	0.318481360	1.245225150	0.753864376	-1.580509360	-1.102820640	-0.974466838	-0.511142757	1.107427845	1.660262912	0.495613197	-0.273633513	0.495102331	-2.239776468	-0.362166536	-0.006056193	1.521819412	0.771470139	0.636808475	-0.035585513	0.024127256	-1.144163114	-0.559723967	-0.728229739	1.441226316	1.381672731	-0.742879468	0.872393547	-0.060428899	-1.349015887	-0.463773155	-0.591123001
FFA 14:0 (Myristic acid)	-0.15855802	-0.22489760	-0.95528517	-1.77967088	0.38816250	1.04437629	1.46483374	0.19116351	-0.20404356	-1.30501816	-0.73851459	0.68216981	-1.00629770	1.41788253	2.02808279	-0.45987012	-0.76516206	-1.16629336	-0.46905544	0.04361296	-0.06309840	0.99775151	1.45689250	-0.08533800	-0.65513298	-1.40383835	-0.81461353	-0.10720335	-0.14675181	1.29251637	1.50119858
FFA 14:1 (Myristoleic acid, nâ€“5)	1.02244515	1.02868699	0.53747564	-2.10205785	-0.15465629	-0.93137166	0.31979896	1.67124512	0.81384049	-0.89016013	-0.07102249	0.02628486	-2.88348252	0.50907775	1.13498203	0.92292266	0.28508082	0.02105634	-0.21806880	-0.10683486	-0.97204074	-0.72379762	0.22991044	1.26464242	0.66016688	-1.21728912	0.63600047	-0.35247520	-1.13398933	0.39741008	0.27621952
FFA 15:0 (Pentadecylic acid)	-0.23295905	0.15735377	-0.95769390	-2.60697500	-0.52871361	0.23317275	1.02391893	0.21834607	0.56966825	-1.34965684	-0.12624581	0.78685925	-1.25652165	1.80447814	2.03093127	0.86777163	-0.73281281	-1.06603098	0.19484503	0.25202399	0.07384083	0.91644304	1.13921723	-0.20079014	-0.52543789	-1.68803339	0.05585978	0.22340290	-0.52445948	0.83927907	0.40891860
FFA 16:0 (Palmitic acid)	1.41044173	0.79978221	-0.12723060	-1.37973394	-1.33982277	-1.40847076	-0.41442378	2.74467485	1.40008843	0.07694091	0.54132151	1.07897195	-1.70433692	-0.27847661	-0.60939532	0.64093332	1.14927695	0.17565263	-0.50057825	-0.76373359	-0.02199223	-0.49485247	0.34361387	1.28958823	-0.03371407	-0.51020038	0.44685450	-0.83282090	-0.62835589	-1.00799927	-0.04200336
FFA 16:1 (Palmitoleic acid, nâ€“7)	1.70758484	0.47403375	-0.51476788	-1.12582293	-0.74363470	-0.37362334	-0.16263477	3.22443471	0.63051589	-0.28119952	-0.22915066	0.24018582	-1.84940500	-0.31898987	0.24777933	0.46657919	0.45578861	-0.52993409	-0.75494239	-0.88221862	0.13657004	-0.09845368	-0.69707353	2.12019449	0.42197936	0.26033029	0.08202832	-0.74082040	-1.45314867	0.24939712	0.03841829
FFA 17:0 (Margaric acid)	0.50055008	1.10055171	0.37464508	-1.92875060	-1.48577626	-0.40889871	0.08820761	0.88113867	1.04280875	0.24763176	-0.60325994	0.77158442	-2.58708743	0.03910345	0.51171089	1.44682701	0.36034516	0.34813192	-0.42256475	-0.03961720	-1.28092604	-0.11649402	0.04298064	1.96052614	0.95578854	-0.74160978	0.61986022	-0.06437617	-1.59150684	0.13940128	-0.16092559
FFA 17:1 (cis-10-Heptadecanoic acid, nâ€“7)	0.83997348	1.03758286	0.16540633	-1.82841597	-1.00927214	-0.03567438	0.26232320	1.67229204	0.74766189	0.01875724	-0.39356391	0.60042422	-2.34669298	0.85956249	0.35906573	1.08470090	-0.28174143	-0.16040892	-0.20069042	-0.35689229	-1.41516046	0.27441701	-0.26948772	1.79717123	0.64649103	-0.19742315	0.44807439	0.24760764	-2.35158613	0.34601165	-0.56051341
FFA 18:0 (Stearic acid)	0.3877769	0.7830293	-0.5303315	-1.9040525	0.1433728	-1.0370512	0.3860737	1.0448137	1.0284994	-0.7912127	0.9714867	1.2116775	-1.6505575	0.4861312	1.5800868	-0.2516927	0.8418021	-0.9791600	-0.3473560	-0.1858169	-0.6493166	0.5332809	1.4527145	-0.5686074	-1.0475054	-1.6069680	0.3484663	-1.0818053	-0.6069410	1.7251182	0.3140447
FFA 18:1 (Elaidic acid, nâ€“9 or trans-Vaccenic acid, nâ€“7)	1.14239435	-0.45013112	-1.55463153	-1.14878247	-0.03185482	0.32477233	0.81116398	2.82437316	-0.38348433	-0.75395354	0.05338212	0.12324891	-1.82446434	0.68199321	1.09991913	0.12798674	-0.16787206	-0.92430139	-0.88016362	-0.49967183	-0.62884402	1.12139661	0.72418940	1.43992934	-0.75662775	-0.29742600	-0.47834267	-0.84304026	-0.73821106	1.24103901	0.64601451
FFA 18:1 (Oleic acid, nâ€“9 or cis-Vaccenic acid, nâ€“7)	1.13981665	-0.41587995	-1.35253627	-1.09515109	-0.03487742	0.26948821	0.80177515	2.73393272	-0.36612812	-0.73255814	-0.06036383	0.13529120	-1.96971894	0.80433870	1.16084684	0.10531454	-0.09591374	-0.89382076	-0.95302416	-0.47984417	-0.79314852	1.01210408	0.73106648	1.52072796	-0.85379372	-0.22478854	-0.35941998	-0.93612616	-0.65491969	1.34348652	0.51382419
FFA 18:2 (Linoleic acid, nâ€“6)	1.19634504	0.22200265	0.45984996	-0.53463791	0.76003519	-0.25119534	0.43474849	3.00418385	-0.08038803	0.94807357	-0.01759815	-0.41380384	-1.30662901	-0.01399499	-0.03412716	0.44293491	-0.12421055	-0.12662923	-1.33806030	-0.86824057	-1.19884232	-0.02151925	-0.10799652	2.60187917	-0.13860299	-0.13473398	0.18869718	-1.38583370	-1.46828637	-0.32442549	-0.36899430
FFA 18:3 (a-Linolenic acid, nâ€“3 or g-Linolenic acid, nâ€“6)	1.58297926	0.28881697	-0.14086310	-0.39140455	0.25917160	-1.22893237	-0.23417354	2.92341718	-0.15665587	0.69237777	0.23734974	-1.04976195	-0.81207795	-0.16305500	0.77895591	0.44697727	-0.63030880	0.10720936	-0.81405500	-1.00111291	-0.60784812	-0.89709073	-0.26516728	2.48965130	0.08195944	0.08434530	0.95220422	-0.39629416	-1.79907039	-0.25924386	-0.07829975
FFA 18:4 (Stearidonic acid, nâ€“3)	1.094817739	0.921815088	0.326738707	-1.635079560	-0.757657900	-0.514388527	-0.281262459	1.398669277	1.449966069	0.119308956	-0.272677662	-0.001232689	-2.392804140	-0.608450149	0.440751987	1.440449304	0.099017213	0.223294428	0.032360343	0.509995400	-1.734045148	-0.284375177	0.264025238	1.563645659	0.858561935	-1.104443667	0.592684426	0.329913713	-1.796054227	-0.401727674	0.118183498
FFA 19:0 (Tuberculostearic acid)	1.26296458	0.64118273	0.39112666	0.08197350	0.03107660	0.21783763	-1.86157452	1.16310475	0.74847570	0.53031862	0.11059692	0.45169105	-0.29600427	-1.86157452	-1.86157452	0.99882427	0.39269464	0.51740236	0.47289581	-1.86157452	-0.04551084	0.23723507	-1.86157452	1.19326333	0.69502898	0.17851968	-1.86157452	0.51216785	-0.24334254	0.69124852	0.23467553
FFA 20:0 (Arachidic acid)	0.45128669	1.55487362	-0.11557649	-1.69619850	-1.43622096	-0.04705176	0.71066524	0.44411235	1.41570195	0.57832418	-0.56942052	0.61709932	-0.33363780	-0.10782308	0.22159434	0.39609861	0.13517442	0.11113340	-0.80858890	-0.69927274	-1.27700342	-1.83369451	0.56968440	2.75601049	0.49745446	0.74021190	0.38727173	-0.73744567	-1.41538242	-0.82012148	0.31074116
FFA 20:1 (cis-11-Eicosenoic acid, nâ€“9)	1.1169227094	0.5471024341	-0.0352480498	-0.9471201917	-1.2248807787	-0.5504749974	-0.5333814702	2.3479808216	0.0001118952	1.2309624072	0.2365503795	-0.0270664446	-1.8829100329	-0.0063084197	-0.1453687433	0.8993581573	0.9520470044	0.4767443955	-0.7984963855	-0.8906269669	-0.9671173649	-0.1990858176	-0.9563933651	2.2617484924	0.7953832619	0.8313927959	0.1690575044	-0.7324695425	-1.5175728479	0.0424040687	-0.4932449088
FFA 20:2 (cis-11-14-Eicosadienoic acid, nâ€“6)	1.24731620	0.38797504	0.17069445	-1.35905972	-0.23103096	-0.77295795	0.23787711	2.69732244	-0.42322303	1.16047108	0.52790127	0.17454034	-1.57464400	-0.04152247	-0.16565304	0.73934912	0.51991535	0.26797822	-0.91230310	-0.92991806	-0.34513146	-0.02220909	-0.69961540	2.47717779	0.46757338	0.14828170	-0.18687456	-1.13239165	-1.71721126	-0.34016889	-0.37045884
FFA 20:3 (Dihomo-g-linolenic acid, nâ€“6 or Mead acid, nâ€“9)	1.58012173	0.25015358	-0.94942005	-1.50632749	-0.03358720	-0.51335415	0.89385132	3.22876639	0.38873694	-0.61557098	-0.73820662	0.43606465	-1.84409352	0.26290189	0.61982903	0.25898680	-0.32471089	-1.01353350	-0.47931863	-0.44034108	-0.36895707	0.34896972	0.10228220	2.09750792	-0.29316963	-0.44780400	-0.24531626	-0.60988709	-0.60798191	0.03247634	0.53093157
FFA 20:4 (Arachidonic acid, nâ€“6)	1.40607292	0.52092154	-0.52706293	-1.55972562	-0.40618728	-0.83603181	0.56245303	2.90463584	1.21896624	-1.85693186	0.11963249	0.79865663	-2.00720558	0.06896867	1.03172141	0.37671830	-0.07751455	-0.18994298	-0.61781349	-0.15657923	-0.38918081	0.09365697	0.12926358	1.34884828	-0.39303781	-0.74912181	0.21960095	-0.87565958	-0.68527706	0.18058518	0.34657037
FFA 20:5 (Eicosapentaenoic acid, nâ€“3)	0.6528697	-1.4789492	0.8862906	-1.4789492	0.1247850	0.4935465	0.6005093	-1.4789492	1.3067940	0.5394754	0.4139597	0.8345524	-1.4789492	0.9651359	1.1449205	-1.4789492	0.7356314	0.5116031	0.3671400	0.4318796	0.7406170	-1.4789492	-1.4789492	-1.4789492	-1.4789492	-0.2217023	0.3472351	0.7573220	0.6529462	0.5685812	0.4564505
FFA 21:0 (Heneicosanoic acid)	0.7505550293	1.5465382863	-0.1460461471	-1.7915346242	-1.0802666692	-0.3123000405	0.5374585600	0.5509141594	1.1511982276	0.3340075417	-0.9707393080	0.6085253787	-0.8895367242	-0.0711984409	0.2526267230	0.7214547994	-0.0772534123	-0.0006559132	-0.7084610508	-0.5765962815	-1.1788454655	-1.1757424270	0.5485905389	3.1227420805	0.5958594279	0.4857660807	0.3420411193	-0.3255272947	-1.7487059519	-0.5370064336	0.0421382316
FFA 22:0 (Behenic acid)	0.32544831	1.62542284	-0.52319468	-1.89278740	-0.71782495	0.42945381	1.08944875	-0.16983491	1.13606822	-0.19906625	-0.55484288	0.80676196	-0.21796823	0.70547431	0.65853479	0.07521743	-0.17751706	-0.27272542	-1.56552324	-0.39938280	-0.87189134	-2.17950666	1.25957796	2.14931250	0.30402046	0.28984571	0.38698428	-0.07457872	-1.25475438	-1.04771445	0.87754205
FFA 22:1 (Erucic acid, nâ€“9)	0.91940593	0.23693099	-0.96805871	-1.69519732	-1.02982387	-0.22154550	0.34811488	1.61930549	1.26176164	-0.28485731	-0.53761229	0.29664753	-2.09685221	0.76646446	0.62646348	0.55706479	1.11999460	-0.40271380	-0.54877360	-0.18437936	-0.99195645	0.64825561	0.25315358	2.67771930	-0.33378100	-0.28348457	-0.17690696	-0.61685997	-1.53206665	0.59664339	-0.02305611
FFA 22:4 (Docosatetraenoic acid, nâ€“6)	1.0771759	0.5941937	0.4091028	-0.5658466	-1.1282800	-1.0116775	-0.4372693	2.2813938	0.2049182	0.8685408	0.2114066	0.2191796	-1.4611666	-0.7844271	-0.7234368	0.9742474	0.4565682	1.0012457	-0.4416147	-0.8477756	-0.8230829	-0.5257637	-1.2794733	2.5602727	0.9594929	0.5254433	0.6778272	-0.8780924	-0.7792715	-0.6684449	-0.6653859
FFA 22:5 (Docosapentaenoic acid, nâ€“6)	1.29787083	0.46458287	-0.47374502	-0.96223516	-0.04667682	0.48894494	0.55936399	1.85064580	-0.27839603	0.17832909	-0.18219919	0.45385619	-1.12056675	0.28418619	0.36633820	0.21851472	0.11785023	-0.36727594	-0.27303471	-0.41370175	0.97099087	0.48143968	-0.37253517	-4.14823908	0.16124046	-0.24302614	-0.22534729	-0.25373447	-0.31109435	0.49469238	1.28296144
FFA 22:6 (Docosahexaenoic acid, nâ€“3)	1.11856614	0.36760223	-0.60605164	-1.52727615	0.39727910	-0.16719023	0.81772680	2.89970994	0.68137254	0.19125060	0.06624967	0.17708442	-2.12708402	-0.90587001	0.10628464	0.46521086	0.02241135	-0.82040240	-0.93662664	-0.46272783	-0.15511905	-0.39183242	0.52624440	2.52919170	-0.07830323	-0.03619382	-0.24372295	-0.68820534	-0.94131828	-0.61875554	0.34049515
FFA 23:0 (Tricosanoic acid)	1.14558703	0.43368181	-0.44105671	-1.52789373	0.18221035	-0.04303725	-0.40735292	1.33341493	0.42814201	-0.09010286	-0.46003948	0.59468519	-3.18969636	0.42328075	0.10997838	1.07154726	-0.18177287	0.25825804	-0.12376760	0.38066353	-1.84682466	1.06755597	0.19545165	1.39525892	0.69139401	0.39953124	-0.07026917	-0.38839433	-1.78475899	0.87345497	-0.42912912
FFA 24:0 (Lignoceric acid)	1.171431323	1.205745599	-0.610700176	-1.119773035	-0.315212941	-0.561533363	-0.620316098	2.034075590	0.140789506	-0.005140435	-0.620782943	0.355401896	-2.765848114	-0.015710933	-0.068898921	1.542853968	0.331562470	0.601773426	-0.087271042	0.285173939	-1.632608252	0.465341600	-0.381098509	1.570467917	0.496022991	0.867840762	0.233479672	-0.465508280	-1.525875900	0.109231275	-0.614912994
FFA 24:1 (Nervonic acid, nâ€“9)	1.37803404	0.84026974	-0.91984610	-1.51739801	-0.16781347	0.22390755	0.11054471	1.91838768	0.07750573	-0.34808970	-0.76874666	0.49897500	-2.59941277	0.79741389	0.35690809	1.05671688	-0.08601639	-0.55515263	-0.37841216	0.28646779	-1.72944729	1.32292327	0.27877981	1.15520059	0.15841335	0.50191487	-0.35005716	-0.60951134	-1.61434322	0.87378328	-0.19189937
FFA 25:0 (Pentacosanoic acid)	1.277961391	1.145569513	-0.412525270	-1.200666106	-0.882187267	-0.126360218	0.130252799	1.501395811	1.063309929	0.098350359	-1.031591371	0.755643069	-2.567659452	-0.071214122	0.403018901	1.612042100	-0.205117237	-0.163621097	-0.051525864	0.052544476	-1.402635117	0.342473241	-0.008542008	1.712996874	0.429871255	-0.085816270	0.011735353	0.206979418	-2.204472542	-0.158464574	-0.171745975
FFA 26:0 (Cerotic acid)	1.024272327	1.310165975	-0.015992466	-1.464201808	-1.213208064	-0.279274107	0.322606921	1.715866396	0.674153137	-0.008628241	-0.940177192	0.603665506	-2.574542283	-0.193447338	0.094029039	1.524323541	-0.036207956	0.356278807	-0.064343432	-0.101688722	-1.442579592	0.093657030	-0.505441892	1.985964303	0.496016108	-0.008078120	0.373006827	0.115594784	-1.638462484	-0.458853353	0.255526351
FFA 27:0 (Heptacosanoic acid)	0.81858182	0.97300991	0.10381008	-0.81402223	-0.49408825	0.05870458	0.39979395	0.97456577	0.68377244	-0.01539037	-0.39933349	0.74509783	-1.40829208	0.31112956	0.61747230	1.05916881	-0.04506267	-0.03693179	0.17449898	0.05317892	-0.68770025	0.26493377	0.23703077	0.85310754	0.52979200	-0.27625689	0.02536562	0.38165153	-1.06223544	0.27750050	-4.30285322
FFA 28:0 (Montanic acid)	1.40209766	1.40574522	-0.15151461	-1.23782238	-1.28598225	-0.81295352	0.01272925	0.99325884	0.79511386	0.42262440	-0.62981856	0.87572968	-2.47673719	0.01267491	0.41683694	1.40033163	0.33587476	0.49953661	0.14356503	-0.05628242	-1.43273355	-0.01844499	-0.22051596	1.30298511	1.03414620	-0.25704533	0.21100317	0.29299902	-2.28040927	-0.17051517	-0.52647708
LPC(14:0)+AcO	0.31285396	1.28159592	-0.98442866	-0.02717498	0.73388467	0.32149258	0.53236305	1.65026650	-0.76824733	-0.49963881	0.22917953	1.26020992	-1.07792880	0.47016227	0.44419555	-1.66257690	0.71617978	0.42780729	-1.48799067	0.59982223	-1.37509071	0.64199285	-1.62622326	0.29790573	-0.03795566	0.57842697	-2.24383281	0.61480891	-1.08310161	1.01719383	0.74384866
LPC(16:0)+AcO	0.33965986	0.16381199	-0.38035193	-1.98664011	0.60908206	-0.71093991	0.23613981	0.78929091	0.48704459	-0.60448101	0.96902442	3.09856190	-0.16744088	-0.13929992	0.30391022	-0.04458093	0.48741455	0.88831141	0.07115717	-0.16166722	0.88691992	0.01864022	-1.68013926	1.45109457	-0.61924124	-1.46801079	-0.16434380	-0.34418548	-1.82172341	-0.14826436	-0.35875335
LPC(16:1)+AcO	0.77316205	-0.16358967	-0.53901860	-1.63797251	0.72136857	0.07427378	0.53499896	2.10650500	-0.95258553	-0.37362827	1.52426764	2.40209590	-0.94274665	-0.32470475	0.04551647	-0.10392641	0.58101377	-0.70970638	-1.10130027	-0.75477331	-0.62071901	0.92016506	-0.90879352	1.69656008	0.15038980	-0.21296242	-0.56623849	-0.68908076	-1.43961486	0.69050004	-0.17945569
LPC(18:0)+AcO	-0.28042306	-0.56576223	-0.86146100	-1.91230103	0.01996656	-0.01543435	0.43781994	-0.01639218	0.07005957	-0.73786820	0.52645859	2.72898563	-0.13075296	1.39458521	1.28294716	0.43439090	0.37004399	0.55661698	-0.61661509	-0.87656155	0.85074262	1.08307601	-1.29648870	0.32227024	-1.54551740	-1.27844258	0.15104934	0.21089327	-1.63208098	0.54293543	0.78325988
LPC(18:1)+AcO	0.64263801	0.25184771	-1.21444777	-1.94366253	0.04498655	-0.09181582	1.42633173	1.37690654	0.40671942	-0.35162142	0.27412834	2.37381813	-0.42951288	0.53944103	0.71832331	0.23649903	-0.56769042	-0.24355449	-0.88593909	-1.15880557	-0.19287571	0.67335599	-0.37970080	1.77580797	0.12520503	-0.45283343	-0.76030349	-1.22556924	-1.91256231	-0.06645291	1.01133907
LPC(18:2)+AcO	0.548098479	0.213845748	-0.538930606	-2.063701091	1.405583230	0.001380027	1.784797942	0.114319053	-0.059847077	0.262457678	0.866096272	2.063215055	0.466126047	0.375743217	0.196725857	0.427561734	-0.443611203	0.117475867	-0.285328186	-1.007377587	-0.508781406	1.216224312	-0.596246620	1.295968288	-0.595724055	-0.782784392	-0.565779494	-1.184660546	-2.077832585	-1.316088149	0.671074189
LPC(20:0)+AcO	-0.101135475	0.075792721	-0.595366263	-2.523142064	-0.520913615	1.526022666	0.133821623	0.872478390	-0.182603720	0.597305653	0.004585411	1.044338587	-0.345790101	0.675760139	1.026280742	0.531318351	0.552269474	-2.523142064	0.000704902	-0.510527625	0.156042479	0.646923508	-0.404622032	0.483425362	-0.257991452	-0.168065040	-2.523142064	0.435991650	-0.072799091	0.728131864	1.238047085
LPC(20:1)+AcO	0.79367218	-0.52447483	-0.89088779	-2.06484873	-0.23379627	0.11356978	1.33489078	1.08081413	-0.51780490	-0.62633823	0.01166446	2.09717691	-0.46589111	1.33194266	1.76522633	0.48159355	-0.44662574	-0.88989594	-0.90377062	-0.56575521	0.19869609	0.56465086	-1.47136666	0.97416409	0.16094506	-0.40534279	-0.19159048	-0.83997844	-1.37370742	0.01919700	1.48387129
LPC(20:2)+AcO	-0.10272073	1.04713260	0.18784539	-1.12936927	1.09294116	0.50977017	0.82670757	0.21042323	0.97067729	0.27678879	0.32470718	1.98128787	-0.78298276	0.78920073	-0.62245524	-1.80974510	0.38785611	0.94581781	-0.02524525	0.09097055	-1.18566091	0.34072872	-1.41597865	1.88317492	-0.91870378	-1.17319270	-1.71030653	-0.87507437	-0.99571985	0.31074857	0.57037648
LPC(20:3)+AcO	0.30301736	0.57747445	0.18388453	-0.63612437	0.03180136	-0.37166803	0.79502186	0.88730179	0.21895345	-0.90030974	0.93017069	1.03641300	0.47785970	0.23919601	0.67348690	0.50641584	-3.06183491	0.42431864	-3.06183491	0.19573471	0.17824679	-0.24723413	-0.51946443	1.17101982	0.19258804	0.22012796	-0.91299290	0.28484340	-1.03216129	0.23532863	0.98041977
LPC(20:4)+AcO	0.78740177	0.12062731	-1.22388457	-2.01533388	0.92422870	-0.48216568	1.21445262	1.27346532	0.14712821	-0.01600897	0.73204036	2.50968375	-0.16895950	-0.27066099	0.44685444	0.07803354	-0.81104883	-0.98062309	-0.23802950	-1.14938024	-0.81562905	0.85966625	-0.75054384	1.73738451	0.08983245	-0.65663272	-0.30737521	-0.56338677	-1.64598866	0.25199380	0.92285846
LPC(22:4)+AcO	0.38554786	-0.17900604	-1.03401503	-1.63503567	-0.05237220	1.22169179	1.09553389	0.49020830	-1.47550889	0.60011655	0.72078304	3.04202000	-0.93672112	0.60753071	-0.24612693	-0.71450416	0.12060919	0.06395986	-0.05730053	-0.49581661	0.21155060	0.40988096	-0.75543965	1.51871901	-0.70630015	-0.26751982	-0.39668876	-1.42956089	-1.40111488	0.44486425	0.85001531
LPC(22:5)+AcO	0.9159980	1.1819595	0.9376489	-0.8206456	-0.8206456	1.1269560	0.6383249	0.9313597	-0.8206456	-0.8206456	1.1579195	1.9098484	-0.8206456	-0.8206456	1.1070086	-0.8206456	-0.8206456	-0.8206456	-0.8206456	-0.8206456	-0.8206456	-0.8206456	-0.8206456	1.4362640	1.0194121	1.1927502	-0.8206456	-0.8206456	-0.8206456	-0.8206456	1.2161714
LPC(22:6)+AcO	0.33407917	-0.58635194	0.15187848	0.27402382	0.38334819	-0.05619051	0.16584075	0.43082880	0.42033184	0.58803138	1.00874196	0.49304170	0.38716494	-0.37911456	0.54355902	-0.13968260	0.83327747	-0.03089931	0.14885972	-3.34830744	0.70759996	0.04728909	0.73968823	0.91397737	0.51526069	-0.56143730	-0.40776377	-0.85137140	-3.34830744	0.32930878	0.29329490
LPE(16:0)-H	0.494490928	-0.332117404	0.048829256	-0.318756942	-0.006886396	-2.035087827	0.261879492	-0.165892376	1.508775142	-1.418168533	1.089011656	1.877026275	-1.529886502	-2.484146931	-0.025823576	0.467692699	0.884744554	0.702319246	0.293528635	-0.081781180	0.462727284	0.728250464	0.397554964	1.637519622	-1.118735489	-0.634116868	0.280180264	0.120556678	-0.619378740	-0.675317712	0.191009317
LPE(16:1)-H	0.928241093	0.231498824	-0.520920567	-2.390057876	0.135832560	0.375671841	0.371073274	0.478800175	-0.190619100	0.767530644	0.637447741	0.632540880	-0.403380301	-2.390057876	0.469782408	0.136090270	-0.001690911	-2.390057876	0.185925708	0.541997466	0.602480016	0.536284395	0.704288943	1.010662883	0.484329333	0.068182094	-2.390057876	0.440578550	-0.123634117	0.749090580	0.312146822
LPE(18:0)-H	-0.673052821	0.299008041	-0.470073928	0.631561260	-0.006458576	-0.784383294	-0.864805619	-3.493214838	-0.058939571	0.703488904	1.170674305	-0.023840094	-0.172664653	-1.103266275	0.307025378	-0.389402989	0.434187702	1.114853506	1.416610725	0.879054721	0.119975274	0.564228159	1.045010274	-1.274542590	-1.476122103	-0.174262707	1.422005086	0.586305895	0.205611679	0.155034918	-0.089605767
LPE(18:1)-H	0.71664846	-0.45576322	-0.79973137	-2.07232075	-0.07715496	-0.14219622	1.35802868	0.81572078	-0.15642879	-0.90274292	0.52906547	2.10980187	-0.66931794	0.20293650	1.24355975	0.27636960	-0.06906768	-0.14567732	-0.85215077	-1.23993247	-0.29435537	0.75095915	0.44247389	1.81082176	-0.28259705	0.04777134	-0.93122996	-0.92395571	-2.03856763	0.54071634	1.20831656
LPE(18:2)-H	0.835930277	0.227624871	0.434511715	0.181764891	1.570785051	-0.186379814	1.049263790	-0.454203057	-0.437307021	0.888405673	1.169333307	1.579219237	-0.060384205	-1.724591968	0.683862806	-1.321437156	-0.150540771	0.033526823	0.089728229	-1.633593216	0.001345435	0.560563950	-0.727613972	2.057231010	-0.554179044	-0.718553061	0.354268939	-1.406726565	-2.109605820	-0.076370578	-0.155879756
LPE(20:0)-H	-0.2580449	-0.2580449	-0.2580449	-0.2580449	-0.2580449	-0.2580449	3.9274687	-0.2580449	-0.2580449	-0.2580449	-0.2580449	-0.2580449	-0.2580449	3.5558348	-0.2580449	-0.2580449	-0.2580449	-0.2580449	-0.2580449	-0.2580449	-0.2580449	-0.2580449	-0.2580449	-0.2580449	-0.2580449	-0.2580449	-0.2580449	-0.2580449	-0.2580449	-0.2580449	-0.2580449
LPE(20:1)-H	0.82459483	0.36718738	-0.75943245	-0.76789679	-0.70225575	0.69912950	1.24296882	0.63728391	-1.13793371	-0.32770142	-3.12490212	0.98756166	0.16722425	1.46398018	1.85622734	0.22828375	-0.03802476	-0.84592551	-1.13866783	-1.07658954	-0.44408163	0.87288577	0.34976667	0.47360499	-0.46238021	0.44611868	-0.70633256	0.03091152	-0.72781520	0.64198317	0.97022706
LPE(20:2)-H	-1.0719665	1.1926710	-1.0719665	-1.0719665	0.9354732	0.7647483	0.6571301	0.8529738	-1.0719665	0.4886935	0.8883503	1.1497767	0.8594722	0.6454195	0.7522744	0.9276805	-1.0719665	-1.0719665	-1.0719665	-1.0719665	-1.0719665	1.0864026	-1.0719665	0.8612732	-1.0719665	0.9744337	-1.0719665	0.7350161	-1.0719665	-1.0719665	1.2357420
LPE(20:3)-H	-0.02548140	0.47323592	0.04946162	-0.25116704	-0.03298468	-0.09219025	1.12993717	0.87719416	0.08307141	-0.32454211	0.80016991	1.00888265	0.49339741	-0.11509368	0.10982040	0.09415321	-3.21175305	-0.30861055	-3.21175305	-0.27522036	0.14929737	0.91505944	-0.01728005	0.70557642	0.42558376	-0.83768125	0.66175444	1.01682474	-0.57775178	-0.45456009	0.74264929
LPE(20:4)-H	0.47463265	0.26874011	-0.67684941	-0.55423260	0.49943249	-0.49535793	1.24018510	1.95848221	-0.26198038	-1.24983263	0.42140183	2.59397258	-1.04140144	-1.25164013	0.55536372	-0.96880334	-1.35773788	-0.88440568	-0.38544433	-0.07551293	-0.98824131	0.85184189	-0.41857138	2.08588242	0.16818795	-0.56944830	0.14595310	-0.51107444	-0.64360668	0.57685101	0.49321374
LPE(20:5)-H	-0.2574426	-0.2574426	-0.2574426	-0.2574426	-0.2574426	-0.2574426	-0.2574426	-0.2574426	-0.2574426	-0.2574426	-0.2574426	-0.2574426	-0.2574426	-0.2574426	-0.2574426	-0.2574426	4.0558952	-0.2574426	-0.2574426	-0.2574426	-0.2574426	-0.2574426	-0.2574426	-0.2574426	3.4099399	-0.2574426	-0.2574426	-0.2574426	-0.2574426	-0.2574426	-0.2574426
LPE(22:4)-H	0.6378121135	-0.0205172207	0.1708426536	-1.1339998811	0.3116871916	-0.0004903645	2.3485322723	0.8032614005	-1.1618403435	-0.8433704924	0.9626835272	2.3308387806	-0.2713196651	-1.2697221174	0.0246475332	-1.2196465426	-1.3693577519	0.0621965573	-0.0266391883	-0.9421744505	-0.7650587205	0.6895167701	-0.9847185324	1.8746551261	-0.1328750075	0.1417818167	0.3945536889	0.1806918050	-1.2936660843	0.0419009301	0.4597941960
LPE(22:5)-H	0.92908459	0.14902163	0.24791106	-0.30938384	0.02371830	-0.01450683	1.05969448	0.35404112	0.20688359	-2.27386585	0.24117865	1.26472183	0.45466745	-0.56370116	0.22128523	-2.27386585	-0.18869788	-0.04861884	-0.07356944	-2.27386585	0.70920714	0.41591369	0.10303331	1.15419259	0.85717622	-2.27386585	0.60380481	0.26317307	-0.46222332	0.44295297	1.05450298
LPE(22:6)-H	0.17330858	-0.15771947	-1.89189678	-0.64938543	0.38622764	-0.39391751	1.78596531	1.31677051	0.91123080	-0.53256546	0.77251804	2.38489953	-1.26741739	-2.12869450	-0.04031308	-0.11039890	-0.44938667	-0.98717791	0.58288009	-0.16140671	0.63523563	0.62636265	0.23188962	1.44476217	0.38824091	-0.43722128	0.03612937	-0.42703630	-0.89910723	-1.16302167	0.02024543
LPG(14:0)-H	-0.1796053	-0.1796053	-0.1796053	-0.1796053	-0.1796053	-0.1796053	-0.1796053	-0.1796053	-0.1796053	-0.1796053	-0.1796053	-0.1796053	-0.1796053	-0.1796053	-0.1796053	-0.1796053	-0.1796053	-0.1796053	-0.1796053	-0.1796053	-0.1796053	5.3881591	-0.1796053	-0.1796053	-0.1796053	-0.1796053	-0.1796053	-0.1796053	-0.1796053	-0.1796053	-0.1796053
LPG(16:0)-H	0.587304192	0.220916371	-0.800092611	-1.010862287	0.273552690	0.034767180	1.298733875	2.486471254	-1.069918263	0.286877628	-0.646600742	1.255594195	-0.569468489	0.816286286	0.764676286	-1.236267259	-0.841882919	-1.764666972	-0.202930415	0.568758286	0.009816116	-0.010237561	-0.462884777	2.343265457	0.331464963	-0.067980575	-0.091165166	-0.832338910	-1.099952131	-1.177854894	0.606619190
LPG(16:1)-H	1.17531086	0.48355333	-1.33400285	-1.66333664	0.05450995	0.53306738	1.06676755	2.55188142	-0.99049435	0.56103724	-1.25452203	0.56149894	-0.46426325	0.92794405	0.71069068	-0.46062908	-0.20805591	-2.11952282	-0.38835856	-0.09262772	-0.42525485	0.04599017	0.03864044	1.38169897	0.57759058	0.26728066	-0.16334515	-0.43093360	-1.59181516	-0.29625432	0.94595405
LPG(18:0)-H	0.42691765	-0.05426244	-0.86048330	-1.07144034	-0.34110326	0.21248408	0.74882556	2.64880937	-0.53834192	0.87828232	-0.90144194	1.22914600	-0.57260062	1.06913195	0.71279484	-0.69164738	-1.04361442	-1.10279143	-0.56422034	0.73071006	-0.66943395	0.03690292	-1.10956824	2.64102037	0.24986627	-0.46799737	0.12972830	-0.50273784	-1.01071965	-0.79083229	0.57861706
LPG(18:1)-H	0.93641933	0.31443462	-1.49514162	-1.24271578	-0.11450097	0.35020046	1.21341597	2.71713086	-0.80748689	0.35841393	-0.93745607	0.79887339	-0.59041628	1.07082044	0.90748924	-0.26331820	-0.63411808	-1.88166466	-0.51016427	0.13980602	-0.58284324	0.05811678	-0.30970552	2.00288290	0.14895523	-0.09580288	-0.32796830	-0.50352109	-1.13170775	-0.54815253	0.95972495
LPG(18:2)-H	0.469936010	-0.004730709	-0.423398987	-0.421168167	1.300876350	0.705122768	1.953339924	2.315187656	-0.734996012	1.144335490	-0.464613630	-0.320272847	-0.466492380	0.620232116	0.498251451	-0.091790543	-1.060417646	-2.193208550	-0.652069657	0.513286367	-0.465703148	-0.743914589	0.031874225	1.933087108	-0.273414551	-0.597773089	0.095664374	-1.126754953	-0.693107920	-1.244830794	0.397464335
LPG(18:3)-H	0.9710872	-0.8466351	-0.8466351	-0.8466351	0.6792486	0.4797070	0.7415078	2.0206618	-0.8466351	-0.8466351	1.0952126	-0.8466351	-0.8466351	1.4528563	-0.8466351	-0.8466351	-0.8466351	-0.8466351	0.5080608	1.4483998	-0.8466351	-0.8466351	0.3627556	1.4996301	-0.8466351	-0.8466351	-0.8466351	0.8132519	0.8892482	-0.8466351	1.4311690
LPG(20:0)-H	0.77719186	0.49349717	-1.56342970	-1.56342970	-1.56342970	0.64661133	0.52925239	1.66235318	-1.56342970	0.87874044	0.18653917	0.71948908	0.11060137	0.46410022	1.14093046	0.85343857	0.47539563	-1.56342970	0.46511191	-1.56342970	-1.56342970	0.36709916	-0.08722222	0.91893761	0.53402632	0.55309255	-1.56342970	0.26899040	-0.19078421	0.09513668	0.64490857
LPG(20:1)-H	0.91741770	0.41884530	-1.46752940	-1.05531623	-0.82021117	0.29202226	1.05942011	2.51796761	-1.23320447	-0.03304807	-1.08249057	1.20517791	-0.48416440	1.53393786	1.32066556	0.14951340	-0.72518075	-0.86698931	-0.76251983	-0.44538204	-0.46420596	0.30302664	-0.44545272	1.55019879	0.45626878	0.06961133	-0.42273751	-0.54121867	-1.49816938	-0.41098861	0.96473583
LPG(20:2)-H	1.12441673	1.08205628	-0.92203223	-1.55542688	0.19859785	1.00443711	0.71005475	2.35447119	-1.23876085	0.53178006	-1.02749539	0.49727252	-0.58481608	1.69582227	0.09379365	-0.30809477	-0.43140497	-0.98543457	-0.24248821	0.81799089	-0.14506964	-0.69301025	-1.03405762	1.99935056	0.37732343	-0.43759017	-0.05746932	-0.97905120	-0.81316259	-1.15430852	0.12230596
LPG(20:3)-H	1.35405026	0.13132610	-1.35472870	-0.62256359	-0.01763335	-0.11405985	1.18453616	2.78097918	-0.97118802	1.11647162	-1.03513901	0.60832099	-0.64801338	0.51940937	0.23049681	-0.43789923	-0.21089549	-1.47069336	-0.41488233	0.25810727	-0.66299750	-0.32746442	-0.25765478	2.32326032	0.61840505	-0.28855976	0.14122681	-0.37710323	-0.91579716	-1.47459631	0.33527953
LPG(20:4)-H	1.0441153	0.3578190	-0.4763707	-1.0277155	-0.1054679	-0.6998303	0.9498046	2.2734235	-1.5983283	0.4297774	0.5271549	1.0173875	-0.1749958	0.1043316	-0.3156048	-1.0416481	-1.1003786	-1.0050890	0.2881544	0.1214124	-0.3682943	-0.3814374	-0.7395919	3.0675521	0.7690411	-0.4311535	0.3722926	-0.1238269	-0.5479906	-1.3534480	0.1689051
LPG(22:4)-H	0.22767013	0.55738353	-0.19202297	-0.05924556	-0.02375129	0.10230615	0.34180487	1.45580400	-3.98117823	0.13352405	-0.27206256	1.07892498	-0.47693784	0.37578197	0.27389935	-0.07153212	-0.54220412	-1.71527730	0.67348591	0.65002456	0.03711663	-0.43077630	-0.52137595	1.74280874	0.24622636	-0.19081231	0.94751102	0.13863781	0.24917363	-1.02004719	0.26514003
LPG(22:5)-H	1.372230999	0.658397404	-1.177241815	0.798684415	-1.177241815	-1.177241815	-1.177241815	1.480615608	-1.177241815	1.046312753	-1.177241815	-1.177241815	-1.177241815	0.726748356	0.628493274	0.787496572	0.581712140	0.296583940	0.788487130	-1.177241815	0.716372909	-1.177241815	-1.177241815	1.364528274	0.921000746	0.207676055	-1.177241815	0.595460436	0.224422235	0.001622357	0.930056181
LPG(22:6)-H	1.3977649	-0.7634745	-0.7634745	-0.7634745	1.2839687	-0.7634745	-0.7634745	1.3849998	-0.7634745	-0.7634745	-0.7634745	-0.7634745	-0.7634745	0.9524475	0.7767477	1.5270677	-0.7634745	0.9293684	1.0163725	1.4104251	-0.7634745	-0.7634745	-0.7634745	1.8282618	1.4093486	-0.7634745	-0.7634745	0.5892436	-0.7634745	-0.7634745	-0.7634745
LPI(16:0)-H	1.03871505	0.62406643	-0.17144281	-0.91795175	0.61231482	1.01716491	-1.30758486	-0.58953301	1.22764927	-1.02117159	0.55706548	-0.23436006	-0.89903027	-0.92579185	-0.76776741	0.85452634	0.30836465	-1.37988717	0.14252509	-1.46553462	2.53378159	-0.95307200	0.24203430	0.68523288	0.42695932	-0.09493735	0.20925619	-0.43954347	-0.93818798	-0.53564341	2.16178329
LPI(16:1)-H	-0.2552429	-0.2552429	3.1028797	-0.2552429	-0.2552429	-0.2552429	-0.2552429	-0.2552429	-0.2552429	-0.2552429	-0.2552429	-0.2552429	-0.2552429	-0.2552429	-0.2552429	-0.2552429	-0.2552429	4.2991648	-0.2552429	-0.2552429	-0.2552429	-0.2552429	-0.2552429	-0.2552429	-0.2552429	-0.2552429	-0.2552429	-0.2552429	-0.2552429	-0.2552429	-0.2552429
LPI(18:0)-H	0.25895952	0.95032082	0.12120942	-0.04238182	0.49269392	-1.66265774	-0.14052246	-0.52168739	-0.92011336	-0.28529750	1.03336100	1.36748309	-1.99923455	-0.33710426	1.40687796	0.28350015	1.36069689	0.83538172	0.68014460	1.13132506	-1.48728100	0.98885856	-1.54039138	-0.70789186	-0.45655301	-1.09374035	1.61030744	-0.37446779	0.30488074	-1.01689111	-0.23978530
LPI(18:1)-H	0.57229099	-2.11003188	-2.11003188	-0.19673436	0.09593637	0.91294819	-2.11003188	0.52022503	0.02285265	0.32125293	0.21068275	0.08861324	-0.45046390	0.76166004	0.88839212	0.86771994	-2.11003188	0.28601367	0.20522450	0.62248213	0.62557883	0.58504496	0.50998162	0.72159622	0.67597627	-0.03082685	-0.06175458	0.95791020	0.31332146	-2.11003188	0.52423499
LPI(18:2)-H	-0.25357410	-0.27789100	-0.01330671	0.30742228	0.08485688	0.74809425	0.60189761	-2.66593561	0.32799146	0.81021989	-2.66593561	0.34183354	0.49030152	0.33252901	0.47001036	0.79642481	-0.26296497	0.43272334	0.89204956	0.42402627	0.12009650	1.32220810	0.26284844	-2.66593561	-0.53309207	-0.17791342	1.19321699	-0.29489805	0.30214095	-0.63909514	0.18965055
LPI(20:0)-H	1.7505922	-0.8037471	-0.8037471	0.6355241	-0.8037471	1.1339448	-0.8037471	1.8470833	-0.8037471	-0.8037471	0.6568384	-0.8037471	-0.8037471	0.8255760	1.6797581	-0.8037471	-0.8037471	-0.8037471	0.7339082	0.8784829	-0.8037471	-0.8037471	0.9172574	-0.8037471	-0.8037471	-0.8037471	-0.8037471	-0.8037471	0.7326707	1.3010608	1.3747507
LPI(22:5)-H	3.1001676	-0.3737995	-0.3737995	2.0130561	-0.3737995	-0.3737995	-0.3737995	-0.3737995	-0.3737995	-0.3737995	-0.3737995	-0.3737995	-0.3737995	-0.3737995	-0.3737995	-0.3737995	-0.3737995	-0.3737995	-0.3737995	-0.3737995	-0.3737995	-0.3737995	2.7785868	-0.3737995	-0.3737995	-0.3737995	-0.3737995	2.2007765	-0.3737995	-0.3737995	-0.3737995
LPS(16:0)-H	-0.2578158	-0.2578158	-0.2578158	-0.2578158	3.4911549	3.9855033	-0.2578158	-0.2578158	-0.2578158	-0.2578158	-0.2578158	-0.2578158	-0.2578158	-0.2578158	-0.2578158	-0.2578158	-0.2578158	-0.2578158	-0.2578158	-0.2578158	-0.2578158	-0.2578158	-0.2578158	-0.2578158	-0.2578158	-0.2578158	-0.2578158	-0.2578158	-0.2578158	-0.2578158	-0.2578158
LPS(18:0)-H	-0.18088895	0.48562902	-1.19860368	0.11073471	-0.30147007	-0.67531289	0.41422737	-0.03659184	0.28363561	0.12857594	0.49242743	-1.17843241	-0.70118033	0.94148272	-0.56423158	-0.87542655	-2.16707260	0.90596141	-0.67701118	0.98817818	0.48539472	1.40621496	1.39278892	-1.61980763	0.20627373	-1.52380997	1.01240642	-0.38355835	1.56205402	-0.56283617	1.83024904
LPS(20:0)-H	-0.1796053	-0.1796053	-0.1796053	-0.1796053	-0.1796053	-0.1796053	-0.1796053	-0.1796053	-0.1796053	-0.1796053	-0.1796053	-0.1796053	-0.1796053	-0.1796053	-0.1796053	-0.1796053	-0.1796053	-0.1796053	-0.1796053	-0.1796053	-0.1796053	-0.1796053	-0.1796053	-0.1796053	-0.1796053	-0.1796053	-0.1796053	-0.1796053	-0.1796053	5.3881591	-0.1796053
MAG(16:0)+NH4	0.79516842	0.54294612	-0.19223601	-2.72943635	-0.91016968	0.50126966	0.84378870	0.84515800	1.18460631	0.81466174	-0.64149740	0.42067693	-1.38167060	1.22240107	0.01901758	1.00633980	0.89518972	0.26147670	0.41769502	-1.74983273	-1.11829659	-0.99610625	0.68519706	0.89962536	0.85243101	0.50699338	-0.36234407	0.28163890	-1.29852161	-1.11966509	-0.49650509
MAG(16:1)+NH4	0.20770523	-3.26647758	-0.10479902	-0.99252852	-0.09451970	-0.31009550	-0.01339727	-0.06997566	1.34588869	0.87371379	0.47468215	0.99785556	-0.02981621	0.55781030	0.72119634	0.42565447	-0.15062208	-0.01874419	-0.02701236	0.40551263	0.20401459	0.47960542	0.31819423	0.70300575	0.28959070	-3.26647758	0.60538387	0.38229865	-0.92354002	-0.14388478	0.41977813
MAG(18:0)+NH4	-0.04199706	-1.37177408	-0.80021302	-2.11099795	-0.50763424	-0.39708006	1.13397798	0.06060442	-0.41155528	1.24220095	-0.59659254	0.76522790	-0.98482806	1.07350777	1.18289870	0.61881862	0.49966946	-0.89273161	0.97431069	1.66925481	-1.86688248	0.24616350	-0.88340893	-0.02118221	-0.28210589	1.30953105	-0.02944311	1.23726920	-1.44859612	0.21166809	0.42191952
MAG(18:1)+NH4	0.58273110	0.61869219	-0.68120815	-1.88729080	-0.01377941	0.54589728	0.92811662	1.56454351	-0.04703105	0.69910704	-1.27034950	1.66461933	-0.73523125	1.27547483	1.26046088	0.83418359	-0.30993728	-1.42723460	-0.36797168	-0.96693379	-0.63740481	1.48155651	-0.76054909	0.50541325	-0.72883222	0.67075604	-1.13741713	-1.06801641	-1.19521077	-0.26966680	0.87251259
MAG(18:2)+NH4	0.73759261	0.17363622	0.28768607	-0.46863420	-0.11223610	-0.26378215	0.93888479	1.06072368	-4.18344297	1.26342705	-0.10478969	0.36874415	-0.76766317	0.60194575	-0.66465270	0.73838874	0.25010851	0.41355171	-0.08403980	0.37762177	0.25168589	0.57900730	0.09492481	0.78612673	-0.14855803	-1.69804341	0.29777702	0.14816736	-0.67273063	-0.79130987	0.58988258
MAG(20:0)+NH4	1.0319584	-1.1246561	-1.1246561	-1.1246561	0.2360289	0.7314956	0.8014627	-1.1246561	-1.1246561	0.9525442	0.4484066	1.0159580	0.1827226	0.5567683	-1.1246561	-1.1246561	1.2252676	1.0057163	1.3682858	0.9848224	-1.1246561	0.8004353	-1.1246561	-1.1246561	-1.1246561	0.6844351	0.8085060	1.0701341	-1.1246561	-1.1246561	0.7155808
MAG(20:1)+NH4	0.82356288	0.72711331	-0.39463457	-2.54997912	0.82055892	-0.98265209	0.78276881	1.24771251	-0.13607002	1.55762080	0.09000857	1.22347923	-0.07655364	0.24307254	0.17478745	1.39483640	0.57804812	-1.03370807	0.04455701	-0.51791560	-0.80315279	-0.90609823	-1.68554597	0.37911448	1.95913494	-0.54809606	-0.77389985	-0.08809899	-1.01970413	-0.64345582	0.11318896
MAG(20:2)+NH4	0.97596636	0.22445960	-4.17822910	-1.50471017	0.01918091	-0.65927383	0.51820261	-0.48842539	1.06450742	-0.56152670	-0.08307785	0.28440877	-0.62295649	1.01258981	0.95764088	0.39407605	1.10686318	-0.80423746	0.62398784	0.60179265	0.39478102	0.34033171	-0.25064375	0.34165538	0.59872710	0.56506525	0.17091883	0.09807915	-0.18617983	-0.35410411	-0.59986984
MAG(20:3)+NH4	0.36702362	1.20586023	0.17543897	-1.10730432	-1.34399147	-0.95662598	-1.09494178	1.10282564	1.54710454	0.72481670	-1.78737174	1.77189734	-1.16601611	-0.32598590	0.38987756	0.72502677	0.53770029	-1.18969837	-0.55818242	-0.09354190	-1.17570917	0.50635437	-0.01967629	1.26367255	0.81900613	0.37574480	-0.33286982	1.09162152	-1.03611382	-1.22919376	0.81325181
MAG(20:4)+NH4	0.99721193	0.42004438	-0.17842251	-1.84941936	-0.99594787	-1.10586442	1.95866549	1.56425348	0.21217332	0.07503866	-0.27359245	1.01474673	-0.53813918	0.02110409	0.23491064	-0.29982119	0.09383040	0.10396649	1.16129223	0.15321454	-1.63804751	1.35910394	0.04084360	-2.31048284	-0.16443660	0.57123209	-0.23897803	1.18180819	-0.28553982	-1.45247023	0.16772183
MAG(22:0)+NH4	0.608858436	0.518789167	0.284011009	-1.187510438	0.109612291	0.422446056	0.770675076	0.332313592	1.075264541	0.562471528	0.001984059	0.417986248	-2.642938075	0.587468630	-2.642938075	0.541097627	0.626082781	-0.053181305	-2.642938075	0.598834187	-0.595659210	0.018604199	0.488908009	0.850675447	0.266420407	0.165256656	0.460165825	0.653341161	-0.932270183	0.160107605	0.176060824
MAG(22:1)+NH4	1.534507574	1.323886587	-0.089085198	-1.195558768	-1.347465877	0.619087461	-0.482279769	1.059503916	-0.674966617	1.440318669	0.575979041	0.373665212	-1.134059278	-0.533151973	-2.003845263	1.385265430	-0.042932523	-0.083042304	1.199325399	0.609047450	-0.002693652	-0.944782700	-0.887756220	0.493388600	-0.123379102	0.134559989	-0.290996880	1.241863434	-2.166350489	0.392924800	-0.380976948
MAG(22:2)+NH4	0.66149812	0.73964879	0.23472782	-1.62655252	-0.66769425	-0.52027904	0.41171966	-0.31329762	1.03035277	0.41563296	-0.35541970	0.09997259	-2.32982867	0.33980216	0.39311057	1.11974417	0.99065321	0.07095924	0.99079030	-0.98548974	-2.55550983	1.24221329	0.82148773	0.48216291	0.06593925	-0.56642306	-0.12236887	1.42452030	-0.90336465	-1.22404920	0.63534129
MAG(22:3)+NH4	0.90851941	0.53285968	0.57714090	0.09246136	-0.06166606	-0.25744589	0.75058435	0.09940543	0.41919572	-0.42370326	-1.72356329	0.26679006	-1.02488349	0.65401837	0.45089862	0.86209817	0.53849725	0.29879191	-0.38497811	0.50815852	0.05914324	0.71859464	0.44592504	0.77505573	0.27322454	-0.38407414	-0.05968323	0.64277494	-4.14378146	-1.47148033	0.06112137
MAG(22:4)+NH4	-0.26668082	-0.55073259	-0.93343640	-1.51638825	0.01430258	-0.12117683	1.28705999	0.55291718	2.60547453	0.89705668	-1.84592078	0.87921270	-0.65848468	0.70994576	0.23724624	1.22739088	0.79832862	-0.11259480	0.44346634	-0.37354428	-1.02300369	0.99388577	-0.38679750	0.15711848	0.88191647	0.49630758	-0.81275699	-0.05799785	-1.24347251	-0.37171056	-1.90693128
MAG(22:5)+NH4	-0.2544678	-0.2544678	-0.2544678	-0.2544678	-0.2544678	-0.2544678	-0.2544678	-0.2544678	-0.2544678	-0.2544678	-0.2544678	-0.2544678	-0.2544678	-0.2544678	-0.2544678	-0.2544678	-0.2544678	-0.2544678	-0.2544678	-0.2544678	4.3580421	-0.2544678	-0.2544678	-0.2544678	-0.2544678	-0.2544678	-0.2544678	-0.2544678	3.0215240	-0.2544678	-0.2544678
MAG(22:6)+NH4	1.13475689	1.08002139	-0.48120755	-1.30160935	-1.28335279	0.19900768	0.97057995	0.45154710	1.65707392	-0.08536789	-0.89591277	1.95594020	-0.66246936	0.53795494	-0.63427215	1.47720816	-0.81572866	-1.03404571	1.12207286	-0.30541928	-0.15591923	1.18099050	0.32506466	-0.07682093	-1.51565208	-0.30203991	-0.06242770	0.37126837	-2.17092365	-0.36528069	-0.31503693
PC(14:0/14:0)+AcO	0.56869669	1.32042506	-0.21962403	0.15865212	0.35031283	-2.26752852	0.47989617	1.15469713	0.29205568	0.49109681	-0.37161323	0.56122440	-1.88296651	-0.01406494	-1.99553795	0.88082339	1.22526239	-1.81185642	1.02008065	-0.37964314	0.84284017	0.15775062	0.09513076	0.98441363	0.17970618	-1.36236597	0.62116676	0.15439332	-1.23293805	-0.47351611	0.47303012
PC(14:0/18:1)+AcO	0.53845790	0.87309234	-1.47639252	-1.25095838	0.10207945	-0.07203759	0.96892709	0.46292964	-0.33536093	1.01288990	-0.89557594	0.62935573	-1.96581810	0.44060427	0.97741168	0.07086203	0.82931136	-0.81997353	0.15549737	-0.27611950	1.85997957	0.21839349	-0.72497614	1.45166904	-0.30485461	-1.47420976	0.19161161	-1.01048607	-1.59232038	-0.34465261	1.76066357
PC(14:0/18:2)+AcO	-0.4597745	1.2204396	0.5278315	-0.7417272	1.6979470	0.2931318	1.6176482	-0.4549520	0.4788875	1.5708067	-0.4652462	0.2622870	-1.1962967	0.3313008	0.1241586	0.5125955	-0.7627321	-0.7672128	-0.1144592	-0.4704757	0.6813077	0.4010420	-0.1980469	2.0472926	-0.9092317	-1.3735687	0.6517627	-1.3523205	-2.0341625	-1.2247419	0.1065093
PC(14:0/18:3)+AcO	1.08723141	1.68920718	0.22271050	-0.08575205	0.93153774	-0.12046388	0.36405975	-0.34548659	0.42335923	2.16068630	0.41315313	0.25171744	0.07188845	1.52085410	0.20364504	-0.86356813	-0.72777130	-1.73235786	0.18218985	0.67207003	1.00931918	-0.36236586	-0.90076681	0.04448194	0.26218926	-1.50305123	-0.19658240	-2.09008724	-1.69228843	-0.99826276	0.10850402
PC(14:0/20:1)+AcO	0.57512222	0.49358672	-0.38163563	-0.92454270	-0.25258349	-0.88586664	1.09032517	1.56747479	0.78242470	-0.05513613	-0.03389683	-0.01128823	-1.70251164	0.75003097	1.18480361	1.07452479	1.21345354	-0.73432530	0.29156028	-1.48826668	-0.68191302	-0.71910028	-2.58694575	1.53508597	0.33016278	-0.25554316	0.66389294	-0.47893419	-0.95970641	-0.40970864	1.00945621
PC(14:0/20:2)+AcO	0.15559658	1.47706944	0.72546269	-0.68206349	1.46134869	-1.56320676	1.46176366	0.60480712	1.07359927	0.91623381	-0.27869773	0.65196451	0.05546317	-1.40741834	-0.40986812	0.68066694	0.22166896	-0.72390229	-0.34435264	-2.07669316	0.63604639	0.74482063	-1.72475981	0.27862079	0.22970649	-1.25052333	0.65865494	-1.41827216	0.44633197	-1.05948268	0.45941445
PC(14:0/20:3)+AcO	1.22599280	1.20848483	-0.22803048	-0.58793214	-0.59927280	-0.88296007	0.64053888	0.77565765	0.61942332	1.05071508	-1.06825770	0.52100990	-1.01939897	-0.03394457	0.21710279	1.30231290	0.15253403	-1.23602941	0.53823478	-0.46155927	0.17754049	0.18204172	-0.61752299	2.74034626	0.05117186	-1.17502459	0.42008342	-0.49055895	-2.28722105	-1.31562085	0.18014313
PC(14:0/20:4)+AcO	0.99545116	1.41941208	-0.39736678	-0.11137288	0.03682806	-1.41245124	0.64974435	1.68799867	-0.07553586	0.24911142	-0.98077267	0.72457986	-1.58103098	-0.67186196	-0.30831717	0.67519305	-0.59397076	-0.06221164	-0.21115218	0.11200209	-1.16115778	0.26398747	-0.58016933	2.81236946	0.26376105	-0.86191236	1.12164003	0.44579450	-0.71892237	-1.89916242	0.16949513
PC(14:0/20:5)+AcO	0.22485544	0.62304551	0.82851962	0.02630605	0.66256482	-0.83663361	0.09630164	0.64232761	0.23089421	0.75782898	0.60245234	0.40605183	-0.65464677	0.78455163	-0.23623488	0.03917367	-3.27285194	0.12184955	0.48085167	1.05947513	-0.36456397	-3.27285194	0.53732042	0.64993672	0.81756561	0.07365815	-0.49337588	0.42028230	-0.19542951	-0.36492107	-0.39430331
PC(14:0/22:4)+AcO	2.24104524	1.68159940	-1.74521491	-0.86033926	-0.90805753	-0.50505339	1.79494213	0.20002106	-0.19299390	0.99446437	-0.43957430	0.65354560	-1.20390426	0.19658103	0.10062637	-0.27808729	-0.27993260	-0.85716422	0.68226354	0.19186777	-0.41962488	0.37273640	-0.09554544	1.94489735	-0.30360901	-0.93323203	0.21472146	-0.53631968	-1.53737105	-1.00939430	0.83610637
PC(14:0/22:5)+AcO	1.74871594	0.43807274	-0.86875122	-2.06633867	0.23682894	0.06730060	0.36908659	0.29150104	-0.23109069	0.65084334	-0.56243030	0.21381120	-1.34849587	-0.28182628	0.33259351	0.07859163	0.04497011	-2.16706640	0.21738485	-0.06565425	2.00587631	0.26523483	0.23829633	1.39754198	0.92635266	-1.33682375	-0.32189025	-0.27464203	-1.08194611	-0.71384250	1.79779573
PC(14:0/22:6)+AcO	1.75154732	0.40242409	-0.95663072	-1.62534116	0.39917083	-0.71259478	0.29130393	1.45800230	0.35545831	1.11290063	-1.06151124	0.05533887	-1.61037214	-0.76350572	0.02424419	0.33997503	0.20904261	-1.39786905	0.99637066	0.36919373	0.26842407	-0.35948468	0.92614888	2.06704409	-0.32255969	-0.26074724	0.71643172	-0.39366460	-1.83465593	-1.16675883	0.72267454
PC(14:1/14:1)+AcO	-0.6677249	-0.6677249	-0.6677249	-0.6677249	1.5726539	1.3138323	-0.6677249	-0.6677249	-0.6677249	1.1853889	0.9077717	-0.6677249	-0.6677249	-0.6677249	-0.6677249	-0.6677249	1.8519436	-0.6677249	-0.6677249	-0.6677249	1.7683711	-0.6677249	-0.6677249	1.6505082	-0.6677249	-0.6677249	1.5138399	1.3370626	-0.6677249	-0.6677249	0.9208502
PC(16:0/14:0)+AcO	0.56691966	0.93562537	0.05135313	-0.03295911	0.78973228	-1.80741187	-0.79573329	1.09344171	1.36162230	-0.60005948	0.50038866	0.23059803	-1.86866731	-1.16428024	-1.06483512	0.89877447	1.14787623	0.10879641	0.89160541	0.29478769	-0.18382530	-0.40149234	-0.97890627	2.38201278	0.04464766	-0.77220719	1.15501658	0.05361555	-0.72997989	-1.20854144	-0.89791507
PC(16:0/16:0)+AcO	1.32155854	0.82611217	-0.47698386	-0.37928804	0.62272042	-1.63377491	0.01709829	0.61002072	1.57971928	-0.15456265	0.24785498	-0.07886728	-2.36747351	-1.14860025	-0.35632825	1.27291146	0.75026596	1.19166078	0.92781926	-0.54452446	0.61800882	-0.27479356	-0.74383645	1.26900083	-0.03500003	-0.61745927	1.28040238	-0.03372472	-1.35566337	-1.45435489	-0.87991841
PC(16:0/16:1)+AcO	0.5380502	1.7028256	0.1989625	-0.3155450	0.3822790	-1.0898440	-0.1147943	0.9245407	0.9908348	0.1767941	-0.2877665	1.1150196	-2.0343622	-0.7276302	-0.5407199	-0.1578945	0.6794713	-0.7118771	0.9923559	0.7582419	0.4755424	-0.3842863	-1.1845489	2.2727071	0.1169508	-1.1436880	1.3123780	-0.7887449	-1.6268274	-1.0759218	-0.4525028
PC(16:0/18:0)+AcO	1.0619509	0.9608532	-0.5417981	-0.7599087	-0.3535151	-1.9832612	0.4821526	0.6462551	1.5465996	-0.7496758	0.2371521	0.9198023	-3.1131830	0.1166576	0.1892089	0.7098070	0.6083442	0.5360953	0.7437574	-0.2055639	-0.2055660	0.3074187	-0.4723700	1.7875214	0.5184399	-1.1527038	0.5004016	-0.4775435	-0.9991083	-0.3350114	-0.5232090
PC(16:0/18:1)+AcO	0.39884437	1.22523771	-0.66135872	-0.80677812	-0.26456348	-1.58204114	0.92559772	0.36973848	0.93079316	-0.05993667	0.36749982	0.99972602	-2.81613986	0.04389765	0.44028523	0.95483239	1.22102486	0.17004601	0.59467442	0.47975322	-0.48752681	-0.31212520	-0.52844678	1.73260065	-0.43484434	-1.50524350	1.38334291	-0.34413663	-0.79505351	-1.29908040	-0.34061943
PC(16:0/18:2)+AcO	-0.765479624	0.995190086	1.711345376	0.037428642	2.222292630	-0.516305905	1.317447367	-0.514264407	0.748232770	1.688675904	0.516683502	0.636529398	-0.664127235	0.544086713	-0.370910253	-0.067063358	0.002801979	-0.329440687	-0.296791861	0.311120479	-0.408582717	0.122638090	0.009633744	0.414904399	-0.967014590	-1.146502833	0.707112086	-1.118594216	-1.590577436	-2.296806059	-0.933661985
PC(16:0/18:3)+AcO	-0.80223362	0.08033302	1.25308109	0.38416646	1.48428154	0.06614951	0.54880266	1.05294206	-0.13066411	1.00349828	0.29956799	1.06108229	-0.82615217	1.02069566	-0.28409077	0.19251750	-1.35335461	-0.91748127	0.07558421	0.62645390	-0.14332976	-1.31807533	0.17526347	1.89256198	-0.32050954	-0.51682297	0.98947050	-1.94067097	-1.79256080	-1.77642705	-0.08407915
PC(16:0/20:1)+AcO	1.28971808	0.15402238	-1.38954089	-1.88671246	-0.34777366	-0.55502468	1.66612611	1.21693065	-0.02917005	-0.33200785	-0.51044735	0.74099982	-1.68460097	1.44811462	1.71401289	0.77121198	0.83685771	-0.02061612	-0.30258779	-1.04065057	-1.08149033	0.24276894	0.13434450	0.78556131	0.05824303	-0.66438888	-0.47091102	-0.70776944	-1.47949182	0.16990351	1.27436834
PC(16:0/20:2)+AcO	0.2687764	1.0275344	0.8715143	-0.2456530	0.9292602	-1.4296266	1.1610523	-0.2315287	0.7981183	1.1501225	0.3761908	0.9708950	-1.4273315	0.4981649	-0.6054768	0.1763767	0.8207940	-0.6745056	0.1894610	-0.6227433	-0.5235551	-0.5478290	-0.7587991	2.4346781	-0.6077122	-2.1217327	1.2914223	-0.4426430	-0.7955724	-1.2445155	-0.6851368
PC(16:0/20:3)+AcO	0.088631747	1.311213065	0.514942442	-0.535585685	0.266073506	-0.934944655	0.246604642	1.083187228	1.067435013	0.728498248	-0.633762157	0.193802561	-1.416763955	-0.353710876	0.377912384	0.966445340	0.153706052	-0.593973092	0.578366763	0.268918591	-1.476377061	-0.002868596	0.402858506	2.453988583	0.117243019	-1.556958155	1.245095002	-0.702097931	-1.608696298	-1.984133082	-0.265051149
PC(16:0/20:4)+AcO	0.58560752	1.15448985	-0.17105026	-0.27652429	-0.43112543	-1.44439239	0.94524081	1.17715678	1.01256522	0.16000901	-0.48737961	0.68020389	-2.19110080	-0.04899123	0.25333969	0.88369193	-0.21994743	-0.28106674	0.75406384	0.57539991	-1.61381110	-0.18420562	-0.50214238	2.47482505	0.15308049	-1.20222423	1.14317444	-0.09383784	-1.05514673	-1.50602691	-0.24387544
PC(16:0/20:5)+AcO	0.87706107	-0.12465789	0.36562399	0.68077990	0.44934249	-0.09141459	0.13745703	0.56890264	0.61577696	-0.42405653	0.26594233	0.88567745	-0.46274088	0.32565966	0.03442388	0.37362773	0.74226003	0.25150990	0.86769333	0.42090859	-0.72966638	-3.28656036	-0.24278730	1.04556977	0.23949704	-3.28656036	0.26000009	0.09743544	-1.09189015	0.07274492	0.16244019
PC(16:0/22:4)+AcO	0.11134199	0.94478103	0.10339348	-0.60330337	-0.35750703	-1.50295485	0.66423320	0.23311291	0.08499754	0.18232711	-0.12712458	1.12708136	-2.35499075	-0.07191410	0.46714769	0.71250842	0.05714410	0.22424328	1.14087429	1.24653550	-1.57669785	0.28598329	-0.15740904	1.83336415	0.20805970	-1.62621109	1.56223689	0.07374623	-0.56177367	-1.94365932	-0.37956651
PC(16:0/22:5)+AcO	1.22855515	1.30845417	-0.51015830	-1.31059931	-0.32813478	0.60475159	0.23788099	0.82882727	0.10153417	0.55423192	-1.00892720	0.47984528	-1.77088231	-0.64882921	-0.17191225	0.53251896	0.80998565	-0.56899424	0.02629427	-0.95661015	1.91646142	-0.16085806	-1.49302996	2.42475904	0.17567497	-1.28533732	0.71577753	-0.47362372	-1.33439385	-0.30937021	0.38610848
PC(16:0/22:6)+AcO	0.5224202	1.2024909	-0.6160646	-1.1948996	0.1403249	0.1006206	0.1271207	0.9382209	1.4076590	0.6219483	-0.3110027	0.2952069	-2.4895053	-1.5568523	-0.3993131	1.0078325	0.7250480	-1.3256724	0.7020072	0.6952300	1.2408864	-1.0902747	0.8188394	1.0529490	0.4008783	-0.3338079	0.9131522	-0.1546945	-1.5193556	-1.2323199	-0.6890729
PC(16:1/18:1)+AcO	0.57344854	0.93868850	-1.01654031	-0.77484103	0.28061254	-0.65012684	0.73637190	0.63280567	0.37114276	0.79384716	-0.92869801	1.15456914	-2.59266395	-0.26648965	0.07857129	0.38806163	0.13888443	-1.02741842	0.29279323	1.09887186	0.51609585	0.31779161	-0.68993757	2.23452599	-0.27351708	-0.66937386	0.93293108	-0.18038720	-2.15109933	-0.99777501	0.73885506
PC(16:1/18:2)+AcO	-0.07375591	0.90191329	0.84928843	-0.04370924	2.37006079	-0.35685588	1.58128032	-0.93353041	0.26269238	1.45245889	0.31469066	-0.14760346	-0.69203920	-0.50600631	-0.70239895	0.26957707	-0.06751572	-0.46570113	-0.45071026	0.61767398	-0.94951118	-0.60200809	0.82862997	1.47665093	0.65623205	-0.90422418	1.01498779	-1.52783927	-1.53888004	-1.73781701	-0.89603030
PC(18:0/14:0)+AcO	1.31978295	1.42607126	-0.56621620	-0.87484611	0.33650077	-1.58701198	-0.55308325	1.39138826	0.86334149	0.25127908	0.40493569	0.51928986	-1.86207222	0.01014651	-0.71167963	0.80333572	0.68873385	-0.21075616	1.01894603	0.10684828	-1.16979021	-1.47858143	-0.68463164	2.01038549	-0.13456767	-1.10794337	1.31555294	-0.50216113	-0.08878155	-1.20784441	0.27342879
PC(18:0/16:1)+AcO	1.08709281	1.40581502	-0.61564754	-0.93723532	-0.01554236	-1.57891716	0.89615266	0.82601694	0.60764094	-0.36467154	0.02256174	1.04884701	-2.61387787	0.77030276	0.88815102	0.45480535	0.78007866	-0.70165207	-0.28305823	0.24057587	-1.13659536	0.24909866	-0.60287922	1.86976721	0.14709594	-0.51694371	0.85487923	-0.58154333	-1.89443079	-0.41363624	0.10774892
PC(18:0/18:0)+AcO	0.87594567	0.45655676	-1.92127013	-1.51920589	-0.96553856	0.60651930	1.03409908	1.19793280	-0.12699976	-0.59335263	-0.46414511	1.01575858	-1.58292210	1.35425199	1.65243927	0.57762495	0.53495552	-0.97313974	-0.86709386	-0.69057175	0.89230527	0.27917868	-0.20618565	0.92072693	0.38168340	-0.67724649	0.02604555	-1.15682815	-1.62691701	0.50024746	1.06514565
PC(18:0/18:1)+AcO	0.97570342	0.32689849	-1.53295430	-1.86999127	-0.53828501	-0.14114358	1.60203348	1.13228465	-0.06208253	-0.25942901	-0.53109560	1.06032968	-2.22108643	1.19024881	1.76095002	0.48047787	0.38220792	-0.17328701	-0.28817060	-0.72720537	-0.78524063	0.76367555	-0.24153834	0.61773664	-0.50677499	-0.32836705	-0.03160304	-0.67903994	-1.48859913	0.86520263	1.24814465
PC(18:0/18:2)+AcO	0.2248398	0.8778175	0.4181749	-1.4763573	0.4117759	0.1108551	2.0398413	0.8668762	0.2434796	1.1168796	0.0316379	0.8320570	-1.4152373	1.1339309	1.1870391	0.2695231	0.4298018	-0.7967011	-1.1939967	-0.6451844	-0.5978720	0.4290616	0.7223876	0.8528359	-1.1070357	-0.7711983	-0.4594905	-1.6822149	-2.2350941	-0.4723468	0.6539142
PC(18:0/18:3)+AcO	0.23690145	0.41465689	0.28346775	0.05280075	-0.30214030	1.09568720	0.95062856	-4.36844597	0.20514533	1.29788211	0.08905779	0.34564008	0.08933552	1.34377078	0.11944418	0.06457341	0.17259897	0.03897782	0.58876308	-0.07782033	-0.23878974	0.54822308	-0.05934647	-0.14673192	-0.71434313	0.05762017	0.61134072	-0.70592727	-0.52728714	-1.51367187	0.04798850
PC(18:0/20:0)+AcO	0.26522489	1.65869979	0.39740556	0.22788014	-0.04257160	0.76612175	-1.62661508	0.50591742	0.32107331	-0.12833270	0.59602420	0.18629317	-0.71440923	-0.26761289	-1.91541617	1.75498837	0.17177763	-0.29336299	-1.72887971	0.63061331	1.46300883	-1.94120654	0.42829144	-0.06004293	-1.45640420	-0.35422871	0.48851770	-0.55838050	-0.47744141	-0.03289725	1.73596441
PC(18:0/20:1)+AcO	1.06858464	-0.06768556	-2.42485650	-1.31592203	-0.55761937	0.58645102	1.42401553	0.90638931	-0.54519241	-0.66165080	-0.28806838	0.38925504	-1.67089978	1.58324698	1.46687244	0.42978789	0.75111358	-0.46212249	-0.26710625	-0.85851324	-0.39401082	0.85788157	0.06161061	0.39001539	-0.66886157	-0.14329927	-0.82699152	-0.02333764	-1.34357256	1.02770110	1.57678510
PC(18:0/20:2)+AcO	1.09652874	0.43144795	-0.01451336	-1.60684466	0.54268885	-0.81279885	1.81968452	0.77237543	-0.70843851	0.07323129	-0.39291766	0.66226332	-0.96678130	1.22851348	0.28926679	0.42674475	0.76278406	-0.07031221	-0.62323308	-2.92609197	0.50161117	1.11123125	-0.22184425	0.93809066	-0.15885972	-0.88277862	0.51178143	-1.23734097	-1.43905587	0.03693594	0.85663143
PC(18:0/20:3)+AcO	1.06007259	0.79076259	-0.14675037	-1.22737401	-0.54034891	-0.89570838	1.33946489	1.35323906	0.79639590	0.23000454	-0.08159949	1.26844270	-2.05614137	1.27880771	0.16388188	1.23066965	0.57023688	-0.39763716	0.08866302	-0.75971191	-1.00777266	-0.02298873	-1.16711158	2.03564423	-0.52523210	-1.56240954	0.36256921	-0.56729282	-0.94842317	-0.78750309	0.12515045
PC(18:0/20:4)+AcO	0.89315928	0.81143156	-0.28816575	-0.71560734	-0.43818829	-1.42736983	1.40636107	1.44086886	0.72864011	-0.38276600	-0.36001199	1.21298120	-1.92457713	0.49105489	0.62892702	0.92536377	0.07399539	-0.08908062	0.14831211	-0.32013196	-1.70214185	0.46818257	-1.41999935	1.96921355	-0.30718271	-1.40856173	1.21366018	-0.58142859	-1.07173153	-0.02696851	0.05176162
PC(18:0/20:5)+AcO	0.77242416	-3.10741552	0.07786416	-0.95634033	0.07878864	0.53531214	0.44520027	-0.39282867	0.30151945	0.20015678	-3.10741552	0.67073190	-0.67860140	0.59946423	0.98515272	0.60712397	1.14147254	-0.09848103	-0.48133910	0.81975439	0.09088960	0.19473667	-0.51599169	0.57061664	0.39436680	-0.38298033	1.09145437	-0.02309654	-0.77793960	0.03391722	0.91148312
PC(18:0/22:4)+AcO	0.1110914	0.9126145	-0.9342766	-1.1971856	-0.3677643	-0.3680720	1.4342215	0.3829809	-0.4407303	-0.7086346	-1.2168550	1.5005080	-1.9850401	1.2849477	1.1637233	0.3902474	-0.3865937	0.1197436	-0.1492416	-0.2697789	0.3656346	0.4179632	-1.4016179	2.3034471	-0.3834079	-1.4318897	1.0560466	-0.5187881	-0.8160377	0.3206075	0.8121362
PC(18:0/22:5)+AcO	0.8823169	1.0787640	-1.2484288	-1.8896687	-0.5709186	-0.1158771	0.6770578	0.6718605	0.3939525	1.0988621	-0.6374798	1.5471231	-2.4657279	0.5063900	0.4641677	-0.1963987	-0.3055605	-0.1573620	-0.4767196	-0.2415313	-0.8685108	0.6671666	-0.1163220	1.6787539	0.2997267	-1.5606374	1.0947733	-0.5398104	-0.6179546	-0.4328629	1.3808562
PC(18:0/22:6)+AcO	0.4824610	0.5623954	-0.7818220	-1.0761458	-0.1743423	-1.5058569	1.5508446	0.3315623	0.4175247	0.8619117	0.1346478	1.0263945	-2.5968403	-0.1628352	0.4811026	0.3383760	0.3606362	-1.0650812	0.5557433	1.1703127	-1.2809191	0.3620622	1.5936383	0.6751734	-0.7935984	-0.5947736	1.2826921	0.3085331	-1.1960226	-1.3738877	0.1061133
PC(18:1/16:1)+AcO	0.91504988	1.21795848	-0.92292015	-1.02119315	-0.09676192	-0.64377157	0.48795071	0.55781203	-0.17135756	0.38423896	-0.86172115	0.99003735	-2.23133025	0.63958491	0.61535157	0.18979887	-0.14777611	-1.47644215	0.50876658	0.36040582	0.50621834	-0.15133881	0.33977492	2.31778222	0.04980507	-0.97691393	0.75721719	-0.36563622	-2.40245022	-0.43132724	1.06318754
PC(18:1/18:1)+AcO	0.57557643	0.68429232	-1.48992009	-1.81053737	-0.69618357	-0.26467072	1.67914801	0.81540010	0.19633028	0.28445332	-0.56857562	1.06424808	-2.59132617	0.96641290	1.64372936	0.09769527	0.19462701	-0.73886456	0.15222363	0.27383699	-0.27058254	0.59664362	-0.02285730	0.81044277	-0.35685062	-0.88676183	0.27673719	-0.68088329	-1.59684027	0.29646578	1.36659089
PC(18:1/18:2)+AcO	-0.39951977	0.56542479	0.13539157	-0.83351467	1.80657432	0.71243866	2.16669637	-0.01829150	-0.16199333	2.07777679	-0.06547127	0.54734983	-0.99308141	1.02193491	0.50566840	0.04277852	-0.48269305	-0.97881895	-0.97869834	0.46586617	-0.49988393	0.59698376	0.70384636	0.22300939	-1.03564484	-0.77999744	0.03559501	-1.49737820	-1.96530290	-1.37542273	0.45837746
PC(18:1/18:3)+AcO	1.18882299	0.02203408	0.43129050	-1.53277452	-0.65168051	0.28237793	1.84116094	0.31482831	0.63492969	-0.02508006	-0.21430040	1.22742796	-0.89955898	0.55280721	-1.62576785	0.25729230	0.32039036	-1.22533821	-0.46096460	-0.58880768	0.05147421	-0.11855589	0.70644749	2.15872663	-1.03680387	-0.74541974	1.28752428	-0.28310548	-2.32707026	0.07174733	0.38594586
PC(18:1/20:1)+AcO	0.70998367	-0.54474735	-0.96994697	-1.73298513	-1.02723665	0.66281697	1.66690321	1.03187912	-0.78773625	0.02032415	-0.90804290	0.98606256	-1.42480393	1.84061641	1.93632256	0.32885818	0.36256746	-0.90062623	-0.66787353	-0.77116474	-0.36196119	0.66802839	0.15795440	0.37145495	-0.54659616	-0.27544465	-0.53215748	-0.16338867	-1.43267748	0.91721164	1.38640562
PC(18:1/20:2)+AcO	1.547171239	0.998247322	0.428968944	-0.954887073	0.825929062	0.252749103	1.952362763	1.438764257	0.110925555	1.241540186	-1.693377588	0.488743044	-0.501955133	1.315499390	0.639845560	0.481175379	-1.150246612	-0.108665614	-0.647609404	-1.519169384	-0.394672491	-0.064211225	-0.937031404	0.842930453	-0.889489708	-1.547510869	0.167956550	-0.067878881	-1.192805267	-1.072527767	0.009229614
PC(18:1/20:3)+AcO	0.49035829	1.17709180	-0.63589107	-0.63338220	-0.39863118	-0.68359116	1.43776153	1.13476458	0.29035765	0.19474112	-1.50713477	0.91330532	-2.00796684	1.19209595	0.45199439	0.91396701	-0.16283095	-0.72034799	-0.08870801	-0.52689763	-0.90353608	0.79893782	-0.48064086	2.51312140	-0.63048650	-0.90511462	0.88231416	-0.37625258	-1.44467063	-0.76291674	0.47818879
PC(18:1/20:4)+AcO	0.96624800	0.78798585	-0.41211812	-0.63914309	-0.21728008	-0.54800764	1.29940997	1.73278514	0.12060704	-0.03019255	-1.33654710	0.97649357	-2.06998417	0.71585735	0.85326482	0.25922331	-0.70317513	-1.27629438	0.44036879	-0.07751712	-1.15853978	0.57867537	-0.81460820	2.37355900	-0.24774479	-1.32914114	0.92663009	-0.26665056	-1.08575173	-0.24818794	0.42977523
PC(18:1/20:5)+AcO	-0.478853	-0.478853	-0.478853	-0.478853	1.892090	1.833814	-0.478853	-0.478853	-0.478853	-0.478853	-0.478853	-0.478853	1.696212	2.496182	-0.478853	2.065502	-0.478853	-0.478853	-0.478853	-0.478853	-0.478853	-0.478853	-0.478853	-0.478853	1.987526	-0.478853	-0.478853	-0.478853	-0.478853	-0.478853	-0.478853
PC(18:1/22:4)+AcO	1.01881604	1.22260411	-0.41262054	-0.98534510	-0.32176787	-1.16540457	1.60280380	1.45097540	0.04012131	-0.33296499	-0.76505557	1.52056377	-1.58759954	-0.32102964	0.45099779	0.22167246	-0.94697049	-0.47383598	0.45763259	-0.15367816	-0.98397188	0.05270066	-0.73667516	2.58258328	0.15666735	-1.04751294	1.37300445	-0.03042357	-1.13195122	-0.68754526	-0.06679052
PC(18:1/22:5)+AcO	1.32151972	1.04477256	-0.61091377	-1.31426124	-0.47822587	0.98173814	-0.27811337	0.60113641	-0.55714228	1.25076434	-1.37984584	0.11463822	-0.89806318	-1.42132120	-0.23230640	-0.09987849	-0.12243389	-0.71919678	0.09282526	-0.72397383	2.24114386	0.36747708	-0.73485166	2.26186432	0.22766987	-0.83372567	0.06541931	-0.23975081	-1.42250193	0.07010478	1.42543234
PC(18:1/22:6)+AcO	0.320205880	0.576445697	-1.599437767	-1.407417850	-0.004026226	0.784127503	0.996241184	0.408644969	0.067227699	0.969612948	-0.638647434	0.310417085	-2.214232110	-0.389578208	0.442024707	0.176075172	-0.506302762	-1.509052530	0.366010679	0.621571090	1.523095785	-0.582607932	1.425156715	2.131319425	-0.486985688	-0.655399663	0.166919217	0.162911236	-1.445499552	-0.848374812	0.839555544
PC(18:2/16:1)+AcO	-0.20153280	1.04475805	0.89276965	-0.50690806	1.57946512	-0.33949949	1.56651091	0.07508803	0.28263002	1.34840277	-0.16922961	0.38561945	-0.30358914	0.24022944	-0.25613287	0.14185019	0.08077898	-1.18476118	0.17968540	0.18438021	0.05962027	0.16583275	-0.12486189	1.15992372	-0.05679212	-1.57643574	1.14111217	-1.92888198	-2.53705690	-1.83665111	0.49367577
PC(18:2/18:2)+AcO	-0.13380058	0.55099142	0.71056570	-0.85021717	0.69547502	1.05811473	1.34872867	0.78678814	-0.79913500	0.66774223	0.13575755	0.53189887	-0.74457237	0.38881221	1.03411959	0.06740063	-0.66919984	-0.89144482	0.23025980	-0.58261705	0.30793569	1.38161128	1.02178772	1.55441717	-1.52279284	-1.75436420	-0.54119296	-0.86048088	-2.06888625	-1.72677598	0.67307353
PC(18:2/18:3)+AcO	0.34914399	1.02592525	-1.45246175	-1.45246175	1.11598620	0.05421818	0.96027340	-1.45246175	1.05092009	-1.45246175	-1.45246175	-1.45246175	-0.05637601	1.20275733	0.61591953	0.97377634	0.42903703	0.14311661	0.88516974	0.56073526	0.31767757	0.82998284	0.08042691	0.44961575	0.65144777	0.30319632	0.97182703	-1.45246175	0.15737865	-1.45246175	-1.45246175
PC(18:2/20:1)+AcO	0.79392735	0.70678005	0.86008637	-1.29033645	-0.32174261	0.36600548	0.55744066	0.53197457	0.64330793	0.55408875	0.40675441	0.49840903	-0.48911737	0.97119506	0.79961181	-3.12820332	0.91957298	-0.34061128	-3.12820332	0.30115472	-0.19486610	0.80838524	-0.55901786	-0.02011299	-0.22859547	-0.19561965	0.35504642	-0.34918714	-0.62405483	0.44768985	0.34823772
PC(18:2/20:2)+AcO	0.08780058	0.46324670	1.24929816	-0.69223610	0.90057709	0.37510018	0.94999018	-1.01050427	0.43507155	0.23532035	-0.35664087	1.36042935	-0.35499012	1.03456801	0.84902048	0.66342905	1.33325403	0.27339327	-1.11789794	-2.82461983	0.12433852	0.39617999	-0.19336339	0.74043359	-0.71819676	-0.71579376	-1.53866250	-1.28771090	0.46809950	-1.69001706	0.56108290
PC(18:2/20:3)+AcO	-1.26610108	1.19343335	1.00380032	0.66964714	-1.26610108	-1.26610108	0.93681296	0.83288491	0.99594360	0.57071165	-1.26610108	0.21221478	0.37828984	0.89546928	1.04162401	1.10192883	-1.26610108	-1.26610108	0.48770970	0.02099885	-1.26610108	0.89009139	0.59062154	1.23836029	-1.26610108	-1.26610108	-1.26610108	0.49213663	-0.01668035	-1.26610108	0.39111314
PC(18:2/20:4)+AcO	-0.3217654	2.9778739	-0.3217654	-0.3217654	3.1632604	-0.3217654	-0.3217654	2.8682970	-0.3217654	-0.3217654	-0.3217654	-0.3217654	-0.3217654	-0.3217654	-0.3217654	-0.3217654	-0.3217654	-0.3217654	-0.3217654	-0.3217654	-0.3217654	-0.3217654	-0.3217654	-0.3217654	-0.3217654	-0.3217654	-0.3217654	-0.3217654	-0.3217654	-0.3217654	-0.3217654
PC(18:2/20:5)+AcO	-0.1796053	-0.1796053	-0.1796053	-0.1796053	-0.1796053	-0.1796053	-0.1796053	-0.1796053	-0.1796053	-0.1796053	-0.1796053	-0.1796053	-0.1796053	-0.1796053	-0.1796053	-0.1796053	-0.1796053	-0.1796053	-0.1796053	-0.1796053	-0.1796053	-0.1796053	5.3881591	-0.1796053	-0.1796053	-0.1796053	-0.1796053	-0.1796053	-0.1796053	-0.1796053	-0.1796053
PC(18:2/22:4)+AcO	0.18155103	1.94236403	0.61311149	-0.69722018	0.40259618	0.12127506	1.00135058	0.45307094	0.22591761	-0.05531019	-0.51601763	1.79493165	-1.43515492	1.46990311	0.48311190	-1.06094666	-0.51958995	-0.36725413	0.24648063	0.25495433	-0.94473764	0.76011003	-0.58573402	0.66655735	-1.14696792	-2.04605684	1.78788241	-0.01812592	-1.42277056	-0.63366451	-0.95561726
PC(18:2/22:5)+AcO	0.25004877	1.08353913	0.06583453	-0.23426177	-0.02338397	-2.29708691	0.58958441	-0.34335571	0.31608878	0.59980824	-2.29708691	0.42828482	-0.36130065	0.56581958	-2.29708691	0.84679103	-2.29708691	0.30150586	0.55316449	0.32182821	0.94685459	0.52352171	0.13763367	1.28322918	0.98598012	-0.51462962	0.22606726	-0.08120018	-0.29676720	0.71325700	0.30440534
PC(18:2/22:6)+AcO	0.56516175	0.67414043	0.32090369	0.04774601	0.92059364	0.21621239	0.80318058	0.39082739	0.42195583	1.01049983	0.07064065	0.60667863	-0.73657263	0.18112970	0.09529867	0.47480178	-0.11145748	-0.54585066	-0.46723571	0.34782994	-3.10319525	-0.14714714	0.11869149	1.78857114	-0.35272148	-0.18407438	0.68871382	-0.77122382	-0.68091837	-3.10319525	0.46001481
PC(20:0/16:1)+AcO	0.47538648	0.58531168	-1.57153900	-1.57153900	0.59184225	0.57462349	1.12422115	-1.57153900	-1.57153900	0.88097537	0.86067436	0.44971579	0.15414146	0.61142551	1.07746728	0.38062146	0.70194469	-0.20099865	-1.57153900	-1.57153900	0.27680256	0.79632195	-1.57153900	1.22651251	-1.57153900	0.01047318	0.51277444	0.25979646	-0.27993250	0.85414542	0.64806565
PC(20:0/18:1)+AcO	0.97598892	0.43698829	-1.57320151	-2.46719566	-1.35783135	-0.03980847	1.50024266	1.09883057	-1.18072970	-1.08974457	-0.27747375	0.79224547	-1.32064091	1.25927921	1.67878411	0.07525275	0.92646922	0.20443428	-0.39222603	0.10146077	-0.03026310	0.54286031	-0.12027435	0.78324537	-0.53019293	-0.06654965	0.16839028	0.07951853	-1.52373791	0.58534655	0.76053261
PC(20:0/18:3)+AcO	-0.2578606	-0.2578606	-0.2578606	-0.2578606	-0.2578606	-0.2578606	-0.2578606	-0.2578606	-0.2578606	-0.2578606	-0.2578606	-0.2578606	-0.2578606	-0.2578606	-0.2578606	-0.2578606	-0.2578606	-0.2578606	3.5025323	-0.2578606	-0.2578606	-0.2578606	-0.2578606	-0.2578606	-0.2578606	-0.2578606	-0.2578606	3.9754242	-0.2578606	-0.2578606	-0.2578606
PC(20:0/20:1)+AcO	-0.1796053	-0.1796053	-0.1796053	-0.1796053	-0.1796053	-0.1796053	-0.1796053	-0.1796053	-0.1796053	-0.1796053	-0.1796053	-0.1796053	-0.1796053	5.3881591	-0.1796053	-0.1796053	-0.1796053	-0.1796053	-0.1796053	-0.1796053	-0.1796053	-0.1796053	-0.1796053	-0.1796053	-0.1796053	-0.1796053	-0.1796053	-0.1796053	-0.1796053	-0.1796053	-0.1796053
PC(20:0/20:2)+AcO	-0.3165428	-0.3165428	-0.3165428	-0.3165428	-0.3165428	-0.3165428	-0.3165428	2.1402508	-0.3165428	-0.3165428	-0.3165428	3.2756641	-0.3165428	-0.3165428	-0.3165428	3.4472844	-0.3165428	-0.3165428	-0.3165428	-0.3165428	-0.3165428	-0.3165428	-0.3165428	-0.3165428	-0.3165428	-0.3165428	-0.3165428	-0.3165428	-0.3165428	-0.3165428	-0.3165428
PC(20:0/20:3)+AcO	-1.0362446	1.6964603	-1.0362446	0.2663943	-1.0362446	0.6574832	-1.0362446	0.4935114	1.2550402	-1.0362446	-1.0362446	0.5079934	-1.0362446	1.1747899	1.2531104	1.1767958	1.2377865	-1.0362446	0.4066679	0.5786446	-1.0362446	1.1035160	0.5009007	-1.0362446	0.8843872	-1.0362446	-1.0362446	-1.0362446	0.5403642	0.7735782	-1.0362446
PC(20:0/20:4)+AcO	0.59781878	0.75205761	0.19330017	-1.62636805	-1.62636805	-1.62636805	0.80499502	0.29461129	0.64180206	-1.62636805	0.50285374	0.70426861	0.02801606	0.65462251	1.10722078	0.51918586	0.58701045	0.35023408	-1.62636805	-1.62636805	-1.62636805	0.79172552	-1.62636805	0.78144481	0.40067991	0.33178985	0.93794057	0.17500449	0.49774252	0.72836998	0.62824973
PC(20:0/22:4)+AcO	-0.9870886	-0.9870886	-0.9870886	0.8014275	-0.9870886	-0.9870886	1.3297700	1.2203256	-0.9870886	0.6541303	-0.9870886	-0.9870886	0.2691264	1.2072784	1.6102115	0.8068996	-0.9870886	0.8228597	-0.9870886	-0.9870886	-0.9870886	0.5805138	0.6878505	1.1782486	-0.9870886	-0.9870886	0.9504494	0.8058127	-0.9870886	1.1472263	0.7341992
PC(20:0/22:5)+AcO	-0.5225296	-0.5225296	-0.5225296	-0.5225296	-0.5225296	-0.5225296	-0.5225296	2.3229917	-0.5225296	-0.5225296	1.4686781	2.1474719	1.2311395	-0.5225296	-0.5225296	-0.5225296	-0.5225296	-0.5225296	-0.5225296	2.0014372	-0.5225296	-0.5225296	-0.5225296	-0.5225296	1.4775514	-0.5225296	-0.5225296	-0.5225296	-0.5225296	1.8914416	-0.5225296
PC(20:0/22:6)+AcO	1.444074053	1.059972126	0.185603491	-1.460787360	1.039263183	0.010302986	0.628705329	1.577512693	1.320631643	0.687719153	-0.323915079	0.355459457	-1.613410305	0.482456874	-0.620898080	0.518010439	-1.571196894	-1.209584423	0.446633786	-0.239679099	0.647498802	0.061623332	0.240599032	1.117153622	0.308717544	-0.665782791	-0.006922318	-0.335035182	-2.618967934	-1.063805795	-0.401952285
PE(14:0/14:0)-H	-0.1796053	-0.1796053	-0.1796053	-0.1796053	-0.1796053	-0.1796053	-0.1796053	-0.1796053	-0.1796053	-0.1796053	-0.1796053	-0.1796053	-0.1796053	-0.1796053	-0.1796053	-0.1796053	-0.1796053	-0.1796053	-0.1796053	-0.1796053	-0.1796053	-0.1796053	-0.1796053	-0.1796053	-0.1796053	-0.1796053	-0.1796053	-0.1796053	-0.1796053	-0.1796053	5.3881591
PE(14:0/16:1)-H	0.43595206	0.67290496	1.11350939	-0.21474525	-0.49000693	-0.04720527	-0.12485029	-3.14091103	0.06645465	0.87579929	0.37700422	-0.22205202	-3.14091103	0.98816114	-0.24304917	0.41365419	-0.79470384	0.43853828	0.26735883	-0.13948668	0.59656289	0.23807942	0.60098675	1.17897686	0.91037052	0.45715696	0.51897122	0.02274094	0.02765853	-0.52437941	-1.11854021
PE(14:0/18:1)-H	-0.40293405	2.05789024	-1.42537784	0.59700382	-1.33655353	0.03942999	-0.20768864	2.95374370	0.55913647	-0.41672579	0.28642281	1.35266538	-0.39746545	-1.03992523	0.32552853	-0.70517883	0.19804009	-0.33979882	-1.11676285	0.25906582	0.07616235	-0.33178170	0.02027729	1.26736140	0.13393860	0.55019967	-0.92846973	-1.04274057	-0.89541173	-1.08207720	0.99202582
PE(14:0/18:2)-H	-0.16377550	-0.06167887	-1.28035065	-1.10594469	-0.50844725	0.63316460	-0.04951206	1.15777397	1.04450189	-0.09831534	-1.79981300	1.63561455	0.09732044	-0.90362602	0.55378225	1.35125253	-0.63157508	-1.43208601	-0.89051796	-0.63346892	0.48022640	1.04344521	0.69073840	1.76275400	-0.68156870	1.07715820	0.91695049	-1.35846605	-0.70280239	-1.01153791	0.86880345
PE(14:0/20:1)-H	-0.4298103	-0.4298103	-0.4298103	-0.4298103	-0.4298103	-0.4298103	-0.4298103	-0.4298103	-0.4298103	-0.4298103	-0.4298103	-0.4298103	-0.4298103	2.4400840	-0.4298103	-0.4298103	-0.4298103	-0.4298103	-0.4298103	-0.4298103	-0.4298103	-0.4298103	1.9057615	-0.4298103	2.4488324	2.0896623	-0.4298103	-0.4298103	-0.4298103	-0.4298103	2.2907280
PE(14:0/20:3)-H	-0.7701311	-0.7701311	0.8037160	-0.7701311	-0.7701311	0.9820979	-0.7701311	-0.7701311	-0.7701311	-0.7701311	-0.7701311	1.1007054	-0.7701311	1.6343394	-0.7701311	-0.7701311	1.1519141	-0.7701311	1.6950014	1.2838435	1.2440846	1.2309695	-0.7701311	1.4457471	1.2694262	-0.7701311	-0.7701311	-0.7701311	-0.7701311	0.7906454	-0.7701311
PE(14:0/20:4)-H	0.31034786	-1.29313868	0.33578860	0.50421460	-0.38123981	1.16030787	-0.06461336	-1.16374914	0.51588781	-0.16281087	-1.46861869	2.07508885	-0.50364634	0.64907393	0.47378056	-0.48513424	-0.69609764	0.02888350	0.95865749	1.63188876	-0.16080184	1.07810584	-2.42231448	0.96773692	0.98293040	0.29762724	0.30727541	-1.11153053	-0.73678910	-1.45115430	-0.17595664
PE(14:0/22:4)-H	0.762889719	0.378083752	0.821230172	0.740387152	-0.232117518	-0.309731346	0.628857297	1.930987638	0.008920572	-0.505434318	-0.392142581	0.794294762	-0.552555222	0.487516418	-0.350063498	-0.063292109	-0.485185828	0.655379495	0.424288954	0.307087074	-1.464456206	-0.465351977	-1.029861129	1.635127654	0.705408265	-3.116465557	1.328652220	-1.199261721	-0.065791069	-1.266441241	-0.110959823
PE(14:0/22:5)-H	1.6171892	-0.7600984	1.5610964	0.7526823	0.5345545	0.9907490	1.3194537	-0.7600984	-0.7600984	1.2040718	-0.7600984	-0.7600984	-0.7600984	-0.7600984	1.4483931	-0.7600984	-0.7600984	-0.7600984	-0.7600984	1.3565221	-0.7600984	-0.7600984	-0.7600984	1.7896955	-0.7600984	-0.7600984	-0.7600984	-0.7600984	0.7589268	-0.7600984	1.1085353
PE(14:0/22:6)-H	1.0491870	1.9627678	0.3721839	0.1873444	0.2563582	0.5246301	-0.7919501	1.8827189	1.1684472	-0.3959977	0.2511580	0.6551672	-0.3932659	-1.3657319	-0.7949067	0.8347295	0.3700162	-0.6417068	1.1749983	0.1498273	-1.0352284	-1.5155415	-1.4993617	1.0248828	0.3529499	-0.6302164	0.2863625	0.2746751	-0.3817401	-1.6608877	-1.6718693
PE(16:0/14:0)-H	0.769238927	-2.204067788	-2.204067788	-0.384621155	0.178258098	1.084458123	-0.500899019	0.460583814	-0.329713179	0.749460090	-0.829292841	0.319276809	-2.204067788	0.999503035	-0.572595048	-0.007970406	0.355288950	-2.204067788	-0.114013883	0.739689265	0.917512041	0.889863401	0.142905351	0.411282239	0.900538741	-0.170112623	0.304723396	0.471087938	0.343302430	0.558691769	1.129824888
PE(16:0/16:0)-H	0.43304291	0.33357518	-0.53509300	-1.02061146	-1.43143385	0.14091289	0.75453325	1.72526134	0.31094585	-0.29949475	-0.47282051	2.39314959	-0.76552992	1.57269765	1.10453111	0.07288044	0.12140571	-0.53915489	-0.56151320	0.03507026	-0.21055390	-0.92110443	-1.19594248	1.84059703	0.36716885	-0.36680926	-0.01073486	-1.04507782	-0.98780466	-1.70788759	0.86579452
PE(16:0/16:1)-H	-0.16584428	0.90592951	-0.17467447	-0.58548751	-0.15383385	0.06638611	-0.15984319	1.98475125	0.65689399	-0.34035527	-0.26301516	1.24786148	-0.68004615	-0.33469794	0.09988840	-0.06253547	-0.01629326	-1.13352884	-0.61565946	0.22897478	1.42677109	-0.92556577	-1.00163766	3.14312276	0.11130048	-0.76873063	0.76175617	-1.16603209	-1.02740851	-1.61851994	0.56007343
PE(16:0/18:1)-H	0.90501147	0.55707729	0.01616920	-1.53391110	-0.32711107	-0.45860003	0.19515088	2.33039389	1.38602898	-0.46479846	-0.03408807	0.43079733	-1.96647751	0.56566985	0.96595932	1.10408164	0.28029804	-0.25935758	-0.43014944	-0.75110588	-0.76489730	-0.11485629	-0.67394891	2.22623769	0.09171125	0.07966696	0.35435256	-1.70348791	-1.32079962	-0.61030839	-0.07470882
PE(16:0/18:2)-H	-0.9072410	0.9164489	1.7962774	-0.5534713	1.3456048	-0.5273646	1.2008414	1.7495196	0.4173133	1.1172677	0.5807145	0.4213027	0.2647877	0.3331523	0.2397053	0.5291005	-0.2037517	-0.7762900	-0.7608942	-0.4317090	-0.7052257	-0.1119218	-0.5476563	1.3411169	-0.4208805	-0.8474470	0.4225607	-2.1774834	-0.7498587	-2.1832244	-0.7712944
PE(16:0/18:3)-H	-1.72031382	0.03626758	1.86509562	0.33448035	1.40815823	1.00442710	0.55286957	-0.32709670	-0.16344521	0.78806100	1.33419738	0.81415711	-0.27732612	0.19385262	0.19856084	-0.94306543	-1.00185976	-0.19324902	-2.29413731	1.34557131	0.73050848	-0.08395209	0.28858307	0.89363381	-0.24940022	-0.40351569	0.59817199	-1.34481005	-0.86531570	-1.08634114	-1.43276778
PE(16:0/20:1)-H	0.90597239	-0.16426271	-1.15743525	-1.47944179	-0.82339429	0.80016457	1.16926439	1.24418859	-1.42081357	-0.02226279	-1.04873165	0.40173387	-0.88223506	1.72540758	1.55709187	0.76167987	-0.09476281	-0.17418677	-0.99251716	-0.89849180	-1.08329873	0.82216024	-0.05211273	1.11858276	0.07169257	-0.07908152	-0.49482592	-1.08162617	-1.09917472	0.63194624	1.83877048
PE(16:0/20:2)-H	0.5089383	0.6965555	0.2580146	-2.3590245	-0.4233284	-0.2890296	0.5709594	1.9050836	0.7882087	0.3195250	-0.1078834	0.6580746	-0.2057021	1.0371299	0.5754665	0.7774932	0.5678778	-0.8793549	-0.1497416	-2.1716123	-1.2329753	0.2958755	-0.6488844	1.3280854	0.7864088	-0.7154089	0.9116657	-1.4447484	-1.0967098	-0.9280550	0.6670961
PE(16:0/20:3)-H	-0.7686073	0.9581099	-0.1969486	-1.7351515	-0.7748336	-0.3300525	0.6960215	1.7488659	0.3280168	1.7768174	0.8422759	1.6596377	-0.7271426	0.2663372	-0.1021364	-0.4417332	0.4987351	-0.9928020	-0.9116349	0.6265915	-0.5226769	0.2575277	-0.3280196	1.8350247	0.3899649	-0.8098034	0.3212745	-1.5011938	-0.7039462	-1.8625223	0.5040043
PE(16:0/20:4)-H	-0.449824420	0.413742354	0.412382278	-0.833170643	-0.372174662	-0.686985457	-0.308286515	1.391933757	0.799091465	0.759590257	0.058022850	1.981395896	-0.292805027	0.143220154	0.131768242	-0.433816561	-0.577155265	-1.278970662	0.095295143	1.470277442	-0.942037151	-0.683797474	-0.584465003	2.899600031	-0.133355611	-1.081944408	0.902986609	-1.173345858	0.106757049	-1.739748509	0.005819699
PE(16:0/20:5)-H	-0.70772396	0.91858283	0.68151118	-0.34137131	-0.29849194	0.78422880	-0.06938472	0.92568754	0.67051814	0.47143996	0.41386528	1.08615772	0.32949690	-0.06001711	0.38135525	0.11579068	-1.10622996	-0.06923456	-0.13657078	0.76989831	-0.23571555	0.33242942	0.54021712	1.29566146	-0.17013218	-1.10860662	-4.03011873	-1.53608711	0.47618416	-0.38489240	0.06155219
PE(16:0/22:4)-H	-0.54749689	0.52730711	0.16033275	-0.80012392	-0.55352158	-0.33914032	0.31126213	1.65062283	-0.62681560	0.30628212	0.44001043	1.88354926	-0.74219424	0.44927438	0.73560261	-0.29451761	-1.26396199	-0.30653198	-0.31989020	1.28317022	-2.87945137	0.68068794	-0.08874265	2.08747954	-0.02293306	-0.86932204	1.02198620	-0.85108437	-0.09826812	-0.89916343	-0.03440814
PE(16:0/22:5)-H	0.940675303	1.199028004	0.212468459	-0.989891779	-0.979124582	-0.434436128	-0.674418086	1.894406809	0.547095226	0.385240811	-0.082393484	0.368167351	-0.767422546	-0.396612626	-0.582793263	0.762524358	0.134413528	-0.865677320	0.001644722	0.141591464	1.052364632	-0.565356694	-1.300259419	3.140720819	0.715085942	-1.329382517	0.095890518	-1.108729920	-0.275102962	-1.352448667	0.112732049
PE(16:0/22:6)-H	0.1505940	0.7972520	0.3958736	-0.4807876	-0.3492804	-1.3537092	-0.9434385	2.0122743	1.5553561	0.5769320	0.8259100	1.1840642	-0.7672350	-0.3072003	-0.5238148	0.3423759	0.5390536	-0.2038198	-0.1934957	0.8810673	0.2383290	-1.2097158	-0.9091265	1.9506937	0.5621416	-0.6961539	0.7458174	-1.1969607	-0.3758217	-2.1930465	-1.0541285
PE(18:0/14:0)-H	-0.3956264	3.3456715	-0.3956264	-0.3956264	-0.3956264	-0.3956264	1.3894840	-0.3956264	-0.3956264	-0.3956264	-0.3956264	-0.3956264	-0.3956264	-0.3956264	-0.3956264	-0.3956264	-0.3956264	-0.3956264	1.2771037	-0.3956264	1.1266590	-0.3956264	-0.3956264	3.1473695	-0.3956264	-0.3956264	-0.3956264	-0.3956264	-0.3956264	-0.3956264	-0.3956264
PE(18:0/16:0)-H	0.56100135	0.61546018	-1.95343791	-0.91071715	-1.21705912	0.90183036	0.67728329	1.31398699	-0.24009721	-0.25107693	-1.36975220	1.02205659	-1.15553859	0.58458372	1.36026724	0.86554814	0.21214130	-0.49051884	-0.07068235	-0.62805266	0.15246604	0.10404285	0.56355305	1.92230555	-0.37902377	-0.46244455	0.37652583	-2.00615854	-0.93401510	-0.67447711	1.50999955
PE(18:0/16:1)-H	0.173616368	0.376776638	-1.183813394	-0.793532544	-1.100156162	-0.292625368	0.271460879	0.977471417	0.085064327	-0.255517382	1.913127888	0.689620027	-1.995963244	1.221193551	1.743479664	0.492531764	-0.007260157	0.658085093	-0.104811434	0.151492756	1.035026925	-0.280835572	-0.243959919	0.676005106	-0.606374184	-0.542461425	-0.702908815	-2.082277344	-1.390847895	-0.517961553	1.636353991
PE(18:0/18:0)-H	-0.47538705	0.53494037	0.02297299	-1.74935497	-0.71329595	1.33432826	-0.72839406	0.52282484	0.51321536	1.73244667	-0.07815638	1.23885402	-0.53553428	-0.04123968	-0.13869093	-0.97238398	0.29622810	-1.06134790	-0.47890924	0.95416635	2.67221235	-1.41630222	-0.77624842	1.51283392	0.31603958	-1.12784151	-0.22394173	-0.81131024	-0.37114158	-0.55198546	0.60040276
PE(18:0/18:1)-H	1.09691975	0.20924280	-0.17371834	-1.34906736	-1.15237912	-0.84875242	0.62853858	2.06209733	1.15422191	0.82171493	0.62886825	1.20291846	-1.57800313	0.87055900	1.16569195	0.70068732	-0.11058529	-0.74798637	-0.11297869	-0.18619539	-0.86427874	0.19149100	-1.35229039	1.48033055	-0.35025672	-1.26026580	0.89897444	-1.31517991	-0.72521071	-1.02951204	0.04440417
PE(18:0/18:2)-H	-0.013992037	0.727805653	1.523366107	-0.507971769	0.206989929	0.011441438	0.743218094	1.341159918	0.791733258	1.792304711	0.790897441	0.825425298	-0.296337304	0.856571351	-0.002258407	0.197996283	0.252644468	-0.977432471	-1.348493624	0.315750029	-1.666459874	0.183203466	-0.705556887	0.985532113	-0.444429081	-0.227568373	-0.322233343	-2.365542459	-0.775614137	-2.157043104	0.264893316
PE(18:0/18:3)-H	-0.61241618	-0.11386156	0.81164685	0.05914902	1.25106240	0.35447728	-0.40947989	1.26342026	0.60221736	2.05786987	0.54524831	0.50211327	-0.04639683	0.59104544	-0.13997864	-0.62189323	-0.60269641	-0.74973706	-1.29918157	1.32681035	-0.17349795	-0.80553754	0.09906388	1.59651562	-0.07006471	-1.73707543	0.37780305	-2.38909103	-0.20884079	-1.72899742	0.27030327
PE(18:0/20:1)-H	0.65479379	0.50665145	-0.77317935	-1.22886571	-0.49277332	0.24034195	0.61916298	2.28528921	-0.01918088	-0.01342206	-0.86487936	1.04144862	-1.05367494	2.10807621	1.43883983	0.47826089	-0.02637538	-1.26087990	-0.74447486	-0.30048380	-0.57101627	0.17677067	-0.68997741	1.65375569	-0.01220391	-1.04048029	-0.16408209	-1.20275878	-1.43035274	-0.35470792	1.04037770
PE(18:0/20:2)-H	0.28975532	0.38909565	-0.24499372	-0.88658285	-1.37856188	0.06278299	1.45865877	2.20293728	0.19141364	0.64378575	-0.17342798	1.15396098	-0.96414715	1.73490243	0.20443187	0.86816785	-0.16651574	-1.24341614	-1.48617590	-0.45848128	-0.78669939	-0.17283380	-0.64876818	2.03809464	0.05812202	-0.44336834	-0.13142391	-0.97895360	-1.55343339	-0.33320250	0.75487653
PE(18:0/20:3)-H	0.399317675	0.635132343	0.321059139	-1.287370560	-0.829759703	-0.574216521	0.264110005	2.660435163	0.418334795	0.121264692	-0.074655642	0.890790034	-0.826694360	1.052449696	0.009698732	0.581891498	0.310761458	-0.295081715	-0.906206460	-0.248261376	-2.193665154	0.214993598	-0.433687828	2.554943737	0.528583675	-1.068224448	0.199719079	-0.887463334	-0.800308969	-0.912488936	0.174599689
PE(18:0/20:4)-H	0.44136184	0.70447901	0.18862970	-0.55718387	-0.89446407	-1.08682895	0.26168942	2.48080417	0.68191691	-0.36784924	-0.13949204	1.76102983	-1.03305017	0.25982836	0.32201918	0.62992525	-0.19264469	-0.24432817	-0.19653993	0.44888129	-2.35496096	0.08099556	-0.89789311	2.05965642	0.21236876	-1.12362166	1.04738530	-1.06628066	-0.37422005	-0.86508213	-0.18653131
PE(18:0/20:5)-H	0.003217050	0.851945659	-0.031972128	-0.717655403	-1.676312803	0.048136022	0.550240780	1.684982581	1.111367356	0.449412430	-0.162737672	1.181542912	-0.598946492	0.791198360	0.023571268	0.994527767	0.185092484	-1.993742055	-0.275174708	0.580361465	-1.353267102	0.039957670	-1.331697985	2.539711761	0.045513034	-0.952039522	0.559868666	-1.095682861	-0.692415294	-0.767861932	0.008858691
PE(18:0/22:4)-H	0.40146446	0.48059164	-0.12046505	-1.26190953	-1.18943895	-0.26652015	0.55442574	2.23642577	0.22081936	-0.29967287	-0.25099307	1.42774828	-1.07189843	1.08919701	0.79127066	0.53695686	-0.73604362	-0.04037838	-0.66839996	0.14689709	-2.35139517	0.40723259	-0.50519036	2.40554431	0.26710436	-1.29000031	0.56394925	-0.82376432	-0.40127120	-0.27271634	0.02043032
PE(18:0/22:5)-H	0.82044503	1.08128170	0.09003510	-0.52680266	-0.90424197	-0.92792367	-0.24211768	2.53979150	1.40162964	-0.26452387	0.09693983	0.80476405	-0.92785618	0.37783281	-0.14203256	0.71558345	0.39469333	-0.62132440	-0.23604592	0.06858792	-1.18061485	-0.15772156	-1.83848058	2.38570718	0.63602314	-1.14588153	0.13203345	-0.75258881	-0.61282618	-1.28076632	0.21640061
PE(18:0/22:6)-H	0.2965347074	1.3568787585	0.1376659711	-0.0008979402	-0.1289222285	-1.6548852491	-0.4034925908	1.7605451657	1.9482011904	0.4039789938	0.1881300160	1.1380516895	-1.0922466869	-0.2697701936	-0.3370912518	0.7399379924	0.6987724885	-0.8654292315	-0.2391130310	1.0701025509	-1.7356941945	-0.8265216657	-1.1623522704	1.5436936617	0.2544270657	-0.9750608979	0.7636470135	-0.7355856262	0.1141625804	-1.6344232192	-0.3532435684
PE(18:1/16:1)-H	0.638612973	0.531941294	-0.941180866	-1.258964863	-0.850739599	0.940885881	0.021968109	1.899720674	0.382867536	0.235175699	-0.602453168	0.615287399	-0.750923419	0.851306979	0.336130511	0.008924199	0.497679463	-1.721086283	-0.579953047	-0.402696232	1.378558731	-0.396178508	-1.406630936	2.971634907	-0.001817443	-0.349634239	-0.075300408	-1.128384150	-1.020559393	-0.259769059	0.435577257
PE(18:1/18:1)-H	0.967269469	0.473859479	-0.740866830	-1.513762751	-1.341020866	-0.039822551	0.051908559	2.495116018	1.342383775	0.006324275	0.258400428	1.663789757	-1.251539468	0.366679712	0.923987870	0.852516985	0.878177185	-1.009145253	-1.057992775	-0.563502980	-0.766343251	-0.263961087	-1.145948728	1.351304421	0.200316642	-0.285029969	0.429309412	-1.415284064	-0.387646634	-0.717421725	0.237944947
PE(18:1/18:2)-H	-1.10523848	0.84253095	0.99814898	-0.51405889	0.89066074	0.48730277	1.11810728	1.25294635	0.47056125	1.69155290	0.87513956	1.46920304	0.29986795	1.07752456	-0.02222712	-0.11851992	0.16378647	-1.00914860	-1.70913947	0.48634787	-0.94666613	0.15956130	-0.90518860	0.61729027	-0.33133835	-0.72339624	-0.13502777	-2.10274413	-1.21207433	-1.61765080	-0.44811341
PE(18:1/18:3)-H	-0.49730191	-0.13116612	0.98447819	-0.14145560	1.28433197	-0.09350738	0.59851249	0.67294888	0.66743646	1.67537083	1.05135091	1.54311358	-0.18290911	0.34646340	-0.32120758	-1.23426676	-0.31748669	-1.60491672	-0.19336036	0.73336954	-0.04352660	-0.86786589	0.40807429	1.44946572	-0.66040521	0.12918738	0.60481991	-2.30953221	-1.04047056	-1.99625676	-0.51328808
PE(18:1/20:1)-H	0.75195358	0.17494613	-1.26576020	-1.65928094	-0.77866948	0.83165536	1.06881907	1.73862261	-0.73113456	-0.40963440	-0.94068573	1.16780980	-0.39845374	1.89697304	1.47711401	0.55479733	0.04012886	-0.82865671	-1.08828466	-0.92913301	-0.54560521	0.38671613	-0.75399999	1.03838219	0.16071174	-0.06022548	-0.59920753	-0.66896011	-1.60683238	0.68172129	1.29417300
PE(18:1/20:2)-H	-0.05871746	0.68541602	0.08679067	-0.95135721	-1.14557902	0.12968940	1.01159319	2.08811271	0.01462701	0.22531234	-0.50360968	1.30552763	-0.82432227	1.82766834	0.73130923	0.67574530	0.36968191	-1.26750640	-0.99669198	-0.96139904	-1.27582589	0.09554790	-1.16510841	1.98302983	0.35609870	-0.40825504	-0.20022257	-1.64062028	-0.70635329	-0.30349955	0.82291792
PE(18:1/20:3)-H	0.24737960	0.59883780	-0.11225915	-1.32102141	-0.96208327	0.40911934	0.78962156	2.25301716	0.16968694	0.23219752	-0.97986376	1.79834918	-0.66290998	1.09036683	0.23195463	0.29087442	0.17061178	-1.60306948	-1.10969691	-0.03153172	-0.87242460	0.02728289	-0.39992186	2.48421797	0.36103444	-1.06702000	-0.06030387	-1.23710576	-0.76021321	-0.57090640	0.59577932
PE(18:1/20:4)-H	-0.08309338	0.37554550	-0.57291632	-1.01301855	-1.00823455	-0.06449121	0.22977802	2.54320323	0.41994783	0.26663894	-0.32992079	1.76484024	-0.83857731	0.58966592	0.80468506	-0.02251192	-0.37903787	-1.33935729	-0.61301882	0.68564227	-0.80005902	-0.23310097	-0.70485177	2.90621137	0.20934696	-0.76144433	0.38651098	-1.01537987	-0.82934886	-0.88231619	0.30866268
PE(18:1/20:5)-H	0.50762380	0.92908409	1.08833205	-0.29880110	-0.04382223	-0.33484914	0.92882900	1.77265301	0.68606923	0.72261685	-0.41798819	1.72246713	-1.12146901	0.68446020	-0.30668486	0.70336843	-0.19212779	-2.16262512	-0.26891033	0.28211297	-0.08160697	-1.37889247	-0.58541734	1.55720301	-0.08447476	-0.76565308	0.81233303	-0.97894430	-0.67666424	-2.11913003	-0.57909185
PE(18:1/22:4)-H	0.16870463	0.29571149	-0.71521739	-1.10279557	-1.16889690	0.06911476	0.90324212	2.20024585	-0.60614251	0.28609031	-0.55555388	1.54905617	-0.67394619	1.32691291	0.72000168	0.14553040	-0.77467455	-0.96946789	-0.49874101	0.20127147	-1.11993847	0.94978733	-1.07436483	2.42670880	-0.15951926	-1.18258366	0.39827048	-1.01060581	-0.68309939	-0.34436902	0.99926793
PE(18:1/22:5)-H	0.917048567	0.768810624	-0.192536257	-0.984777701	-1.012426164	0.327854481	-0.008884801	2.186615511	0.327885339	0.729686303	-0.980491182	0.695498407	-0.706001484	0.124355005	-0.104959135	0.177588089	-0.215074132	-1.096365416	-0.810822458	0.189405108	0.945147012	0.089977991	-1.621772374	2.923834927	0.385733507	-1.223147194	0.007674458	-1.128105355	-0.881462831	-0.713539953	0.883251109
PE(18:1/22:6)-H	0.35902743	1.38776812	-0.17968868	-1.05332926	-0.57469588	-0.06259548	-0.28215367	2.07837624	1.15290084	1.23701395	-0.17154305	1.47497696	-0.48784192	0.29756697	-0.42398724	0.36878288	-0.38067173	-1.56155923	-0.43596769	0.65103920	0.37438060	-0.51884088	-1.46374856	2.24043384	0.07975364	-0.82904473	0.65097739	-0.73542766	-1.19669067	-1.50442119	-0.49079054
PE(18:2/16:1)-H	-1.1344818297	1.0800701636	1.6881258466	-0.0112720650	0.5632094042	0.7009036856	0.5919445621	0.1556728527	0.0682354571	1.3744938698	0.6758979411	1.0132846168	-0.1826694844	0.3924493205	-0.3617730438	0.0005856409	-0.0549123730	-0.9143297687	-0.7719993129	0.0545571049	1.5443981380	-0.6361248763	-1.6466118314	1.9006702873	-0.0153258585	-1.0579229707	-0.2703970378	-1.5304480871	-1.9285258759	-1.4128986819	0.1251942058
PE(18:2/18:2)-H	-1.10858609	0.36279572	1.50270957	-0.40061760	1.48370335	1.02070175	1.45899631	-0.49711938	-0.22341842	2.05832522	0.65916602	0.71689787	0.87823155	0.80599557	0.44214604	-0.54929010	-0.88124145	-0.33773728	-0.81174394	0.24067484	-0.32172460	0.65583211	-0.20649064	0.26800673	-0.88722571	-1.03363550	0.02550523	-1.80446833	-0.97725297	-2.24476937	-0.29436652
PE(18:2/18:3)-H	-0.4103132	0.3452828	0.9195630	-0.9828204	1.8185251	1.6196638	0.5766295	0.9642923	-0.7849457	2.0976631	0.3150340	1.5245895	-0.9912532	-0.2373354	-1.4425105	-0.3234820	-0.8022615	-0.2598078	-0.5307327	0.2681923	-0.1589240	1.4617534	-0.3844643	0.7173082	-1.4263640	-1.1189849	0.1098798	-1.4463678	-0.6830956	-0.2977170	-0.4569968
PE(18:2/20:1)-H	0.78624678	0.68464337	-0.47658463	-1.21872256	-0.10065012	0.29987996	1.12384855	1.86164352	-0.15406740	0.49048788	-0.17511474	1.11647588	0.10370819	1.99075946	0.96946532	0.39305998	0.22442040	-1.58829031	-1.42908507	-0.87663864	-0.42863226	0.08835471	-0.69544116	1.28177732	-1.18652972	0.24346820	-0.45201431	-0.81573155	-2.26928155	-0.42105263	0.62959716
PE(18:2/20:2)-H	-0.78330417	1.47147151	1.47354957	0.16039433	1.06577113	-0.05706691	1.36651000	0.94829767	0.68961720	0.90161285	0.08047849	0.84093994	-0.79480258	0.74849293	0.01119972	0.22996909	-0.65746386	-0.72303536	-0.09209931	-0.65759037	0.24546406	0.80972605	-2.40482825	1.10178137	-0.20466402	-1.47480302	0.01306047	-0.82389981	-1.31474836	-2.02929326	-0.14073711
PE(18:2/20:3)-H	-0.07977638	-0.17148623	1.47202531	-0.70325154	0.27321753	0.21046371	0.75021390	1.63416494	0.44704834	1.23998664	-0.26730232	2.00861022	0.15848272	-0.28977969	-0.67004132	0.11869488	-0.36259592	-0.75038269	-1.13433148	0.43966209	0.64756621	-0.17910288	-0.98406733	1.96779933	-0.72416584	-1.07429853	0.47401442	-1.68505375	-1.49186845	-1.70680711	0.43236122
PE(18:2/20:4)-H	0.20150629	0.90155369	0.74526237	0.13036104	0.44222977	0.14907668	0.81344307	0.92609885	0.93689857	1.38377240	0.16418947	1.15392224	-0.15766697	0.54668834	-1.26279774	0.58773285	-0.25470118	-1.59717378	-1.47794927	-0.76952924	-0.66973986	0.29841944	-1.11975288	2.09113881	0.37701227	-0.50193606	0.70729068	-1.98881113	-1.52892289	-1.29374855	0.06613271
PE(18:2/20:5)-H	-1.89272861	0.75828571	-1.89272861	0.80693872	0.27658310	-0.52677169	0.25239614	0.83455362	0.90944145	0.65575326	0.43945733	0.76654622	0.35769053	0.94576779	-1.89272861	0.64861956	0.23103645	-1.89272861	-1.89272861	0.10720830	-1.89272861	0.64157635	0.46500149	0.86573992	0.76375807	0.20691011	0.03646918	0.21551742	0.59553640	-0.27144622	0.37380241
PE(18:2/22:4)-H	-0.209713759	0.221252749	1.291453361	-0.490604749	0.337270297	0.289893888	1.171853564	1.752073979	-0.364200853	1.524768875	-0.122899294	1.157015068	-0.239520924	0.727148637	-0.025818298	-0.206908135	-0.381982436	-0.565135144	-0.340217509	-0.071907939	-0.851165105	0.004680034	-1.109110591	2.296802666	-0.386117186	-1.075826757	0.642099401	-2.001640718	-1.317782182	-1.892769362	0.237008425
PE(18:2/22:5)-H	0.322042315	0.674926725	0.744270420	-0.255123033	0.635717179	0.253292280	0.523015075	1.917371703	0.448282672	1.247581988	0.003776305	0.398279443	0.192581570	0.224662363	-0.715180974	0.316305333	-0.504949108	-0.872671256	-1.608031495	-0.361887140	1.358090952	0.358935424	-1.992858435	2.192978835	-0.335151653	-1.370006469	-0.154898936	-1.163422145	-1.506853885	-1.257676756	0.286600703
PE(18:2/22:6)-H	1.01529118	0.72084336	1.08308861	-0.63283839	0.83466015	0.23515066	0.58574325	2.08072141	0.29792316	1.56838148	-0.57357507	0.05279757	0.38767242	-0.58484390	-1.12019759	1.29352246	-0.12041900	-1.03693484	-0.66136874	0.03032119	0.99341930	-0.94672339	-0.03984134	1.29141761	-0.48968126	-0.36338318	0.04000297	-1.66432595	-1.20236321	-2.15164009	-0.92282081
PE(O-16:0/16:0)-H	0.51558879	0.82401729	-0.39945874	-0.95549416	-1.24366330	1.87959090	1.34731568	1.59303278	-0.36304159	-0.97932734	-0.50269791	1.60161350	-1.16837682	1.27303945	1.09718318	-0.08862841	0.16658656	-1.76913340	-0.17488200	-0.79690507	-0.06385045	-0.37780895	-1.11603259	-0.83021450	1.07632366	-0.29355064	-0.15797125	0.25499801	-1.56799348	0.57853092	0.64120990
PE(O-16:0/16:1)-H	0.727717706	-0.003417897	-1.125418652	-1.393704651	0.189558492	0.999000377	0.341363126	2.217370924	0.724289041	0.249031953	-1.062912105	1.204614145	-0.938782450	0.888132082	0.849446913	1.052056400	0.594662109	-1.844416387	-0.136192555	-0.902115895	-0.405712732	-0.203828639	-1.070695853	1.666277479	0.155808103	0.136118741	-1.179933817	-0.560339887	-1.479631087	-0.486238999	0.797894014
PE(O-16:0/18:1)-H	0.95178321	0.24151995	-1.35474883	-1.79944391	-0.91136558	0.51104954	0.88836391	2.13098751	0.05638649	-0.04891023	-0.82879604	0.80057854	-0.96812065	1.40232017	1.45200507	0.74247688	0.36124377	-1.28854399	-0.94090961	-0.41737492	-0.92459211	0.43303515	0.17316775	0.91199242	0.49474947	0.27636063	-0.82200276	-1.13746750	-1.61359514	0.26679966	0.96105115
PE(O-16:0/18:2)-H	0.18255655	0.68780418	0.16391664	-1.38893035	-0.36757544	0.64898504	1.22694917	1.42509196	0.54036017	0.36493036	-0.01462335	0.96475767	-1.06543553	1.38719607	1.11293813	0.67016695	0.51481819	-0.78278615	-1.60808143	-0.59444625	-1.10553813	0.16091226	0.72671604	1.60092427	0.07807262	-1.14313689	-1.28170142	-1.97081118	-1.45118677	-0.14919305	0.46634969
PE(O-16:0/18:3)-H	0.456943708	0.854488901	0.853952886	0.529566244	0.272561191	0.421781594	-1.020990133	0.792626996	0.647420688	-1.760822607	-0.635722836	2.310838134	0.004416099	0.667436707	0.388792779	0.793125847	1.065434049	-1.258098032	-0.460874375	1.115125604	-1.084514208	-0.345538254	-0.485813794	-0.201242426	-0.439952784	0.227149696	0.757632955	-2.311297963	-1.700757947	-0.833605723	0.379937006
PE(O-16:0/20:1)-H	1.1636042	-0.0422782	-1.9562083	-1.2777620	-0.7252709	0.5972520	1.1596188	1.6226840	-0.5047068	-0.2598228	-1.1198128	0.8666307	-0.8746899	1.8547959	1.4891163	0.5936424	-0.2888083	-0.7706118	-1.0718874	-0.3761227	-1.0045326	0.4941021	0.2618673	0.8777057	0.1160527	0.3437624	-1.0618960	-0.7221411	-1.2164333	0.5820897	1.2500604
PE(O-16:0/20:2)-H	1.25982580	0.73027996	-1.16958715	-1.68028921	-0.45932849	0.46343334	1.17846417	2.23058224	-0.43290831	0.19562670	-0.54322766	-0.10333473	-1.05217885	1.36641020	1.17196114	0.60998490	0.16076917	-1.10837759	-2.10401661	-0.85375318	-0.99674655	-0.45616447	-0.07024547	0.86077005	0.82441910	0.18004562	-0.18763911	-0.30783966	-1.10683140	0.35177686	1.04811922
PE(O-16:0/20:3)-H	0.45853959	0.59894480	-0.19603902	-1.68054447	-0.64746405	0.33530884	0.18767604	2.92690505	0.05043926	0.29844982	-0.48312320	1.19590286	-0.80030631	0.40645331	0.79965341	0.48579600	0.16950407	-1.58049192	-0.75874661	-0.50526585	-0.75048988	-0.04438087	-0.34179919	2.32736110	0.56603685	-0.30221976	-0.16100413	-1.36497457	-1.44304402	-0.12540321	0.37832608
PE(O-16:0/20:4)-H	0.20535341	0.45317415	0.22569576	-0.78749752	-1.04425061	-0.34547847	0.47024751	2.51268396	0.70612130	-0.08059464	-0.36424028	1.59027342	-0.48711038	1.06490558	0.74975618	0.26331865	-0.27148971	-0.83708272	-0.60093216	0.11941772	-1.37822864	-0.09442717	-0.73075177	2.75097256	-0.06882623	-1.15477512	0.36182414	-1.32628151	-0.56176511	-1.20183215	-0.13818014
PE(O-16:0/20:5)-H	0.11951761	0.80842394	-0.34100539	-0.75306577	-1.78126956	-0.04497859	0.17538609	1.92881654	0.44209610	0.12889794	-0.50888032	0.65625702	0.05463515	1.29864576	-0.51779703	-0.49472110	-1.55053596	-0.19599601	-0.60040475	0.40753898	0.40014000	-0.39743574	-0.46594139	3.44832569	0.41711442	-0.70473698	0.40649414	-0.66508165	-1.10776050	-0.81039303	0.24771440
PE(O-16:0/22:4)-H	0.10822629	0.43093793	0.50427001	-0.73764017	-0.98089182	-0.99135662	0.46200915	2.65881777	-0.10963512	-0.84311477	0.31904575	1.37719523	-0.84226653	0.78489598	0.87560711	-0.08148977	-0.71218819	0.16605456	-0.56913013	0.70174571	-1.99457438	0.45673032	-0.46688593	2.09073425	0.10695650	-1.35132218	0.99005672	-0.99587997	-0.09879447	-0.95954537	-0.29856784
PE(O-16:0/22:5)-H	0.22074560	0.75465484	0.82044924	-0.18254984	-1.09152781	-0.31889108	-0.65169236	2.37507341	-0.30773334	0.60932653	-0.08547113	1.18357764	-0.87977920	0.45258029	-0.72002951	0.37323836	0.26551807	-0.76163943	-0.52987894	-0.06067190	-0.23213681	-0.10389184	-1.47955691	3.22035340	0.07558064	-1.27456452	0.76798015	-0.53613704	-0.40214995	-1.22521930	-0.27555725
PE(O-16:0/22:6)-H	-0.045072837	1.098950939	0.899763253	-0.802213080	-0.954981668	0.154221874	-0.987537453	1.464180736	1.890621137	0.707218571	0.725311514	1.353422612	-0.633165394	-0.501522928	-0.055553227	0.120826451	0.076390338	-1.358145022	-0.251264663	1.400865455	0.488015679	-1.014933752	-1.180968063	1.823434579	-0.120481739	-1.120953894	0.003695702	-0.398678280	-0.077283581	-2.134304995	-0.569858265
PE(O-18:0/16:0)-H	0.56685220	-0.27100075	-0.29650790	-0.57199113	-0.24620972	-0.33106412	0.75692534	2.69536139	0.09511269	0.61976037	0.34303567	0.40030641	0.17721358	0.39737590	0.59146746	0.77454159	0.41714856	-0.80570400	-0.79204498	-0.36488534	-2.36545635	-0.02281035	-0.87569129	2.08072587	0.25366986	-0.52125135	1.36834353	-0.55157582	-0.72053183	-1.66620491	-1.13491058
PE(O-18:0/16:1)-H	0.824457273	-0.002266601	-0.570411675	-0.570726201	-0.606294338	0.670117587	0.901713455	2.523096774	-0.626321134	0.102950807	0.491899585	0.460479980	-1.032241684	1.224060848	1.012358236	0.155149487	0.554218265	-1.414648791	-1.668904423	0.200315126	-0.468014833	0.882188241	-0.610746232	1.406663583	0.560086579	0.063876084	-1.007602766	-1.004269870	-2.317262451	-0.048196737	-0.085724175
PE(O-18:0/18:0)-H	0.6558907	-1.0041342	-1.0041342	-1.0041342	0.7395211	1.5665250	0.3634086	-1.0041342	0.7259238	-1.0041342	-1.0041342	0.8871387	-1.0041342	1.2071464	1.0723994	-1.0041342	-1.0041342	-1.0041342	-1.0041342	-1.0041342	0.3088727	0.3486964	0.6223692	2.3369982	-1.0041342	0.5333127	0.9811691	0.3513865	-1.0041342	0.5332003	0.8239197
PE(O-18:0/18:1)-H	1.04281764	0.05334697	-1.60291528	-1.60223915	-0.82913158	0.62309497	0.69586839	2.25721295	0.06055324	0.01108778	-0.77295007	0.95043931	-1.68614412	1.41479933	1.15232334	0.69813827	0.38080757	-0.38162678	-0.65866063	-0.58621115	-0.91191549	0.26055825	-0.02853353	1.23908152	0.35607689	0.16677761	-1.01630473	-0.95094354	-1.53554868	0.22586104	0.97427965
PE(O-18:0/18:2)-H	1.238004162	0.449039100	0.729286011	-0.211328162	-0.082779360	-0.002892613	0.890180563	1.902005856	-0.538447255	1.198524813	-0.407358883	0.757889412	-0.971868599	0.717985166	0.768180022	1.560047789	0.228056151	-1.778333759	-1.318402845	-0.584479873	-0.916117762	0.083277560	-0.160637723	1.791429754	-0.306550781	-0.105229587	-0.408099001	-2.009921844	-1.103194459	-1.165728922	-0.242534932
PE(O-18:0/18:3)-H	0.266747575	0.586229119	1.250428302	1.269153957	0.455786448	-0.655899564	1.154958461	0.896394015	-1.914324499	0.064412921	0.552699519	1.320174127	-0.236422436	-0.030894858	0.882760579	1.089865536	0.259121064	-0.172751945	-1.914324499	0.236556773	-0.174582438	0.390867566	-0.280087139	-1.914324499	0.263190334	0.672340040	-1.914324499	0.005564378	0.050298165	-1.914324499	-0.545288003
PE(O-18:0/20:1)-H	1.24240349	0.02407530	-1.48421695	-1.42575444	-0.68596456	1.04983036	0.88198537	1.86190085	-0.45342771	-0.24316523	-1.13014919	1.07266044	-1.15101398	1.68814512	1.22799611	0.47353444	0.51419362	-0.14895480	-1.04628716	-0.77796902	-1.19204404	0.44867210	-0.43269591	1.00592500	0.16640281	0.01153575	-0.85454491	-0.47763212	-1.66801266	0.52967536	0.97289656
PE(O-18:0/20:2)-H	0.81290363	0.65454300	-1.47443878	-0.70195291	-0.56032413	0.70080805	0.94165808	1.81351005	0.74290665	0.57934571	-0.41044773	0.63560174	-1.74089349	1.28418006	0.19155314	0.82337971	-0.12927850	-1.72972781	-0.82282139	-1.35476819	-0.07398724	0.37384720	-0.02055694	1.29684334	0.56812143	-0.37573262	-0.97603090	-1.86255646	-0.80355432	0.47709808	1.14077155
PE(O-18:0/20:3)-H	0.4583343	0.8775256	-0.5454647	-0.5291007	-1.4425358	-0.2003184	0.6138213	2.3999227	0.8757996	0.5522817	-0.8292934	1.2892756	-1.1438485	0.5747862	0.2942793	1.2903583	-0.1521558	-1.0982021	-0.3151562	-0.7199735	-1.9183980	0.6111632	-0.7735158	1.9354006	0.5868143	-0.8719219	0.5091745	-0.1850845	-0.7899724	-0.9843931	-0.3696025
PE(O-18:0/20:4)-H	0.4859792	0.5335672	0.5511575	0.2225598	-0.7906645	-1.5253214	0.1477659	2.2066137	1.0951386	-0.1155178	0.3623023	1.3186737	-0.9601797	0.1650882	0.2774365	0.8803354	0.2787160	-0.2454218	-0.4751236	0.2948838	-2.2807986	-0.2920502	-1.0314413	1.8901686	0.3407546	-0.8043700	1.0771358	-0.6578001	-0.3727163	-1.6120370	-0.9648345
PE(O-18:0/20:5)-H	0.68106874	0.82117353	0.04838016	-0.07264554	-0.26385528	-1.27681139	0.26664628	1.93270357	0.54979390	-0.44845136	0.10502350	0.79165132	-0.72469704	0.52827848	-0.06286709	1.03865128	-0.08697624	0.27616324	-0.53698331	0.45374029	-3.71986877	-0.11808251	-0.66829707	1.53695327	0.45841612	0.08354444	0.93654472	-0.21787584	-0.50427150	-1.06594970	-0.74110020
PE(O-18:0/22:4)-H	0.852879611	0.287630100	-0.053108715	-0.572978549	-1.102546071	-0.866228476	0.484674624	2.488650962	0.562061582	-0.371547490	0.041576282	1.177618979	-1.193492105	0.881089054	0.687925295	0.873305139	-0.215189313	0.318646127	-0.363286152	-0.122935708	-2.850959637	0.187372317	-0.923563122	1.774218927	0.339760299	-0.673124220	0.636498395	-0.774338097	-0.758672041	-0.760015296	0.008077299
PE(O-18:0/22:5)-H	0.77811497	0.58865939	0.27562140	-0.66117206	-1.27219863	-0.53667144	0.17732016	2.69248504	0.65896777	0.17561603	0.07634403	0.52828927	-0.95554984	0.20453265	0.57760954	0.98448517	0.15070603	0.11177601	-1.26356236	0.40477416	-1.39987236	-0.64166185	-1.76578766	2.17234755	0.12388587	-1.42564907	0.72339186	-0.79278709	0.03299378	-1.02238523	0.29937690
PE(O-18:0/22:6)-H	-0.11924840	0.72996334	0.93827037	-0.19793324	-0.40762671	-1.59839709	-0.79186553	1.80983776	1.75538554	0.44776721	1.14871719	0.66559217	-0.93863082	-0.30369481	-0.30214920	0.64158076	0.44181022	-0.39080736	-0.25031256	1.23612458	-1.82100237	-0.90088818	-0.10724529	1.12502543	0.37189119	-0.29347492	1.14363871	-1.02753950	0.09857895	-2.11401441	-0.98935302
PE(P-14:0/18:0)-H	0.8621033	0.8936144	-0.7567559	-0.7567559	0.8971802	-0.7567559	-0.7567559	1.3526893	-0.7567559	-0.7567559	-0.7567559	1.8415421	0.9186239	-0.7567559	-0.7567559	1.2988231	-0.7567559	-0.7567559	-0.7567559	-0.7567559	0.9045698	-0.7567559	-0.7567559	1.1488857	-0.7567559	-0.7567559	-0.7567559	1.0056771	2.1633183	-0.7567559	1.0913355
PE(P-14:0/18:1)-H	-0.11591213	0.72942976	-1.19275330	0.60078877	-2.60643707	0.57901309	1.38881309	1.14725977	-0.19174370	0.15481502	-1.23524553	0.88021240	-0.77422785	1.32999315	1.82820780	0.33020777	-0.07292091	0.59564862	-0.52643999	-0.17002257	-0.27453277	-0.14194091	0.30070512	0.55594201	0.56915410	-0.87065187	-0.64470815	-1.30355121	-1.83519842	-0.19644463	1.16254053
PE(P-16:0/16:0)-H	0.46222678	0.53970207	-1.78569579	-1.96389686	-0.73320685	0.81711823	0.94552892	0.97637700	0.39640594	0.05800330	-0.91729749	1.51600120	-0.07116264	1.43503303	1.50804811	0.44375256	0.23552362	-1.40435566	-0.96237544	-0.47051034	0.05989234	0.22378800	-0.06517453	1.12921023	0.36417624	-0.23669683	-0.87393196	-1.74008858	-1.12545449	-0.10098677	1.34004666
PE(P-16:0/16:1)-H	0.839508244	0.555694587	-0.799372330	-1.911920099	-0.413658657	0.762369606	1.151830660	1.981711359	-0.620668652	0.379502792	-1.049353007	1.383559967	-0.328348816	0.833413752	0.964717293	-0.096626358	-0.113155952	-1.274720361	-1.182652067	-0.641573261	0.361958367	0.478944186	-0.824534826	1.966463633	0.324085331	-0.134151545	-0.780965678	-1.256070098	-1.415458758	0.005478229	0.853992462
PE(P-16:0/18:0)-H	1.049948100	0.405408231	-1.891509337	-3.070910726	-1.015343455	0.677737770	0.877031056	1.241068058	-0.281037001	-0.139820233	0.008637812	1.256046356	-0.670826723	1.260630219	1.077587897	0.442444875	0.491483778	-0.319016541	-1.294523814	0.338472629	-0.248953293	0.293618593	-0.048396507	0.559343726	0.316020930	-0.082230240	-1.020052337	-0.379964937	-1.313385000	0.472511611	1.007978504
PE(P-16:0/18:1)-H	1.018787348	-0.078327408	-1.480060429	-1.973261581	-0.954741727	0.873336868	1.165112090	1.854308998	-0.447029791	0.003485596	-0.992612895	0.919239328	-0.598135049	1.598750327	1.331187574	0.359800727	0.095967013	-1.028002594	-1.047137795	-0.928863923	-0.148177746	0.583128398	-0.093423640	1.081020923	0.211020982	0.324301122	-0.844553960	-0.813415608	-1.430034092	0.279075388	1.159255557
PE(P-16:0/18:2)-H	-0.09162892	0.55450573	-0.42299361	-2.03559212	-0.06417713	1.18638922	1.46325044	1.50638985	0.45917551	0.90737283	-1.00110624	0.81923998	-0.48048810	1.64181850	0.97068330	0.42568705	0.30445397	-1.21410018	-0.92549972	-1.24365603	0.46321134	0.52419623	-0.44495968	1.15263303	-0.07412047	-0.43963546	-0.81717151	-1.78574569	-1.36401564	-0.65040084	0.67628435
PE(P-16:0/18:3)-H	-0.786116212	0.430819147	0.046523071	0.412065904	0.020899539	1.554975835	0.422703631	-0.069204810	-2.773484914	0.680861096	0.004400647	1.259397724	1.135857228	0.505978809	0.147008101	0.851832160	-0.095702696	-1.990790960	-1.358879120	0.409684712	0.578395511	-0.198915225	0.564512225	1.344078049	0.573729004	-0.709755919	0.184097617	-2.087465943	-0.674469488	-0.464069804	0.081035084
PE(P-16:0/20:1)-H	1.04808537	0.01642419	-1.51452118	-2.00954367	-0.77752698	0.88187071	1.19731490	1.54040353	-1.11501505	-0.20180867	-0.77127688	0.78709253	-0.43088454	1.78518043	1.42872144	0.44142389	-0.27780367	-0.55640293	-1.16634406	-0.78491173	-0.55589510	0.71447260	-0.11962785	0.86968579	0.04728861	0.43090072	-0.93737913	-0.61574192	-1.34181537	0.77171651	1.21591754
PE(P-16:0/20:2)-H	1.24422900	0.29209210	-1.56772541	-1.45952986	-0.57366354	0.62292198	1.30495993	1.95388851	-0.58102765	0.06641751	-0.61172094	0.83690543	-0.64438321	1.73713160	0.80191429	0.64689475	0.23894907	-1.02762147	-1.12194428	-0.91520685	-0.57433885	0.51365650	-0.81690377	1.40031942	0.17869293	0.09104178	-0.66293325	-1.34437903	-1.36530490	0.39084754	0.94582068
PE(P-16:0/20:3)-H	0.7067859	0.6227870	-0.8099668	-1.9146552	-0.9386405	0.6564748	0.9367251	2.3867652	-0.5240234	0.2540939	-0.9236958	1.1913987	-0.3501137	1.5325776	0.7776717	0.3235083	-0.1820967	-1.1785279	-1.1851887	-0.5319614	-0.2817881	0.1947057	-0.5148382	2.1226582	0.4319206	-0.6826320	-0.3792611	-0.7748546	-1.1662087	-0.3104352	0.5108152
PE(P-16:0/20:4)-H	-0.38570015	0.37611298	-0.10929104	-1.11909285	-0.66675767	-0.04469937	0.25125722	1.79388828	-0.09451809	0.18192716	-0.51720648	1.61776661	-0.37604397	0.81485559	0.74088813	-0.71520293	-1.11716506	-0.24905709	-0.73989752	0.68454948	-0.06149835	0.29043657	-0.48557784	3.52544689	-0.46105433	-1.69472972	0.57717661	-0.94901161	-0.51926105	-0.50648079	-0.04205962
PE(P-16:0/20:5)-H	0.47294592	0.88634761	0.67101813	-1.52836667	-0.01522673	0.17712175	0.03129517	0.07241543	0.85143112	1.41634749	1.04579110	1.03321806	-0.88543630	1.07568972	-0.11072182	0.11352298	0.43869036	-1.41522245	-0.56795068	0.93161344	0.47997300	0.32917274	-0.11841633	1.27340415	-0.45917375	-1.72406808	0.37522720	0.06229708	-0.61855997	-2.86020773	-1.43417198
PE(P-16:0/22:4)-H	-0.57406505	0.18209913	0.17346007	-0.83031512	-0.76792444	-1.10939614	0.79828780	1.75737233	-0.74959395	-0.45753350	-0.05874629	1.20957232	-0.59140926	1.54831763	0.95431166	-0.71425191	-1.12433792	0.28336452	-0.23823569	1.31835442	-2.53389922	0.92032848	0.46939714	1.87274599	-0.27677177	-1.12159793	0.82943039	-0.68364354	0.15841347	-0.55576825	-0.08796536
PE(P-16:0/22:5)-H	0.71267170	0.82866188	-0.01439903	-1.07498601	-0.92755899	0.13890014	-0.29220778	2.29552615	0.70400343	0.59005881	-0.55536598	0.74423725	-0.53707477	0.30714021	-0.58665096	0.30762715	0.23346674	-0.89493856	-0.72845657	0.09324681	1.05342456	-0.60335719	-1.82191392	2.97580617	0.50600089	-1.08218911	0.13381663	-0.98911861	-0.64582802	-0.99415076	0.12360773
PE(P-16:0/22:6)-H	-0.269003489	1.072495538	-0.081239731	-0.959926324	-0.601547828	1.248360553	-0.135727257	1.130763933	0.862074816	0.947673301	0.367503313	1.286760812	0.009104607	-0.604243908	-0.105422942	-0.603545947	-0.409916508	-1.246965379	-1.013462840	1.190866561	2.405544949	-1.809543374	-1.367394733	1.636348025	-0.352599675	-0.963309520	-0.011913124	-1.039409184	-0.262335099	-0.623584789	0.303595241
PE(P-16:1/18:1)-H	0.27651836	0.41750791	-1.73559460	-1.30540408	-1.00168378	0.48575374	1.41240634	1.60823862	-0.22690508	0.16262443	-1.37901523	1.22976436	0.05533554	1.66310761	1.25518919	0.38086563	0.19768481	-1.63473040	-0.81575956	-0.79121372	-0.27944807	0.49722433	-0.39364314	1.59019553	0.28401566	-0.02214183	-0.38932639	-1.20036522	-1.24090334	-0.09816196	0.99786433
PE(P-18:0/16:0)-H	0.92245939	0.32783679	-1.06746162	-1.17854349	-0.56590871	0.29276389	0.98966950	2.13707991	0.36302441	-1.30643826	-0.67969275	1.01485158	-1.23765673	1.58109393	1.04431909	0.60526031	-0.56435093	0.09069772	-1.34020051	-0.44959683	-1.18020801	0.92312623	-0.17832580	1.12676774	0.71428754	0.17521108	-0.25327777	-0.64697790	-1.91435975	-0.63078396	0.88533389
PE(P-18:0/16:1)-H	0.4896530	0.2748957	-1.1180036	-1.2547840	-0.8829113	0.4885066	0.8540115	2.6445624	0.2282137	-0.1325396	-0.8976566	0.9798896	-0.8619196	1.2582671	1.2906026	0.3046536	0.4064441	-1.2444822	-0.8323538	-0.4623843	-1.1565029	0.3048816	-0.1916291	1.3174099	0.4999433	0.3471150	-1.0466109	-1.2446840	-1.5341337	0.1853777	0.9861682
PE(P-18:0/18:0)-H	0.347317413	0.296034614	-2.952578386	-2.952578386	-0.785023993	0.793061031	0.952796440	0.980230593	0.188782093	0.004572846	-0.561529185	0.616594259	-0.762832420	0.875510140	1.030425496	0.258811259	1.035755552	-0.877915715	-0.412634332	-0.379851195	-0.034297039	0.938809630	0.431650295	0.618373792	0.335075146	-0.045791754	0.616362345	-0.820936365	-0.553184583	-0.145092621	0.964083031
PE(P-18:0/18:1)-H	0.86107523	0.01590397	-1.47647073	-1.65578609	-0.93204795	0.69950395	0.94777833	2.24254492	-0.10480757	-0.12338885	-0.82771333	0.69031016	-0.92488671	1.64380961	1.20643754	0.34298335	0.46098519	-0.92545275	-0.96438489	-0.67932357	-0.91288760	0.47063981	0.17498668	1.12270730	0.16127922	0.23793223	-0.95874951	-0.95807774	-1.55082469	0.60354874	1.11237576
PE(P-18:0/18:2)-H	0.35585468	0.91528150	-0.02430530	-1.27311833	-0.53657120	0.62181736	1.41858660	2.21591397	0.53630410	0.48725418	-0.36677948	1.01145133	-0.88958684	1.38843687	0.73856300	0.39914298	0.40980623	-1.26806926	-1.73739030	-0.63719843	-1.13106617	0.15608222	0.36514285	1.34398751	-0.48798727	-0.07008423	-0.51376043	-1.72523258	-1.42468167	-0.73678960	0.45899573
PE(P-18:0/18:3)-H	-0.57473471	-0.98887596	0.95920538	-1.00824835	0.19410922	0.30183024	1.39044021	1.85856544	-0.21247417	1.22657068	-1.16889184	1.43127151	0.05765356	1.47729309	0.70680449	-1.04332241	0.46016003	-0.24695041	-0.89901135	-0.89226009	-0.38401931	0.04921719	-0.15148151	1.50241812	-0.08476489	-0.12882008	0.93799504	-1.81881625	-1.82649029	-0.64420233	-0.48017026
PE(P-18:0/20:1)-H	1.13052081	-0.21852271	-1.43265674	-1.63692831	-0.71394467	0.80847916	0.99999256	1.92759365	-0.66041398	-0.15898313	-0.59665737	0.79183417	-0.87352410	1.72785995	1.40400478	0.45226188	0.10799691	-0.71814880	-1.28136090	-0.73961853	-0.95844609	0.64938575	-0.08109017	0.83007090	0.30043597	0.15089566	-1.08746850	-0.74800343	-1.38492689	0.73056477	1.27879739
PE(P-18:0/20:2)-H	0.8403713	0.2916314	-1.4183725	-1.7432767	-0.7398299	0.3729886	1.0394711	2.0753818	-0.4005434	-0.1236688	-0.4857247	0.6228621	-0.8339739	1.6309384	1.0938332	0.7037232	0.4444088	-1.0133538	-0.8668475	-0.6957402	-1.3878744	0.2245761	0.1167833	1.3934282	0.4997868	0.2749952	-0.6620062	-1.0983499	-1.6073067	0.3808619	1.0708274
PE(P-18:0/20:3)-H	0.98704343	0.40786646	-0.03216418	-0.68131199	-0.88051538	-0.39951864	0.69817990	2.58966425	0.39447050	-0.10467272	-0.18932541	0.99427409	-1.27484709	1.11709971	0.47239251	0.91255933	0.41003626	-0.76120562	-0.80832684	-0.49053982	-2.07059480	-0.12564134	-0.95678616	2.28439552	0.56140560	-0.53546341	0.06718125	-1.07856680	-0.95649074	-0.61483503	0.06423714
PE(P-18:0/20:4)-H	0.316504849	0.347185218	0.472470904	-0.049980854	-0.597013743	-1.301487748	0.360021997	2.290963549	0.872732079	-0.244950839	0.144991644	1.167627083	-0.958986258	0.313111951	0.021904035	1.152179835	-0.009237343	0.052920569	-0.223322132	0.296784932	-2.541352471	-0.102188338	-0.997886637	2.217710530	0.027392745	-0.749847397	1.098033725	-0.880498720	-0.362577284	-1.288986560	-0.844219321
PE(P-18:0/20:5)-H	0.33664521	0.70829588	0.31751354	-0.96718626	-0.68133980	-0.87337948	0.54847329	2.13605342	0.65098349	0.41536135	0.07099465	1.43134204	-0.39574095	1.17443723	0.53089969	0.31148337	-0.06279966	-0.52058712	-0.36260332	0.65864401	-2.19348857	0.09501888	-1.71631318	1.73602446	0.90395938	-1.35527216	0.39858114	-1.13115467	-0.74089628	-1.16918271	-0.25476689
PE(P-18:0/22:4)-H	0.48900529	0.28617224	0.04853141	-0.99751520	-1.01417515	-0.67781820	0.72851286	2.60283314	0.41154075	-0.48751179	-0.01344715	0.60692076	-1.13234151	1.23947398	0.86672463	0.60124413	-0.24222966	0.20355586	-0.52772383	-0.37428290	-2.68215913	0.29257081	-0.54162982	1.92885662	0.34116869	-0.91754613	0.75541058	-1.07369049	-0.66861419	-0.37168759	0.31985100
PE(P-18:0/22:5)-H	1.24392316	0.68829977	0.34622096	-0.73827292	-1.06017528	-0.76358804	0.43847505	2.60907308	1.03646664	0.31811747	-0.03932380	0.92995045	-1.19183045	0.14452430	-0.38594385	1.06852213	0.61995721	-0.11737558	-0.50925556	-0.01888908	-1.50794051	-0.56217784	-1.84512208	2.00686606	0.36442567	-0.91133377	0.19149496	-0.76237317	-0.50318932	-1.14720700	0.05768132
PE(P-18:0/22:6)-H	0.2243467	1.1750060	0.6824309	-0.2361080	-0.6096485	-1.4736420	-0.4520041	2.0982911	1.6232287	0.6274269	1.0586372	0.8118651	-1.1065133	-0.6046593	-0.7110263	0.4998934	0.8831558	-0.1208698	-0.4568845	0.6625878	-1.7086686	-0.8359922	-0.5786014	1.1321478	0.4628135	-0.9039293	1.0529140	-0.4770546	0.3104733	-1.5949639	-1.4346528
PE(P-18:1/16:0)-H	0.89824919	0.21093573	-1.17686685	-1.66154869	-0.84539198	0.79094381	1.14827102	2.10712818	-0.41595682	-0.53560741	-0.67860620	0.72828526	-1.15534651	1.56703410	1.17053757	0.39872827	0.03995749	-0.39270587	-0.87603177	-0.71751517	-1.47968937	0.69352957	-0.13001836	1.17443881	0.33763241	0.07170798	-0.52382641	-0.81086196	-1.70015031	0.62271062	1.14003368
PE(P-18:1/16:1)-H	0.2477975	0.4237473	-1.3083317	-1.8912280	-0.6314659	0.5614853	1.3001046	1.8506825	-0.5357565	0.1588485	-0.6650921	1.4646073	-0.3230884	1.3670015	1.2474913	-0.2746903	0.3964739	-1.5866119	-1.1654403	-0.5302764	-0.5342674	0.5298429	-0.3615271	1.1070437	0.2120541	0.2943185	-1.0713682	-0.8386154	-1.3442958	0.5600806	1.3404757
PE(P-18:1/18:0)-H	0.565003922	0.174444742	-1.389882638	-1.108106201	-0.469986375	0.842261785	1.333348919	1.667689140	-0.284626506	0.125497521	-0.006730813	0.890581031	-0.332100262	2.041198288	1.082393650	0.500313694	0.190665973	-1.113290816	-1.085185476	-1.547032277	-1.203367769	0.386571072	-0.566207894	1.492332911	-0.022273032	0.143053490	-0.980259865	-1.051571338	-1.574500901	0.581151827	0.718614199
PE(P-18:1/18:1)-H	0.55810922	0.02665625	-1.34206343	-1.83808005	-0.79494663	0.82563667	1.06570244	2.07748053	-0.39308993	0.18623965	-0.81930823	1.13520595	-0.53445937	1.59617477	1.38332352	0.18020214	0.46749663	-1.22819164	-1.09853326	-0.68901367	-0.49331615	0.30868636	-0.27250100	1.07069347	0.13329283	0.05497522	-0.96203286	-1.00338619	-1.45360895	0.74717873	1.10547697
PE(P-18:1/18:2)-H	-0.28844092	0.59839358	0.32633031	-0.96755257	-0.51315745	0.89233139	1.14820617	1.86934368	0.13767893	1.10035637	-0.10825263	1.63639960	-0.46166259	1.70802531	1.01053822	-0.06853394	0.16087256	-1.38650220	-1.05673128	-0.82055556	-0.98025161	0.29807162	-0.57999238	1.36262919	-0.32998956	-0.42334573	-0.64190941	-1.90330918	-1.38830851	-0.96598586	0.63530445
PE(P-18:1/18:3)-H	-1.590671280	1.368240342	0.331702909	-0.777913917	0.183528673	0.860531711	0.321833026	1.107398465	0.273921550	0.954619024	0.552108681	1.451629023	-0.002663069	1.914871100	0.536429979	0.043704170	-0.779220509	-0.888625111	-0.390306458	0.164998835	-0.630372361	0.651300908	-0.761143327	0.892222308	-0.120380257	0.017332560	0.232072430	-1.511283726	-2.784730607	-1.148840437	-0.472294635
PE(P-18:1/20:1)-H	0.86708859	0.04770519	-1.34200075	-1.95537881	-0.63085307	0.87253428	1.10919242	1.68359925	-0.77808504	0.02651698	-0.87415957	0.78618975	-0.38162531	1.75396528	1.35240984	0.35567532	0.04840387	-0.71211606	-1.15959466	-1.03112013	-0.54337494	0.45591646	-0.26957714	1.11495671	0.09655650	0.20036650	-1.00671180	-0.66125369	-1.59527566	0.86651771	1.30353201
PE(P-18:1/20:2)-H	0.92148507	0.24628854	-1.38361788	-1.91552948	-0.65339447	0.65090266	1.05936289	1.92319850	-0.53158699	0.37425338	-0.73696358	0.89891149	-0.37047836	1.55049052	1.16406444	0.32666763	0.46176661	-1.27199788	-1.19413499	-0.59475446	-0.85271646	0.43327697	-0.37378075	1.18014497	0.50695225	-0.04863172	-0.96961805	-0.92084795	-1.54643647	0.54007658	1.12664701
PE(P-18:1/20:3)-H	0.6824282	0.5730739	-0.6926593	-1.5197574	-1.1111241	0.1900403	0.8825257	2.2263224	-0.1442993	0.4040845	-0.7696082	1.4509052	-0.6637370	1.6019193	0.8265753	0.6624093	0.3048126	-1.3758445	-0.9363700	-0.2973665	-1.3301016	0.1314304	-0.6685552	1.9084363	0.2685873	-0.2296348	-0.4550152	-1.0562317	-1.3236313	-0.1358694	0.5962546
PE(P-18:1/20:4)-H	0.49497572	0.81832161	-0.27104071	-0.37763866	-0.77189056	-0.75859149	0.64951131	1.95373845	0.57629469	-0.16674913	-0.04506287	1.79580671	-0.43223107	0.99170196	0.73312847	0.66359675	-0.27507244	-0.88634780	-0.58776367	0.08298586	-2.34925888	0.26480135	-1.05364783	2.25820187	0.13723830	-0.52893508	0.62561800	-1.29340889	-0.96582154	-1.18599659	-0.09646382
PE(P-18:1/20:5)-H	0.63257792	0.96434559	0.36289335	-0.18545787	0.22545893	-0.57299365	1.27192339	0.92145929	-1.50424220	0.15683050	0.86642672	1.75563714	0.20706339	1.08865892	0.90886692	0.05825647	-0.32594580	-1.21148043	-0.40966014	-0.56939765	-0.37272299	0.28936873	-0.77472458	1.36834346	0.45377347	-0.28124829	0.73497864	-2.83334320	-1.55266478	-1.00317053	-0.66981072
PE(P-18:1/22:4)-H	0.60148746	0.61587835	-0.63270627	-1.51379636	-1.01551046	0.24442257	1.04090337	2.20461286	-0.41658176	0.11217565	-0.38921112	1.50299383	-0.58749869	1.88499679	1.02508655	0.40010382	-0.22050224	-1.13791895	-1.14605628	-0.54073082	-1.66912200	0.24715326	-0.78954085	1.44545403	0.12501517	-0.13819171	-0.23573166	-1.07695346	-1.00220710	0.03157055	1.03040547
PE(P-18:1/22:5)-H	0.831034105	0.546690180	-0.657027930	-1.310665130	-0.954885865	0.156055759	0.595210423	2.628398847	0.287191221	0.302993968	-1.013546077	1.134655772	-0.873793918	0.848516295	0.107002131	0.449521657	0.082884831	-1.087942021	-0.695278665	-0.130603292	0.008572105	0.327197302	-1.747285665	2.321739243	0.564030929	-0.923136471	-0.239945554	-1.074618016	-0.925520324	-0.448526932	0.891081093
PE(P-18:1/22:6)-H	-0.075506345	1.196204552	0.013869098	-1.619809355	-0.381584779	-0.177372226	0.126958272	2.463023379	1.019282793	0.738272992	0.009523888	1.604598080	-0.567933777	0.733016003	-0.119953791	-0.196122376	-0.370883473	-1.869899075	-0.513524379	0.846447379	-0.015233694	-0.994148857	-1.259224207	1.951143906	0.239047394	-0.900175342	0.442215720	-1.033487349	-0.396284587	-1.126818073	0.234358230
PE(P-18:2/18:2)-H	-1.14039559	1.02438119	1.86661888	0.29837781	0.50478926	0.49613645	0.68786538	-0.79409073	0.53895352	1.47704893	0.30282999	1.07925615	0.58468138	1.30643750	0.01182174	0.23162532	-0.44136898	-0.83467204	-0.79144172	-0.05287572	0.16218334	0.38771959	-0.79166371	1.54310273	-0.58828581	-1.27891765	0.09329345	-1.92945683	-1.01272869	-2.13078319	-0.81044194
PE(P-18:2/20:4)-H	-0.1358807	1.1973824	0.5755827	-0.1039549	-0.3898217	-0.5900136	0.6923396	1.2510487	0.7814424	0.6370809	0.3333807	1.5069681	-0.4295176	0.9243667	0.1008649	0.8676672	-0.3923276	-0.6591787	-0.1250980	-1.8937624	-1.6241990	0.3131154	-0.9794678	2.2056984	0.2816666	-0.8674557	0.6875614	-0.9370099	-0.4607071	-2.2454462	-0.5223252
PE(P-18:2/22:6)-H	-3.165924725	0.886513139	0.507929960	0.064298653	0.026058709	0.164214164	0.210227995	1.115993222	0.725134705	0.692560836	0.005884935	0.633919479	0.319604660	-0.034516095	0.136779341	0.752130773	-0.022680693	-0.678611930	0.017436586	0.152099203	0.541861896	-0.323305106	0.107555569	1.901294503	-3.165924725	-0.340334391	0.353026390	-0.247625584	-0.334731095	-0.687041551	-0.313828824
PG(14:0/14:0)-H	0.30427626	2.04570609	0.51294558	-0.31967226	-1.44768320	-0.74758755	0.67344233	1.06751857	0.39031648	-0.36075791	0.40170351	0.99543304	-1.32472577	-2.58492270	-0.78615267	0.52670529	-0.15537272	-1.92198728	0.91112013	0.42778061	-0.57718983	0.05799414	0.69190838	0.95864041	0.23936325	-0.77174726	0.59574186	0.82658276	0.36876332	-1.37991243	0.38176957
PG(14:0/18:1)-H	-0.2238888	-0.2416834	-0.1701170	-0.9799469	-0.4400390	-0.2135633	-0.2172808	0.2800369	-0.1917324	-0.4709654	-0.1954939	-0.4085907	-0.4155950	0.2212618	0.1641696	0.0558662	-0.5376768	-0.4293669	-0.1295209	-0.4560946	-0.6636468	-0.4727829	-0.5068647	-0.2838417	3.6287837	0.4572395	-0.4665693	-0.5030245	3.4496419	-0.2124459	0.5737319
PG(14:0/18:2)-H	0.26758546	1.52544326	1.55622396	0.40208811	2.05815592	-0.62904148	0.76557183	1.31554374	0.07283374	1.00059876	0.32543461	0.07630245	-0.88442987	0.06869971	-1.20692590	0.17744629	-1.05965763	-0.21249572	-0.01785906	0.14412873	-1.00092000	0.22561559	0.66954108	0.74690945	-0.55745587	-0.84447645	0.94991479	-1.55906620	-1.56910269	-1.98234706	-0.82425954
PG(14:0/18:3)-H	-0.5429726	0.8424385	-0.3709492	-0.8493662	-1.3709555	-0.4422766	0.8945925	1.2493907	0.6320348	-1.2291170	0.1366829	0.4417949	-2.1392758	-0.1914759	-0.4170165	-0.9155574	1.2471505	1.6721975	1.3391204	-1.2045837	-1.2418300	-0.1191120	-0.9898478	0.1596457	1.4412098	0.2185900	1.3565751	0.1250767	0.3756095	0.8586568	-0.9664301
PG(14:0/20:1)-H	0.2854610	1.0775646	0.4921513	-1.3289208	0.8705638	1.8031263	0.8439186	-0.1742356	-1.4162545	1.4380426	0.6636849	0.8902587	-1.8085927	-0.5743866	0.9898609	-0.8326531	-0.3537351	-0.1469186	1.8046291	-1.0073143	-0.6514144	0.2760526	-0.7096835	1.2287784	-0.1443278	-0.8050757	0.3059515	0.0807512	-1.4500312	-0.4658640	-1.1813878
PG(14:0/20:2)-H	0.1181938	0.3902909	0.3339867	-0.5736211	-1.0815804	0.5413973	2.3225781	0.3594727	0.1260579	-0.5237784	-0.5127555	0.2318751	-1.6172315	1.9821096	-0.6215949	-0.8997595	0.5709769	0.4107499	-1.0216647	-0.7471747	-0.4952538	0.9571854	-0.5867749	-0.2635756	-1.1221572	0.8578562	-0.9144862	-0.5944186	-0.1764461	2.6750374	-0.1254946
PG(14:0/20:3)-H	0.43317348	0.77790563	0.56602324	0.23341682	-2.32172992	0.40588788	1.05905299	0.01238415	-1.31775205	-1.28885015	1.76267707	0.20101354	-1.03506821	0.58712387	0.52356231	1.05222962	1.24814054	-0.64795294	0.06914187	-0.23199369	-1.32366275	-1.13294840	0.73773120	-0.76189122	0.90162535	-0.58325749	0.04646916	0.25601379	-1.95736918	1.05108120	0.67782233
PG(14:0/20:4)-H	0.89032526	0.77980616	0.19458142	0.28973342	0.54393956	-1.69771958	0.10370190	1.16268112	0.14656866	0.20036808	0.33696900	0.64432943	-0.89164573	-0.55501714	-0.25816076	0.16857513	-0.03735138	-0.26781843	0.69536073	0.66722504	-4.02796369	0.03384528	0.65639249	0.90019395	0.51469039	-0.29011537	0.92409623	0.39610979	-0.20706561	-0.65950292	-1.35713242
PG(14:0/20:5)-H	0.12487337	2.30972777	-0.85539463	-0.36518956	1.45848589	0.69628818	-1.16744979	-0.37924249	-0.60296020	0.88460967	1.32562916	0.50937450	-1.21365836	-0.46840675	0.37285941	0.35772153	0.13675479	0.06725452	0.27616677	0.54053508	-0.43268825	-0.02167993	-1.61745842	-0.49326771	-0.02708895	1.12461728	-0.20179608	-2.28832337	-1.25084779	-0.46667030	1.66722468
PG(14:0/22:4)-H	-0.55369852	1.90636769	-0.66337285	0.87940910	-1.80974409	0.37638023	0.52963836	1.78938252	-0.55954030	-0.11620810	-0.85625822	0.88087332	-0.14542449	-0.60932824	-0.59858642	0.90299742	0.27569582	0.90524020	-0.39009070	0.98797305	-1.24052925	-2.63133938	-0.53480827	0.06329978	1.29361746	0.07616480	1.18530109	-0.25250561	0.02015088	-0.52032969	-0.59072756
PG(14:0/22:5)-H	1.71389270	1.28862098	-0.31138295	-1.21641141	-0.31596469	-0.57518308	-0.27095250	0.76159715	-1.25787435	0.59528596	0.58490014	-0.74491631	-2.02678741	-0.38845202	-0.85099789	-0.00876747	-0.10661410	0.50420503	1.46741046	0.21905081	0.61625123	-0.67923792	-2.04550897	1.69781209	0.12367593	-0.05334725	0.94778610	1.44318643	-1.21287207	-0.14223538	0.24383072
PG(14:0/22:6)-H	1.46249527	0.06490815	-0.01181703	1.12219679	1.15348884	-0.95329005	-1.60227018	1.84968251	0.61872646	1.03446573	-1.21319489	0.73607773	-1.99194007	-0.38298214	-0.31140373	0.53716779	0.51977256	0.07129020	-0.44888893	0.39844549	-0.85809121	-1.25757425	-0.39478383	1.56397564	0.45318854	-0.08229151	-1.10085199	-0.62516666	-0.22678120	-1.28163737	1.15708332
PG(14:1/14:1)-H	0.03322464	-1.14786683	-0.22298598	-1.17488033	-0.06935404	1.85365919	-1.55364767	2.30691656	0.08801983	-0.05539176	-0.72452498	1.43550070	-0.37757066	0.57928540	0.63031879	1.04966078	-0.08948878	-1.31841743	-0.56809019	-0.50359538	0.46441230	0.08540700	0.78716687	0.10875198	-1.45399769	-0.23947798	0.41005739	-1.71255622	-0.80902612	1.06014518	1.12834542
PG(16:0/14:0)-H	0.51151701	1.18488746	1.13930466	0.45553854	-0.22976099	-1.08771090	-1.39194755	-0.01885761	1.37848874	-0.10737628	0.82517492	0.76989344	-1.76297964	-1.62801752	-0.41901970	0.46505789	1.14253506	0.57949141	1.23599382	1.33382429	-0.88941593	-0.91549655	0.19479404	0.32112306	-0.32410476	-0.78517461	0.74894565	-0.33773099	0.60889311	-2.31752093	-0.68034915
PG(16:0/16:0)-H	-0.157014280	0.246493988	0.851639052	0.297160500	-0.026329212	-1.406856939	-1.447906533	-0.684941840	1.991395783	-0.072169876	1.074680321	0.862248336	-1.244658150	-1.046241604	-0.096320420	0.743652451	1.498087148	1.089386689	0.788127106	1.246202738	-0.419824845	-1.122572238	-0.001016736	-0.211592873	-0.591817216	-0.544511242	0.928942444	-0.263270057	0.989760959	-2.128448436	-1.142285017
PG(16:0/16:1)-H	1.021952935	1.372754113	0.426849200	-0.543129844	0.482147161	-1.538873782	-0.898342103	0.672042642	1.145323748	-0.154065289	0.110035282	0.936886027	-1.782033619	-1.682867542	-0.080802005	0.310759982	0.838700732	-0.452928332	0.894515399	1.518558085	-0.354019386	-0.543720000	0.663622266	1.028860158	-0.005380885	-0.305652613	1.197635115	-0.378739954	-1.030164228	-2.333074535	-0.536848728
PG(16:0/18:0)-H	0.299930362	0.263054432	0.067905229	0.002902132	0.059993411	-0.027500884	0.081692740	0.185197643	0.448916867	0.187771491	0.291124929	0.289451627	-0.101647010	0.091057057	0.303255001	0.290890783	0.401078683	0.207691888	0.257293049	0.232028058	0.203014058	0.120495226	0.258661609	-5.345490693	0.149898935	0.117656267	0.246125634	0.159090089	0.172829991	-0.039913782	0.125545177
PG(16:0/18:1)-H	0.81955980	0.82523342	-0.49506654	-1.22477024	-0.54624590	-1.71260640	-0.27517218	0.12722558	2.46876067	0.44959279	0.81787605	0.84857181	-1.86646605	-0.60315883	1.00614498	0.82911053	1.79190500	-0.08821103	0.50588555	0.34070929	-0.34887458	-0.59424876	0.80095928	-0.09106213	-0.44224869	-0.44628303	0.66714011	-0.52035513	-0.37666564	-1.97422555	-0.69301416
PG(16:0/18:2)-H	-0.3207715	1.0242466	1.9355714	-0.1997613	2.2650313	-0.4398727	0.7483843	-0.1803540	0.7659996	1.1535647	0.5289165	0.4115158	-0.5548615	-0.2722429	-0.1164461	0.5521398	-0.1456791	-0.1548938	-0.2505140	0.2141308	-0.3308312	-0.2582060	0.8497978	0.3019075	-0.7778022	-0.9283573	0.7028044	-1.5426385	-1.1504177	-2.8988520	-0.9315087
PG(16:0/18:3)-H	0.25892379	0.35069643	0.87836767	0.29004126	1.18061294	-0.08075436	0.59230771	0.28188107	0.31541783	0.76271422	0.49822768	0.32581383	0.05252575	0.05159788	0.07651153	0.34199847	-0.20870017	-0.12143425	0.08756622	0.57480668	-0.23627510	-4.49260327	0.51899190	0.33093631	-0.02049957	0.11470494	0.60484863	-0.97300222	-0.24415803	-1.87122836	-0.24083740
PG(16:0/20:1)-H	-0.22369504	0.55099423	0.34136091	-0.97460789	-0.43194285	-0.90943671	-0.40386070	-0.83078257	1.59572299	0.68611446	1.19033625	1.44203372	-2.12712877	0.65529224	1.90229267	0.34577552	1.67755146	0.81518844	0.17477914	-0.07281130	-0.78972098	-0.36332218	0.29766179	-0.30768302	-0.81318834	-0.63671106	0.53945941	-0.67216624	0.04411875	-2.24324934	-0.45837500
PG(16:0/20:2)-H	-0.64556643	0.85363513	1.32715773	-0.66145296	0.46085428	0.11597460	1.07930095	-1.20884957	1.06755108	1.60328905	0.88712411	1.13886534	-0.56044573	0.56515198	0.58124177	0.61367803	0.65231115	0.07866447	-0.18175427	-1.18978817	1.04170061	0.36186002	0.27604604	-0.17967613	-0.86797875	-1.65479809	-0.46794441	-1.20707078	-0.98427490	-2.69842568	-0.19638049
PG(16:0/20:3)-H	0.86441671	-1.15254631	-1.09221406	0.44537256	0.76756476	-2.06319132	0.62378899	0.93991616	-1.01651944	-0.70878855	0.60940841	0.91428448	0.03988502	-1.04329618	0.52832949	0.71256970	-1.12185235	0.53192644	0.88304500	0.91793327	-1.97511420	0.55136512	-1.10158693	0.86343507	0.57782018	0.31011058	1.01694638	0.53718010	0.41774487	-2.10530284	0.32736890
PG(16:0/20:4)-H	0.94815629	0.96315852	0.17876056	-0.13945788	0.53769725	-2.12954837	0.04608912	1.20629606	0.56840594	-0.17041584	0.09758833	0.74671005	-1.44217689	-1.32197897	-0.16903620	0.48011603	-0.38479735	0.13326627	1.06354137	1.20424039	-2.18334924	-0.08818198	0.60736087	0.80067488	0.20325250	-0.47623574	1.50156712	0.26644871	-0.08819121	-2.29255820	-0.66740240
PG(16:0/20:5)-H	0.67699213	1.59891848	-0.72723207	-1.20396070	0.04958806	-1.01979924	-1.10253627	-0.78476983	0.79665686	0.12751188	1.39372228	1.48822809	1.09269094	-1.35743656	-0.88794177	-0.86348611	-0.17421680	0.09239825	1.51468794	-0.23369716	0.62945947	0.22444854	-1.31247005	0.76904455	1.39225412	0.95949120	-0.21861157	-0.82578650	0.59874086	-1.47407655	-1.21881244
PG(16:0/22:4)-H	0.6668306	0.6668745	0.5525751	0.5128935	-1.4953293	-1.8744426	0.5865062	0.6495755	0.5370961	0.5507890	-1.6474317	0.6506135	-1.4969115	0.4780117	0.5800434	0.6013522	-1.8445042	0.5784126	0.6530680	0.6352951	0.2838983	-1.6738068	-1.5283560	0.6344445	0.5561511	0.5027988	0.7236874	0.5870235	0.5539486	-1.7103704	0.5292634
PG(16:0/22:5)-H	1.5655395	1.1091010	0.9940959	1.1939314	1.0033863	-0.5367199	-1.2886156	1.1455154	-0.4716057	-1.1152400	1.2478725	-0.9199379	-0.7222401	-0.8648195	1.0133484	1.1543401	1.1481196	-0.6033734	-0.9585763	-0.5990156	-1.2461914	-0.8897281	-0.7636218	1.0880860	1.1200816	-0.7870348	-0.5628479	-1.0900928	0.9249736	-0.6093667	-0.6793636
PG(16:0/22:6)-H	1.40196406	0.95173653	-0.28799601	-0.85372780	0.39767408	-1.42571902	-0.23324213	1.96884980	0.95248616	0.43407249	-0.08211856	0.16752808	-1.68053091	-1.31791006	0.08786957	0.53232379	0.36137301	-1.11798941	0.50469097	0.68391996	-1.00306784	-0.90671988	1.54663121	1.26388966	0.29766365	0.23098681	0.79156944	-0.06640872	-0.96370467	-2.06497299	-0.57112129
PG(18:0/14:0)-H	-0.07589154	0.08297387	1.02129709	0.22135876	-0.26054670	-1.63125236	-0.95950669	-0.21368684	2.14116784	-0.12075356	1.04451414	0.83466725	-1.52473231	-1.12231904	-0.23871338	0.49444763	1.54088600	0.45696723	0.86237793	1.45616974	-0.96802354	-0.68569446	0.20257876	0.06649471	-0.27034899	-0.57724811	1.01062419	-0.29259873	0.79439801	-2.13076013	-1.15884674
PG(18:0/16:1)-H	0.96443523	1.38749176	0.30597312	-0.88713266	0.33283124	-1.59551619	-0.51989645	0.64022135	1.33212985	-0.31838441	0.07638428	1.50157455	-2.36628273	-1.05818824	0.62357664	0.16828341	0.73646347	0.00505703	0.82673275	1.18028448	-0.68998961	-0.24252559	0.16657966	0.87664471	-0.22055425	-0.11406833	1.04577490	-0.45544299	-1.18876277	-2.19743827	-0.31625591
PG(18:0/18:0)-H	0.95754965	0.47391886	-0.88109851	-1.22842954	-1.37455538	-1.70166110	-0.58257111	-0.23414596	1.89902845	-0.16616111	1.13111552	1.20341587	-1.89142830	-0.21324358	1.34541645	0.77691205	1.80834711	0.46924073	0.56946664	0.01077339	-0.59086969	-0.06520445	-0.21259745	-0.77444863	-0.64766888	-0.35571947	1.07991236	-0.24191436	0.49705430	-1.42533375	0.36489990
PG(18:0/18:1)-H	0.76087946	0.57350554	-0.66462990	-1.25689055	-0.89161954	-1.58684269	-0.25978295	-0.14229969	2.01063324	0.26806554	1.02961405	1.49791814	-2.24153906	-0.42955733	1.18486117	1.00103596	1.58567957	0.45954370	0.37590047	0.41696449	-0.88138696	-0.03663042	0.21326519	-0.20898475	-0.90432803	-0.49757028	0.93706286	-0.29061649	-0.01552149	-1.58936227	-0.41736696
PG(18:0/18:2)-H	-0.22971711	0.91825827	2.12952564	-0.11008375	1.86057942	-0.57979223	0.88342718	-0.53030475	0.83078398	1.33878112	0.62345036	0.96001077	-0.47867849	0.21507399	0.04393216	0.40832966	-0.02415330	0.10977009	-0.60983695	-0.15703970	-0.28190654	0.22127993	0.28363685	0.19590573	-1.37147606	-0.96044021	0.63765326	-1.42464175	-1.28652675	-2.63625248	-0.97954835
PG(18:0/18:3)-H	-0.18609346	-1.00820708	1.26487908	-0.23807515	0.14905912	1.16833231	1.53615192	0.38219458	-0.95172481	2.01109742	0.84585615	-0.04081982	-1.07082368	0.76843711	-0.10161831	-1.12781750	-0.78455161	-0.50906036	-0.75693479	0.76387155	-1.59127278	-1.51194671	1.75382630	-0.52242452	-1.68983719	0.77403308	0.60510578	0.06162421	-0.60558517	0.56638697	0.04593735
PG(18:0/20:0)-H	-1.3815963	-0.1027471	1.1398707	0.4840467	-1.8998050	-0.8004507	0.1459237	0.0726744	1.6971489	-0.8816189	1.6953556	0.4472011	0.8794164	1.5077206	0.1425080	-1.3972645	-1.4281597	-0.4458272	-0.4357017	1.0361314	-0.5628810	-0.2401912	-1.5876020	0.1497525	0.4329684	-0.2741835	1.9227101	-0.2012147	-0.2108337	-0.1115747	0.2082235
PG(18:0/20:1)-H	0.35392997	-0.02587773	-0.15770835	-0.34227870	-0.12686170	-0.07908325	0.49159137	-0.10221125	0.37129137	0.26162217	0.37110688	0.68272033	-0.56330309	0.60232563	1.06136289	0.29528597	0.17430546	0.32286740	0.24084059	0.07064373	0.04753321	0.28266432	-5.07637868	-0.22049760	-0.14938773	-0.11514122	0.37147290	0.14321010	-0.09944636	0.32531781	0.58808356
PG(18:0/20:2)-H	0.18499024	0.84055527	1.20505654	-0.96833942	0.17708148	0.07372313	1.18299680	-1.05126248	1.27792230	1.44931387	0.86468729	1.41481241	-0.85904220	0.69741957	0.60361923	0.80266880	0.28864389	-0.06400653	-0.24907001	-1.58392489	1.11225169	0.49898369	-0.31010874	-0.36914744	-1.44780526	-1.72963323	0.43727265	-1.20092167	-1.21441663	-1.70614837	-0.35817197
PG(18:0/20:3)-H	0.98234066	0.91416933	-0.03948198	-0.87063460	0.07082320	-1.83549941	0.83898226	0.98548020	0.52635364	-0.32497917	-0.19373913	1.47569696	-1.96871986	-0.40813538	1.02202769	0.50017365	-0.58476374	0.07984727	1.10788905	0.89321045	-1.80865657	0.28889339	0.23887876	0.77533063	-0.44219274	-0.98205423	1.53186341	0.12113647	-0.53103556	-2.03994417	-0.32326048
PG(18:0/20:4)-H	1.0084040	1.0077738	0.9649981	0.9372875	-1.2924474	-0.9212897	-1.2924474	-0.2843084	-0.4343402	0.9492847	0.9620501	-1.2924474	0.8831282	-0.5439838	-0.4764283	0.9917926	0.9301404	0.9787950	1.0140766	-0.2798829	-0.7187685	-1.2924474	-1.2924474	0.9952766	0.9468050	0.9217084	1.0445361	-1.2924474	-0.5374763	-1.2924474	-1.2924474
PG(18:0/20:5)-H	1.07024299	0.89638789	0.10905656	-0.04718491	0.43747713	-3.46479695	0.65551258	1.26324803	0.34121372	0.04552788	-0.79190065	0.95173034	-1.00576051	-0.43861348	0.29857087	-0.02910512	-0.17921562	0.09371786	0.68715465	0.99661885	-1.36231596	-0.07852134	0.22784308	0.90341615	0.08349777	-0.10679942	1.28820450	0.43275144	-0.36367756	-1.01580593	-1.89847486
PG(18:0/22:4)-H	1.02521348	0.82694023	-0.12362643	-0.68958752	-0.53369404	-1.24078389	0.90775604	0.10134234	-0.71430924	-0.41089701	-0.43344175	1.71114989	-1.76213080	0.02717193	1.49011913	-0.05946079	-1.18603269	0.84351289	0.89090806	0.85245792	-1.57016789	0.63764412	-0.65834068	0.90000594	-0.59321575	-1.23765575	2.06966437	0.18038758	-0.16743932	-1.38496096	0.30147058
PG(18:0/22:5)-H	2.14730969	1.29815697	-0.97937808	-0.82710016	-0.29050610	-0.87184544	0.06104056	1.38382493	0.02501876	0.34634497	-0.99649562	0.21787247	-2.33870403	-0.50650342	0.56526296	0.73506701	0.10773002	-0.44289740	0.68446464	0.22697529	-0.92973242	0.10685975	-0.15077384	1.62055250	0.18419127	-1.12179782	1.39211518	-0.09607550	-0.78581305	-1.63718497	0.87202088
PG(18:0/22:6)-H	1.30715411	1.09730539	-0.29216295	-0.44951710	0.24064477	-2.05234000	0.14962693	1.51520018	0.86800688	0.15449862	-0.04335842	0.55435256	-1.67392213	-0.91202542	0.67886858	0.48289469	0.03891464	-0.86421662	0.68892330	0.87588200	-1.71668088	-0.63313072	1.21976094	0.96004442	-0.02473173	-0.06565432	1.19619391	0.13341866	-0.78472202	-2.18227125	-0.46695704
PG(18:1/16:1)-H	1.863118218	1.276438830	-1.135147110	-1.622085196	0.005951412	-0.630701445	0.449385080	1.560812052	0.313737722	0.625635066	-0.592997264	0.652764458	-1.623373342	-0.609544244	0.646039359	-0.095566323	0.138990379	-1.503049683	0.271157678	0.088614503	0.519533325	-0.252830591	0.652551243	1.563181130	0.238201393	0.136034445	0.462119353	0.028421442	-2.507910674	-1.041931718	0.122450504
PG(18:1/18:1)-H	1.353477336	0.555221494	-1.394240303	-1.595090467	-0.682904613	-1.395039761	0.641931813	1.184146988	0.772266223	0.510086050	0.070574408	1.214070885	-2.221792454	-0.303953506	1.354154742	0.607973676	0.369686726	-0.343924657	0.368742617	0.523295974	-1.503735028	0.583834941	0.739186271	0.581515281	-0.535398642	0.016268273	1.063254113	0.268020655	-1.536384880	-1.255367462	-0.009876692
PG(18:1/18:2)-H	0.76341880	0.92607928	1.20545485	-0.54843615	1.37407070	-0.47357076	1.21369639	1.05604712	-0.06207275	1.67508553	0.22948917	0.63972489	-0.98124444	-0.20568817	-0.07117522	0.53923975	-0.87720371	-0.25248520	-0.41434412	-0.25867160	-0.74874622	0.40567447	0.39031541	1.16388348	-0.81281034	-0.41794910	0.90558783	-0.51961265	-2.38961361	-2.28704193	-1.16710172
PG(18:1/18:3)-H	0.76881787	0.54456202	0.41709691	-0.50412784	1.97435300	-0.05571023	1.17802329	0.60879279	-0.46648147	1.86955152	0.78259377	-0.01606475	-0.78145996	-0.53074774	0.30159063	-0.08333428	-0.75723026	-1.03656489	-0.62743659	0.83494017	-0.41362242	-0.32377577	1.35352784	0.25150658	-0.33462075	0.50585496	0.72394246	-2.03377006	-1.67073363	-2.21585406	-0.26361911
PG(18:1/20:1)-H	0.35459489	-0.11487456	-0.96547302	-2.04183290	-0.91963141	-0.09389698	1.61560403	0.59946680	-0.08071861	0.30623026	-0.45111395	1.75229054	-1.40370057	1.37896196	2.68909070	-0.30930798	0.18630729	-0.44287231	-0.66838516	-0.24323072	-0.70840445	0.93572807	0.20472662	-0.04251406	-0.78524476	0.04362935	0.28921130	-0.61183266	-1.26290667	-0.38636395	1.17646292
PG(18:1/20:2)-H	1.04506459	1.01104374	0.56807205	-1.59742309	0.48862720	-0.36902155	1.56373486	0.56608986	0.02403704	1.97491566	0.63735252	0.73777311	-0.98672718	0.23916529	0.67914727	0.86809198	-0.08793651	-0.74898651	-0.09167635	-1.05686426	-0.67724293	0.44529522	0.49289757	0.66631968	-0.73121215	-0.87007681	0.26594000	-0.21810186	-2.29380569	-2.22794883	-0.31654390
PG(18:1/20:3)-H	1.2487497	0.9179007	-0.1062288	-0.7882928	0.3517044	-0.9792847	0.6671985	1.7952884	0.2115554	0.4167370	-0.3544158	0.9010333	-1.5374997	-0.4063567	0.4915254	0.6486157	-0.4624038	-0.4452029	0.7927647	-2.3464534	-1.5965427	0.3702522	0.4864560	1.3712436	0.2270016	-0.1923313	1.0815770	0.4972020	-1.1876354	-1.8887969	-0.1853610
PG(18:1/20:4)-H	1.27734002	0.71455230	-0.36526131	-0.36805690	0.63264798	-1.70404239	0.59315230	1.55474765	0.17606763	-0.26639887	-0.24146035	0.84944062	-1.60351597	-0.97330938	0.36470930	0.44703271	-0.89284632	-0.26129518	0.90237054	1.14307869	-2.45655724	0.06488700	0.46689617	1.12808359	0.04643871	-0.28970420	1.41818607	0.43455078	-0.70283461	-1.85219286	-0.23670647
PG(18:1/20:5)-H	1.6987051	0.9948256	-0.2440136	-0.8898397	1.1301382	-0.6022092	0.8705936	1.0462208	0.6170757	0.9226685	0.1873391	0.1337443	-0.8334503	-0.6517009	-0.4777568	0.4957855	-1.2770131	-0.3054132	-0.3285929	0.2535960	-1.7032452	0.3077092	0.3687993	1.4202788	-0.1902724	-0.2677641	1.2623589	-0.1538733	-0.2444880	-3.1495603	-0.3906456
PG(18:1/22:4)-H	1.50669446	0.76809729	-0.91788995	-1.03875259	-0.23912318	-0.76627369	1.18050455	1.58502183	-1.10112339	-0.02270544	-0.76892193	1.07664218	-1.91740672	-0.09590462	1.02497752	0.28256170	-1.30064171	-0.19096499	0.69309766	0.48128561	-1.86897578	0.46554579	-0.14808189	1.33949192	-0.06969239	-0.12980837	1.45476747	0.42360667	-1.18011778	-0.99578567	0.46987545
PG(18:1/22:5)-H	1.49677484	0.65853510	-0.64097455	-0.70488710	0.05716544	-0.16781051	0.62913038	1.57642775	-1.03850641	0.54940373	-2.80700084	0.63834774	-1.05059827	-0.01886677	0.47347582	-0.02985388	-2.49389071	-0.88314430	0.37436168	0.13229976	0.31112665	0.34634076	-0.01414752	1.45479673	0.59108099	-0.06120506	0.50491585	0.21273075	-0.84778301	-0.45012761	1.20188258
PG(18:1/22:6)-H	1.70025075	0.58738263	-1.01112214	-1.07164035	0.09694673	-1.01473700	0.67681194	2.05303201	0.08064275	0.42476252	-0.35433190	0.26711602	-2.15963324	-0.57366623	0.95474532	0.35971096	-0.57508437	-1.25451430	0.23255775	0.64144716	-1.06447654	-0.43100238	1.32251183	1.28622799	0.20986910	0.43064385	0.86961374	0.21767777	-1.62874286	-1.29787654	0.02487703
PG(18:2/16:1)-H	0.48953852	0.52962286	0.59938838	0.30642084	0.67271551	0.47570487	0.49270531	0.58174322	-2.24741243	0.67563535	0.34119696	0.46357914	0.29006960	0.31966217	0.23055721	0.38512144	0.29042035	0.27106363	0.31080401	0.29101614	0.48649426	0.35305076	0.41540225	-2.78014132	0.29332674	-2.69923437	-2.33017779	0.26595602	-0.06631003	0.04959138	0.24248901
PG(18:2/18:2)-H	0.60359032	0.34233905	2.04834522	-0.47236632	1.45216649	0.51503115	0.62365599	1.12189972	-0.84066621	1.87072398	0.01745140	0.43054690	-0.30788334	0.09048750	-0.72330664	0.43789500	-1.29869050	0.01281686	0.04267923	-0.73954052	-0.05198230	0.43472034	-0.60807741	1.35286259	-0.76754001	-0.59537660	0.22494088	0.05222107	-2.17836231	-2.14648475	-0.94409679
PG(18:2/18:3)-H	0.824052362	0.347980189	1.079002383	0.088230104	1.333989145	0.299768324	0.620922469	0.257427772	-1.255794606	1.331747501	0.584485481	0.624995264	-0.483492023	0.578175785	0.557597537	0.711082586	-3.623320013	-0.008357788	0.111493838	0.296528598	0.034817130	0.457583258	0.047410364	-1.603320006	-0.042887351	0.111131642	-1.811746370	-0.007471816	-0.678145719	-0.106417220	-0.677468820
PG(18:2/20:1)-H	0.0002190136	0.7030425956	1.8420671285	-1.4605047805	0.5449658880	-0.0135559766	1.8797539894	-0.0626111769	0.1255857071	0.8501008876	0.2754904468	0.7511791719	-0.1131768588	0.5773216227	1.3075175057	0.3189560967	-0.5216443044	-0.0339553678	-0.1585198301	-1.1084351995	-0.5747536728	0.5430421757	-2.4558025884	0.6670782930	-0.6365453357	0.2855595036	0.3385471158	0.5268900617	-1.4719321567	-2.0350738166	-0.8908061387
PG(18:2/20:2)-H	0.13829887	0.12430937	2.17509572	-1.00999366	0.86072418	-0.10008472	0.46177150	-0.15398001	-0.81910889	1.87873892	0.57323958	0.13123250	0.64831260	-0.09427088	-0.74905344	0.16510001	-1.16146231	-0.26562988	1.16851865	-1.84444964	0.74810611	0.16818563	-0.55236194	1.10128627	0.20003517	-0.62229190	-0.71724495	1.53342536	-1.27233910	-1.97935738	-0.73475174
PG(18:2/20:3)-H	0.67738145	0.84980269	1.27483502	-0.84450668	0.80418754	0.14544989	0.41575427	1.77979439	-0.99819794	1.54716681	-0.23998131	0.29574641	-0.88156065	-0.14366383	-0.51804785	0.74526307	-1.05633144	-0.58590211	0.43633076	-0.81325729	-0.53301359	0.57514664	0.03517701	1.71334098	0.07964378	-0.67465788	0.25129048	0.70835222	-2.36672979	-2.12586492	-0.55294814
PG(18:2/20:4)-H	1.43575544	1.04769932	0.44528698	-0.51346145	1.01261010	-0.92590688	0.86412591	1.89711639	-0.27837186	0.88474228	-0.06663917	0.14201264	-1.28120520	-0.61972529	-0.18702984	0.65346716	-0.88416147	-0.25793812	0.08772523	0.01693741	-1.59316129	-0.02526186	0.58376003	1.79660981	-0.19821939	-0.38963353	1.26952443	-0.30723174	-1.78445371	-2.02191641	-0.80305591
PG(18:2/20:5)-H	1.428659273	0.594831411	-1.206562310	-0.995216908	0.831891735	-1.321123231	0.007544391	0.729970520	-0.534381303	0.553085586	-0.787848000	0.940033805	-1.123529734	1.362268409	-0.020702392	-0.404963134	0.767855221	0.935515283	-1.369297414	-0.327744641	-1.570518427	-1.124168147	-0.862435782	1.728583711	1.578211471	-0.054133441	0.490688504	-0.877769350	-0.692971799	-0.058645160	1.382871853
PG(18:2/22:4)-H	1.200520161	1.489617547	0.601817967	-0.637555835	0.910483352	-0.329730672	1.377990654	1.199022068	-0.986445966	0.537124589	-0.245754235	0.766369200	-0.704480332	-0.239873352	-0.345018793	0.512521068	-1.464540559	-0.072909160	0.552367027	-0.722946749	-1.145364109	0.160387186	-0.058724200	1.882548829	-0.353879720	-0.580681459	1.188253752	0.007969194	-2.080245414	-2.064360144	-0.354481898
PG(18:2/22:5)-H	1.78471006	0.90707720	0.36003823	-0.82797870	0.87691720	0.04580018	0.93306402	1.86467155	-1.27363030	0.96940287	-0.30582207	-0.06076989	-0.70103729	-0.35729513	0.22468038	0.10850442	-0.44899011	-1.56874037	0.09790512	-0.22025412	0.91509367	-0.07881626	-1.13919638	1.94967837	0.41428096	-0.22809889	-1.05356380	-0.34037452	-2.24844913	-1.12708561	0.52827832
PG(18:2/22:6)-H	1.58618195	0.99849610	0.03489509	-0.95211244	1.41839979	-0.27906130	1.12765228	-0.34354950	-0.09967143	1.59923515	0.08593565	-0.47124202	-1.19129948	-0.29327648	0.28807851	0.85219197	-0.39043964	-1.32137563	-0.32876047	-0.24064066	-0.19399732	-0.45189866	1.45948211	1.69443376	-0.16795319	0.10234852	0.64670503	-0.40992621	-2.29023790	-1.85233552	-0.61625805
PG(20:0/16:1)-H	-0.593363321	1.134074968	-0.459116978	-1.148312892	0.294578656	-0.543024026	1.553937875	1.836719093	1.255136333	-0.001017865	1.123420896	-0.795903754	-0.398460452	-1.434639301	0.045928996	0.472959063	-0.454116109	0.948336965	-1.877811631	-0.186787028	0.359787216	0.179625875	0.833558970	-0.037269436	-0.385662793	-0.219813081	-1.601061459	0.322206798	-2.089061600	1.290635047	0.574514975
PG(20:0/18:1)-H	0.727288459	-1.912800619	-1.210765872	-0.003324661	-1.347645962	1.030408114	1.704454123	0.972434237	0.898322129	0.086211733	-0.019766933	-1.091258848	-0.135222394	-0.196158162	0.678557816	-0.397325027	2.215972887	-1.654573437	1.386761657	-0.921047819	0.463780687	-0.783329215	-1.057045263	-0.029017745	0.855019444	-0.178607935	0.793944866	0.331065196	-0.639927647	-0.781990002	0.215586192
PG(20:0/18:2)-H	-1.00717442	0.74716046	0.40877502	-0.01928576	-1.81747135	-0.59142320	-0.68159178	2.09162661	0.02374730	-0.27685578	0.17058180	1.27911325	-0.77119139	-1.62962793	1.37246733	-1.08889458	1.46547326	-0.20840984	1.10925088	-0.31734838	-0.94767040	-0.54385870	0.33122902	0.78968827	0.68023575	0.58483685	-0.76092968	-0.09043485	1.46169774	-1.64735643	-0.11635909
PG(20:0/18:3)-H	-0.3040596	0.3469369	1.5494588	-0.5714818	-0.4608811	1.1286850	0.3788752	0.7451709	1.0394486	-0.5875960	-1.1047715	0.9623007	-1.4781074	0.5628711	1.8015139	-0.7946354	-0.2581065	0.2479170	-0.9818625	-1.5403396	2.2948734	0.7690297	-0.8403731	-1.5383685	0.5596758	0.1399101	-0.3603200	-0.5120552	0.5432032	-0.8724872	-0.8644243
PG(20:0/20:1)-H	-0.10807854	0.61514353	-1.20125061	-1.84371753	1.68804259	-1.04378913	0.81783705	0.36357826	0.67892866	0.85077227	2.10231804	1.23313476	0.32815709	0.27939755	0.58869521	-0.62909029	0.59867133	-0.23237728	1.69578192	-0.96296922	-0.08864482	-0.40545095	-0.71677325	-0.48442131	-2.10653769	-0.06277074	-0.42295051	-1.23884974	-0.02164961	0.43277600	-0.70391304
PG(20:0/20:2)-H	-1.69129985	0.02297505	-0.35592193	-0.01092729	-0.00636048	-0.73018175	-0.58476168	1.03141911	-0.46777254	-2.05625719	0.06100282	2.29553047	0.08035581	-0.97774054	-0.98541374	-1.99602046	1.05642568	-0.72294709	0.96025947	0.73615257	1.02731476	0.19469757	0.25351982	1.42192122	-0.44158851	0.23220754	-0.25402301	1.42891952	-0.50427875	0.31700869	0.66578472
PG(20:0/20:3)-H	1.34658652	-0.49774786	-1.04632058	-1.65821773	0.97404253	0.21095819	-0.79509589	0.73063759	0.53322083	1.57114272	1.28309852	1.46938321	-1.56454965	-1.45200079	-0.21188176	-0.21894533	0.94227424	-1.41328405	0.51179798	-0.28925070	0.31349777	0.07845068	0.39993251	-1.34709152	0.58304459	-1.36880345	0.22305013	-1.12064829	-0.04536376	1.22115232	0.63693105
PG(20:0/20:4)-H	0.16969737	-1.70429996	-0.95729760	-1.63225263	-0.44102705	-0.02704887	-1.80024458	0.40137704	-0.22293272	-0.47128406	-1.66523307	0.09116276	-0.63056856	-0.28566918	2.17229068	1.42105991	0.14749687	0.88907393	0.55951082	0.89067555	0.74418583	0.45624824	-0.33099233	0.87863572	0.85920566	1.05066020	0.04308547	-1.65923486	1.15784039	0.18556093	-0.28968191
PG(20:0/20:5)-H	-0.99145757	0.33082876	-0.13132644	-1.84052817	-0.05029884	0.10005938	-0.65293140	-0.29432487	-2.03371850	0.16474480	0.10057633	1.76154713	-0.07308033	0.92173095	1.10540989	0.88702981	0.73712022	-0.25040487	2.56885162	-0.14580348	-0.03083770	-0.39968931	0.82113086	-0.95739469	0.21946402	0.11446368	-1.19970885	-1.89582409	0.57780179	-0.11045877	0.64702867
PG(20:0/22:4)-H	-0.11249048	-1.30181287	-2.64731123	-1.32047447	-1.54681575	-0.71200344	0.74893278	1.32408114	0.21012652	0.12455105	0.52052351	0.71412413	-1.08985202	0.39396657	1.37293709	0.68299019	0.30357226	0.89641904	0.53734738	0.09284286	0.42643901	-0.46948855	-0.70254009	0.39515059	-0.67586354	-1.02787631	-0.73422877	-0.03853461	1.10553809	0.53308053	1.99666939
PG(20:0/22:5)-H	-1.69256705	1.25977810	-1.70278292	0.65806073	0.16534640	-0.54455248	-0.58098918	0.95471719	-0.84618053	0.65213323	0.08555142	-1.72496367	-0.25467189	-1.05160772	1.58355800	0.26584848	0.90631236	0.63109027	-1.24599767	1.04090417	0.56217074	0.19709877	1.25092702	1.34556811	-1.36315008	-0.97994174	0.27815069	-1.04033100	0.57668559	-0.27812909	0.89196374
PG(20:0/22:6)-H	0.45093314	-1.65669649	-0.55617087	0.11054262	-1.73912081	-0.77870976	-0.20626400	1.26834601	1.04873424	1.56029344	-1.04781618	0.27557640	-1.37925200	0.70352874	0.73669383	0.75601122	1.13916842	-0.22387161	0.20286401	1.09093260	0.03553958	-1.52556787	-1.30737781	1.34786028	1.52816241	0.65982149	0.05080477	-0.64150242	-1.09835104	-0.60204243	-0.20306991
PI(14:0/14:0)-H	-0.2581243	-0.2581243	-0.2581243	-0.2581243	-0.2581243	-0.2581243	3.9019227	-0.2581243	-0.2581243	-0.2581243	-0.2581243	-0.2581243	-0.2581243	-0.2581243	-0.2581243	-0.2581243	-0.2581243	-0.2581243	-0.2581243	-0.2581243	-0.2581243	-0.2581243	-0.2581243	-0.2581243	-0.2581243	-0.2581243	-0.2581243	-0.2581243	-0.2581243	3.5836828	-0.2581243
PI(14:0/18:1)-H	0.7410403	1.0676914	0.9711916	-0.7714780	-0.7714780	-0.7714780	-0.7714780	1.4939618	-0.7714780	1.3870694	0.9985953	-0.7714780	-0.7714780	-0.7714780	-0.7714780	-0.7714780	1.3855619	-0.7714780	-0.7714780	-0.7714780	-0.7714780	-0.7714780	-0.7714780	1.4840685	1.2033270	-0.7714780	1.0612631	-0.7714780	-0.7714780	1.2002465	1.6640646
PI(14:0/18:2)-H	-0.1918033750	0.3422986437	-0.0264804441	-0.7344718165	0.0258008658	-0.2798197565	0.5525741171	-4.2000012316	1.1989509842	0.7892328198	0.2449249242	1.4267741515	-0.3704863384	0.2450928393	0.7621894443	0.0006737213	0.1199534033	0.1352574956	0.4963661435	0.3514545182	0.1654888002	1.2494698247	0.8388929053	-0.0075426873	-1.3307874093	-0.7430634843	0.2916775507	-0.7233372157	0.0736495960	-0.8354163875	0.1324873975
PI(14:0/18:3)-H	-0.1796053	-0.1796053	-0.1796053	-0.1796053	-0.1796053	-0.1796053	-0.1796053	-0.1796053	-0.1796053	-0.1796053	-0.1796053	-0.1796053	-0.1796053	-0.1796053	-0.1796053	-0.1796053	-0.1796053	-0.1796053	-0.1796053	-0.1796053	-0.1796053	-0.1796053	-0.1796053	-0.1796053	-0.1796053	-0.1796053	-0.1796053	-0.1796053	5.3881591	-0.1796053	-0.1796053
PI(14:0/20:1)-H	-0.7634221	-0.7634221	-0.7634221	-0.7634221	1.1991497	-0.7634221	-0.7634221	1.6402386	-0.7634221	1.0295530	-0.7634221	-0.7634221	0.4684009	-0.7634221	-0.7634221	-0.7634221	1.4604928	-0.7634221	-0.7634221	-0.7634221	-0.7634221	1.1490974	1.4564149	-0.7634221	1.3860730	-0.7634221	1.1516185	1.6926510	1.1366444	-0.7634221	0.7346864
PI(14:0/20:4)-H	1.2931315	1.4819976	-0.6176233	1.8329854	-0.6176233	1.2811626	-0.6176233	-0.6176233	-0.6176233	-0.6176233	-0.6176233	2.0878951	-0.6176233	-0.6176233	-0.6176233	-0.6176233	1.6539259	-0.6176233	-0.6176233	1.8194121	-0.6176233	-0.6176233	-0.6176233	0.9115349	-0.6176233	1.2256672	-0.6176233	-0.6176233	-0.6176233	-0.6176233	-0.6176233
PI(14:1/14:1)-H	-1.1042755	1.1506315	0.3845746	-1.1042755	-1.1042755	1.0222404	-1.1042755	1.2496875	1.5786179	-1.1042755	1.2335824	-1.1042755	0.2650723	0.5326325	1.2799698	-1.1042755	-1.1042755	0.5409467	0.9761536	-1.1042755	0.3215494	-1.1042755	0.7519750	-1.1042755	0.6530540	0.6833549	0.4760281	0.9743996	0.2811116	-1.1042755	-1.1042755
PI(16:0/14:0)-H	-0.2569937	-0.2569937	-0.2569937	-0.2569937	-0.2569937	-0.2569937	-0.2569937	-0.2569937	-0.2569937	-0.2569937	-0.2569937	-0.2569937	-0.2569937	4.1216556	-0.2569937	-0.2569937	-0.2569937	-0.2569937	-0.2569937	-0.2569937	3.3311603	-0.2569937	-0.2569937	-0.2569937	-0.2569937	-0.2569937	-0.2569937	-0.2569937	-0.2569937	-0.2569937	-0.2569937
PI(16:0/16:0)-H	-0.007763763	0.558649270	-0.343918875	-0.322557111	0.235214614	-0.062274591	-0.287675386	-2.665849514	1.088371272	0.153940312	1.088599232	0.601591633	-0.607157872	-0.274791325	0.489421663	0.256670878	0.219044544	-2.665849514	0.327232532	1.152454076	-2.665849514	0.581372067	1.250319802	0.340079855	0.125795763	-0.216720379	0.166299168	0.395889754	-0.074653321	0.397612292	0.766502440
PI(16:0/16:1)-H	0.498426084	0.237093058	0.392926260	-0.551898217	0.333671043	0.364055106	0.736608976	0.456243812	1.145292519	-2.120581684	0.613202367	0.776022179	-0.236370937	-2.120581684	0.545345301	0.721437612	0.906445446	-2.120581684	0.302829307	0.314818663	-0.089866570	-2.120581684	0.655829730	0.007609312	-2.120581684	0.558984227	0.382011687	0.482368388	0.385960206	0.535213309	0.128649552
PI(16:0/18:0)-H	1.78326232	0.67047863	-0.44016623	-1.53793224	-0.41915964	-1.73854487	-0.32230681	1.52181652	1.43681387	-0.82466917	-0.03370205	0.40534866	-1.31435572	-1.13625353	0.39202584	0.84351577	1.71113520	0.32529523	-0.07771773	-0.28558806	-1.24117647	0.94042571	-0.02356124	1.01094866	-0.45348332	-1.67420121	0.88138689	-0.12961990	0.26554059	-0.90597568	0.37042001
PI(16:0/18:1)-H	0.77266079	0.23089667	-1.32934287	-1.86094328	-0.69235279	0.42647384	0.01356777	1.57716634	-0.80586107	-0.10264278	-1.32351582	0.33527883	-1.53459019	0.17322088	0.43717747	-0.44192529	0.27798734	-0.20591538	-0.01751714	-0.01213155	2.53849339	0.73410282	-0.77178273	1.60832201	0.04637231	-1.13699689	0.21573343	-0.17385386	-0.66094721	-0.19905261	1.88191757
PI(16:0/18:2)-H	-0.6186429	2.0461359	-0.6186429	-0.6186429	-0.6186429	-0.6186429	-0.6186429	-0.6186429	1.5892285	-0.6186429	-0.6186429	-0.6186429	-0.6186429	1.3227211	1.7740677	-0.6186429	-0.6186429	1.5419741	0.8895755	-0.6186429	-0.6186429	-0.6186429	-0.6186429	-0.6186429	-0.6186429	-0.6186429	-0.6186429	1.1257412	-0.6186429	1.7630864	1.5576131
PI(16:0/20:1)-H	-0.2582928	-0.2582928	-0.2582928	-0.2582928	3.6692880	-0.2582928	-0.2582928	-0.2582928	-0.2582928	-0.2582928	-0.2582928	-0.2582928	-0.2582928	-0.2582928	-0.2582928	-0.2582928	-0.2582928	-0.2582928	-0.2582928	-0.2582928	3.8212022	-0.2582928	-0.2582928	-0.2582928	-0.2582928	-0.2582928	-0.2582928	-0.2582928	-0.2582928	-0.2582928	-0.2582928
PI(16:0/20:3)-H	-0.1796053	-0.1796053	-0.1796053	-0.1796053	-0.1796053	-0.1796053	-0.1796053	-0.1796053	-0.1796053	-0.1796053	-0.1796053	-0.1796053	-0.1796053	-0.1796053	-0.1796053	-0.1796053	-0.1796053	-0.1796053	-0.1796053	-0.1796053	5.3881591	-0.1796053	-0.1796053	-0.1796053	-0.1796053	-0.1796053	-0.1796053	-0.1796053	-0.1796053	-0.1796053	-0.1796053
PI(16:0/20:4)-H	-0.9191633	-0.9191633	0.9117664	0.7805205	-0.9191633	1.2681863	0.7346953	-0.9191633	0.3424140	1.1535905	-0.9191633	0.6046652	-0.9191633	-0.9191633	-0.9191633	0.8149401	0.4185495	-0.9191633	-0.9191633	-0.9191633	0.7300923	-0.9191633	1.3778222	-0.9191633	1.2570191	-0.9191633	-0.9191633	1.3165585	-0.9191633	1.4329706	1.5628217
PI(16:0/22:4)-H	-0.4742907	-0.4742907	-0.4742907	-0.4742907	-0.4742907	-0.4742907	-0.4742907	-0.4742907	-0.4742907	-0.4742907	-0.4742907	-0.4742907	-0.4742907	-0.4742907	-0.4742907	-0.4742907	-0.4742907	-0.4742907	-0.4742907	1.9371993	-0.4742907	-0.4742907	2.7375395	-0.4742907	-0.4742907	1.6774449	1.9086405	-0.4742907	-0.4742907	2.1186961	1.4777484
PI(16:0/22:5)-H	-0.1796053	-0.1796053	-0.1796053	-0.1796053	-0.1796053	-0.1796053	-0.1796053	-0.1796053	-0.1796053	-0.1796053	5.3881591	-0.1796053	-0.1796053	-0.1796053	-0.1796053	-0.1796053	-0.1796053	-0.1796053	-0.1796053	-0.1796053	-0.1796053	-0.1796053	-0.1796053	-0.1796053	-0.1796053	-0.1796053	-0.1796053	-0.1796053	-0.1796053	-0.1796053	-0.1796053
PI(16:0/22:6)-H	-0.1796053	-0.1796053	-0.1796053	-0.1796053	-0.1796053	5.3881591	-0.1796053	-0.1796053	-0.1796053	-0.1796053	-0.1796053	-0.1796053	-0.1796053	-0.1796053	-0.1796053	-0.1796053	-0.1796053	-0.1796053	-0.1796053	-0.1796053	-0.1796053	-0.1796053	-0.1796053	-0.1796053	-0.1796053	-0.1796053	-0.1796053	-0.1796053	-0.1796053	-0.1796053	-0.1796053
PI(18:0/16:1)-H	0.943133169	0.292956088	-2.704848910	-0.958868390	-0.585407051	0.360218119	-0.109542792	0.268091786	0.317396635	0.678250166	-2.704848910	0.029938864	0.124410259	-2.704848910	0.585552583	-0.162214446	0.489506975	-0.456391149	0.141012586	0.257655517	0.838128908	0.411772867	0.681516565	0.532841892	0.251803418	1.087447497	0.842363815	0.506122203	-0.008881592	0.345779446	0.409952789
PI(18:0/18:0)-H	-0.64233477	0.47113436	-0.42087698	-1.53730842	0.12686518	-1.06666641	0.23768340	-1.06070698	1.59324223	0.94113766	0.81038512	0.09737086	-1.98082324	1.85641433	1.72443252	-0.34011342	1.36738168	0.02310359	0.02581568	-0.08451458	-0.85643686	1.94450991	0.27406696	-0.90369129	-0.69772991	-1.35399595	0.29514619	-0.36875905	-0.31531006	-0.07380283	-0.08561894
PI(18:0/18:1)-H	0.33166036	1.01175887	-1.18413627	-1.86078489	0.09913268	-0.54649423	1.56856542	0.22641267	1.21745222	-0.94321657	-0.06479122	0.84459356	-2.03347573	0.25196849	1.86540603	-0.07108687	1.63456127	-0.15704884	-0.59600270	0.03979231	-1.24233381	0.63157409	0.78177193	-0.82047814	0.29804310	-0.52412871	0.81657157	-1.36277467	-0.83292247	-0.11123705	0.73164760
PI(18:0/20:0)-H	1.05104408	-0.14939320	1.13617200	-1.22678923	-0.08178836	-1.50798916	0.62904520	2.14646392	1.50951392	-0.38377420	0.31559561	0.23778526	-1.29730255	0.54874240	0.37218514	1.38834256	1.17314863	0.10174130	-1.68076480	-0.24259042	-1.69536365	-0.97051256	-0.37199130	0.01466026	-0.80483658	-1.55810408	0.22363307	0.27733127	0.40929814	-0.26694112	0.70343845
PI(18:0/20:1)-H	2.5848259	-0.3748816	2.4094416	-0.3748816	2.0285212	-0.3748816	3.0990144	-0.3748816	-0.3748816	-0.3748816	-0.3748816	-0.3748816	-0.3748816	-0.3748816	-0.3748816	-0.3748816	-0.3748816	-0.3748816	-0.3748816	-0.3748816	-0.3748816	-0.3748816	-0.3748816	-0.3748816	-0.3748816	-0.3748816	-0.3748816	-0.3748816	-0.3748816	-0.3748816	-0.3748816
PI(18:0/20:3)-H	-0.556774682	-0.826088306	-1.020546964	-0.065058988	-0.004199995	0.643063016	1.049419456	-1.844548895	-1.274142832	-0.760677447	0.831776772	0.146852228	0.561494280	1.014102398	1.807753775	-1.400786316	-1.261161445	0.317764614	0.299863584	0.237001966	0.561831240	1.023109599	1.492657044	-2.154000406	-0.992303166	-0.674879642	0.398054988	0.278874178	0.380368213	0.719006240	1.072175494
PI(18:0/20:4)-H	-1.43615319	-1.05524393	-0.83446064	-0.28328348	0.51841379	0.47255579	0.77108066	-1.75046329	-0.96550575	-0.48908931	0.79497089	-0.05299073	0.45558219	0.97932524	1.81882656	-1.59765942	-1.00630718	-0.14130643	0.17258840	0.02531674	0.51608815	1.24227379	1.45835851	-1.71135926	-1.19332511	-0.60413380	0.62786857	0.42264851	0.73321472	1.10527521	1.00689382
PI(18:0/20:5)-H	-0.8169731	-0.8169731	1.0137337	-0.8169731	1.5906565	-0.8169731	1.5587507	-0.8169731	-0.8169731	-0.8169731	-0.8169731	-0.8169731	0.9216250	1.2242574	-0.8169731	-0.8169731	-0.8169731	-0.8169731	0.6823907	-0.8169731	1.0953508	1.3165939	0.9175636	-0.8169731	0.8466491	-0.8169731	1.7682587	0.8839257	-0.8169731	0.8857602	-0.8169731
PI(18:0/22:4)-H	-0.3715137	-0.3715137	-0.3715137	-0.3715137	-0.3715137	-0.3715137	-0.3715137	3.3399879	-0.3715137	-0.3715137	-0.3715137	1.9079065	-0.3715137	-0.3715137	-0.3715137	-0.3715137	-0.3715137	-0.3715137	-0.3715137	-0.3715137	-0.3715137	-0.3715137	-0.3715137	2.5317425	-0.3715137	-0.3715137	-0.3715137	-0.3715137	-0.3715137	-0.3715137	2.2512326
PI(18:0/22:5)-H	0.02899410	-0.02791502	-0.33708833	-0.36805239	0.18415329	1.59778862	0.12965942	-1.80040920	-1.80040920	0.96434525	0.44869863	0.22367621	0.67252417	0.24241265	0.13883121	-1.80040920	0.75409651	-0.45605666	0.38720577	-0.56656305	2.06271918	0.14061800	0.01831047	-1.80040920	-0.45474714	-0.01382619	-1.80040920	0.51430458	0.19184610	1.21200670	1.31410393
PI(18:0/22:6)-H	-0.1796053	-0.1796053	-0.1796053	-0.1796053	5.3881591	-0.1796053	-0.1796053	-0.1796053	-0.1796053	-0.1796053	-0.1796053	-0.1796053	-0.1796053	-0.1796053	-0.1796053	-0.1796053	-0.1796053	-0.1796053	-0.1796053	-0.1796053	-0.1796053	-0.1796053	-0.1796053	-0.1796053	-0.1796053	-0.1796053	-0.1796053	-0.1796053	-0.1796053	-0.1796053	-0.1796053
PI(18:1/16:1)-H	1.02981341	1.06177538	-0.47999951	-1.29024147	0.53513793	-0.69744592	-0.27321673	2.73043064	1.64276463	-0.07183943	-0.68192262	0.12455264	-1.56353157	-1.09475162	0.52460479	0.84246910	0.20865255	-0.80205529	-0.06532672	-0.01475221	0.13151662	-0.41147420	0.82981805	1.67683970	0.35764734	-0.79714251	-0.06178131	-0.60288496	-1.63050539	-1.27314548	0.11599416
PI(18:1/18:1)-H	1.20400762	0.18003348	0.12031073	-0.65144333	0.01499338	-0.87714347	0.87709491	0.72324956	0.69305958	-0.31162454	0.80927023	1.18124155	-0.25414218	1.08812019	1.67959883	0.40582158	0.79921138	-0.02760889	-0.35553386	-0.28787440	-0.26659850	0.68015127	-3.61443362	0.46233341	-0.58202836	-0.68235187	-1.44622126	-0.58885837	-0.96646228	0.39566254	-0.40183531
PI(18:1/18:2)-H	0.64889234	-0.86330543	0.36430767	-0.94312859	0.47156608	0.84461280	0.75390334	-0.74069210	0.22703786	-0.21250628	0.24286930	0.09021533	-0.10355438	1.30023783	1.65791113	0.19387788	0.57869148	0.71799913	-0.42030413	0.28185547	-0.68877179	0.92449496	-0.03049586	-3.90929164	-0.14513088	-1.13480792	-0.74713380	-0.11550504	-0.08123159	-0.33977831	1.17716511
PI(18:1/18:3)-H	0.1380856	-1.1723947	0.6418917	0.2502990	-1.1723947	1.3012252	0.6102440	-1.1723947	-1.1723947	0.6714432	1.4523279	1.0547443	0.1962338	1.0665140	1.1226256	-1.1723947	-1.1723947	0.1638896	1.1058399	-1.1723947	0.3490746	0.4508711	0.7818362	-1.1723947	0.5657548	-1.1723947	0.9520748	1.1937606	-1.1723947	-1.1723947	-1.1723947
PI(18:1/20:1)-H	-0.2569985	-0.2569985	-0.2569985	-0.2569985	-0.2569985	-0.2569985	4.1210205	-0.2569985	-0.2569985	-0.2569985	-0.2569985	-0.2569985	-0.2569985	-0.2569985	-0.2569985	-0.2569985	-0.2569985	-0.2569985	-0.2569985	-0.2569985	-0.2569985	-0.2569985	-0.2569985	-0.2569985	-0.2569985	-0.2569985	-0.2569985	-0.2569985	3.3319352	-0.2569985	-0.2569985
PI(18:1/20:3)-H	-0.8758570	1.1166110	0.8412818	-0.8758570	1.1726126	0.8068088	1.0709227	0.8967425	-0.8758570	-0.8758570	1.0604446	-0.8758570	0.7271238	-0.8758570	-0.8758570	-0.8758570	1.2592616	1.0188523	-0.8758570	-0.8758570	-0.8758570	-0.8758570	-0.8758570	-0.8758570	0.8098979	-0.8758570	1.4150437	-0.8758570	0.8657093	-0.8758570	1.8282562
PI(18:1/20:4)-H	-0.217532391	-0.093563600	-0.079606190	-0.213871096	-0.004090925	0.163956041	0.745749932	-0.046270431	0.599102826	0.167421325	0.426177327	-2.821132836	-0.059517906	0.669108615	0.915304398	0.603698484	-2.821132836	0.117870964	0.420427678	0.282546367	0.200961710	0.786460714	1.141522493	0.009892221	-2.821132836	0.012305966	0.333962050	-0.021563105	0.477222236	0.530051996	0.595670810
PI(18:1/20:5)-H	-0.315956	-0.315956	-0.315956	-0.315956	-0.315956	-0.315956	-0.315956	-0.315956	-0.315956	-0.315956	-0.315956	-0.315956	-0.315956	-0.315956	-0.315956	3.485394	-0.315956	-0.315956	-0.315956	-0.315956	-0.315956	3.265784	-0.315956	-0.315956	-0.315956	2.095589	-0.315956	-0.315956	-0.315956	-0.315956	-0.315956
PI(18:1/22:4)-H	-0.3173519	-0.3173519	2.7022092	-0.3173519	-0.3173519	-0.3173519	-0.3173519	-0.3173519	-0.3173519	-0.3173519	-0.3173519	-0.3173519	-0.3173519	-0.3173519	-0.3173519	-0.3173519	-0.3173519	2.4756265	-0.3173519	-0.3173519	-0.3173519	-0.3173519	-0.3173519	-0.3173519	-0.3173519	-0.3173519	-0.3173519	-0.3173519	-0.3173519	-0.3173519	3.7080178
PI(18:1/22:5)-H	-0.3211506	-0.3211506	-0.3211506	-0.3211506	-0.3211506	-0.3211506	-0.3211506	-0.3211506	-0.3211506	-0.3211506	-0.3211506	-0.3211506	-0.3211506	-0.3211506	-0.3211506	-0.3211506	-0.3211506	-0.3211506	-0.3211506	-0.3211506	2.6811115	-0.3211506	-0.3211506	-0.3211506	-0.3211506	-0.3211506	-0.3211506	3.0893464	-0.3211506	3.2217580	-0.3211506
PI(18:1/22:6)-H	0.8676124	-0.6794850	-0.6794850	1.0340874	-0.6794850	2.1137890	0.9986745	-0.6794850	0.9539043	-0.6794850	-0.6794850	1.1272438	-0.6794850	-0.6794850	-0.6794850	0.7923401	-0.6794850	-0.6794850	-0.6794850	-0.6794850	2.7478793	0.6170588	1.1077322	-0.6794850	-0.6794850	1.2293785	-0.6794850	-0.6794850	-0.6794850	-0.6794850	-0.6794850
PI(18:2/16:1)-H	-1.350135064	0.507683639	0.948139937	-0.363967389	0.956100271	-0.953594172	0.007363546	-0.084940014	0.683084850	0.354199192	-1.241044098	0.822587654	-0.716316731	1.148241040	1.719647951	0.685979938	1.845958553	-0.796297082	-2.862070124	-0.616898930	-0.403968771	0.791769852	-0.007424817	-1.190443526	-0.890365218	0.536074813	-0.225037951	-0.196828081	-0.316262245	0.314608830	0.894154149
PI(18:2/18:2)-H	-0.5271662	-0.5271662	2.1144356	-0.5271662	1.6025158	-0.5271662	-0.5271662	-0.5271662	1.7520045	-0.5271662	-0.5271662	-0.5271662	-0.5271662	-0.5271662	-0.5271662	-0.5271662	1.9498489	-0.5271662	1.3347495	-0.5271662	-0.5271662	-0.5271662	-0.5271662	-0.5271662	-0.5271662	-0.5271662	-0.5271662	1.8086481	2.0897869	-0.5271662	-0.5271662
PI(18:2/18:3)-H	-0.1796053	-0.1796053	-0.1796053	-0.1796053	-0.1796053	-0.1796053	-0.1796053	-0.1796053	-0.1796053	-0.1796053	-0.1796053	-0.1796053	-0.1796053	-0.1796053	-0.1796053	-0.1796053	-0.1796053	-0.1796053	5.3881591	-0.1796053	-0.1796053	-0.1796053	-0.1796053	-0.1796053	-0.1796053	-0.1796053	-0.1796053	-0.1796053	-0.1796053	-0.1796053	-0.1796053
PI(18:2/20:1)-H	-0.5741309	-0.5741309	-0.5741309	1.0757320	1.4877121	-0.5741309	-0.5741309	-0.5741309	-0.5741309	-0.5741309	1.6191119	1.5562289	-0.5741309	-0.5741309	-0.5741309	-0.5741309	-0.5741309	-0.5741309	1.7112916	-0.5741309	2.0326311	1.7693511	-0.5741309	-0.5741309	-0.5741309	-0.5741309	-0.5741309	-0.5741309	-0.5741309	1.9529528	-0.5741309
PI(18:2/20:3)-H	-0.7671919	-0.7671919	1.6955279	0.7802132	-0.7671919	-0.7671919	-0.7671919	1.3514794	1.6030432	-0.7671919	-0.7671919	-0.7671919	0.9681340	-0.7671919	1.0255924	1.4024042	1.2990291	0.6935827	-0.7671919	1.2425148	-0.7671919	-0.7671919	1.4877388	-0.7671919	-0.7671919	1.0273853	-0.7671919	-0.7671919	-0.7671919	-0.7671919	-0.7671919
PI(18:2/20:4)-H	-0.1796053	-0.1796053	-0.1796053	-0.1796053	-0.1796053	-0.1796053	-0.1796053	-0.1796053	-0.1796053	-0.1796053	-0.1796053	-0.1796053	-0.1796053	-0.1796053	-0.1796053	-0.1796053	-0.1796053	-0.1796053	-0.1796053	-0.1796053	-0.1796053	-0.1796053	-0.1796053	-0.1796053	-0.1796053	5.3881591	-0.1796053	-0.1796053	-0.1796053	-0.1796053	-0.1796053
PI(18:2/22:4)-H	-0.2555147	-0.2555147	-0.2555147	-0.2555147	-0.2555147	-0.2555147	-0.2555147	-0.2555147	-0.2555147	-0.2555147	-0.2555147	-0.2555147	-0.2555147	4.2764295	-0.2555147	-0.2555147	-0.2555147	-0.2555147	-0.2555147	-0.2555147	-0.2555147	-0.2555147	-0.2555147	-0.2555147	-0.2555147	3.1334973	-0.2555147	-0.2555147	-0.2555147	-0.2555147	-0.2555147
PI(18:2/22:6)-H	2.0805071	-0.5213922	1.2134428	-0.5213922	-0.5213922	-0.5213922	1.5562437	-0.5213922	2.4780229	1.4337783	-0.5213922	-0.5213922	-0.5213922	-0.5213922	-0.5213922	-0.5213922	-0.5213922	-0.5213922	-0.5213922	-0.5213922	-0.5213922	-0.5213922	-0.5213922	-0.5213922	1.7760243	-0.5213922	-0.5213922	-0.5213922	-0.5213922	-0.5213922	1.9753929
PI(20:0/16:1)-H	0.943696195	-0.538017604	-1.048310354	-0.809118179	0.303183700	-0.167645756	-0.612277014	2.246196510	1.916392801	-0.161787151	0.506002424	-0.341293541	-1.044860390	-2.209463998	0.560300865	0.490258768	-1.289296142	-0.716573993	-0.757828501	0.006259116	0.735159453	0.039919575	0.734438277	1.920529688	0.483328478	0.216685371	-0.027290783	0.080678024	-1.453355004	-0.712520509	0.706609673
PI(20:0/18:1)-H	1.4071096	1.0628386	-0.5890246	-1.3247897	-0.1669030	0.1802892	1.0527647	2.5339569	0.4229151	-0.5650430	-0.4154184	0.4778059	-2.3484203	0.1661384	1.0026036	0.1032468	0.1823879	-1.6145378	-0.5957765	-0.2601108	0.5426400	-0.6475448	-0.5202255	1.3330929	-0.0129819	-0.4346859	0.1038274	-0.4433213	-1.6459651	0.1204117	0.8927197
PI(20:0/18:2)-H	0.16594167	0.21174305	0.42778470	-0.55084317	2.43892919	0.37268193	-0.17632778	0.32629908	0.93814511	1.73901393	0.53950477	-0.31915707	-1.12099954	0.72495890	-0.16613357	-0.21278620	-0.35490212	-1.83138808	-1.42187689	0.03684023	-0.05902727	-0.69311404	1.76355207	-0.43753503	-0.13082417	-0.60668134	0.88873647	-1.03193538	-2.04217980	-0.48253536	1.06411572
PI(20:0/20:1)-H	-0.1645159	0.5966306	-1.5485052	-1.7067918	-0.4844189	0.3523224	1.2037304	0.8059747	-0.8748158	0.5426561	-0.3084906	0.5960690	-0.6749909	0.5010405	1.3202508	-1.8013891	-0.8146014	-0.8186372	-1.1701988	-0.1420564	0.5459484	0.4457416	1.7010022	0.6789983	-0.5955305	0.4685423	-0.7075934	-0.6126477	-0.7941817	1.7097379	1.7507200
PI(20:0/20:2)-H	1.092883402	1.198317695	1.436526907	-1.208849557	-1.067021213	-0.479168830	1.582297914	1.289377267	-0.574670316	-0.008291681	1.575014546	-0.524868164	-0.873640254	-0.343091638	0.621916269	-0.903477444	0.122663121	-0.515629232	-0.194221699	0.047870009	-1.028142068	-1.042627539	-1.841060853	1.714909852	-0.406229959	-1.074021872	0.789395616	0.393524102	-0.368384819	-0.690253063	1.278953504
PI(20:0/20:3)-H	0.73321979	0.98519890	0.03029538	0.23661136	-0.10589502	-0.34506037	0.63224143	1.24999481	0.26065339	0.15765195	0.13514776	0.24351374	-1.05770361	-0.05642394	-0.18080517	-0.26749973	-1.01656473	-0.85456952	0.76333577	-1.00149274	1.29606373	-0.03385748	-0.06590897	1.76094213	0.37333906	-0.01658266	0.32283944	-0.19019246	-0.17213337	-4.05507409	0.23871525
PI(20:0/20:4)-H	1.36472244	0.76730959	-0.17073531	-0.24057318	0.09223290	-0.64918122	0.79761590	2.32940666	0.73232506	-0.15720541	-0.60947279	-1.05397777	-1.37628770	-0.37936332	-0.01004025	0.52027383	-0.62135233	-1.04195787	0.43325589	0.06251777	-0.24867354	-0.25609019	-0.38506624	3.26083481	-0.25904722	-0.24495310	0.48464437	-0.73784267	-1.29916946	-1.20066360	0.09651396
PI(20:0/20:5)-H	-0.1796053	-0.1796053	-0.1796053	-0.1796053	-0.1796053	-0.1796053	-0.1796053	-0.1796053	-0.1796053	-0.1796053	-0.1796053	-0.1796053	-0.1796053	-0.1796053	-0.1796053	-0.1796053	-0.1796053	-0.1796053	-0.1796053	-0.1796053	-0.1796053	-0.1796053	-0.1796053	-0.1796053	-0.1796053	-0.1796053	-0.1796053	5.3881591	-0.1796053	-0.1796053	-0.1796053
PI(20:0/22:5)-H	1.09505933	0.64186335	-1.22200333	-1.78253327	-0.05944924	1.75597154	-0.60606186	0.63653215	-0.70029653	0.78747933	-0.59803481	-0.59764755	-0.49491392	-0.66003644	-0.30240915	-0.79403084	0.13466504	-1.43367253	0.39798942	-0.62046100	2.62793740	-0.93133776	-0.60472784	1.43886723	0.52414854	-0.24410011	-0.58811408	-0.06315204	-0.10048086	0.78250757	1.58044225
PI(20:0/22:6)-H	0.58652365	-0.07049504	-1.25373903	-1.84943774	0.23902628	1.87137736	-0.25592960	0.83761587	-0.21190792	0.57164421	-0.08834825	-0.59509034	-0.82623730	-0.84705135	0.28184471	-0.40325359	-0.90952933	-2.11373086	0.42678733	0.30822223	2.03266414	-0.48961193	2.01778553	0.14008788	-0.26299865	0.11297929	-0.58877675	-0.13394915	-0.74202794	0.62282555	1.59273075
PS(14:0/14:0)-H	-0.3764483	-0.3764483	-0.3764483	-0.3764483	-0.3764483	-0.3764483	-0.3764483	-0.3764483	-0.3764483	-0.3764483	-0.3764483	-0.3764483	-0.3764483	-0.3764483	-0.3764483	-0.3764483	-0.3764483	2.4578745	-0.3764483	-0.3764483	2.9892191	2.5483242	-0.3764483	-0.3764483	-0.3764483	-0.3764483	-0.3764483	2.1686875	-0.3764483	-0.3764483	-0.3764483
PS(14:0/18:1)-H	0.4690642	-0.8590328	-0.6168152	-1.4250871	-0.9670443	0.6178564	1.4141119	2.1432472	1.1131083	-0.9741028	-1.0995733	0.2403736	-1.0000989	1.6082107	0.8130497	0.4598146	1.5693325	-0.9852724	-0.2122815	-0.7267609	-1.5359890	0.5721029	0.8448187	0.3558113	-0.5470087	0.1867318	-0.3741484	-1.3426470	-0.6731634	0.2317580	0.6996339
PS(14:0/18:2)-H	-0.377788	2.627146	-0.377788	-0.377788	-0.377788	-0.377788	2.755460	2.562178	-0.377788	-0.377788	-0.377788	-0.377788	-0.377788	-0.377788	-0.377788	-0.377788	-0.377788	-0.377788	-0.377788	-0.377788	-0.377788	-0.377788	-0.377788	-0.377788	-0.377788	-0.377788	2.255493	-0.377788	-0.377788	-0.377788	-0.377788
PS(14:0/20:1)-H	1.9605537	1.0285880	-0.7103411	1.3691471	-0.7103411	-0.7103411	-0.7103411	1.4193034	-0.7103411	-0.7103411	-0.7103411	1.7603628	-0.7103411	1.4761621	-0.7103411	-0.7103411	-0.7103411	0.8052296	-0.7103411	-0.7103411	1.6164692	-0.7103411	-0.7103411	0.9519730	0.8157982	-0.7103411	1.0032354	-0.7103411	-0.7103411	-0.7103411	-0.7103411
PS(14:0/20:3)-H	-0.3190832	-0.3190832	3.2959039	-0.3190832	-0.3190832	-0.3190832	-0.3190832	-0.3190832	-0.3190832	-0.3190832	-0.3190832	-0.3190832	-0.3190832	-0.3190832	-0.3190832	-0.3190832	-0.3190832	-0.3190832	-0.3190832	-0.3190832	-0.3190832	-0.3190832	-0.3190832	-0.3190832	-0.3190832	-0.3190832	3.2609693	2.3774571	-0.3190832	-0.3190832	-0.3190832
PS(14:0/20:4)-H	-0.1796053	-0.1796053	-0.1796053	-0.1796053	-0.1796053	-0.1796053	-0.1796053	-0.1796053	-0.1796053	-0.1796053	-0.1796053	-0.1796053	-0.1796053	-0.1796053	-0.1796053	-0.1796053	-0.1796053	-0.1796053	-0.1796053	-0.1796053	-0.1796053	-0.1796053	-0.1796053	-0.1796053	-0.1796053	-0.1796053	-0.1796053	5.3881591	-0.1796053	-0.1796053	-0.1796053
PS(14:0/20:5)-H	-0.5298049	-0.5298049	-0.5298049	-0.5298049	-0.5298049	-0.5298049	-0.5298049	1.9558553	-0.5298049	-0.5298049	-0.5298049	-0.5298049	-0.5298049	-0.5298049	2.0579207	-0.5298049	1.8228557	-0.5298049	-0.5298049	1.7958901	-0.5298049	-0.5298049	1.5458346	1.6968064	-0.5298049	-0.5298049	1.8401557	-0.5298049	-0.5298049	-0.5298049	-0.5298049
PS(14:0/22:4)-H	0.37703263	0.49902192	-0.01382802	-0.44260424	0.87636426	-0.97209858	-2.01396953	1.22033837	-0.24277282	-0.28643223	0.66807477	0.47488845	-0.81088960	0.12781008	-0.01553525	0.49461412	0.45536994	0.42475261	0.19267192	-0.76827244	0.08105204	-0.96490815	0.83621986	-3.65701846	-0.02248656	-0.38695473	0.32899585	0.53064848	0.40797619	1.69180052	0.91013860
PS(14:0/22:5)-H	0.95622765	1.19863295	0.70560289	0.63031295	0.19265556	-1.19590690	-1.19590690	-1.19590690	0.96950591	-1.19590690	0.38265820	1.06631997	0.03653612	-1.19590690	-1.19590690	0.42985810	-1.19590690	0.77983010	-1.19590690	0.72085190	1.20283711	1.08163209	-1.19590690	-1.19590690	0.65836461	0.83790500	0.95138141	-1.19590690	0.49317149	-1.19590690	1.05659876
PS(14:0/22:6)-H	1.14509920	0.41382840	1.14144520	-0.11775097	-0.75464049	-2.99584268	0.59269654	0.99472332	0.68046125	-1.76795227	0.39631350	1.51628431	-1.71426714	0.04305487	0.15834831	0.80666472	0.02155769	0.20611811	0.17013471	-0.35718617	0.05336275	-1.70857132	-0.78223621	-0.11981727	-0.16305814	1.10607285	1.20520292	0.08592282	-0.03721906	0.18321349	-0.40196327
PS(16:0/14:0)-H	-0.2572187	-0.2572187	-0.2572187	-0.2572187	-0.2572187	-0.2572187	-0.2572187	-0.2572187	-0.2572187	-0.2572187	-0.2572187	-0.2572187	-0.2572187	-0.2572187	4.0905196	-0.2572187	-0.2572187	-0.2572187	-0.2572187	-0.2572187	-0.2572187	-0.2572187	-0.2572187	-0.2572187	3.3688228	-0.2572187	-0.2572187	-0.2572187	-0.2572187	-0.2572187	-0.2572187
PS(16:0/16:0)-H	-0.10649907	1.27209676	-2.43236499	-0.82699388	-0.48410656	-0.10396262	-1.13737681	-0.45508746	0.85856142	-0.86156509	0.33553492	-0.45140532	-1.86541642	-0.14266862	1.46363932	0.40073042	2.04981866	-0.57975966	0.59802538	0.52572612	0.94693684	0.55589292	0.64290630	-0.67057644	-0.59873358	1.21425259	0.04264701	-1.19823090	0.28464108	-0.52483470	1.24817237
PS(16:0/16:1)-H	0.69214802	1.33901345	-2.12119933	0.16647637	-1.19874157	0.02204748	-0.41314821	-2.19234516	0.08493835	-0.84075796	0.52847910	-0.10773418	-0.63734961	0.90940338	1.92458428	0.55205615	0.20605086	-0.83219618	0.19017623	0.65882905	1.22504309	1.28895546	1.24254795	0.60729454	0.17316683	-0.65861119	-0.01542427	-1.47298372	-1.24608702	-0.22431977	0.14968757
PS(16:0/18:0)-H	1.0195011	-0.2076464	-1.9217264	-1.9475412	-0.7232247	0.5145420	0.6649708	0.9662091	-0.3662338	-0.3786581	-0.1820944	0.2660819	-1.0087542	1.5781443	1.6458195	0.4328734	0.6663894	-0.5916473	-0.4828504	-1.3738636	-1.0594085	1.3837882	0.9984622	0.7732705	-0.4047985	0.5018755	-0.6374230	-0.5831335	-1.3401296	0.4729079	1.3242978
PS(16:0/18:2)-H	0.48101028	0.87662628	-0.96235774	-1.48926240	0.52263121	0.72294062	1.61535209	-0.11410215	0.90659961	0.52708275	0.01823110	-0.04559436	-0.73970671	0.71379657	1.80390863	0.24401869	0.22346762	-1.67517252	-0.80378409	-1.04629581	1.62866091	0.33537719	1.42421482	0.36779080	-0.79291108	-0.37148692	-0.85413843	-1.75270218	-1.49947107	-0.67467250	0.40994878
PS(16:0/18:3)-H	-0.2580357	-0.2580357	-0.2580357	-0.2580357	-0.2580357	-0.2580357	-0.2580357	-0.2580357	-0.2580357	-0.2580357	-0.2580357	-0.2580357	-0.2580357	-0.2580357	-0.2580357	-0.2580357	-0.2580357	-0.2580357	3.5528464	-0.2580357	-0.2580357	-0.2580357	-0.2580357	-0.2580357	-0.2580357	-0.2580357	-0.2580357	-0.2580357	3.9301898	-0.2580357	-0.2580357
PS(16:0/20:1)-H	0.11287743	0.28391691	-0.13510300	-1.23297840	0.42225596	-0.83421297	0.06397020	1.53672015	1.91198333	-0.29457014	0.32808815	0.92442294	-1.76753353	0.00131867	-0.10934684	0.64738142	0.25426804	-2.03112443	0.12028124	0.52588930	-0.22905531	-1.58942811	1.18057152	1.92090375	0.01278291	-0.88298030	0.20186858	0.75192680	-1.33279593	-1.17867362	0.41637527
PS(16:0/20:2)-H	0.77148712	0.13416707	-1.70048530	-1.84780448	-0.18960735	-0.15378887	0.76622013	0.06175437	1.12823063	0.01038064	-0.18488412	0.82995114	-1.88981560	-0.38727427	1.22869093	0.84195390	0.32368382	-1.17285234	-0.46584336	-0.46772716	1.27551814	0.68320963	1.73531872	0.81123472	-0.20812040	-0.41271443	-1.60071707	0.50856568	-1.70215435	0.44657909	0.82684336
PS(16:0/20:4)-H	0.25097931	-0.09076994	-0.54305747	-0.47422679	0.64739095	0.25650483	1.08710972	-4.58343556	0.08045468	-0.10986838	-0.78351445	0.83837790	-0.76407014	0.46999928	0.71714590	-0.09146716	0.48749456	-0.37188544	0.06258530	0.03224707	-0.52056635	1.08421744	1.08691620	-0.09417833	0.16210812	-0.20033072	0.30697419	-0.17534347	0.15660805	0.17750094	0.89809976
PS(16:0/20:5)-H	0.54111299	0.92830007	0.62064524	0.62895305	0.06857093	0.29462950	-1.38827709	-1.38827709	-1.38827709	0.60709068	0.54991828	0.44346364	0.38727124	0.52500145	1.25849521	-1.38827709	-1.38827709	0.48783335	1.03902004	0.64726062	-1.38827709	1.08588713	0.65754758	0.57888814	-1.38827709	-1.38827709	0.82754765	-1.38827709	0.83089265	-1.38827709	0.87444145
PS(16:0/22:4)-H	-1.36445839	-1.36445839	0.31905619	-1.36445839	0.89131319	-1.36445839	1.04820995	1.39460531	0.36614059	0.49779671	0.66637059	-1.36445839	0.06665676	1.23154516	-1.36445839	0.01637677	0.38512686	0.84179526	0.71851694	0.84384790	0.73061901	0.40304350	-1.36445839	0.76995773	0.67249589	-1.36445839	0.40195324	-1.36445839	0.96893410	-1.36445839	0.41022229
PS(16:0/22:5)-H	3.550677	-0.317593	-0.317593	-0.317593	-0.317593	-0.317593	-0.317593	-0.317593	-0.317593	-0.317593	-0.317593	-0.317593	3.058498	-0.317593	-0.317593	-0.317593	-0.317593	-0.317593	2.283430	-0.317593	-0.317593	-0.317593	-0.317593	-0.317593	-0.317593	-0.317593	-0.317593	-0.317593	-0.317593	-0.317593	-0.317593
PS(18:0/14:0)-H	0.26884904	0.65440663	0.11490076	-0.07524274	0.09585507	-0.46665511	-0.13085636	0.28216153	0.11424936	0.10442042	1.04002910	-1.21130915	-2.16402762	-0.31281271	0.36951885	-0.60980995	0.09706968	-1.09583049	0.58910080	2.20918648	-0.93489250	0.38369990	3.06819000	-0.75497398	-0.70300636	-0.13860078	0.58826302	0.30552600	0.22871972	-1.66904834	-0.24708025
PS(18:0/16:1)-H	0.875335798	0.977973762	-0.511717406	-1.146826761	0.264844597	-0.115242558	-0.905469167	2.804288933	0.648799958	0.141864978	-0.008774466	0.349665660	-1.103870211	-0.982968393	-0.371099669	-0.155363496	0.019670861	-0.988294644	-0.706543362	0.005428852	1.583069477	-0.951848521	0.353443933	2.867303501	-0.479813891	-0.262107071	-0.214469906	-0.303984096	-1.021779533	-0.540461758	-0.121055403
PS(18:0/18:0)-H	0.881777057	0.676905241	0.133946053	-0.981277894	-0.072509564	-2.042362142	-0.037497998	2.010282566	2.062466722	-0.656573379	1.182279212	0.206511503	-1.590340451	-0.838754976	0.325920290	0.256646278	1.714212292	-0.433572005	-0.342935350	-0.049407217	-1.716875113	-0.400482886	0.859610583	1.131983051	-0.178161992	-0.617276903	0.303088530	-0.743752324	0.004862262	-0.684923600	-0.363787845
PS(18:0/18:1)-H	1.04163391	0.71975432	-0.08234037	-1.42332599	-0.18927523	-0.52352929	0.29837228	2.70282772	1.83968244	-0.19480580	0.01263210	0.71021940	-1.48645065	-0.40272835	0.58034074	0.18446285	0.88491450	-1.39546306	-0.45028198	-0.03762447	-0.15605189	-0.79451513	0.74565944	1.77670331	-0.29827614	-0.80029150	-0.14859150	-1.09680361	-1.54151827	-0.58696026	0.11163049
PS(18:0/18:2)-H	-0.1126247	1.2551738	0.7956243	-0.7823519	2.1907253	-0.0945414	1.5221520	1.7134735	0.6150756	1.9469306	0.3363555	0.2053974	-0.5054757	-0.5476700	-0.2148665	0.1690080	0.2764964	-1.1949282	-0.8365973	-0.6102006	0.6872415	-0.2899564	-0.1266960	0.2348890	-0.6877084	-0.9921642	0.1547777	-1.7699623	-1.6364544	-1.1731742	-0.5279482
PS(18:0/18:3)-H	-0.155028781	0.202323184	0.374042214	-0.481310531	1.238762983	0.607754542	0.668997426	0.281353368	0.206323606	0.994678651	0.514260682	-0.020192117	-0.214647840	0.457969798	0.272605945	-4.625871256	-0.267900053	-0.954271861	-0.445232182	0.590708613	0.517662178	-0.004731516	0.947694382	-0.797318615	0.400028559	0.294348524	0.134166669	-0.516985552	-0.446862391	0.017196821	0.209474550
PS(18:0/20:0)-H	0.94799842	0.75464898	0.43173033	-2.16288044	0.08118008	-0.15005868	0.59787530	0.75155993	-2.16288044	0.37337469	0.69110837	0.42503565	-2.16288044	0.24846451	0.87067354	-2.16288044	0.98726182	0.25189299	0.45460256	0.27649018	0.14699612	0.19938306	0.39391740	0.16730496	0.07612495	0.14952669	0.56592199	-2.16288044	0.19747355	0.40604891	0.51786589
PS(18:0/20:2)-H	-0.1796053	-0.1796053	-0.1796053	-0.1796053	-0.1796053	-0.1796053	-0.1796053	-0.1796053	-0.1796053	-0.1796053	-0.1796053	-0.1796053	-0.1796053	-0.1796053	-0.1796053	-0.1796053	-0.1796053	-0.1796053	-0.1796053	-0.1796053	-0.1796053	-0.1796053	-0.1796053	5.3881591	-0.1796053	-0.1796053	-0.1796053	-0.1796053	-0.1796053	-0.1796053	-0.1796053
PS(18:0/20:5)-H	1.03327254	0.58834081	-2.08850716	-0.50181293	-0.35800743	-0.13958670	0.34415284	0.58800334	1.26494445	0.54676453	0.31440301	1.05473226	-2.08850716	-2.08850716	0.47777100	0.42940270	0.61243315	0.34116983	0.12455790	0.16972777	0.04227014	0.54610439	0.68386338	0.25168103	0.63505615	0.06604366	-2.08850716	0.46799110	-2.08850716	0.31220092	0.54705594
PS(18:1/16:1)-H	0.44429598	-0.89037590	-2.28823023	-0.38002080	-0.78032753	-0.98778594	-0.41835140	0.53608208	1.77460300	-0.22974259	0.73690833	0.43939378	-2.30326804	-0.49106776	1.05181802	0.02216457	1.50422672	0.06293707	0.73745163	0.40942198	-0.16118846	0.79251953	1.74923925	1.02021717	-1.34081880	-0.31598885	0.74082657	-0.31277292	-0.59616669	-0.59493719	0.06893744
PS(18:1/18:1)-H	-0.95415935	-0.08422618	-0.31318079	0.22066729	0.40472237	0.05292919	0.76966281	-2.63305784	-0.54246930	0.26810936	0.82179313	0.54673131	-0.24160197	0.43047617	1.22299134	-1.84142224	0.17857314	0.60599978	0.53961867	0.59906016	-0.27333578	0.62047527	0.59223832	-3.39667330	-0.16771021	0.35619933	0.82186519	0.47234488	0.45756579	0.18475882	0.28105461
PS(18:1/18:2)-H	1.06261285	1.29104804	-0.85927517	-1.42116245	0.01336896	-0.07853660	1.55614696	0.43890944	1.18896889	0.71998651	-0.02566570	0.04151700	-1.57219160	0.25022713	1.31204048	1.21394902	0.89080624	-1.31948272	-0.53527617	-0.85604514	-0.21379668	0.14598275	1.79636529	0.35763250	-0.37898837	-0.25175101	-0.36344094	-1.28231134	-1.35155819	-1.83609236	0.06601237
PS(18:1/18:3)-H	1.87884102	0.72447027	1.08520704	-0.98057697	0.69950732	0.53170875	2.08239008	-0.98473562	-0.22681324	0.51211618	0.47662932	0.76261087	-1.32267748	0.40462602	0.86205587	0.98061028	-0.07748620	-1.45684523	-0.78142083	0.03138473	0.08761890	-1.65585112	0.91748626	0.29904533	-1.23852126	0.35504257	-0.02111173	-1.39976010	-1.57231144	-0.46249835	-0.51074120
PS(18:1/20:1)-H	0.98594241	0.42012641	-1.89953832	-1.80012109	-0.47311705	0.56740311	1.05863945	0.62278159	-0.32970224	0.49208497	-0.68472015	1.54596048	-0.48620310	1.48672533	1.97499164	0.08625173	0.79481878	-0.33747878	-0.96124206	-0.62931940	-0.64024526	0.39720707	-0.40264917	-0.93668980	-0.32552352	0.51721409	-0.62802797	-0.97164775	-1.60135382	0.84691883	1.31051360
PS(18:1/20:2)-H	0.478597336	-1.582143410	-0.538199614	-0.849297428	-0.284666135	1.305432480	1.422272953	1.400678636	1.143790870	0.248671811	0.286804587	0.121938371	-2.123313414	0.801713868	0.910038273	1.232989814	-1.091278699	-0.007019562	-0.476352826	-0.444376671	-0.316568049	0.409456379	0.952154496	-2.120088323	-0.090012271	-0.984054626	-0.771103024	-0.744421205	-0.126705514	1.370532560	0.464528338
PS(18:1/20:3)-H	1.62611263	1.26483937	0.04715151	-1.11577903	-0.43529940	-0.75687393	0.29725722	1.66631432	1.50916811	0.56432610	1.56033156	-0.10526234	-1.38314000	0.19356243	1.10323930	1.02335550	0.77881712	0.37057208	-0.47426167	-1.15584020	-1.28513691	-0.05815940	-1.67340237	-0.39955504	0.38916428	0.09908921	-0.36989152	-1.09561002	-1.72260481	-0.48846717	0.02598310
PS(18:1/20:4)-H	1.93950061	1.38941222	-1.94778809	-1.73642471	-0.52944250	-0.86315366	0.25836836	1.47718618	0.80369916	0.21849939	-0.25426180	-0.05637651	-1.74517152	-0.73306792	-0.02880356	0.57840752	0.47056676	-1.24078179	0.44215631	0.47397324	-0.30763532	-0.92478894	1.75045380	0.60247787	0.36565794	0.50000322	0.18078128	-0.04954175	-1.07077248	-0.82435968	0.86122639
PS(18:1/20:5)-H	-0.2583069	-0.2583069	-0.2583069	-0.2583069	-0.2583069	-0.2583069	-0.2583069	-0.2583069	-0.2583069	-0.2583069	-0.2583069	-0.2583069	-0.2583069	3.6812317	-0.2583069	-0.2583069	-0.2583069	-0.2583069	-0.2583069	-0.2583069	-0.2583069	-0.2583069	-0.2583069	-0.2583069	-0.2583069	-0.2583069	-0.2583069	-0.2583069	3.8096695	-0.2583069	-0.2583069
PS(18:1/22:4)-H	1.807333988	1.786509610	-0.981714074	-1.754299665	-0.655546157	0.280283206	0.426530553	0.875995091	0.249826477	0.004626085	-1.701428333	1.111606532	-1.344649655	1.398271185	1.198924334	-0.054584191	0.080225051	0.035692845	-0.743548667	0.117661640	0.299766176	0.195783301	-1.835080802	0.920748208	1.046009610	-0.877905868	-0.760428356	0.081353391	-1.112227983	0.088385848	-0.184119384
PS(18:1/22:5)-H	0.81875570	-0.19462835	-1.19798828	-2.19684694	-0.05064343	0.80649326	-1.03072974	1.87576812	-0.21744456	0.87372839	-1.37245522	0.36300883	-0.87972878	-0.17265224	0.74840347	-1.06938283	-0.46879150	-0.19113763	0.41956343	-0.50723625	2.45331971	0.75395597	-0.27350521	1.54073935	-0.71480675	-0.31883711	0.03252976	-0.29143904	-0.97422208	0.88904267	0.54716731
PS(18:1/22:6)-H	0.65017201	0.37228615	-1.56958616	-1.10690899	0.93536379	-0.19041743	0.18914290	1.94978725	1.24660567	0.03765199	-0.49683888	0.26699010	-1.43411039	-0.52424034	0.34502784	0.64639654	-0.44830766	-1.92156372	-0.10895475	-0.12171951	1.22769648	-0.02817720	1.63443630	1.80086860	-1.05370780	-0.64469644	-0.01416836	0.22258538	-1.22797332	-1.22023285	0.58659282
PS(18:2/16:1)-H	-0.38449901	0.56236314	0.88861417	-0.02970753	0.81550669	-0.45520294	1.37609502	-0.86240148	0.94371075	-0.90248880	0.35558367	1.00525000	-1.96572074	1.27727792	1.15145210	0.88169526	-0.50902045	-0.13367819	0.70368640	-0.83113920	-1.23548382	1.61979390	1.06314646	0.32005646	-1.48888454	-0.66208566	0.01694137	-1.96598224	0.01715281	-0.47558389	-1.09644762
PS(18:2/18:2)-H	-0.44107668	0.86778298	0.48189501	-1.05658474	0.71737241	0.17587837	1.37043047	-1.40674530	1.09942411	1.07386359	-0.14786282	0.36869450	-0.85326001	0.42135696	1.54882048	0.57499053	0.08358438	-0.57800982	-0.34702985	-0.29712173	0.61827186	0.46296950	1.33112005	0.57169716	-1.42128388	-0.82840009	-0.23020918	-2.20441931	-0.81184700	-2.14834840	1.00404644
PS(18:2/18:3)-H	-1.0645456	0.7287869	-1.0645456	-1.0645456	-1.0645456	-1.0645456	1.0385446	-1.0645456	1.3639205	1.0493679	0.9266035	1.3042654	0.3767437	-1.0645456	1.1193073	0.8757025	-1.0645456	0.6978931	0.6704382	0.8865488	-1.0645456	-1.0645456	0.8556392	0.7784940	0.6769536	-1.0645456	-1.0645456	0.5376063	1.0168231	-1.0645456	-1.0645456
PS(18:2/20:1)-H	-0.5676759	1.1182362	-0.5676759	-0.5676759	-0.5676759	2.0532351	1.4154717	2.1091855	-0.5676759	-0.5676759	-0.5676759	1.3787965	-0.5676759	-0.5676759	2.2159870	-0.5676759	-0.5676759	-0.5676759	-0.5676759	-0.5676759	-0.5676759	-0.5676759	-0.5676759	-0.5676759	-0.5676759	1.2531714	-0.5676759	-0.5676759	-0.5676759	1.5124632	-0.5676759
PS(18:2/20:2)-H	1.2612537	-1.3742955	-0.8602498	-1.6687034	-1.2627457	0.4516086	-0.3290326	1.4660548	-0.3573112	0.9702909	-0.3705848	-0.2723336	-2.1836522	-0.8693375	0.8795058	1.4813942	1.2950283	0.3294866	0.6411110	-1.6402597	1.0131218	-0.4268168	1.3046827	0.4019948	0.4900990	-0.1118465	-0.3470408	-0.4938150	-0.3400087	0.6186500	0.3037514
PS(18:2/20:3)-H	1.25802873	0.56557613	-1.48692024	-1.14216109	-0.71067960	0.09085120	0.22866072	1.27454591	1.02926309	0.67954801	0.01808515	-0.12817851	-2.15878734	-1.07972228	0.69321976	1.11839447	0.89750716	-2.24853945	-0.11875951	-0.30793340	0.24381866	-0.51055957	1.78040534	0.82902586	0.47821909	0.80464229	-0.39340529	-0.10403700	-0.98504690	-0.99589128	0.38082988
PS(18:2/20:4)-H	2.2252460	-0.8409975	-0.8409975	-0.8409975	-0.8409975	0.5177738	-0.8409975	1.1320530	1.1157916	0.5594258	-0.8409975	-0.8409975	0.7383471	0.8735844	-0.8409975	-0.8409975	-0.8409975	-0.8409975	-0.8409975	1.2874576	0.3497074	-0.8409975	-0.8409975	0.8544659	0.7601807	-0.8409975	1.3356670	-0.8409975	1.7699094	0.7773484	-0.8409975
PS(18:2/22:4)-H	1.1702370	-1.0455705	-1.0455705	0.9557865	-1.0455705	-1.0455705	0.1927498	1.0438725	1.0809514	0.8895612	-1.0455705	-1.0455705	-1.0455705	-1.0455705	1.2287090	-1.0455705	0.8433117	-1.0455705	0.5933415	1.0473064	-1.0455705	1.1652819	0.3567331	1.1121147	0.4343968	-1.0455705	0.9429680	0.2396586	-1.0455705	1.3410076	-1.0455705
PS(18:2/22:5)-H	5.3881591	-0.1796053	-0.1796053	-0.1796053	-0.1796053	-0.1796053	-0.1796053	-0.1796053	-0.1796053	-0.1796053	-0.1796053	-0.1796053	-0.1796053	-0.1796053	-0.1796053	-0.1796053	-0.1796053	-0.1796053	-0.1796053	-0.1796053	-0.1796053	-0.1796053	-0.1796053	-0.1796053	-0.1796053	-0.1796053	-0.1796053	-0.1796053	-0.1796053	-0.1796053	-0.1796053
PS(18:2/22:6)-H	-0.5137976	1.9264522	1.9045738	1.2381445	-0.5137976	-0.5137976	-0.5137976	-0.5137976	-0.5137976	-0.5137976	-0.5137976	-0.5137976	-0.5137976	-0.5137976	-0.5137976	1.7462204	-0.5137976	-0.5137976	-0.5137976	-0.5137976	1.1703349	-0.5137976	-0.5137976	-0.5137976	1.4899296	-0.5137976	2.8554872	-0.5137976	-0.5137976	-0.5137976	-0.5137976
PS(20:0/16:1)-H	1.27233046	1.13611670	-0.75313823	-1.89542924	0.46259016	-0.07474758	0.52784654	2.10474069	-0.32371919	-0.14952209	-0.52094153	0.79869456	-1.07284563	-0.35873182	0.26187263	-1.19546220	-0.14742878	-1.97993729	-0.50703381	0.53064825	1.47018428	-0.31348877	0.25397061	1.23748487	0.37473775	0.39625355	-0.36185330	-1.30322065	-1.28176081	-0.03105054	1.44284043
PS(20:0/18:1)-H	-2.112375414	0.100556324	0.312491979	0.386413544	-0.601876396	0.503627363	1.035903455	0.783784215	0.026439026	-0.523190553	0.474902773	0.376964574	-0.853605092	0.857761992	0.310308507	-0.740835338	-0.823084491	0.523638255	0.890171099	0.810457342	0.366467966	0.291479000	0.521599273	-2.080103674	-2.894958993	1.178078807	0.059656415	-0.855445056	0.086788032	0.008357428	1.579627638
PS(20:0/18:2)-H	0.01550722	1.43847362	0.82695679	-0.74111918	2.13039128	0.63019740	0.78557803	0.72469224	0.34905106	1.53241441	0.04831971	0.56964221	-0.37614639	0.72453990	1.11653149	0.06994819	-0.42614360	-1.11471337	-0.62025192	-0.18462407	-1.23330111	0.55532221	-0.10498326	0.25936475	-0.58951361	-0.74891376	0.12624494	-2.71075030	-1.64959194	-0.99799956	-0.40512339
PS(20:0/18:3)-H	-0.5779299	-0.5779299	1.4641025	1.6224011	-0.5779299	-0.5779299	1.9470614	-0.5779299	1.6530890	-0.5779299	-0.5779299	-0.5779299	-0.5779299	-0.5779299	-0.5779299	-0.5779299	-0.5779299	-0.5779299	-0.5779299	-0.5779299	-0.5779299	-0.5779299	1.3720193	1.8042674	1.7112207	-0.5779299	-0.5779299	-0.5779299	-0.5779299	1.7182270	-0.5779299
PS(20:0/20:1)-H	-0.92646717	0.63353313	-1.09710790	-1.55327977	0.43509652	1.08496679	1.04860468	1.26445004	-0.66846975	-0.77243794	-0.13015055	0.48369660	-1.47593112	1.53705611	1.91428948	-0.10060801	0.50789110	-1.57625234	-0.67294794	0.36880789	0.34184722	0.81937634	0.20667886	-0.15264359	-0.44030035	-0.07231475	-1.95110384	1.44162965	-1.05622126	0.34175416	0.21655770
PS(20:0/20:2)-H	1.23936243	0.13712255	1.70815298	-2.64497117	1.02785677	0.43192816	1.18937129	-0.16356965	0.47237520	1.60520242	-1.06033540	1.36978439	-0.26469300	0.79363562	-0.48443757	-0.05394933	-0.54799630	-0.63477856	-0.35807757	0.31061528	0.65742319	0.01542940	-0.46909385	-0.81848563	-0.21473707	-2.44389478	0.04986932	-0.24509401	-0.85788708	0.19520400	0.05866799
PS(20:0/20:3)-H	1.93310298	0.32435475	1.41155168	0.69037730	-0.84180885	-0.52974478	0.57405020	0.97139960	-0.54258468	0.68490188	-0.93054013	-0.80951353	-2.27178950	-0.28648366	0.96709775	-0.86331416	0.07782887	-1.54935456	0.09086504	-0.15705239	0.88043614	1.27463744	0.74733725	1.63137525	0.16090659	0.50558149	-0.34649355	-1.09540510	-0.96234105	-1.11305313	-0.62632513
PS(20:0/20:4)-H	1.54741057	1.00085422	-0.86631744	-0.71958647	-0.37602847	-0.07556216	1.27382785	2.47057727	-0.47244337	-0.29986115	-0.93884606	-0.31478777	-1.02230868	-0.85638331	0.27416659	-0.51036352	-1.32441267	-1.49327862	0.89603048	1.11449250	-0.46587204	-0.88767060	-0.65067844	1.96250740	0.88146628	-0.08433329	0.96194896	-0.34053950	-0.54736398	-0.62110489	0.48446030
PS(20:0/20:5)-H	-0.4221963	-0.4221963	-0.4221963	-0.4221963	-0.4221963	-0.4221963	-0.4221963	-0.4221963	-0.4221963	-0.4221963	-0.4221963	2.3070322	1.5657856	-0.4221963	-0.4221963	-0.4221963	2.6493727	-0.4221963	-0.4221963	-0.4221963	-0.4221963	-0.4221963	2.7971601	-0.4221963	-0.4221963	-0.4221963	-0.4221963	1.6577530	-0.4221963	-0.4221963	-0.4221963
PS(20:0/22:4)-H	1.09336855	0.84945794	-0.97151461	-2.16964632	-0.20102903	-0.48292284	1.42432542	1.77642560	-0.23873956	0.50636624	-1.17088738	1.42569931	-1.06882127	1.68580546	0.80820349	-1.67721184	-0.78511725	-0.52535379	0.58310808	-0.39301355	0.74165158	0.82498159	-0.44547051	0.46092568	0.44637330	0.45323918	-0.90256504	-0.87271488	-0.68831688	-0.56320230	0.07659565
PS(20:0/22:5)-H	0.77071814	1.06847679	-0.31413772	-0.83602324	-0.01809865	0.88227034	-1.18972508	1.35052419	-0.75054232	1.72625641	-1.19567369	0.59523113	0.12491435	-0.53965846	0.53442094	-0.48325974	0.88951211	-1.74369667	0.81093473	-1.22720887	1.23354404	0.13484401	-2.10163818	1.39852684	-0.09677125	-0.55034167	-0.25195048	-0.34639195	-1.21036905	0.15031669	1.18499631
SM(14:0)+H	1.38835178	1.05357534	-1.55785387	-1.81354249	-0.92188921	0.73262873	0.71622344	1.32985886	-0.40215164	0.90872491	-1.26764655	1.02007052	-1.41843604	0.60365864	0.51778777	1.05135775	-0.37395585	0.42045327	-0.71648015	-0.26227349	0.99541862	-0.12889962	-1.20014936	1.67135978	-0.09248976	0.04718213	-0.73696590	-0.63444108	-1.67492264	0.45648390	0.28896223
SM(16:0)+H	1.20453579	-0.62192068	-1.06011362	-1.11483656	-0.23300791	1.57388255	0.75430782	0.75428235	-0.67087136	-0.43692911	-0.74666761	-0.01794721	-1.39928005	1.33387402	0.84463746	0.95921132	-1.73744918	0.49952811	0.12486883	-0.54263699	1.49455593	0.73505865	-0.60331347	2.18568585	-0.64939602	-0.07404506	-0.77556542	0.21040456	-1.59092525	-0.63543189	0.23550415
SM(18:0)+H	0.865275392	-1.306108945	-0.711212562	1.493660609	0.258821174	-0.334239432	1.426411653	0.051497229	-1.105735555	-1.254347229	0.886653673	0.462866803	-1.688023076	0.553212290	0.787652800	0.215080103	-2.225561512	0.885768583	0.714521590	0.852102949	-1.886741245	1.304843645	-0.099310538	-0.005721301	-0.835657932	-0.201049878	0.632383384	0.988795946	0.275715041	-0.629976305	-0.371577353
SM(18:1)+H	0.268807127	0.152423866	-0.386036199	-0.230737340	0.418889217	-1.666309194	1.663513261	0.643372580	-0.034153797	-0.649142119	0.354927030	0.028866578	-1.633474375	-0.151708010	0.907759495	0.654631325	-0.794375605	1.149673402	0.679993395	-0.428259846	-3.237902967	0.588787694	0.492088959	0.795811128	-0.300204954	-0.154147140	1.765415454	0.250751477	0.005113032	-1.214095286	0.059721811
SM(20:0)+H	-0.83654039	0.52189733	1.12991477	-0.44683410	1.41361867	0.55279787	1.72999014	0.63398052	-0.26086262	1.51321695	-0.49700598	1.20814740	-0.23401200	1.10482778	0.89955691	-0.14734593	-1.01564158	-1.88285735	-1.14255832	0.58587948	-0.62413704	-0.39019500	0.11819604	1.28728682	-1.18805159	-1.31131738	0.03305767	-1.55169719	-0.94858647	-0.74846618	0.49374075
SM(20:1)+H	-0.44413016	0.64761116	0.79581509	-0.21671372	1.41032182	0.74125414	1.65217620	0.93762077	-0.49438625	1.34368110	-0.64344390	0.90627188	-0.26642753	0.97611083	0.72221946	-0.01002476	-1.21222253	-2.08928529	-1.00195181	0.41324539	-0.56619038	-0.51159062	-0.14850926	1.92565668	-0.79532396	-1.20154010	0.02527946	-1.56395130	-1.13911081	-0.62743605	0.43497447
SM(22:0)+H	-0.07012003	0.08379216	-0.75552128	-1.47845940	-0.47993925	0.88090112	1.56706410	0.97965247	-0.65267207	0.48051012	-0.85964042	1.60479390	-1.05189686	1.52755577	1.86029124	-0.22880588	-0.52830462	-1.66214859	-1.05754275	0.19537724	-0.29554639	0.30867029	0.12943021	0.91234366	-0.87385954	-0.80343312	-0.55351724	-1.02087417	-0.64025824	0.78988050	1.69227706
SM(22:1)+H	-0.32796374	0.49559068	0.06283309	-1.08395074	0.10610099	0.51308406	1.79448517	1.17962228	-0.29624026	1.03321413	-1.02415390	1.51205206	-0.95810272	1.30076452	1.29049538	-0.01605908	-0.90621025	-1.99999341	-0.78591005	0.37511744	-0.90586698	-0.01336956	-0.02186760	1.85605847	-0.79735837	-1.34792681	-0.04018321	-0.94232955	-0.82858928	-0.17711711	0.95377437
SM(24:0)+H	0.21774580	0.01339683	-0.88173495	-1.56201753	-0.57646834	0.83090333	1.55707551	1.09413033	-0.75736794	0.06322380	-0.94200434	1.44107001	-0.70640602	1.88267301	1.91600574	-0.03282898	-0.26010039	-1.38523672	-1.02639662	-0.48253163	-0.25579792	0.30389909	-0.47262248	0.83818582	-0.54705139	-0.53937405	-0.78567983	-0.74072604	-0.93238792	1.11002512	1.61839871
SM(24:1)+H	-0.13303224	0.37981453	-0.18864594	-1.21697362	-0.48187284	0.31102606	1.69549187	1.13191740	-0.57872121	0.28825316	-0.92566896	1.95779925	-1.01238180	1.82803102	1.48023735	0.15364478	-0.69585065	-1.31469066	-0.81851791	-0.06517607	-0.92073494	0.05376996	-1.16190700	1.17437816	-0.67884103	-1.27582443	-0.04894855	-0.85803208	-0.31649579	0.76601543	1.47193675
SM(26:0)+H	0.47305256	0.15050554	-1.00731911	-1.46145305	-0.63193316	0.94948228	1.53689122	1.27947046	-0.76744463	0.08596943	-1.22968838	1.15884196	-0.76131048	1.83596988	1.79032346	0.05870986	-0.04502595	-1.36951420	-0.95283633	-0.49284712	-0.64869155	0.52513778	-0.33148813	0.75295317	-0.47935493	-0.06933894	-0.89867047	-0.87677354	-1.05866936	0.87417380	1.61087793
SM(26:1)+H	0.02526955	0.32465832	-0.42235378	-1.35796035	-0.30646394	0.59745784	1.73015239	0.95536806	-0.87462973	0.24062735	-1.09446698	1.74415821	-0.90204109	1.85099437	1.71957926	-0.09902024	-0.71158462	-1.21153308	-0.76469662	-0.23978468	-0.42832756	0.12006393	-1.00640626	1.30120383	-0.63072204	-1.34546632	-0.16240033	-0.64641495	-0.63186404	0.80160493	1.42499863
TAG(40:0/FA14:0)+NH4	-0.1796053	-0.1796053	-0.1796053	-0.1796053	-0.1796053	-0.1796053	-0.1796053	-0.1796053	-0.1796053	-0.1796053	-0.1796053	-0.1796053	-0.1796053	-0.1796053	-0.1796053	-0.1796053	-0.1796053	-0.1796053	-0.1796053	-0.1796053	-0.1796053	-0.1796053	-0.1796053	5.3881591	-0.1796053	-0.1796053	-0.1796053	-0.1796053	-0.1796053	-0.1796053	-0.1796053
TAG(40:0/FA16:0)+NH4	-0.1796053	-0.1796053	-0.1796053	-0.1796053	-0.1796053	-0.1796053	-0.1796053	-0.1796053	-0.1796053	-0.1796053	-0.1796053	-0.1796053	-0.1796053	-0.1796053	-0.1796053	-0.1796053	-0.1796053	-0.1796053	-0.1796053	-0.1796053	-0.1796053	-0.1796053	-0.1796053	5.3881591	-0.1796053	-0.1796053	-0.1796053	-0.1796053	-0.1796053	-0.1796053	-0.1796053
TAG(42:0/FA16:0)+NH4	-0.1796053	-0.1796053	-0.1796053	-0.1796053	-0.1796053	-0.1796053	-0.1796053	-0.1796053	-0.1796053	-0.1796053	-0.1796053	-0.1796053	-0.1796053	-0.1796053	-0.1796053	-0.1796053	-0.1796053	-0.1796053	-0.1796053	-0.1796053	-0.1796053	-0.1796053	-0.1796053	5.3881591	-0.1796053	-0.1796053	-0.1796053	-0.1796053	-0.1796053	-0.1796053	-0.1796053
TAG(42:1/FA14:0)+NH4	-0.1796053	-0.1796053	-0.1796053	-0.1796053	-0.1796053	-0.1796053	-0.1796053	-0.1796053	-0.1796053	-0.1796053	-0.1796053	-0.1796053	-0.1796053	-0.1796053	-0.1796053	-0.1796053	-0.1796053	-0.1796053	-0.1796053	-0.1796053	-0.1796053	-0.1796053	-0.1796053	5.3881591	-0.1796053	-0.1796053	-0.1796053	-0.1796053	-0.1796053	-0.1796053	-0.1796053
TAG(42:1/FA16:0)+NH4	-0.1796053	-0.1796053	-0.1796053	-0.1796053	-0.1796053	-0.1796053	-0.1796053	-0.1796053	-0.1796053	-0.1796053	-0.1796053	-0.1796053	-0.1796053	-0.1796053	-0.1796053	-0.1796053	-0.1796053	-0.1796053	-0.1796053	-0.1796053	-0.1796053	-0.1796053	-0.1796053	5.3881591	-0.1796053	-0.1796053	-0.1796053	-0.1796053	-0.1796053	-0.1796053	-0.1796053
TAG(42:1/FA16:1)+NH4	-0.1796053	-0.1796053	-0.1796053	-0.1796053	-0.1796053	-0.1796053	-0.1796053	-0.1796053	-0.1796053	-0.1796053	-0.1796053	-0.1796053	-0.1796053	-0.1796053	-0.1796053	-0.1796053	-0.1796053	-0.1796053	-0.1796053	-0.1796053	-0.1796053	-0.1796053	-0.1796053	5.3881591	-0.1796053	-0.1796053	-0.1796053	-0.1796053	-0.1796053	-0.1796053	-0.1796053
TAG(42:1/FA18:1)+NH4	-0.1796053	-0.1796053	-0.1796053	-0.1796053	-0.1796053	-0.1796053	-0.1796053	-0.1796053	-0.1796053	-0.1796053	-0.1796053	-0.1796053	-0.1796053	-0.1796053	-0.1796053	-0.1796053	-0.1796053	-0.1796053	-0.1796053	-0.1796053	-0.1796053	-0.1796053	-0.1796053	5.3881591	-0.1796053	-0.1796053	-0.1796053	-0.1796053	-0.1796053	-0.1796053	-0.1796053
TAG(42:2/FA18:2)+NH4	8.275818e-02	1.026475e+00	-9.359989e-01	-4.531241e-01	-2.425367e+00	-2.395704e-01	-8.704996e-01	-9.857529e-02	1.005619e+00	1.902022e-01	1.229337e+00	7.255503e-01	1.923002e-01	4.408070e-01	1.342513e+00	-2.350061e+00	9.953373e-01	1.149775e+00	5.497005e-05	-7.098588e-01	8.947308e-01	1.004478e+00	4.867130e-01	9.190240e-02	-1.403464e+00	4.610249e-02	-1.649874e+00	-3.807014e-01	1.545751e-01	-3.499660e-01	8.078303e-01
TAG(44:0/FA16:0)+NH4	-0.1796053	-0.1796053	-0.1796053	-0.1796053	-0.1796053	-0.1796053	-0.1796053	-0.1796053	-0.1796053	-0.1796053	-0.1796053	-0.1796053	-0.1796053	-0.1796053	-0.1796053	-0.1796053	-0.1796053	-0.1796053	-0.1796053	-0.1796053	-0.1796053	-0.1796053	-0.1796053	5.3881591	-0.1796053	-0.1796053	-0.1796053	-0.1796053	-0.1796053	-0.1796053	-0.1796053
TAG(44:0/FA18:0)+NH4	-0.1796053	-0.1796053	-0.1796053	-0.1796053	-0.1796053	-0.1796053	-0.1796053	-0.1796053	-0.1796053	-0.1796053	-0.1796053	-0.1796053	-0.1796053	-0.1796053	-0.1796053	-0.1796053	-0.1796053	-0.1796053	-0.1796053	-0.1796053	-0.1796053	-0.1796053	-0.1796053	5.3881591	-0.1796053	-0.1796053	-0.1796053	-0.1796053	-0.1796053	-0.1796053	-0.1796053
TAG(44:1/FA14:0)+NH4	-0.1796053	-0.1796053	-0.1796053	-0.1796053	-0.1796053	-0.1796053	-0.1796053	-0.1796053	-0.1796053	-0.1796053	-0.1796053	-0.1796053	-0.1796053	-0.1796053	-0.1796053	-0.1796053	-0.1796053	-0.1796053	-0.1796053	-0.1796053	-0.1796053	-0.1796053	-0.1796053	5.3881591	-0.1796053	-0.1796053	-0.1796053	-0.1796053	-0.1796053	-0.1796053	-0.1796053
TAG(44:1/FA16:0)+NH4	0.03530921	0.50408555	-0.67353786	-1.37985999	-0.31912117	0.40569366	1.93765475	-0.53504347	1.16905309	-0.61530073	0.22978089	0.67131038	0.32511703	-0.68813077	0.44805877	-0.08631266	0.23769914	0.86449771	0.06327686	-2.88203623	0.79588081	-0.25331381	0.94935607	1.81727230	-0.24528969	-1.75872760	0.05891109	-0.51845298	-0.28563050	-1.25056926	0.97836942
TAG(44:1/FA16:1)+NH4	-0.1796053	-0.1796053	-0.1796053	-0.1796053	-0.1796053	-0.1796053	-0.1796053	-0.1796053	-0.1796053	-0.1796053	-0.1796053	-0.1796053	-0.1796053	-0.1796053	-0.1796053	-0.1796053	-0.1796053	-0.1796053	-0.1796053	-0.1796053	-0.1796053	-0.1796053	-0.1796053	5.3881591	-0.1796053	-0.1796053	-0.1796053	-0.1796053	-0.1796053	-0.1796053	-0.1796053
TAG(44:1/FA18:1)+NH4	0.11759861	0.67283871	-0.63852325	-1.67031039	-1.88464244	0.07587801	0.53388429	-1.26761536	0.93129357	0.06099542	1.00745322	0.58841492	0.58136879	-0.58854303	0.18587548	-0.53005359	1.47577393	0.84898681	0.29650770	-1.19020511	1.44905343	0.25056818	0.84648314	0.75621588	0.17655938	-0.82491873	-1.48506410	-0.38235193	0.42605946	-2.17322585	1.35364484
TAG(44:2/FA14:0)+NH4	-0.1796053	-0.1796053	-0.1796053	-0.1796053	-0.1796053	-0.1796053	-0.1796053	-0.1796053	-0.1796053	-0.1796053	-0.1796053	-0.1796053	-0.1796053	-0.1796053	-0.1796053	-0.1796053	-0.1796053	-0.1796053	-0.1796053	-0.1796053	-0.1796053	-0.1796053	-0.1796053	5.3881591	-0.1796053	-0.1796053	-0.1796053	-0.1796053	-0.1796053	-0.1796053	-0.1796053
TAG(44:2/FA16:0)+NH4	0.29558938	0.72427481	-1.31305554	-0.70354226	-0.71294802	0.55224403	1.41668390	-0.29047169	0.99356008	-0.53568451	-0.83405633	0.27476559	0.32309229	0.02109993	1.15774376	-1.70637196	1.21806220	-0.12937314	0.22457713	-2.54477446	-0.08952194	-0.42560606	1.63668798	1.11211181	0.27686685	-0.89999879	0.30109087	0.73972126	-1.28310493	-1.02673254	1.22707030
TAG(44:2/FA16:1)+NH4	-0.1796053	-0.1796053	-0.1796053	-0.1796053	-0.1796053	-0.1796053	-0.1796053	-0.1796053	-0.1796053	-0.1796053	-0.1796053	-0.1796053	-0.1796053	-0.1796053	-0.1796053	-0.1796053	-0.1796053	-0.1796053	-0.1796053	-0.1796053	-0.1796053	-0.1796053	-0.1796053	5.3881591	-0.1796053	-0.1796053	-0.1796053	-0.1796053	-0.1796053	-0.1796053	-0.1796053
TAG(44:2/FA18:1)+NH4	-0.4554948311	0.8675640329	0.4182171518	-1.5638333396	-1.6254960992	-0.6562327376	0.4745260291	-3.4274832317	0.7600885014	-0.8466527458	0.9967506745	0.9075845820	-0.2810255760	-0.3099010101	1.3961829901	-0.3863682656	0.8159883996	1.2350482877	0.3271916552	-0.2036067004	1.0811635300	0.0241605619	-0.2454805011	0.0007752749	0.3956948993	-0.3065914237	-0.7649167589	0.1730935262	0.5038975869	-0.3796316058	1.0747871429
TAG(44:2/FA18:2)+NH4	0.22885778	1.31147335	0.31021573	-1.56376161	-1.56407999	0.66329000	1.46862182	-1.33000998	0.47080986	0.31901136	0.14169499	-0.57516189	0.71516006	-0.18083975	0.80593025	-1.80122806	0.22161750	1.01053974	-0.52652868	-1.64629528	0.60123796	-0.78352421	0.66502310	0.73838193	0.73147023	-1.12106911	-0.06210962	1.07430293	-1.20240120	-0.77658939	1.65596020
TAG(44:3/FA18:2)+NH4	0.35205046	1.20769464	0.25614673	-1.34880389	-1.58579977	-0.05259817	0.41982654	-3.60857217	0.52525639	-1.16305307	0.63275697	0.64209458	-0.30633468	0.37799400	1.32629938	-0.94032152	1.07956400	0.66248716	0.47718804	-0.51894939	0.16458038	-0.89903445	0.05058729	1.01052619	-0.61930110	-0.11458443	0.66321541	0.67904774	-0.02437876	0.21986934	0.43454617
TAG(45:0/FA14:0)+NH4	-0.1796053	-0.1796053	-0.1796053	-0.1796053	-0.1796053	-0.1796053	-0.1796053	-0.1796053	-0.1796053	-0.1796053	-0.1796053	-0.1796053	-0.1796053	-0.1796053	-0.1796053	-0.1796053	-0.1796053	-0.1796053	-0.1796053	-0.1796053	-0.1796053	-0.1796053	-0.1796053	5.3881591	-0.1796053	-0.1796053	-0.1796053	-0.1796053	-0.1796053	-0.1796053	-0.1796053
TAG(45:0/FA16:0)+NH4	-0.1796053	-0.1796053	-0.1796053	-0.1796053	-0.1796053	-0.1796053	-0.1796053	-0.1796053	-0.1796053	-0.1796053	-0.1796053	-0.1796053	-0.1796053	-0.1796053	-0.1796053	-0.1796053	-0.1796053	-0.1796053	-0.1796053	-0.1796053	-0.1796053	-0.1796053	-0.1796053	5.3881591	-0.1796053	-0.1796053	-0.1796053	-0.1796053	-0.1796053	-0.1796053	-0.1796053
TAG(45:1/FA16:0)+NH4	-0.1796053	-0.1796053	-0.1796053	-0.1796053	-0.1796053	-0.1796053	-0.1796053	-0.1796053	-0.1796053	-0.1796053	-0.1796053	-0.1796053	-0.1796053	-0.1796053	-0.1796053	-0.1796053	-0.1796053	-0.1796053	-0.1796053	-0.1796053	-0.1796053	-0.1796053	-0.1796053	5.3881591	-0.1796053	-0.1796053	-0.1796053	-0.1796053	-0.1796053	-0.1796053	-0.1796053
TAG(45:1/FA18:1)+NH4	-0.1796053	-0.1796053	-0.1796053	-0.1796053	-0.1796053	-0.1796053	-0.1796053	-0.1796053	-0.1796053	-0.1796053	-0.1796053	-0.1796053	-0.1796053	-0.1796053	-0.1796053	-0.1796053	-0.1796053	-0.1796053	-0.1796053	-0.1796053	-0.1796053	-0.1796053	-0.1796053	5.3881591	-0.1796053	-0.1796053	-0.1796053	-0.1796053	-0.1796053	-0.1796053	-0.1796053
TAG(46:0/FA14:0)+NH4	-0.1796053	-0.1796053	-0.1796053	-0.1796053	-0.1796053	-0.1796053	-0.1796053	-0.1796053	-0.1796053	-0.1796053	-0.1796053	-0.1796053	-0.1796053	-0.1796053	-0.1796053	-0.1796053	-0.1796053	-0.1796053	-0.1796053	-0.1796053	-0.1796053	-0.1796053	-0.1796053	5.3881591	-0.1796053	-0.1796053	-0.1796053	-0.1796053	-0.1796053	-0.1796053	-0.1796053
TAG(46:0/FA18:0)+NH4	-0.1796053	-0.1796053	-0.1796053	-0.1796053	-0.1796053	-0.1796053	-0.1796053	-0.1796053	-0.1796053	-0.1796053	-0.1796053	-0.1796053	-0.1796053	-0.1796053	-0.1796053	-0.1796053	-0.1796053	-0.1796053	-0.1796053	-0.1796053	-0.1796053	-0.1796053	-0.1796053	5.3881591	-0.1796053	-0.1796053	-0.1796053	-0.1796053	-0.1796053	-0.1796053	-0.1796053
TAG(46:1/FA14:0)+NH4	-0.1796053	-0.1796053	-0.1796053	-0.1796053	-0.1796053	-0.1796053	-0.1796053	-0.1796053	-0.1796053	-0.1796053	-0.1796053	-0.1796053	-0.1796053	-0.1796053	-0.1796053	-0.1796053	-0.1796053	-0.1796053	-0.1796053	-0.1796053	-0.1796053	-0.1796053	-0.1796053	5.3881591	-0.1796053	-0.1796053	-0.1796053	-0.1796053	-0.1796053	-0.1796053	-0.1796053
TAG(46:1/FA16:0)+NH4	0.361970410	1.473688461	-1.072370743	-1.264329952	0.005664044	0.011875511	-0.100418706	-0.251114813	1.475300300	0.882668620	1.171342749	0.181678515	0.967819782	-0.983093098	-0.015879396	-1.228550891	0.329303637	-0.014055381	-0.176388609	-0.657046253	2.635028061	-0.646563875	-0.933796379	-0.070928637	-0.774919534	1.091192290	-1.142695884	-1.342589181	0.708686854	-1.472042540	0.850564637
TAG(46:1/FA16:1)+NH4	-0.1796053	-0.1796053	-0.1796053	-0.1796053	-0.1796053	-0.1796053	-0.1796053	-0.1796053	-0.1796053	-0.1796053	-0.1796053	-0.1796053	-0.1796053	-0.1796053	-0.1796053	-0.1796053	-0.1796053	-0.1796053	-0.1796053	-0.1796053	-0.1796053	-0.1796053	-0.1796053	5.3881591	-0.1796053	-0.1796053	-0.1796053	-0.1796053	-0.1796053	-0.1796053	-0.1796053
TAG(46:1/FA18:0)+NH4	0.68196173	1.45075579	0.35178464	-2.89360472	0.09686648	0.52699304	0.83421985	0.93203015	0.78121205	0.90676033	-1.46855652	-1.23155424	0.18516454	-0.55280698	-0.44327469	0.13482680	-0.52040793	0.47203674	0.24780302	-0.68566504	0.65563186	-0.42606037	0.99792729	1.79473789	-1.12098176	-0.40726134	-0.23284271	-0.17442503	0.40896994	-1.88513850	0.58289772
TAG(46:1/FA18:1)+NH4	-1.61371428	1.09571020	-0.46472562	-0.64858844	-0.51875953	-0.07498960	0.41501853	0.27514538	1.11704245	0.26222614	0.85494164	0.76416398	-0.46943875	-0.60958405	-1.07557939	-0.52817293	1.59812333	0.69640609	0.96818814	-2.88373491	1.02739987	-0.01682588	0.10240400	1.55926191	-0.11612653	-0.97426815	-0.56904906	-0.60783694	0.62770867	-1.21831640	1.02597013
TAG(46:2/FA14:0)+NH4	-0.04934977	0.28985307	-0.35579983	-1.57508686	-2.60016978	-0.58117728	-0.89605143	0.47141359	2.15461233	-0.58515018	0.77132168	-0.88854240	1.09397078	-0.21853624	0.81040058	-0.90436023	0.73793889	1.05588388	0.21526356	0.12668867	0.62276109	0.86336281	-0.86160347	0.42646138	1.25008059	-0.03450361	-0.17152454	0.41657678	-0.02563574	-2.07023367	0.51113535
TAG(46:2/FA16:0)+NH4	-0.44574166	0.86835877	0.40662091	-0.33583463	-0.83124670	-0.05768353	-0.53712141	-1.34861948	0.92474253	0.39388910	0.85117557	1.07210023	1.91209547	0.04141622	1.31581776	-3.69166658	-0.56268464	0.50091725	0.03413314	0.43986699	0.07782497	0.11471423	-0.07377784	-0.57436345	0.57834286	-0.67139896	0.24320925	0.96106834	-0.38086847	-0.99030285	-0.23498341
TAG(46:2/FA16:1)+NH4	0.16014917	1.18773884	0.07162836	-1.27682168	-1.72141344	-1.17903388	0.99744012	-1.64167362	2.48481091	-0.29555867	0.46496867	0.63121539	0.79159185	0.53107666	0.73564243	0.35709990	0.55150385	-0.11572277	-0.21334387	-1.87445187	0.53103305	0.57117292	-1.26670845	1.23519482	-0.80047320	-0.58606393	-0.07421478	0.72782031	-0.15058209	-1.09752114	0.26349612
TAG(46:2/FA18:1)+NH4	0.19330589	1.26152823	-0.13111069	-1.90737007	-1.86412563	1.12033673	1.37064574	-0.73209127	0.68026088	0.01329129	0.30122286	0.29659404	-0.23416186	-0.87708531	0.94524157	-0.07370692	0.22090795	0.71055184	0.29543692	-1.91030978	0.60495579	-0.58663458	0.36704951	2.15818068	-0.47118608	-0.55473977	-0.61875790	-0.51617379	0.11325905	-1.53790714	1.36259182
TAG(46:2/FA18:2)+NH4	0.4304294324	-0.2340624277	-1.9255190800	-0.8807397193	-1.7886851308	0.1463116975	-0.1246315869	-1.5569567176	1.2233899042	-0.6647049869	1.0214079104	0.6769588148	1.9618219297	-1.3462847438	0.8547948608	-2.0601045503	0.5582042387	0.4390116281	0.1478089960	-0.3403571920	1.6317593536	0.4814984875	0.0923528966	0.2722214510	-0.1026263481	0.2685068115	0.7857409697	0.3386013775	0.0004895868	-0.8811122658	0.5744744023
TAG(46:3/FA14:0)+NH4	-0.1796053	-0.1796053	-0.1796053	-0.1796053	-0.1796053	-0.1796053	-0.1796053	-0.1796053	-0.1796053	-0.1796053	-0.1796053	-0.1796053	-0.1796053	-0.1796053	-0.1796053	-0.1796053	-0.1796053	-0.1796053	-0.1796053	-0.1796053	-0.1796053	-0.1796053	-0.1796053	5.3881591	-0.1796053	-0.1796053	-0.1796053	-0.1796053	-0.1796053	-0.1796053	-0.1796053
TAG(46:3/FA16:0)+NH4	-0.1796053	-0.1796053	-0.1796053	-0.1796053	-0.1796053	-0.1796053	-0.1796053	-0.1796053	-0.1796053	-0.1796053	-0.1796053	-0.1796053	-0.1796053	-0.1796053	-0.1796053	-0.1796053	-0.1796053	-0.1796053	-0.1796053	-0.1796053	-0.1796053	-0.1796053	-0.1796053	5.3881591	-0.1796053	-0.1796053	-0.1796053	-0.1796053	-0.1796053	-0.1796053	-0.1796053
TAG(46:3/FA16:1)+NH4	-0.1796053	-0.1796053	-0.1796053	-0.1796053	-0.1796053	-0.1796053	-0.1796053	-0.1796053	-0.1796053	-0.1796053	-0.1796053	-0.1796053	-0.1796053	-0.1796053	-0.1796053	-0.1796053	-0.1796053	-0.1796053	-0.1796053	-0.1796053	-0.1796053	-0.1796053	-0.1796053	5.3881591	-0.1796053	-0.1796053	-0.1796053	-0.1796053	-0.1796053	-0.1796053	-0.1796053
TAG(46:3/FA18:1)+NH4	0.336296120	-0.008333425	-0.735326474	-1.570498586	-0.945574026	1.365133207	1.100757136	-0.850830703	0.465098992	0.633375970	-0.500236215	0.378997818	0.918897354	0.120662025	1.681576726	-1.550224341	0.449979631	0.138109337	-0.512875951	-1.512522003	0.890550946	-1.306761648	1.224092987	0.988207280	-1.989763795	-0.647255500	0.256858766	0.890988258	-0.266217929	-0.689406944	1.246244988
TAG(46:3/FA18:2)+NH4	-0.14427897	0.49964572	-1.36480884	-1.92344719	-0.14813702	1.69903991	1.22814717	-2.14610558	1.45102100	-0.19305907	-0.36971864	0.58696414	1.08640401	-0.71053531	1.41569433	-0.68909355	-0.06872801	0.46427848	0.44992583	-1.26338642	0.19474854	-0.46428209	0.65745091	0.97273879	-0.98975030	-0.44589925	0.63364871	0.13519020	0.21921681	-1.56128445	0.78840014
TAG(46:3/FA18:3)+NH4	-0.1796053	-0.1796053	-0.1796053	-0.1796053	-0.1796053	-0.1796053	-0.1796053	-0.1796053	-0.1796053	-0.1796053	-0.1796053	-0.1796053	-0.1796053	-0.1796053	-0.1796053	-0.1796053	-0.1796053	-0.1796053	-0.1796053	-0.1796053	-0.1796053	-0.1796053	-0.1796053	5.3881591	-0.1796053	-0.1796053	-0.1796053	-0.1796053	-0.1796053	-0.1796053	-0.1796053
TAG(46:4/FA18:2)+NH4	-0.26971283	0.50812801	-0.68381545	-1.33281622	-0.77063041	1.45895522	1.95662323	-0.72973249	-0.15495021	-0.75244555	-0.59778892	0.83592379	1.56283001	-0.37870793	1.40473981	-1.42775597	-0.20483298	0.07595386	-0.85902474	-1.60296689	0.03132032	-0.48674796	1.04269034	0.92188730	-0.19644336	-0.29217372	0.67127405	0.86535725	-1.46644157	-0.72930097	1.60060498
TAG(47:0/FA14:0)+NH4	-0.1796053	-0.1796053	-0.1796053	-0.1796053	-0.1796053	-0.1796053	-0.1796053	-0.1796053	-0.1796053	-0.1796053	-0.1796053	-0.1796053	-0.1796053	-0.1796053	-0.1796053	-0.1796053	-0.1796053	-0.1796053	-0.1796053	-0.1796053	-0.1796053	-0.1796053	-0.1796053	5.3881591	-0.1796053	-0.1796053	-0.1796053	-0.1796053	-0.1796053	-0.1796053	-0.1796053
TAG(47:0/FA16:0)+NH4	-0.1796053	-0.1796053	-0.1796053	-0.1796053	-0.1796053	-0.1796053	-0.1796053	-0.1796053	-0.1796053	-0.1796053	-0.1796053	-0.1796053	-0.1796053	-0.1796053	-0.1796053	-0.1796053	-0.1796053	-0.1796053	-0.1796053	-0.1796053	-0.1796053	-0.1796053	-0.1796053	5.3881591	-0.1796053	-0.1796053	-0.1796053	-0.1796053	-0.1796053	-0.1796053	-0.1796053
TAG(47:0/FA17:0)+NH4	-0.1796053	-0.1796053	-0.1796053	-0.1796053	-0.1796053	-0.1796053	-0.1796053	-0.1796053	-0.1796053	-0.1796053	-0.1796053	-0.1796053	-0.1796053	-0.1796053	-0.1796053	-0.1796053	-0.1796053	-0.1796053	-0.1796053	-0.1796053	-0.1796053	-0.1796053	-0.1796053	5.3881591	-0.1796053	-0.1796053	-0.1796053	-0.1796053	-0.1796053	-0.1796053	-0.1796053
TAG(47:1/FA14:0)+NH4	-0.1796053	-0.1796053	-0.1796053	-0.1796053	-0.1796053	-0.1796053	-0.1796053	-0.1796053	-0.1796053	-0.1796053	-0.1796053	-0.1796053	-0.1796053	-0.1796053	-0.1796053	-0.1796053	-0.1796053	-0.1796053	-0.1796053	-0.1796053	-0.1796053	-0.1796053	-0.1796053	5.3881591	-0.1796053	-0.1796053	-0.1796053	-0.1796053	-0.1796053	-0.1796053	-0.1796053
TAG(47:1/FA16:0)+NH4	-0.1796053	-0.1796053	-0.1796053	-0.1796053	-0.1796053	-0.1796053	-0.1796053	-0.1796053	-0.1796053	-0.1796053	-0.1796053	-0.1796053	-0.1796053	-0.1796053	-0.1796053	-0.1796053	-0.1796053	-0.1796053	-0.1796053	-0.1796053	-0.1796053	-0.1796053	-0.1796053	5.3881591	-0.1796053	-0.1796053	-0.1796053	-0.1796053	-0.1796053	-0.1796053	-0.1796053
TAG(47:1/FA16:1)+NH4	-0.1796053	-0.1796053	-0.1796053	-0.1796053	-0.1796053	-0.1796053	-0.1796053	-0.1796053	-0.1796053	-0.1796053	-0.1796053	-0.1796053	-0.1796053	-0.1796053	-0.1796053	-0.1796053	-0.1796053	-0.1796053	-0.1796053	-0.1796053	-0.1796053	-0.1796053	-0.1796053	5.3881591	-0.1796053	-0.1796053	-0.1796053	-0.1796053	-0.1796053	-0.1796053	-0.1796053
TAG(47:1/FA17:0)+NH4	-0.1796053	-0.1796053	-0.1796053	-0.1796053	-0.1796053	-0.1796053	-0.1796053	-0.1796053	-0.1796053	-0.1796053	-0.1796053	-0.1796053	-0.1796053	-0.1796053	-0.1796053	-0.1796053	-0.1796053	-0.1796053	-0.1796053	-0.1796053	-0.1796053	-0.1796053	-0.1796053	5.3881591	-0.1796053	-0.1796053	-0.1796053	-0.1796053	-0.1796053	-0.1796053	-0.1796053
TAG(47:1/FA18:1)+NH4	-0.11654947	1.18981971	-1.37833916	-1.92753302	-0.77215353	-0.36674491	1.62266209	0.73453656	0.05330081	-0.06894536	-1.16435593	0.76028520	0.83706843	0.01303000	1.59078880	0.51124989	0.23898297	-0.82282042	-0.51962118	-1.41491880	0.87381853	-0.40517571	1.31482699	-0.10782394	-1.59396263	-0.11818623	-1.27172803	0.40450925	-0.40177273	0.52497841	1.78077342
TAG(47:2/FA14:0)+NH4	-0.1796053	-0.1796053	-0.1796053	-0.1796053	-0.1796053	-0.1796053	-0.1796053	-0.1796053	-0.1796053	-0.1796053	-0.1796053	-0.1796053	-0.1796053	-0.1796053	-0.1796053	-0.1796053	-0.1796053	-0.1796053	-0.1796053	-0.1796053	-0.1796053	-0.1796053	-0.1796053	5.3881591	-0.1796053	-0.1796053	-0.1796053	-0.1796053	-0.1796053	-0.1796053	-0.1796053
TAG(47:2/FA16:1)+NH4	-0.1796053	-0.1796053	-0.1796053	-0.1796053	-0.1796053	-0.1796053	-0.1796053	-0.1796053	-0.1796053	-0.1796053	-0.1796053	-0.1796053	-0.1796053	-0.1796053	-0.1796053	-0.1796053	-0.1796053	-0.1796053	-0.1796053	-0.1796053	-0.1796053	-0.1796053	-0.1796053	5.3881591	-0.1796053	-0.1796053	-0.1796053	-0.1796053	-0.1796053	-0.1796053	-0.1796053
TAG(47:2/FA18:1)+NH4	-0.14999768	-0.40993485	0.13205918	-0.75639706	-1.01738784	-0.48751111	1.31352522	-1.12218179	0.45689500	1.02795342	-0.07207434	-0.35515314	0.48138557	0.32650383	0.64326400	0.28169911	1.22964897	0.65026066	0.57338525	-1.21247845	0.47279270	0.36030316	1.51551551	0.22484457	-0.07314473	-0.34678002	-3.81154875	0.77654449	0.40968079	-0.92571279	-0.13595890
TAG(47:2/FA18:2)+NH4	-0.1796053	-0.1796053	-0.1796053	-0.1796053	-0.1796053	-0.1796053	-0.1796053	-0.1796053	-0.1796053	-0.1796053	-0.1796053	-0.1796053	-0.1796053	-0.1796053	-0.1796053	-0.1796053	-0.1796053	-0.1796053	-0.1796053	-0.1796053	-0.1796053	-0.1796053	-0.1796053	5.3881591	-0.1796053	-0.1796053	-0.1796053	-0.1796053	-0.1796053	-0.1796053	-0.1796053
TAG(48:0/FA14:0)+NH4	-0.1796053	-0.1796053	-0.1796053	-0.1796053	-0.1796053	-0.1796053	-0.1796053	-0.1796053	-0.1796053	-0.1796053	-0.1796053	-0.1796053	-0.1796053	-0.1796053	-0.1796053	-0.1796053	-0.1796053	-0.1796053	-0.1796053	-0.1796053	-0.1796053	-0.1796053	-0.1796053	5.3881591	-0.1796053	-0.1796053	-0.1796053	-0.1796053	-0.1796053	-0.1796053	-0.1796053
TAG(48:0/FA16:0)+NH4	0.89841159	0.65636145	-0.08341703	0.48342454	0.34642702	-1.43100814	-0.76229759	0.19319999	-0.58094701	-0.08908586	0.69220114	-0.67793111	0.15265884	0.10387677	-1.28293541	0.28651893	1.18290576	0.13717183	1.31636001	0.69136567	2.21146917	-2.24714272	0.83440382	0.07730811	-1.78435780	-0.15643152	0.16807828	1.47011111	-0.51710075	-0.88871556	-1.40088351
TAG(48:1/FA14:0)+NH4	0.88746949	0.71020062	-1.33255211	-0.84878830	-0.68482571	-0.20202484	-0.19351004	-1.44079825	0.66946727	-2.30886774	-0.13267312	1.25765306	1.67777206	-0.05075375	0.65518711	-0.49131411	0.28089582	-0.89841656	0.72048847	-1.13701766	2.36804643	-1.12829522	0.56961352	-0.37225686	-0.05119456	-0.67670254	0.26938358	0.90397397	0.69504285	-0.49266293	0.77746006
TAG(48:1/FA16:0)+NH4	0.60926341	1.04500476	-0.48990803	-0.64254235	0.11919181	-0.31266199	-0.05163888	-0.55633825	0.37336171	-0.04921707	-0.03107541	0.58511604	1.55147802	-0.30179418	0.92858226	-1.95583174	0.67423322	-0.79866400	0.79346947	0.38322325	2.86137550	-0.17091071	-1.58677537	-1.00828278	0.10181578	-2.33338561	0.18217979	0.32458578	-0.24043442	-0.51033635	0.50691634
TAG(48:1/FA16:1)+NH4	-0.3067924	0.9141820	-0.2604545	-0.2011926	-0.3873699	-0.6595168	0.2512129	-0.7480095	1.4357427	-0.4561508	-0.2795164	0.9464166	1.6525772	-1.1179415	0.1644505	-1.8874986	0.3508846	-1.0085541	1.6253704	-0.4980689	2.5953962	-0.6006738	0.3800032	-0.5702009	0.3687000	-1.6541067	0.8499975	-0.1745850	-0.9262187	-0.5473279	0.7492450
TAG(48:1/FA18:1)+NH4	0.636315739	0.237998968	0.248322279	-0.136490463	-0.476727656	-0.683240756	1.189509054	-3.289620429	1.357248760	0.257702547	0.004964039	1.163956035	1.325821183	-0.467647158	0.361828763	-0.896656915	0.637065716	-1.000778224	0.813551203	0.168038992	1.926511520	-0.630270433	-0.068172209	-1.406348507	-0.413873078	-0.767558139	-0.992080835	0.304463585	0.007415891	0.571314104	0.017436422
TAG(48:2/FA14:0)+NH4	0.38090130	0.46887830	-0.02125005	-0.97265441	-0.13064137	-0.33775003	0.11479615	-0.97058293	1.11451543	-0.60718076	0.64692239	1.22678269	2.79841443	-1.18119637	1.00312685	-2.27429584	0.52456648	0.27125927	-0.09214155	-1.01838727	0.99608450	0.11184837	-0.76849105	-0.30344288	-0.70115917	-0.81992323	0.98194566	1.21447294	-0.86900584	-1.06911239	0.28270039
TAG(48:2/FA16:0)+NH4	0.64121994	0.12615224	0.27639099	-0.03522621	0.43331157	-0.95697846	-0.79025584	-0.79217466	0.84763934	-0.44466605	0.78831665	0.97667681	2.61532835	-1.03193040	1.13559825	-0.81997380	0.34106081	-0.19968051	0.10245410	0.45648101	1.96221526	0.50173726	-0.76658065	-0.56133134	-0.45249783	-0.11104644	0.40285102	0.48503593	-1.71178150	-1.79327123	-1.62507462
TAG(48:2/FA16:1)+NH4	0.66961397	1.31669357	-0.46713778	-0.98314025	0.05108367	-1.37537191	0.93084835	-0.75202854	1.81527242	-2.30241358	-0.11860605	1.37435639	1.55316073	0.01058510	0.89450687	-1.23714956	0.72585547	-0.68048251	0.30561177	-1.63285382	1.60792964	0.30806901	-0.30319995	0.40969537	0.20585202	-0.27698602	-0.44391688	-0.83547835	-0.55445091	-0.23034478	0.01442655
TAG(48:2/FA18:0)+NH4	0.23496195	-2.42761202	-0.73059856	0.24900366	-0.17158262	0.55369473	0.79355929	-2.42761202	0.90010654	-0.46928429	-0.95328687	0.83600653	1.08832706	0.15104166	-2.42761202	0.12109651	0.77447519	0.53115596	0.37385186	1.12703540	0.58807381	0.18764667	0.08907955	0.12392061	0.62367006	-0.40351588	1.31148768	0.63791522	0.34908654	-0.74160302	-0.89248915
TAG(48:2/FA18:1)+NH4	-0.56111311	0.53298479	0.00824148	-0.56606254	-0.76600686	-0.47765073	0.59572128	-2.95390767	1.25363451	0.38070139	-0.05516733	0.85833942	1.84488575	-0.74284905	0.10766540	-2.31807239	0.29866630	-0.27339453	0.77302623	-0.30908902	1.90724398	0.10607305	-0.32545447	0.10262704	-0.19072176	-0.46905801	0.81107567	0.59178034	0.29731627	-1.03904282	0.57760743
TAG(48:2/FA18:2)+NH4	-0.18550995	-0.01171208	-0.33707126	-0.02772397	0.13767530	-0.75060632	0.37767608	-1.68929483	0.18885484	-0.38078635	0.19312057	1.30430171	2.42467866	0.20171410	1.08093128	-1.45395447	-0.04062913	-0.67637951	0.43530510	-1.01726240	1.22745626	0.31079828	-0.73930137	0.32225329	-0.18688841	-0.63013600	1.67831514	1.71813158	-0.57878215	-1.94114331	-0.95403066
TAG(48:3/FA14:0)+NH4	0.51200318	-0.02239714	-0.22558033	-0.74010917	-0.66695776	0.21542213	0.52723139	-0.09665423	0.64205755	-0.21839552	0.26817095	0.05712959	2.15390436	-0.21741993	1.17631663	-0.73962931	0.01708660	-0.87900396	0.18574230	-0.84849254	0.98278029	-3.54435991	0.69987505	-0.13080796	-0.02739471	-1.24076138	1.48577748	0.79285522	0.30239202	-0.94817926	0.52739836
TAG(48:3/FA16:0)+NH4	-0.30264456	0.93513052	-0.38090000	-0.71531360	0.41904383	-0.14826226	0.28773517	-3.67839912	0.48220479	-0.37926876	0.21097496	0.57417555	2.27742826	0.31014763	1.25478359	0.18862714	0.23019829	0.80254178	0.57559484	-1.52480152	0.87944835	-0.87864150	-0.40045552	-0.05146894	-0.22363204	-0.28323100	0.64793719	-1.09362570	-0.27652063	0.08473096	0.17646231
TAG(48:3/FA16:1)+NH4	0.32508082	0.70089410	-0.69526315	-0.13116688	-0.23672771	-0.29728209	1.03841453	-0.21833850	1.21641634	0.59345516	0.13039319	-0.30222621	1.81032748	-0.56317409	0.30813861	-1.86635215	0.36063356	0.12770149	0.57851179	-0.46907891	0.51933257	-0.24878862	-3.94989056	1.03051874	0.00740445	0.71219213	0.26378456	0.04026058	-0.10926877	-0.38317878	-0.29272370
TAG(48:3/FA18:1)+NH4	0.54097603	-0.22551337	-0.55127194	-1.19408055	-0.27853303	0.36869106	0.46808396	-0.48957252	0.74171913	-0.38547240	0.89307850	0.97406037	2.51660864	-2.54850679	0.80649458	-0.48028199	-0.80020275	0.39468165	0.24697652	-0.89511704	1.44346622	-0.93568996	-0.22212767	-0.05703055	-0.14010267	0.04129622	1.23060003	0.99617437	0.11151497	-1.82614299	-0.74477603
TAG(48:3/FA18:2)+NH4	-0.705183539	0.312400265	0.148187161	-0.481003673	-1.672511988	-0.209142892	0.079837556	-0.997580522	0.983042618	-0.961754371	0.091956488	0.296330194	3.029991473	-1.860028054	1.737011609	-1.339784990	-0.304983538	0.007747033	0.079885868	-0.599153982	1.148566862	-0.076229757	-1.084969176	0.558577483	0.230581003	0.290597472	1.203548538	0.796508360	-0.306173326	-0.517016213	0.120746039
TAG(48:3/FA18:3)+NH4	-0.076232704	0.836266410	0.095418972	-0.244046176	0.404550309	-1.339439276	-3.472243330	-0.008151802	1.068961386	0.420707357	0.577914595	-0.362607152	1.436358923	-1.274495850	0.626530335	-0.926456698	1.285466287	-0.297711409	0.144886844	-1.363192002	0.526039071	-0.111323435	0.547571373	-0.396762346	-0.838311322	-0.582710371	0.672401769	1.419473099	0.613165376	0.459729219	0.158242549
TAG(48:4/FA18:2)+NH4	0.04890478	0.40588702	0.26608902	-1.11636159	-0.58830480	0.11271631	0.57855725	-1.46256707	-0.67735911	-0.38932071	-0.20874288	1.13902085	2.68636535	-2.09621784	1.82519212	-1.43625364	-0.58976190	-0.48063483	-0.06075088	-0.30107459	0.74238229	0.17914817	-0.38636330	-0.05677169	-0.31167021	-0.22227974	1.53123205	1.49282527	-0.61422647	-0.33727146	0.32761223
TAG(48:4/FA18:3)+NH4	-0.8198880	0.8619662	-0.8198880	-0.8198880	-0.8198880	-0.8198880	-0.8198880	-0.8198880	-0.8198880	-0.8198880	1.0957274	1.4775939	1.5049080	-0.8198880	1.2287935	-0.8198880	1.1945441	1.2769952	0.7419912	-0.8198880	0.9378836	-0.8198880	-0.8198880	-0.8198880	-0.8198880	0.6895606	1.2579544	1.6648837	-0.8198880	0.8251826	-0.8198880
TAG(48:4/FA20:4)+NH4	0.27404441	0.58951377	0.64450169	-0.93066424	0.71345177	1.16507777	0.71013978	-0.89729151	0.93500861	-0.05162930	0.36852202	1.15576181	0.44378092	-0.97921997	-0.99527322	-0.33997848	0.77982099	-0.72535916	-0.03209298	-0.14946207	1.06814624	0.67415577	-0.80602346	-0.43508007	-0.40392828	-0.41412727	-1.04592410	0.52361681	-3.66718233	0.69446157	1.13323251
TAG(48:5/FA18:2)+NH4	-0.6142914	1.4462639	-0.6142914	-0.6142914	-0.6142914	1.3035983	-0.6142914	-0.6142914	-0.6142914	-0.6142914	-0.6142914	1.3784072	2.3038500	-0.6142914	-0.6142914	-0.6142914	-0.6142914	-0.6142914	-0.6142914	1.3789690	-0.6142914	-0.6142914	-0.6142914	-0.6142914	-0.6142914	-0.6142914	1.3154605	0.9336281	-0.6142914	1.3880620	2.0661717
TAG(48:5/FA18:3)+NH4	0.9819701	0.4672431	-1.5268127	0.7184717	-0.3399790	-1.5268127	0.9646526	-1.5268127	0.4162589	0.8359189	0.4985037	0.7589837	1.1412715	-0.1423039	0.8740057	0.3380615	-1.5268127	0.8895099	1.2375588	0.7063308	0.6137151	-1.5268127	-1.5268127	-0.1574118	-1.5268127	0.1831732	0.9511334	0.5498132	0.1859897	-0.4583689	-1.5268127
TAG(49:2/FA14:0)+NH4	-0.6647789	-0.6647789	-0.6647789	-0.6647789	1.3491118	-0.6647789	-0.6647789	-0.6647789	1.9583044	-0.6647789	-0.6647789	-0.6647789	1.8607517	-0.6647789	-0.6647789	-0.6647789	-0.6647789	1.5276098	-0.6647789	0.8764054	1.4610548	-0.6647789	-0.6647789	-0.6647789	-0.6647789	0.9121491	1.4052411	1.5819681	1.0277609	-0.6647789	-0.6647789
TAG(49:2/FA16:0)+NH4	1.03456241	0.60273202	-0.26129537	0.08729135	-0.14247591	-0.27609833	-3.03079174	-0.55334283	0.78601305	1.24879814	0.32888359	0.76761928	2.00359328	-0.17371688	0.04369175	0.05094493	0.50192156	-0.11195214	0.35225829	0.05864367	-0.82223700	0.17766287	-0.25031879	-0.50780065	-3.03079174	-0.59637346	0.53160935	0.69868311	0.11507785	-0.10394194	0.47115029
TAG(49:2/FA18:2)+NH4	-0.035494538	0.330790633	-0.129735441	0.138112208	0.252749725	-2.006757928	-2.006757928	-2.006757928	0.870823953	1.075767868	-0.026703838	0.562204655	1.663240797	0.611768497	1.349321410	0.022402861	0.393138610	0.002388537	-0.299805070	-2.006757928	0.408199915	-2.006757928	0.037517146	0.213252575	-0.172161100	-0.071095083	0.940681836	0.791097710	0.418953802	0.192358695	0.494013281
TAG(49:3/FA16:0)+NH4	-0.5636967	-0.5636967	-0.5636967	-0.5636967	1.2745423	-0.5636967	-0.5636967	-0.5636967	-0.5636967	-0.5636967	-0.5636967	1.3602599	2.5384658	-0.5636967	2.0543882	-0.5636967	-0.5636967	-0.5636967	-0.5636967	-0.5636967	1.3713408	-0.5636967	-0.5636967	-0.5636967	-0.5636967	1.0568964	-0.5636967	1.8543137	1.4548161	-0.5636967	-0.5636967
TAG(49:3/FA18:2)+NH4	0.22333287	0.08481375	0.41824903	-0.91243364	0.74649805	-0.65950035	0.00314136	0.33651411	0.73590758	0.33926330	0.55072561	-2.27316744	1.01460438	0.62688218	0.70063415	-2.27316744	-0.14304906	0.17942321	0.23243360	-2.27316744	0.74632841	-2.27316744	0.41108547	0.56888129	-0.32557671	0.68139488	0.98400098	0.64033932	0.64622231	-0.47313730	0.73569098
TAG(49:3/FA18:3)+NH4	-1.5561427	0.5829058	0.6670985	-0.1884761	0.6159646	-1.5561427	0.7042163	-1.5561427	0.4543732	0.2889659	0.1372780	1.0123227	1.0777579	-0.4465918	-0.1985442	0.6941191	1.0191572	-1.5561427	0.3360354	0.9228029	1.0204525	0.6951377	-1.5561427	-1.5561427	0.2617793	0.3495685	0.8874892	0.7895310	-1.5561427	-1.5561427	0.7657984
TAG(50:0/FA16:0)+NH4	1.11844576	-0.36403079	0.49568083	-1.02688562	0.76304730	0.15879071	-0.81585899	-0.51480949	0.06786573	-0.13161486	0.12726775	0.18220497	0.85295045	-0.45041671	1.56280910	0.56919872	-0.03306662	-2.15006980	1.42974392	-0.62876410	1.36055027	-1.98403296	0.18054833	-0.78858620	-0.49073045	-0.47886508	1.37635594	1.47706188	-0.18899065	-1.96011926	0.28431994
TAG(50:1/FA16:0)+NH4	0.3548445	0.2582664	0.1954499	-0.4472404	0.7371507	-1.4556342	-0.1431675	-0.4831147	0.4136802	-0.2938703	-0.2041378	0.2026999	2.0616527	-0.5385323	1.1770096	-0.4314696	0.1339900	-0.6633152	1.1014416	-0.0476413	2.6575042	-1.4500194	0.4427684	-1.0608380	-0.8562703	-1.5184472	0.9630341	1.1928089	-0.2979139	-1.5303795	-0.4703095
TAG(50:1/FA16:1)+NH4	0.80934366	-1.13660534	-0.92947520	-1.08434664	0.38167212	0.03156156	-0.74307082	-1.42540780	1.55085491	-0.75574393	-0.45780710	0.76863962	1.38119917	-0.56357830	1.01078785	-2.97488446	0.15204331	0.45341671	0.37508096	0.11530032	1.80655983	-0.48937486	0.98495439	-0.25932786	-0.37487909	-0.11544479	0.57774385	0.94728570	0.25278454	-0.85002562	0.56074331
TAG(50:1/FA18:0)+NH4	0.32789236	0.68858856	-0.02978053	0.06361473	0.23665292	-4.38255090	0.22865299	-1.76170578	0.53567941	-0.67857810	-0.74083081	0.89037331	1.22777530	0.63778191	0.66078359	-0.20482078	0.47642442	0.58538488	0.72901984	-0.46535318	0.58930702	-0.10363202	0.17293014	-0.19215370	0.47282565	0.14394520	-0.15410225	0.51841903	0.14134247	-0.19463260	-0.41925306
TAG(50:1/FA18:1)+NH4	1.32271712	0.40200079	-0.06932229	-0.82040497	0.93475412	-0.83107845	-0.47955717	0.07317825	0.53495762	-0.16319653	-0.41315331	0.84104364	1.25341793	-0.81495840	1.10446005	-1.19466303	-0.01093300	-0.28991386	0.91387995	0.50586617	2.63165331	-0.97713781	-0.08887654	-0.81024117	-1.05621852	-1.10927370	0.75454434	0.79701586	0.22934083	-2.35650899	-0.81339222
TAG(50:1/FA20:1)+NH4	1.24151447	0.55545508	1.10030948	-0.44223613	0.09185363	-1.61521914	0.43321125	0.65975276	-1.61521914	0.93350696	-1.61521914	0.83647027	-1.61521914	0.08686604	0.86576773	-1.61521914	1.30587357	-0.39702125	0.87350131	0.08073423	0.81995305	0.45635385	-0.27947579	-1.61521914	0.67668002	0.18173203	-0.46495081	0.75402179	0.13949293	0.79716752	-1.61521914
TAG(50:2/FA14:0)+NH4	0.40239432	0.40722948	0.47192954	-0.98943692	-0.02907855	0.21886070	1.32024645	-0.98664832	0.62360140	-0.19828114	0.51786290	1.06251238	2.85380474	-1.25541599	0.79750979	-2.07552676	-0.61569968	-0.67020946	-0.79541388	-0.45432625	1.15985278	-0.49243574	-1.46417788	-1.34807882	-0.10408282	-0.40660584	0.84592931	0.73384560	-0.31378268	0.10560180	0.67801951
TAG(50:2/FA16:0)+NH4	-0.22663077	-0.54040390	0.48351488	-0.45650268	0.65011894	-0.27231268	-0.08674123	-0.72801318	0.65581352	0.08396185	0.12751862	0.59910084	3.30938626	-0.60154853	1.08169096	-1.41389789	-0.45729827	-0.57497692	0.24403745	-0.14319130	1.34603786	-0.53952017	0.03590330	-1.25720021	-0.20490001	-1.28208956	1.47767524	1.30333979	-0.47669051	-1.56976527	-0.56641642
TAG(50:2/FA16:1)+NH4	0.28236864	0.80232931	0.04807083	-0.65341105	-0.33262704	-0.20602220	0.38432466	-0.91117074	1.32180271	-1.18410116	-0.02727478	0.42838108	2.86016141	0.04593065	1.50275852	-1.82719473	-0.56598796	-0.92820315	0.46088452	-0.20233644	2.12169463	-0.55537701	-0.14172064	-0.47705065	-0.29530292	-1.00445997	0.40510604	0.32912554	-0.95801006	-1.24529375	0.52260570
TAG(50:2/FA18:1)+NH4	0.10591261	0.30753005	-0.43105354	-0.49227931	-0.05609619	-0.57332353	-0.08741060	-0.85268747	0.41509055	-1.22369566	0.34594865	0.44990748	3.10563146	-0.65393026	1.36588559	-0.90935322	-0.40705080	-1.04701571	0.72476339	-0.39686879	2.11160333	-0.04812127	0.39559267	-0.67324446	-0.41581304	-1.89384508	0.74852710	1.01647697	-0.17382210	-1.07032093	0.31306210
TAG(50:2/FA18:2)+NH4	-0.48792945	-0.04184112	0.56765368	0.02059753	0.88140905	-1.03850888	-0.32432887	-0.86851994	0.61577723	0.10103963	0.69452106	0.46776253	3.20145374	-1.19499838	0.89670069	-1.22543245	-0.44153386	-0.34182961	0.24831836	-0.10555893	1.06868747	-0.46667157	-0.22052935	-1.18272602	-0.93218781	-1.38002256	1.73342434	1.30589024	-0.41608616	-0.84724551	-0.28728506
TAG(50:3/FA14:0)+NH4	-0.24109633	-0.47175062	0.14970461	-0.56827698	0.36273418	-0.57265009	-0.50373168	-1.18314980	0.71733656	0.18489549	-0.63585734	1.18416189	2.94605664	-0.61096392	1.59604812	-1.63520668	-0.08436175	-0.56575890	-0.42262914	-0.26028983	1.01173348	0.18591611	-0.20902636	0.09733296	-0.51543153	-0.69263141	1.70777591	1.67194678	-1.20404952	-0.67051797	-0.76826285
TAG(50:3/FA16:0)+NH4	-0.21974617	-0.18232343	0.41161271	-0.04744357	-0.07115863	-0.81732673	0.28121758	-0.95433670	0.78946596	-0.43925750	-0.02175555	0.62138149	3.19211352	-0.44788304	1.76798998	-1.77994337	-0.64813791	-0.75917161	0.54161711	-0.39539122	0.98356828	-0.67779680	-0.33262307	-1.16663778	-0.34719404	-0.30681277	1.65965393	1.22844665	-0.57084975	-0.31813629	-0.97314126
TAG(50:3/FA16:1)+NH4	0.05996786	-0.19891854	0.52016254	0.06075500	-0.22975060	-0.62700499	-0.02282208	-0.60262820	0.99289725	-1.33271563	-0.21201003	0.61221114	3.32992467	-1.18808733	1.44933939	-1.70230164	-0.37014686	-1.00758364	0.99291675	-0.58710719	0.67193937	-0.40517552	-0.27655721	-0.66691281	-0.41381422	0.43698124	1.16220470	1.33793122	-0.52643983	-0.66526305	-0.59199174
TAG(50:3/FA18:0)+NH4	0.46314420	0.67640781	0.01912810	0.13798810	-0.07422770	0.13517732	0.62054332	-0.40300424	1.38453152	-1.67073532	0.70868034	0.65153912	1.29510966	-1.67073532	1.35648650	-1.67073532	-1.67073532	0.14085993	0.91482770	0.25531439	0.37170072	0.42876577	0.02673011	-1.67073532	0.24707124	0.46791172	0.83463424	0.71672738	0.31909997	-1.67073532	-1.67073532
TAG(50:3/FA18:1)+NH4	-0.56655975	0.32317207	0.13461520	-0.36225559	0.18357502	-0.77222662	0.19939783	-1.52804725	1.02865547	-0.25464943	0.49671610	0.73853488	3.20441096	-0.81432772	0.98967827	-1.67891209	-0.35926214	-1.09041407	0.53898537	0.22215032	1.10753034	0.13526261	-0.57714681	-0.83674885	0.09440869	-0.75824989	1.09496076	1.33590812	-0.31940142	-0.53857445	-1.37118594
TAG(50:3/FA18:2)+NH4	-0.115303356	-0.469179181	0.181502113	0.040142572	-0.007846435	-0.297053758	-0.123768247	-0.963489894	1.093292311	-0.863102232	-0.247417403	0.594722490	3.522983537	-0.924536763	1.675113164	-1.621550323	-0.406298598	-0.382786902	0.578685224	-0.782968363	0.627866802	-0.145310668	-0.435878064	-0.575591455	-0.537538664	-0.095423939	1.505851228	1.179020950	-0.814597235	-0.840109759	-0.349429154
TAG(50:3/FA18:3)+NH4	-1.35357570	-1.72023767	-0.34252629	-0.46461899	0.17046209	-0.04056956	-0.03217605	-0.28867374	0.12933700	0.21182769	0.64387079	0.80691522	2.98674834	-0.16914917	0.77365747	-1.07699752	0.16827226	-0.84451681	0.81476756	-0.11457761	2.09504866	-1.39210467	0.24696087	-0.99389080	-0.42079544	-0.50853642	0.58541191	1.33802975	-0.97549124	-0.65653952	0.42366760
TAG(50:3/FA20:3)+NH4	0.12522447	0.33527692	-0.62688304	-0.61842225	-0.50295511	0.28214631	-0.02395702	-3.04485904	0.98683757	0.80498295	0.78178323	0.74357362	0.71380959	-0.16056716	0.47603286	0.47886192	-0.27107274	0.54089143	0.51504652	0.61588789	1.61248386	0.33124707	-0.07702970	0.31127195	0.03332690	-3.04485904	0.13117238	-0.13973658	0.30569469	-1.57728551	-0.03792493
TAG(50:4/FA14:0)+NH4	0.37148409	-0.33170359	0.27397394	0.08186357	-0.06639897	-0.39550320	-0.34241978	-0.20383763	0.64260332	-0.16081399	-0.07874295	0.48551051	3.26128257	-0.94880599	1.53565400	-2.09830953	-0.27414388	-0.78766130	0.37905779	-1.00989034	0.81010419	-0.49467901	-0.25300197	-0.56527137	-0.04542857	-0.78164344	1.62403081	1.48170953	-1.12268018	-0.62745224	-0.35888639
TAG(50:4/FA16:0)+NH4	1.05062473	0.46127715	0.34875729	-0.13284884	0.50853701	-0.33318793	0.13516583	-0.23719943	0.08295975	-0.23086881	-0.27716785	0.43824776	2.74656046	-1.16567706	1.24781989	-0.42599766	0.03964030	-0.36215259	-0.55221327	-1.02028338	1.28559085	-0.85928159	-1.94952118	-1.74162355	0.17211610	-1.19502250	1.60549629	1.37596095	-0.41638643	-0.56871781	-0.03060445
TAG(50:4/FA16:1)+NH4	-0.0958054988	0.0008638208	0.2300807925	0.2704874227	-0.1146365722	-1.0020298126	-0.4459380260	-1.0497438609	1.0949035211	-0.7035637879	-0.1368050893	0.3373903963	3.1278058179	-1.2393603487	1.5942027835	-0.8265172094	-0.3848380531	0.3694882050	0.7180886880	-0.5054640530	1.1293565231	-2.1903397527	-0.3466407704	-0.4544820402	-0.2320615768	0.0107312161	0.9522071614	1.3380563167	-0.8242338857	-0.0896399154	-0.5315624120
TAG(50:4/FA18:1)+NH4	0.6565629070	0.3614179033	0.3312422769	-0.0775162717	-0.0672433087	0.2548830570	0.4759839455	-2.6245026881	0.7913941749	-0.1471583393	0.5725212945	0.2194571148	2.0628029593	-2.6245026881	0.8440591730	-2.6245026881	-0.3499085558	0.1763379393	0.0766827726	-0.1146884970	0.7118469605	0.0615473033	0.3205148252	-0.8758466501	0.0972797843	0.2649361287	0.6734087115	0.5244814827	0.0827215247	0.0006774411	-0.0548899930
TAG(50:4/FA18:2)+NH4	-0.491456870	-0.688415910	0.004708859	0.098340159	0.109065217	-0.300949224	0.388424027	-0.823583654	0.251762750	-0.391094319	-0.098124135	0.843133659	3.046490181	-1.059365924	1.725007685	-1.860642093	-1.116265186	-0.123105177	0.405622214	-1.093603252	0.711232097	-0.030656037	0.089845139	-0.747801346	0.045790491	-0.112773964	1.616752429	1.654088306	-0.782856874	-0.427249865	-0.842319383
TAG(50:4/FA18:3)+NH4	0.33526918	-0.08550742	0.78924722	0.60934662	0.28083680	-2.34214719	-2.34214719	-0.49574929	-0.17294373	0.16227050	0.19964864	0.36565789	2.44097542	0.19378344	1.04828264	-2.34214719	0.24622320	-0.22027761	0.30417617	-0.59578186	1.04100674	0.02300184	0.04519326	-0.37920975	-0.02241482	-0.32500686	0.84769527	1.29733161	-0.33197180	0.03676345	-0.61140519
TAG(50:4/FA20:3)+NH4	1.06741960	0.92751177	0.02388856	-1.52598752	1.08776092	-1.52598752	0.51958446	-1.52598752	1.40146951	-1.52598752	-0.33814928	-0.26804824	0.29659367	-1.52598752	-1.52598752	0.34138723	1.04151255	0.73507560	0.54736560	0.15736646	0.94464645	0.32402306	0.44382787	0.64014106	0.15770936	-1.52598752	1.28457297	0.30576187	-1.52598752	0.08306727	0.48341183
TAG(50:4/FA20:4)+NH4	0.34915902	0.29287908	-0.92909885	-1.35940510	0.81655404	-0.18833030	1.18671426	0.24317282	0.98815231	-1.06465438	0.34791344	1.63163574	0.22331966	-0.56136352	0.15349941	-0.76849129	-0.43941294	-0.85933644	0.49998575	1.03146337	2.58732597	0.57072210	-0.41462905	-0.06584218	-0.36951333	-2.84791754	-0.66598966	-0.35364024	-0.38012865	-0.36474585	0.71000235
TAG(50:5/FA16:1)+NH4	-2.1413332	-0.2570370	-0.3834781	0.2710761	0.9008165	0.5991655	-2.1413332	0.5500562	0.8995671	0.2518896	-0.6698008	0.5629410	1.3982006	0.4425601	1.1835558	-2.1413332	0.6565156	0.8901380	0.6045242	0.1509830	0.5803693	-2.1413332	-0.1142492	0.1274871	0.1867124	-0.2252934	0.7048366	1.0372431	-0.6814383	-0.5218164	-0.5801918
TAG(50:5/FA18:1)+NH4	-0.28078161	0.81945356	0.91274026	-0.14350158	-0.23434757	0.03231212	0.79717608	-0.35195729	0.80092872	-2.17121426	0.64157463	1.10027013	1.05498661	-0.17566828	0.34238080	-2.17121426	-0.10144890	-0.70515992	0.34211249	1.11972661	1.44706348	-0.24100370	0.52774665	0.30309523	-0.42901689	-2.17121426	0.50079283	-0.02438335	0.60176475	-2.17121426	0.02800118
TAG(50:5/FA18:2)+NH4	0.59635706	-0.51024656	-1.28528099	-1.54930379	0.01300028	0.14604890	0.62031258	-0.23435011	0.83808876	-0.73569923	-0.27196775	1.06738656	3.03990400	-0.11190123	1.12328680	-0.59851018	-0.16989550	0.22387126	0.10012717	-1.91726567	-0.09790376	0.17145126	-0.42234883	-0.32378219	0.45789784	-1.54858999	1.41843276	1.38331077	-0.10830403	-0.50797824	-0.80614794
TAG(50:5/FA18:3)+NH4	-1.2152625	-0.6953544	0.2607073	0.3250020	0.1759212	0.1698508	0.1365536	0.2913215	0.7774185	0.2794645	-0.1413537	0.4975339	2.3541889	0.2150785	1.1094006	-1.9519314	0.3810138	-0.1781459	0.1253771	-3.5621612	0.9159005	-0.7372898	0.4784303	-0.7567813	-0.1366972	-0.2242452	0.6739254	0.6166795	-0.1356502	-0.2839673	0.2350724
TAG(50:5/FA20:4)+NH4	-0.33073192	0.06683332	0.78470449	-1.03830501	1.33026680	0.71855821	0.89174138	-0.28308451	0.97049655	-2.58309810	0.40602723	1.47770378	-0.62377919	-0.48879017	-0.17213173	-1.72650680	-0.20826715	0.01864410	0.13027405	0.15920374	1.26673902	-1.79937111	0.20741214	-0.35298137	1.09746069	-0.94128457	0.75793252	1.67282935	-0.27095146	-0.84276532	-0.29477897
TAG(50:5/FA20:5)+NH4	0.31417591	0.57482740	0.43044696	-0.05604301	-2.23475173	0.79866550	0.59610937	-0.59049890	0.99594709	0.20243452	0.45106982	0.68672797	0.66032066	0.90583247	-2.23475173	-2.23475173	0.22362518	-0.84924126	0.74912874	0.79844038	0.90022506	0.89674384	-0.30064852	0.19530076	0.45501455	0.15160929	0.22838228	-0.98109469	0.34042947	0.16107609	-2.23475173
TAG(50:6/FA20:4)+NH4	-0.125134125	0.219318411	-1.840157030	-0.053847503	0.649916833	0.413522091	0.726919164	-0.259253498	0.780875803	0.318614730	0.143588917	0.917407702	1.026833928	0.660327341	0.932678798	0.288359258	-1.840157030	-1.840157030	-1.840157030	0.059862095	1.413709219	1.037634933	0.256969390	-0.001567001	0.595625056	0.532874065	0.601127992	-1.840157030	-1.840157030	-0.408784856	0.313363441
TAG(51:1/FA16:0)+NH4	0.70727653	0.46968787	-3.81168733	-0.75931215	0.04243308	-0.31897041	-0.36520880	0.11725120	1.23655688	-0.58612842	0.58753916	-0.21593191	1.45216817	0.04452027	0.12546781	0.27835546	0.98715417	-0.65277224	0.27662866	0.25626480	0.73237347	-0.17143981	0.30757825	-0.59838135	-0.44344799	-0.87409912	1.03994465	1.32896141	0.18590439	-1.71405027	0.33536357
TAG(51:1/FA17:0)+NH4	-1.14181944	-1.53180943	1.07523236	-1.68478089	0.40263522	-1.79004941	1.53836824	-1.17723088	-0.45035796	0.88829722	-0.12499402	1.15154567	2.37201585	-1.00675441	-0.21196231	1.53563027	0.44134841	-0.09930534	0.60808169	-0.30319701	0.40861499	0.66042480	-0.13058735	-0.54911523	0.33629182	0.06078467	0.30978714	-0.10968702	0.20605248	-1.38365536	-0.29980479
TAG(51:1/FA18:0)+NH4	-0.1292745	1.0757452	-0.4633341	-0.1096807	-0.1067780	-0.7910909	-0.3927262	-0.1122197	-2.5691238	0.1785667	0.5158056	1.3817203	0.1755446	0.8994001	0.4398449	0.8817870	0.3642383	-2.5691238	0.6786398	0.9219245	-2.5691238	1.0039793	0.1006375	0.2760969	0.3654683	0.8697365	-0.2990072	0.2621755	-0.5104134	-0.1122062	0.3427915
TAG(51:1/FA18:1)+NH4	0.775197241	-0.028122476	0.913700680	-0.110978142	-0.066887295	0.141370224	0.508948064	0.077900950	0.538087987	0.490559224	1.250394247	1.011728151	0.830748475	0.903861543	0.501990447	-0.052067510	0.103692060	-0.259250279	-0.007724789	0.458163776	-0.116869887	1.161750586	0.110080785	-4.025185194	-1.769768604	-0.149319985	-0.887851612	-0.861206422	-0.682970223	-0.183235112	-0.576736908
TAG(51:2/FA16:0)+NH4	-0.66683654	0.32595298	0.10329682	0.31250776	-0.89497482	0.03966498	0.53775890	0.46965310	0.44280117	-2.85718776	-0.29874186	1.04878178	1.92200151	0.18243546	1.23782079	-2.85718776	0.05223610	-0.09950361	0.82257030	-0.89703162	0.66041601	0.53683625	0.13885669	-0.61860613	-0.19715375	-0.57913082	0.32275700	1.15878628	-0.45758940	-0.39270732	0.50151749
TAG(51:2/FA18:1)+NH4	-0.22690790	0.24207526	-0.60907908	-1.28467562	0.22243143	-1.43223399	-1.83776486	1.44037256	1.27992576	-0.07859316	-0.09381135	0.81780413	3.00343914	0.57489454	0.77486009	-0.83761874	0.18489657	-0.60481219	-1.31031154	-1.14947192	0.51875206	-0.12488819	0.02291907	-0.58921906	-0.72028639	-0.63199069	0.63234457	1.01502883	-0.25513930	0.14263971	0.91442026
TAG(51:2/FA18:2)+NH4	0.21000837	0.68622489	-0.03390316	-0.45228736	-0.23521590	0.96262742	0.38786458	-2.52770507	0.37746531	0.04080611	-0.43412524	0.33974511	1.81208681	-0.17560674	1.04255202	-0.39932272	-0.06942043	0.58667974	-2.52770507	-0.61986040	1.04613666	0.48627892	0.26216845	-0.49344155	0.41414572	0.28171983	1.04079779	0.50191772	0.06994263	-0.05286940	-2.52770507
TAG(51:3/FA16:1)+NH4	0.31904928	0.39104867	0.90577108	-0.11568124	-1.35535369	-1.35535369	0.96392171	0.85777392	1.23662810	-1.35535369	0.19909219	-1.35535369	1.02882530	-1.35535369	0.94064929	0.43049979	-1.35535369	0.67422443	-1.35535369	-1.35535369	1.11768191	0.98047122	-1.35535369	-1.35535369	0.05100818	0.66758980	0.72771019	0.88894791	0.43043330	0.73939930	0.11849258
TAG(51:3/FA17:0)+NH4	-0.4174843	-0.4174843	-0.4174843	-0.4174843	-0.4174843	-0.4174843	-0.4174843	-0.4174843	-0.4174843	-0.4174843	-0.4174843	1.9509465	3.1291362	-0.4174843	-0.4174843	-0.4174843	-0.4174843	-0.4174843	-0.4174843	-0.4174843	-0.4174843	-0.4174843	-0.4174843	1.4641130	-0.4174843	-0.4174843	2.6228036	1.6875922	-0.4174843	-0.4174843	-0.4174843
TAG(51:3/FA18:2)+NH4	0.13462114	-0.25751695	-0.80069242	-0.23961352	-0.72776027	0.07766014	-0.70094504	0.25121696	0.12114779	0.32254123	0.16257265	0.79478874	2.83956370	-0.92436621	1.52490797	-0.41641036	-0.37449556	-0.56636690	-0.14305887	0.16773506	0.88347296	0.44903555	0.30885673	-0.67091435	-2.56869121	0.08781837	1.47781530	1.09923677	-1.95286715	-0.27993757	-0.07935468
TAG(51:4/FA16:1)+NH4	-0.3756576	-0.3756576	-0.3756576	-0.3756576	-0.3756576	-0.3756576	-0.3756576	-0.3756576	-0.3756576	-0.3756576	-0.3756576	-0.3756576	2.5500517	-0.3756576	2.8802985	-0.3756576	-0.3756576	-0.3756576	-0.3756576	-0.3756576	1.9770347	-0.3756576	2.7353698	-0.3756576	-0.3756576	-0.3756576	-0.3756576	-0.3756576	-0.3756576	-0.3756576	-0.3756576
TAG(51:4/FA18:2)+NH4	-0.28248337	-0.95156956	-0.19312942	-1.40934027	-0.53670001	0.27557490	-1.40736322	-0.64233829	-0.06173835	-0.31961656	0.55410310	0.50102262	3.20286908	-0.65188382	1.25380790	-1.05819229	-0.46474217	-0.58058790	-0.81364211	-0.96393241	1.02061330	0.34615796	0.44601917	-0.28137617	-0.16208508	0.07019379	1.71602618	1.63927356	-0.63477715	-0.28925785	0.67909447
TAG(51:4/FA18:3)+NH4	-0.5239348	-0.5239348	-0.5239348	-0.5239348	-0.5239348	-0.5239348	-0.5239348	-0.5239348	-0.5239348	-0.5239348	-0.5239348	-0.5239348	2.3297731	-0.5239348	2.1400057	-0.5239348	-0.5239348	1.5096108	1.5001882	-0.5239348	-0.5239348	-0.5239348	1.9335301	-0.5239348	-0.5239348	-0.5239348	-0.5239348	1.8445970	1.3167314	-0.5239348	-0.5239348
TAG(51:4/FA20:4)+NH4	-0.9993733	-0.9993733	1.1058076	0.7410760	0.8064971	-0.9993733	0.7191662	-0.9993733	-0.9993733	-0.9993733	1.0979584	1.0966543	1.1162140	1.0288536	-0.9993733	-0.9993733	0.9152179	-0.9993733	-0.9993733	1.2402946	1.0428192	-0.9993733	-0.9993733	-0.9993733	-0.9993733	0.9690236	0.8754031	1.3293743	0.3534180	0.5528218	-0.9993733
TAG(51:5/FA18:2)+NH4	-0.8088121	-0.8088121	1.1384179	-0.8088121	1.0586699	-0.8088121	-0.8088121	1.0370321	-0.8088121	0.6771258	-0.8088121	0.8075485	1.9970788	-0.8088121	1.2484264	-0.8088121	-0.8088121	-0.8088121	-0.8088121	-0.8088121	1.6379826	1.1162708	-0.8088121	1.1869179	-0.8088121	0.3925914	-0.8088121	1.2487453	-0.8088121	-0.8088121	1.0118104
TAG(51:5/FA18:3)+NH4	-0.4737409	-0.4737409	-0.4737409	-0.4737409	-0.4737409	-0.4737409	-0.4737409	-0.4737409	-0.4737409	-0.4737409	-0.4737409	-0.4737409	2.6760460	-0.4737409	1.6140889	-0.4737409	-0.4737409	1.8511282	-0.4737409	-0.4737409	2.2152837	-0.4737409	-0.4737409	-0.4737409	-0.4737409	-0.4737409	2.0668141	1.4201606	-0.4737409	-0.4737409	-0.4737409
TAG(52:0/FA16:0)+NH4	0.76851696	0.75876392	0.29092641	-0.22303476	-2.04297112	-2.04297112	0.51303654	0.33770096	0.77228149	0.88221500	0.48855301	0.94762112	0.45846366	-2.04297112	1.09472826	-0.63810726	-2.04297112	-0.44409429	0.87008650	-0.05776041	0.89357947	-2.04297112	0.16570524	0.43025766	0.25051664	-0.42283179	0.40937514	0.59392531	0.44304496	0.31862218	0.31276369
TAG(52:0/FA18:0)+NH4	0.4740618	0.7848953	-0.4917406	-0.4070624	1.1911159	-0.7817943	1.1282853	-0.2156198	2.1227122	-2.6899824	-0.2612168	0.3878165	-0.8357855	0.1853690	0.8083842	-0.4453156	-1.0069237	-1.0100270	-0.5268804	-1.4612643	0.5061060	-1.2624768	0.9021725	-0.2833762	-0.2186955	1.4397236	0.2040702	1.4646327	0.5663723	-0.1035384	-0.1640179
TAG(52:0/FA20:0)+NH4	-0.99259564	0.08713262	1.46046876	-0.11828641	0.54841831	-1.94360519	2.43334416	-0.25805126	1.04903140	-1.22331645	-0.92329771	-0.24258042	-1.10868885	-0.09345117	-0.77723604	-0.10434570	0.60130456	0.09960841	0.98077286	0.49246125	0.98985291	-0.83188012	0.79572230	0.40334916	0.72987701	-0.31550483	1.48713890	-0.56402099	-0.65612932	-1.94767734	-0.05781516
TAG(52:1/FA16:0)+NH4	0.37855906	0.58856129	0.09506565	-0.93773493	0.04877898	-0.72841854	0.38960252	-0.26398445	0.41284116	-1.50246308	-0.39271201	0.31449406	2.45041921	-0.34295892	1.82681295	-0.68493771	-1.14129349	-0.89171246	1.24656688	-0.67931702	1.74305399	-1.00653905	0.87626547	-0.66562298	-0.34127370	-1.48465209	0.72232329	1.08586267	0.03990905	-1.34972224	0.19422642
TAG(52:1/FA16:1)+NH4	1.111941498	-1.372870457	-1.372870457	-0.171200258	0.003605632	0.724523383	-1.372870457	0.671180807	0.720706684	1.085436729	0.392409573	1.028692072	0.777783670	0.664887724	0.420397440	-1.372870457	-1.372870457	-1.372870457	0.619252249	0.746456259	0.754171837	0.955554415	-1.372870457	0.387290650	-1.372870457	0.548986731	0.560719720	0.639485241	-1.372870457	-1.372870457	1.086422517
TAG(52:1/FA18:0)+NH4	0.54911729	-0.04429991	-0.71450385	-0.56550501	0.35229939	-0.63591374	-0.10179441	0.21714712	1.15558064	-0.11993892	-1.24630670	0.82653471	2.42196724	-0.50206610	1.41250297	0.28280158	-0.49768368	-2.00750050	1.04519039	0.09144109	1.82771967	-0.54285773	0.68448100	-0.87965858	-0.80621154	-0.62110812	0.36170136	0.64334568	-0.62203256	-2.06569661	0.10124785
TAG(52:1/FA18:1)+NH4	0.789458727	-0.477105938	-1.470408803	-0.957684651	-0.778910022	-0.357988920	0.486808311	-0.192259243	1.066795710	-0.699502499	-1.260832589	0.993230825	1.744378840	-0.004952117	1.767581989	-0.621651677	-0.666434613	-0.765443533	0.834248425	0.456519172	1.760466980	-0.163090733	1.030577080	-1.043089806	-0.186249883	-1.274241021	0.626287902	0.958872242	0.009147002	-1.993070404	0.388543247
TAG(52:1/FA20:0)+NH4	0.52426427	0.59990653	0.13457389	0.77129854	-1.58465215	0.41467532	0.83363835	0.97399341	0.61464404	0.18989860	1.39594917	-1.58465215	0.49342218	0.22319522	0.93667563	-1.58465215	0.23349124	-1.58465215	0.62936921	-1.58465215	0.95475661	-1.58465215	1.10756780	-1.58465215	0.45664676	0.09882115	-1.58465215	0.29979889	0.20537274	-0.02676725	0.61202495
TAG(52:1/FA20:1)+NH4	0.8764677	-0.8845550	-2.6327561	-2.1379362	0.7120139	0.6767394	1.4612615	0.9752726	0.7844011	-0.3648744	-0.1794004	1.0853890	-0.3845402	1.1794822	0.7034685	0.8702323	-0.6229650	-0.2137779	0.7504428	0.1716479	0.6413937	-0.4838456	1.0812130	-0.9124946	-0.9614170	-1.3270994	0.3035599	-0.6137387	-1.0739254	0.3812243	0.1391163
TAG(52:2/FA14:0)+NH4	-0.4297211	-0.4297211	-0.4297211	-0.4297211	-0.4297211	2.5032135	-0.4297211	-0.4297211	-0.4297211	-0.4297211	-0.4297211	-0.4297211	2.1466011	2.3812201	-0.4297211	-0.4297211	-0.4297211	-0.4297211	-0.4297211	-0.4297211	-0.4297211	-0.4297211	2.2680313	-0.4297211	-0.4297211	-0.4297211	-0.4297211	1.8736824	-0.4297211	-0.4297211	-0.4297211
TAG(52:2/FA16:0)+NH4	0.006277768	0.002786214	-0.273682156	-0.714747833	0.132872468	-0.501311554	0.471323736	-0.270216505	0.233578866	-0.370847071	-0.104447116	0.854632081	3.520987785	-0.264264581	1.419996451	-1.220022283	-0.352417119	-1.403368875	0.408551656	-0.364257568	1.823517896	-0.492996119	-0.076568276	-0.841557979	-0.904469017	-1.187573348	1.036504074	0.822694551	-0.364934041	-1.074235435	0.048193326
TAG(52:2/FA16:1)+NH4	0.46446440	-0.49318791	-1.18418714	-0.68371395	-0.03722933	0.51595649	0.94322136	0.10672082	0.11276393	0.51753692	-0.50396605	0.70281913	2.29739730	-0.17061741	1.85049670	-0.79668695	-1.20454090	-0.91416263	1.28136343	-0.80676700	1.19800284	0.09726530	-0.82640083	0.15211160	-1.88062787	-1.03955821	0.47410580	0.18045468	-0.54124499	-1.35371498	1.54192545
TAG(52:2/FA18:0)+NH4	-0.51149939	-0.79362546	-0.03059269	-0.14589411	0.80869388	-0.73808415	0.33775962	-1.23315435	0.48121363	-0.49793104	0.30538201	0.29204523	3.65068612	-0.09154230	1.16017617	-0.99987075	-0.67415725	-0.96460286	0.57585500	-0.84403592	1.11115853	-0.25717494	0.48479845	-0.91629738	-0.98667343	-0.79056004	1.24412407	1.21244841	-0.38429735	-0.50502908	-0.29931865
TAG(52:2/FA18:1)+NH4	0.14418228	-0.28995755	-0.48113742	-1.12414170	0.24426134	-0.46201634	0.59917638	-0.16699532	0.24960709	-0.83261530	-0.03914800	0.81800407	3.17398900	0.04198934	1.37890928	-1.08572198	-0.10032109	-1.60807185	0.03633951	-0.31503945	1.79996407	0.18428295	0.64266706	-0.94186657	-0.99041836	-1.41919132	0.52019956	1.27171028	-0.38106409	-0.92502270	0.05744684
TAG(52:2/FA18:2)+NH4	0.12184589	-0.46614537	0.04740873	-0.27400812	0.31322916	-0.51483353	0.77994252	-0.86638525	0.38203982	-0.61126080	0.33460117	0.34186880	3.39913183	-0.40910341	1.25390062	-1.78780123	-0.80275647	-0.17178376	0.45711942	-0.57566417	1.33968562	0.02037215	0.46383820	-0.45664095	-0.79281883	-1.05164886	1.09312714	1.26651514	-0.82663656	-1.18493205	-0.82220682
TAG(52:2/FA20:0)+NH4	-0.5216503	1.8073112	-0.5216503	-0.5216503	1.6285285	-0.5216503	2.3113090	-0.5216503	2.2112568	-0.5216503	-0.5216503	-0.5216503	-0.5216503	-0.5216503	-0.5216503	-0.5216503	-0.5216503	-0.5216503	-0.5216503	1.1225403	-0.5216503	-0.5216503	1.9900381	-0.5216503	-0.5216503	1.4486233	-0.5216503	-0.5216503	-0.5216503	-0.5216503	-0.5216503
TAG(52:2/FA20:1)+NH4	0.67205235	-1.58808811	0.05378363	0.50369872	0.25274479	-1.58808811	-1.58808811	0.37483468	0.49415157	0.71101682	0.65942462	-1.58808811	0.86206090	0.98217042	0.90688510	-1.58808811	0.95581593	0.08626697	0.40591389	0.20669227	1.05242026	-1.58808811	0.97397466	0.47984147	0.92529793	-1.58808811	0.54424925	0.78263397	-0.09568243	-0.08554283	-1.58808811
TAG(52:2/FA20:2)+NH4	0.46774726	-0.32778234	0.81964955	-0.42215245	0.68637082	-0.33472425	-0.12721834	0.12292093	1.16623739	-3.17596878	0.10390757	-0.21466918	0.48260317	0.42555776	-0.19333751	-0.99397023	0.18475355	-0.18876672	0.83074259	0.44797180	0.37362898	-3.17596878	0.90067738	0.30472103	0.04088253	0.53313475	1.15163863	0.40372390	0.09507556	-1.00483249	0.61744592
TAG(52:3/FA14:0)+NH4	-0.4224852	-0.4224852	-0.4224852	-0.4224852	-0.4224852	-0.4224852	2.4015690	1.6194884	-0.4224852	-0.4224852	-0.4224852	-0.4224852	2.5409157	-0.4224852	-0.4224852	-0.4224852	-0.4224852	1.6060300	-0.4224852	-0.4224852	2.8166118	-0.4224852	-0.4224852	-0.4224852	-0.4224852	-0.4224852	-0.4224852	-0.4224852	-0.4224852	-0.4224852	-0.4224852
TAG(52:3/FA16:0)+NH4	-0.217515512	-0.754068487	-0.018720215	-0.144290495	0.309983548	-0.331254469	-0.031442783	-0.860233454	-0.129361456	-0.471706429	0.172948348	1.041267016	3.561855100	-0.382231436	1.428253538	-1.541580110	-0.614706980	-0.747848286	0.068469033	-0.849768317	1.014212462	0.116378524	-0.002677699	-0.604017594	-0.785798847	-0.806723287	1.647334924	1.365900741	-0.253435515	-0.849674475	-0.329547389
TAG(52:3/FA16:1)+NH4	-0.372517396	-0.103549530	-0.576384922	-0.236844684	0.132238608	-0.111335400	0.349723170	-0.568008317	0.222953921	-0.761242677	-0.218138429	0.721480975	3.491382454	-0.309349077	1.500412737	-2.381811971	-0.632923865	-0.509340773	0.004782467	-0.511382805	1.309817211	-0.188668770	0.029995471	-0.329952934	-0.627513689	-0.394680137	1.628626668	0.899840083	-0.693752809	-0.462807039	-0.301048542
TAG(52:3/FA18:0)+NH4	0.09386142	-3.25063771	0.41639525	0.11689375	0.50786776	0.20356153	0.73157665	0.07929033	-0.39634942	-0.50084407	0.38124697	1.21966148	2.46916960	-0.23024777	1.02369441	-0.92581007	0.31794613	-0.46922870	0.14486097	-0.05224385	0.64782463	-0.96141384	-0.29085793	-1.27840851	-0.42495740	0.10956263	1.32970524	0.90770977	-0.23486638	-1.40534533	-0.27961755
TAG(52:3/FA18:1)+NH4	-0.29100972	-1.08036689	-0.11209847	-0.30249899	0.33972538	-0.05409912	0.14285307	-0.52692030	0.28776609	-0.46325358	-0.27302100	0.87718073	3.35713789	-0.32274215	1.61615641	-1.57133363	-0.43250525	-1.18453570	0.06977256	-0.54366173	0.88307825	0.05665999	-0.06257852	-0.68370139	-1.20492075	-0.71958113	1.54767264	1.61246682	-0.44169814	-0.56852251	0.04857913
TAG(52:3/FA18:2)+NH4	-0.48137880	-0.58417378	0.08100008	-0.43001621	0.20068402	-0.21053880	0.13947318	-0.92614019	0.23397301	-0.48988746	-0.04399046	1.10597080	3.56162213	-0.36824979	1.60547062	-1.48793771	-0.51236512	-0.89376668	0.24394015	-0.83856699	0.93784570	0.39710777	-0.34028039	-0.61989734	-0.74994838	-0.82036853	1.35126601	1.34624945	-0.54799112	-0.77396991	-0.08513525
TAG(52:3/FA18:3)+NH4	0.37416379	0.22031904	0.44432170	-0.65089893	0.22654528	0.28200026	0.75357435	-2.45303767	-0.16196816	-0.26353657	0.13173244	1.12928969	2.12366369	0.25682225	0.89872897	-2.45303767	-0.31927293	-0.59609798	0.33588898	-2.45303767	0.77218958	0.68658319	0.22928639	-0.35561060	-0.07581524	-0.50076832	0.90274087	0.79791710	0.14722518	-0.33433717	-0.09557382
TAG(52:3/FA20:0)+NH4	-0.5184989	-0.5184989	-0.5184989	1.1804212	1.5987176	-0.5184989	-0.5184989	-0.5184989	-0.5184989	-0.5184989	-0.5184989	-0.5184989	2.4517668	-0.5184989	2.4398945	-0.5184989	-0.5184989	-0.5184989	-0.5184989	-0.5184989	1.6098891	-0.5184989	-0.5184989	-0.5184989	1.7219080	-0.5184989	-0.5184989	1.4413763	-0.5184989	-0.5184989	-0.5184989
TAG(52:3/FA20:1)+NH4	-0.524305	2.104151	-0.524305	-0.524305	1.239372	-0.524305	-0.524305	-0.524305	-0.524305	-0.524305	-0.524305	-0.524305	2.197856	-0.524305	-0.524305	-0.524305	-0.524305	-0.524305	-0.524305	-0.524305	1.495753	-0.524305	-0.524305	1.888616	-0.524305	-0.524305	2.068963	1.588610	-0.524305	-0.524305	-0.524305
TAG(52:3/FA20:2)+NH4	0.9395114	-0.8587360	-0.8587360	0.3576005	1.1971415	1.0221720	1.2392123	0.7153885	1.5375584	-0.8587360	0.7373802	-0.8587360	1.7804246	-0.8587360	-0.8587360	-0.8587360	-0.8587360	0.5094686	-0.8587360	-0.8587360	1.2238633	-0.8587360	1.3111811	-0.8587360	-0.8587360	-0.8587360	1.4124506	0.6151597	-0.8587360	-0.8587360	-0.8587360
TAG(52:3/FA20:3)+NH4	0.50654869	0.69789595	0.48371324	-0.23288932	1.01389737	-1.60432535	0.17636473	-1.10561384	0.21911058	0.03679462	0.07237324	0.52457354	0.24589698	-1.24220050	0.22158292	-0.28646407	0.23069533	-0.48902759	1.19990676	-0.08885827	2.21731508	-0.65344398	0.58729459	0.46184438	-0.22314490	-1.45358978	1.06417760	0.47037927	0.89891425	-3.04302692	-0.90669458
TAG(52:4/FA14:0)+NH4	0.7323118	-0.9266524	0.7046209	-0.9266524	-0.9266524	-0.9266524	-0.9266524	-0.9266524	1.0519696	1.0136813	0.4700294	-0.9266524	1.3628772	0.4130871	1.1442206	-0.9266524	-0.9266524	-0.9266524	0.8766821	-0.9266524	1.7013570	-0.9266524	0.8296707	-0.9266524	-0.9266524	0.9778431	1.3269880	1.1276773	-0.9266524	-0.9266524	1.0934216
TAG(52:4/FA16:0)+NH4	-0.20461973	-0.96363679	0.25547330	-0.72504109	0.41978773	-0.85476371	-0.06458130	-0.77419763	-0.09997174	-0.36349367	-0.28296941	0.88841844	3.39259821	-0.35397594	1.78893948	-1.64334940	-0.60504350	-0.59820015	0.11731391	-0.61660326	0.93454531	0.46657124	0.01597237	-0.46832176	-1.05618615	-0.63665464	1.33696340	1.44640312	-0.42865459	-0.55886937	0.23614733
TAG(52:4/FA16:1)+NH4	0.23815312	-0.07260836	0.05517849	0.20881303	0.22537152	-0.32586823	-0.17501183	-1.24972910	0.69012272	-0.81470494	0.06132528	0.51783263	3.30284850	-0.54478699	1.37255671	-2.50108826	-0.56101097	-0.47382219	0.17791279	-0.33885716	0.95374173	-0.60915233	0.06256363	-0.53760734	-0.11228705	-0.16680656	1.13518801	1.48403472	-1.07431105	-0.53303869	-0.39495182
TAG(52:4/FA18:0)+NH4	-0.8659475	-0.8659475	1.3406017	0.5647781	1.4478843	0.9406669	1.2187433	-0.8659475	-0.8659475	-0.8659475	1.4620826	-0.8659475	1.6259813	-0.8659475	1.4424369	-0.8659475	-0.8659475	0.6390384	-0.8659475	0.5002944	0.8326318	-0.8659475	-0.8659475	-0.8659475	-0.8659475	-0.8659475	0.8074921	0.9750883	0.9233866	-0.8659475	-0.8659475
TAG(52:4/FA18:1)+NH4	-0.52075320	-0.81732703	0.38956040	0.17043322	0.11152269	-0.32317597	-0.18697136	-0.55705303	-0.17675368	-0.28383235	0.20824565	0.82415386	3.26499935	-0.53630409	1.59084967	-2.36764379	-1.20848382	-0.39030276	0.47467450	-0.47685787	0.78763661	-0.05495643	0.12374989	-0.71213988	-0.86733397	-0.38578503	1.21982075	1.61591682	-0.31566131	-0.23804204	-0.36218578
TAG(52:4/FA18:2)+NH4	-0.229238348	-1.216020380	0.196230790	-0.328062468	0.247777186	-0.286755714	0.105308466	-0.524243046	-0.503053434	-0.360237914	-0.377983361	0.911308630	3.130763562	-0.011313797	1.736664188	-1.862419251	-0.822723194	-0.660617847	-0.007672882	-0.912981617	0.628687831	0.572638897	-0.006942281	-0.363606573	-0.820357988	-0.600022633	1.596610764	1.757320456	-0.798459737	-0.342383794	0.151785490
TAG(52:4/FA18:3)+NH4	-0.155337211	-0.404344024	0.279362003	-0.648336414	-0.478691954	-0.325549795	0.233916308	-0.660697384	-0.728130414	-1.084227123	-0.173642740	1.226417952	3.548360014	-0.371807892	1.286065604	-1.436709317	0.065179138	-0.758660318	-0.591163761	-0.733312924	1.036483869	-0.008794752	0.282690018	-0.450105010	-0.396370812	-0.828837666	1.418168785	1.645131834	-0.353100573	-0.529987834	0.096032393
TAG(52:4/FA20:0)+NH4	1.2351648	1.1543015	-0.7482104	0.8305940	-0.7482104	-0.7482104	0.9366076	-0.7482104	-0.7482104	-0.7482104	-0.7482104	-0.7482104	2.3502893	-0.7482104	1.2277538	-0.7482104	-0.7482104	-0.7482104	1.3531829	-0.7482104	0.7945132	-0.7482104	1.0610142	-0.7482104	-0.7482104	0.4450615	1.1653265	1.6621879	-0.7482104	-0.7482104	-0.7482104
TAG(52:4/FA20:2)+NH4	-0.5175326	-0.5175326	-0.5175326	1.1014528	-0.5175326	-0.5175326	-0.5175326	-0.5175326	-0.5175326	-0.5175326	-0.5175326	-0.5175326	2.7474191	-0.5175326	1.7727000	-0.5175326	-0.5175326	-0.5175326	-0.5175326	-0.5175326	1.7046680	-0.5175326	-0.5175326	-0.5175326	-0.5175326	-0.5175326	1.6879542	1.9381953	-0.5175326	1.4683940	-0.5175326
TAG(52:4/FA20:3)+NH4	0.792473523	0.672518614	0.557712343	-0.003112632	0.276318818	-0.312219902	0.429402024	0.265207762	1.647952130	-0.071290533	-2.253647407	0.708100788	1.069283187	0.395207205	-2.253647407	-2.253647407	-0.559276159	-0.392697149	0.891656380	-0.317071821	1.035374236	0.574745535	0.008919010	0.261179505	-0.233225173	-2.253647407	0.338147172	0.161796076	0.355260453	0.432898671	0.029329567
TAG(52:4/FA20:4)+NH4	0.25729620	0.22992921	0.12438032	-0.33822413	0.09650939	-0.53687031	-0.12828023	0.15063445	1.61991495	-0.96542508	0.72509797	0.49782587	0.84689650	-0.82052173	0.59267476	-0.32234799	-2.01123306	-0.67612363	1.35186992	1.28525243	1.39602026	-0.43215241	1.36342969	-0.73891526	-0.71986922	-2.27596292	1.12685367	0.38656292	0.26133993	-1.79691111	-0.54965136
TAG(52:4/FA22:4)+NH4	0.14197898	0.30731089	0.67417489	-2.02642063	0.01292611	0.23192485	-0.06358253	-0.14286508	0.89656970	0.30543416	-0.34446518	1.21100106	0.65283252	0.63004290	0.63827878	-2.02642063	0.12062151	-0.27261229	0.33808454	0.70162280	1.63764713	0.43148910	-2.02642063	0.44429078	-0.31612176	-2.02642063	-2.02642063	0.77820618	0.11412118	0.25153582	0.75165612
TAG(52:5/FA14:0)+NH4	1.0040570	1.1276213	-1.0388519	0.5118873	0.7008432	1.1712334	0.5909023	0.8890359	-1.0388519	-1.0388519	0.6464668	0.7771703	0.8851383	-1.0388519	0.5974179	-1.0388519	-1.0388519	-1.0388519	1.0147341	-1.0388519	2.0581089	-1.0388519	-1.0388519	-1.0388519	-1.0388519	-1.0388519	-1.0388519	0.8595728	0.4128780	0.3579437	0.9389150
TAG(52:5/FA16:0)+NH4	0.31816081	-1.82930984	-0.18913202	-0.61938028	0.38872853	-0.03109047	-0.10670934	-0.47438334	-0.20527844	-0.29671925	-0.31277588	0.62887768	3.19286705	-0.33163046	1.58940647	-1.79613331	-0.34187867	-0.38398369	0.10248694	-1.37211175	0.79594828	0.29217933	0.24520801	-0.22378414	-0.86666240	-0.64434768	0.85544959	2.00485594	-0.17792086	-0.33595698	0.12502018
TAG(52:5/FA16:1)+NH4	-0.06863551	-1.00183094	-0.08054151	0.23624571	0.21898361	-0.40868180	-0.15705125	-0.42479115	-0.15084104	-0.72263799	-0.23954576	0.87860500	3.56196678	-0.75729458	1.47932589	-1.42775456	-0.29291364	-0.91340298	0.52872852	-0.34793086	0.58872949	-0.29195573	-0.07058407	-0.76879514	-0.65707976	-0.01468375	1.49827122	1.72427629	-1.03450683	-0.74828338	-0.13539032
TAG(52:5/FA18:1)+NH4	-0.25025522	-0.54282293	-0.23969380	-0.03691272	0.61762924	-0.23791318	0.14030909	-2.31652586	0.32049617	0.06967205	0.46647938	0.82889094	2.51841906	-0.15759761	1.45117453	-2.31652586	0.03589038	-0.08860762	0.29682362	-0.35875280	1.05342315	-0.19451104	-0.10421087	-0.08866330	0.01229356	-0.39676225	0.99605990	0.99391569	-0.08166042	-0.07353543	-2.31652586
TAG(52:5/FA18:2)+NH4	0.114647833	-0.740418853	0.141477678	-0.154773707	0.234450329	-0.381312366	-0.002412048	-0.834955281	0.110201107	-0.090161620	-0.310460615	0.670427584	3.005297407	-0.159821246	1.686378521	-2.930891518	-0.813009135	-0.428039348	0.129345764	-0.933592689	0.353271871	0.492519754	0.012512092	-0.375041961	-0.439364379	-0.375265912	1.484699989	1.433908832	-0.758480789	-0.169040497	0.027903206
TAG(52:5/FA18:3)+NH4	-0.22117744	-1.66490395	-0.05832858	-0.16643326	-0.09668211	-0.17588965	0.44667457	-0.12910803	-0.35229829	-0.53231043	-0.29566248	0.79843062	2.81398060	-0.05264737	1.60349653	-2.52840482	-1.09517618	-1.01464668	0.04458574	-0.62177702	0.36466049	0.51164051	0.13186680	0.22115507	-0.69421125	-0.20710448	1.17963586	1.80534656	-0.41008689	-0.23439957	0.62977514
TAG(52:5/FA20:3)+NH4	-0.5754335	-0.5754335	-0.5754335	1.3983415	1.1402978	-0.5754335	-0.5754335	-0.5754335	-0.5754335	-0.5754335	1.6476793	1.9594002	1.8452502	-0.5754335	-0.5754335	-0.5754335	-0.5754335	-0.5754335	-0.5754335	-0.5754335	1.7093326	-0.5754335	-0.5754335	-0.5754335	1.7484240	-0.5754335	1.7862442	-0.5754335	-0.5754335	-0.5754335	-0.5754335
TAG(52:5/FA20:4)+NH4	0.62249700	-0.06976527	0.15810209	-0.65885060	0.80331776	-0.27352382	-0.05854394	-0.01500713	0.81026307	-1.47941112	0.51053318	1.62289933	1.58365313	-0.07656402	0.63983706	-1.56234203	-2.38471095	-1.98782908	1.10152579	0.30088765	1.77540194	-0.08682564	0.28316522	-0.56277325	-0.32721370	-1.17152451	0.48280413	0.76467076	-0.25064968	-0.65938570	0.16536231
TAG(52:5/FA20:5)+NH4	0.804882385	-0.007222974	0.184643769	0.639900651	0.647203134	-0.276628267	0.824573367	0.251056110	1.162785961	0.788726997	0.194688517	0.484289960	0.594165083	0.582149380	-1.596469388	-1.596469388	0.772898894	0.590179378	-1.596469388	-1.596469388	0.890193972	-1.596469388	0.301735944	0.581506657	0.651559516	-1.596469388	0.953932308	-1.596469388	-1.596469388	0.282617526	0.871916834
TAG(52:5/FA22:5)+NH4	0.04046785	1.00013236	0.47868964	-1.54854990	-0.24152763	0.11244305	-0.52409219	0.03122779	0.57323874	0.25593779	0.02604283	0.33056083	0.50273493	-0.16801484	0.31610562	-0.55193303	0.19639799	-1.72632351	1.30683990	-0.64636099	3.16528434	-0.28126647	-0.38202573	-0.13738453	-0.65459338	-2.60831018	0.14139289	0.59030333	-0.14142518	-0.63882290	1.18283057
TAG(52:6/FA14:0)+NH4	0.726090758	-0.406701577	0.187223792	0.480214637	-0.061404437	0.715239316	-0.346913020	0.300515392	0.820046315	0.187434261	-0.781333912	0.274360770	0.660339760	-0.925477924	0.237842436	0.090089999	-0.017418865	-2.902570808	-0.788660118	0.209778338	2.367197876	-0.510741138	0.554528472	-2.902570808	0.485823870	-0.521352195	0.444994050	0.901550078	-0.009574293	-0.063710064	0.595159039
TAG(52:6/FA16:0)+NH4	0.22002739	-0.22868371	0.60678296	-0.29495673	-0.35014455	0.29658299	0.71508606	-0.34020970	1.44337875	0.20504311	0.73069459	0.90912908	0.05068976	-0.33572625	0.82080595	-3.79438799	-0.44969659	0.23793682	-0.12053738	-1.38132494	1.58469157	0.51469202	0.58169030	-0.34211193	0.28240056	-0.73880755	-1.67669454	0.23753443	-0.53211940	0.36726118	0.78097373
TAG(52:6/FA16:1)+NH4	0.404980968	-1.854657215	0.111692191	-0.090845582	0.004989946	-0.147627748	0.294859318	-0.316973424	0.895575509	-0.259261633	-0.158508417	0.702062063	1.973834541	0.333113195	1.320129329	-1.854657215	0.306855954	-1.854657215	0.642351141	-0.205595855	1.113207720	0.272663500	0.177860479	-0.081526700	-1.854657215	-0.487478705	1.032476381	1.388316082	-0.238861347	0.284997163	-1.854657215
TAG(52:6/FA18:1)+NH4	-0.6183743	-0.6183743	-0.6183743	-0.6183743	-0.6183743	-0.6183743	-0.6183743	-0.6183743	2.1149903	1.5106769	-0.6183743	1.5538973	1.5212484	-0.6183743	2.0154605	-0.6183743	-0.6183743	1.3236786	1.1635499	-0.6183743	-0.6183743	-0.6183743	-0.6183743	-0.6183743	-0.6183743	-0.6183743	-0.6183743	1.3640026	1.0367306	-0.6183743	-0.6183743
TAG(52:6/FA18:2)+NH4	0.332620245	-0.478056436	-0.370587632	0.058266163	-0.281318777	0.215931040	-0.004336751	-0.423992773	-0.373051862	-2.066885651	0.346747098	0.492478550	2.485445993	0.230582271	1.540610294	-2.066885651	-2.066885651	0.021106218	0.451112056	-2.066885651	0.939696945	0.637762862	0.508646135	0.049409267	-0.082847143	0.558187662	0.595095421	0.759732880	-0.033251600	-0.026682724	0.118237204
TAG(52:6/FA18:3)+NH4	-0.18190854	-0.22771860	0.56161930	-0.21707972	-0.64585425	-0.40063013	0.03308384	-0.57937211	-0.13278599	-0.41764716	-0.22420129	0.85696052	2.49099092	-2.73993701	1.39914534	-2.73993701	-0.12815736	-1.03724394	0.08258499	0.01589298	0.90115605	0.41517634	-0.15546635	0.38576057	0.22376389	0.30629239	0.72275868	1.13161634	-0.30476254	0.34870850	0.25719137
TAG(52:6/FA20:4)+NH4	0.37421024	-1.98985860	0.52375260	0.05910135	0.71325019	0.06737520	0.65802424	-1.98985860	1.33630599	-0.01367274	0.24021465	0.70086308	1.11751235	0.16814424	1.14977449	-1.98985860	-1.98985860	-1.98985860	0.28530026	0.10274158	0.34550238	0.64700735	0.43472517	0.17264443	-0.46603451	-0.58810633	0.93622241	1.05347346	-0.47038604	-0.11901063	0.52035760
TAG(52:6/FA20:5)+NH4	-0.3766819	-0.3766819	-0.3766819	-0.3766819	2.4137348	-0.3766819	-0.3766819	-0.3766819	-0.3766819	-0.3766819	-0.3766819	-0.3766819	-0.3766819	-0.3766819	-0.3766819	2.1554885	-0.3766819	-0.3766819	-0.3766819	2.7295369	-0.3766819	-0.3766819	2.8716499	-0.3766819	-0.3766819	-0.3766819	-0.3766819	-0.3766819	-0.3766819	-0.3766819	-0.3766819
TAG(52:6/FA22:6)+NH4	0.19645681	0.89473806	-0.30005462	-0.50514359	0.32748713	0.24837018	0.19210555	0.37148846	1.23653282	-0.02339574	-0.13874412	0.37799996	-0.03512864	-0.72311202	0.42598538	-0.90028754	-0.50802444	-1.85777803	1.03122461	0.42072957	2.98504435	-1.14764582	1.27683024	-1.20104576	-1.11549517	-1.96069563	0.58045631	0.43497959	-0.85914223	-0.42046463	0.69572901
TAG(52:7/FA16:0)+NH4	0.94987460	0.08424815	-1.10293768	-1.10293768	0.95422674	-1.10293768	-1.10293768	0.68458314	-1.10293768	0.37887394	-1.10293768	0.85016612	0.94608736	-1.10293768	1.30301539	-1.10293768	1.74138659	0.85813924	-1.10293768	0.45410748	0.42335525	-1.10293768	0.91235980	-1.10293768	1.31639703	0.30268602	0.86276837	-1.10293768	-1.10293768	0.74925533	0.56665935
TAG(52:7/FA18:1)+NH4	-0.3212961	-0.3212961	-0.3212961	-0.3212961	2.7073758	-0.3212961	-0.3212961	-0.3212961	-0.3212961	-0.3212961	3.0974963	-0.3212961	3.1914196	-0.3212961	-0.3212961	-0.3212961	-0.3212961	-0.3212961	-0.3212961	-0.3212961	-0.3212961	-0.3212961	-0.3212961	-0.3212961	-0.3212961	-0.3212961	-0.3212961	-0.3212961	-0.3212961	-0.3212961	-0.3212961
TAG(52:7/FA20:5)+NH4	-0.4743295	-0.4743295	-0.4743295	-0.4743295	2.5049840	2.1839897	-0.4743295	-0.4743295	-0.4743295	-0.4743295	1.6149426	-0.4743295	-0.4743295	-0.4743295	-0.4743295	-0.4743295	-0.4743295	-0.4743295	-0.4743295	2.1739458	-0.4743295	2.0663444	-0.4743295	-0.4743295	-0.4743295	-0.4743295	-0.4743295	-0.4743295	1.3140298	-0.4743295	-0.4743295
TAG(52:7/FA22:6)+NH4	0.49195215	0.40217001	0.48154895	-2.27427831	-0.31007145	0.61252729	0.65559493	0.88125100	-2.27427831	-2.27427831	-0.05058939	0.62769345	0.24293173	0.44877832	0.61210649	-0.13252100	1.08786279	-2.27427831	0.45102621	-0.06530498	1.39912842	0.13935726	-0.21261716	0.37258611	0.37360640	-0.20902915	0.82424521	0.43894386	-0.55425353	-0.67335806	0.76154735
TAG(52:8/FA16:1)+NH4	-0.6162318	-0.6162318	-0.6162318	-0.6162318	-0.6162318	1.7992762	-0.6162318	1.5248490	-0.6162318	-0.6162318	-0.6162318	-0.6162318	1.6934934	-0.6162318	2.1923622	-0.6162318	-0.6162318	-0.6162318	-0.6162318	1.0118164	1.4986226	-0.6162318	-0.6162318	0.9523361	-0.6162318	-0.6162318	-0.6162318	1.2518458	-0.6162318	-0.6162318	1.6324979
TAG(52:8/FA18:2)+NH4	-0.4272719	-0.4272719	-0.4272719	-0.4272719	-0.4272719	-0.4272719	-0.4272719	-0.4272719	-0.4272719	-0.4272719	2.0389996	-0.4272719	2.3205494	-0.4272719	2.5728269	-0.4272719	-0.4272719	-0.4272719	-0.4272719	-0.4272719	1.6587416	-0.4272719	-0.4272719	-0.4272719	-0.4272719	-0.4272719	-0.4272719	2.5179509	-0.4272719	-0.4272719	-0.4272719
TAG(53:0/FA16:0)+NH4	0.04892839	-0.91902747	0.38211134	-0.78284300	0.09908074	0.93376640	1.03404359	-0.23878086	1.15015174	-0.83043923	0.39239451	0.71586563	0.47491137	0.05501967	0.96789344	-1.28360740	-0.46080252	-1.11480692	0.78205713	0.50576335	2.21004475	-0.01097089	0.38469972	0.18627409	-2.30226929	-1.65557509	0.55530161	0.15453229	-1.28122680	-1.39491097	1.24242066
TAG(53:1/FA16:0)+NH4	0.97014007	-1.59560426	0.64326243	-0.08550457	0.05004721	0.81028678	0.65475082	-1.59560426	-1.59560426	0.51137262	0.41696128	0.83302553	0.83282097	0.79951736	0.50858030	-1.59560426	0.88223921	-1.59560426	0.40404509	0.16504020	1.30382040	-1.59560426	0.61210975	0.12166280	-1.59560426	-1.59560426	0.90597608	0.43801249	0.18974974	0.53469431	0.26222322
TAG(53:1/FA17:0)+NH4	-0.3204473	-0.3204473	-0.3204473	-0.3204473	-0.3204473	-0.3204473	-0.3204473	2.9554905	-0.3204473	-0.3204473	-0.3204473	-0.3204473	-0.3204473	-0.3204473	3.3876660	-0.3204473	-0.3204473	-0.3204473	-0.3204473	-0.3204473	-0.3204473	2.6293676	-0.3204473	-0.3204473	-0.3204473	-0.3204473	-0.3204473	-0.3204473	-0.3204473	-0.3204473	-0.3204473
TAG(53:1/FA18:0)+NH4	-0.5249423	-0.5249423	1.7989940	-0.5249423	-0.5249423	-0.5249423	-0.5249423	-0.5249423	-0.5249423	-0.5249423	2.1860132	-0.5249423	2.0423258	-0.5249423	-0.5249423	-0.5249423	-0.5249423	-0.5249423	-0.5249423	1.5246733	-0.5249423	-0.5249423	2.1422132	-0.5249423	-0.5249423	-0.5249423	-0.5249423	1.6377533	1.2666429	-0.5249423	-0.5249423
TAG(53:1/FA18:1)+NH4	0.7244389	0.6853250	0.4932260	-1.2006947	-1.2006947	0.3128435	-1.2006947	-1.2006947	1.1372934	0.6179461	0.7657053	-1.2006947	1.0374046	0.2677296	1.2587191	-1.2006947	-1.2006947	0.8589071	0.7157996	-1.2006947	0.3716025	1.3267928	-1.2006947	-1.2006947	0.7638852	-1.2006947	0.7499511	1.1880935	0.4591983	-1.2006947	0.6734747
TAG(53:2/FA16:0)+NH4	0.592220038	0.437197231	-0.267540946	0.509595820	0.132994772	0.579392868	0.467372101	0.516952760	0.041018761	0.341382285	-2.031534087	0.725640521	1.336587554	-0.157267109	1.359830855	-2.031534087	0.541396690	0.106268489	0.650790062	-2.031534087	0.181022473	-2.031534087	0.618577136	0.083992807	0.308801538	0.531502886	-0.001021734	1.245327298	-2.031534087	-0.309284863	-0.415079858
TAG(53:2/FA17:0)+NH4	0.327340342	-1.543210481	0.494261084	-0.003575963	0.183950797	-1.543210481	0.961619014	-1.543210481	0.784810663	0.159904001	0.795265211	1.123075862	1.788491214	0.736962677	0.223072953	-1.543210481	-1.543210481	-1.543210481	-1.543210481	-1.543210481	0.474011467	0.955037588	0.818272772	0.019303943	0.459146200	0.204281333	0.489490366	0.730551683	-0.189546164	0.165539333	0.644417467
TAG(53:2/FA18:1)+NH4	-0.34242665	-0.27491327	-0.27726696	-2.18187455	-0.13994697	-1.90506333	0.62350920	0.45849399	0.35288308	-0.28005978	-0.36077892	0.71000327	2.24454995	-0.04815261	1.79909675	-0.65002834	-0.06239246	-0.47074225	-0.09211984	-0.53622274	-0.09782406	0.55545877	0.97399927	0.08958636	-2.18546016	-0.33965016	-0.07255504	1.52032388	-0.70625330	0.49878994	1.19703693
TAG(53:2/FA18:2)+NH4	0.7781579	-0.8144288	-0.8144288	-0.8144288	0.4883462	-0.8144288	-0.8144288	0.8834561	-0.8144288	-0.8144288	-0.8144288	-0.8144288	1.6880044	-0.8144288	1.3296702	-0.8144288	-0.8144288	-0.8144288	1.2787414	-0.8144288	1.3026991	1.5944179	-0.8144288	-0.8144288	-0.8144288	-0.8144288	1.0225885	1.5082740	0.9807383	0.7725430	1.0320817
TAG(53:3/FA16:0)+NH4	0.10672636	-1.91757093	-1.91757093	0.15803667	-0.44461921	-0.15967947	0.22854090	-1.91757093	0.73462111	0.32596002	-0.25489434	0.50245031	1.95778813	0.66019501	0.98986058	-1.91757093	0.19507869	-0.00915272	0.40081874	-0.19180117	0.70763006	0.97048883	0.58456357	0.64811655	-1.91757093	-0.14556589	0.62399732	1.44538931	-0.29831485	-0.23420999	0.08583011
TAG(53:3/FA17:0)+NH4	-0.050034631	-2.440212704	-0.832301441	0.030858813	-0.531484987	-0.006403936	-0.055301699	-0.147471562	0.520326169	0.717196595	-0.061462414	0.362632666	2.227015698	0.184038641	0.969142686	0.854152122	-0.181848936	-0.108304422	0.184188372	0.017731118	0.651610975	-0.055779019	-0.134434098	0.242884818	-0.129634943	-2.440212704	1.394266121	0.960482851	0.287511517	-2.440212704	0.011061033
TAG(53:3/FA18:2)+NH4	-0.335732601	-0.212992000	-0.303442607	-0.020214021	-0.562106981	-2.162852056	0.396117563	-0.033108092	0.396782163	-0.158611562	0.003027576	0.747693646	2.526895308	-0.121301214	1.330227896	-2.162852056	-0.397927753	-0.666740599	-0.108016223	-0.387705438	1.111665373	0.644971045	0.108755559	0.418959968	-2.162852056	-0.622103285	1.125631539	1.361643196	-0.145396282	-0.049820673	0.441404669
TAG(53:4/FA16:0)+NH4	0.7423535	0.8718118	0.6910994	-1.1236812	0.6273893	0.4071076	-1.1236812	-1.1236812	0.8434513	-1.1236812	-1.1236812	0.9374837	1.6934358	0.7628962	0.6435097	-1.1236812	-1.1236812	-1.1236812	0.2560197	-1.1236812	0.7457050	0.6993245	0.9180439	1.3809561	-1.1236812	0.7265774	0.7414635	0.9192277	-1.1236812	-1.1236812	-1.1236812
TAG(53:4/FA17:0)+NH4	-0.47783668	-0.67189494	0.08116135	-0.26529590	-0.34469771	-0.19672485	-0.15007517	-0.41364677	0.11020097	-2.73811363	0.15244675	0.78337620	2.60189758	-0.94614979	0.21771742	2.32328215	-0.38865740	-0.29602435	0.73671907	-1.04697727	0.74064834	-0.09134664	-0.03478045	0.93880557	-0.77929148	-0.62730195	0.87844742	1.34700635	-0.58240132	-0.32467304	-0.53581982
TAG(53:4/FA18:2)+NH4	-0.18072973	-2.16419422	0.18981100	0.05766716	-0.20645331	-0.14869135	0.42635043	-0.51042401	-2.16419422	0.06584321	-0.18221177	0.74350650	2.54409884	0.68719676	1.57960183	-2.16419422	-0.25941727	0.48507926	0.38645644	-0.34951575	0.90445127	0.47785277	-0.09992772	-0.07525030	-0.59576101	-0.56803620	1.28580679	0.95120335	-0.34321206	-0.22600890	-0.54670356
TAG(53:4/FA18:3)+NH4	1.3267155	-0.5651362	-0.5651362	-0.5651362	-0.5651362	-0.5651362	-0.5651362	-0.5651362	-0.5651362	-0.5651362	-0.5651362	-0.5651362	2.4932579	-0.5651362	1.9147994	-0.5651362	-0.5651362	-0.5651362	-0.5651362	-0.5651362	1.3432042	-0.5651362	-0.5651362	-0.5651362	1.6055376	-0.5651362	-0.5651362	1.9205796	1.0033275	-0.5651362	1.3907113
TAG(53:4/FA20:4)+NH4	0.275790524	-2.070815319	-2.070815319	0.009667261	0.589090365	0.428681927	1.140605203	0.053941073	0.055228620	0.159652021	0.393604159	0.889330912	0.793689786	0.034155403	0.713770127	-2.070815319	0.049937997	-0.252825551	0.745370369	0.705539804	0.742141011	-2.070815319	0.476509368	-0.026018620	1.004124636	-0.172731326	0.803381946	0.677006975	-0.463061946	-2.070815319	0.527494551
TAG(53:5/FA20:4)+NH4	1.00653679	-0.22145164	-0.78857151	-0.26396271	0.86319629	0.02192425	-0.29750948	0.90234137	1.34901557	0.85439841	-0.03880354	-3.71823904	1.10534675	0.48556371	1.42611294	0.83457445	0.41181156	-0.26767657	0.05124816	-0.48535035	0.39231609	-0.44140156	-0.29362958	-0.25656660	-0.38634417	-1.43488295	-0.95747870	1.20433799	-0.56660513	-0.38057756	-0.10967323
TAG(53:6/FA20:4)+NH4	1.3276379	-0.7561799	-0.7561799	0.6961323	1.4967794	1.0525646	-0.7561799	-0.7561799	-0.7561799	-0.7561799	-0.7561799	-0.7561799	1.7501582	1.0043249	1.9369201	-0.7561799	-0.7561799	-0.7561799	-0.7561799	-0.7561799	0.9543638	-0.7561799	-0.7561799	-0.7561799	-0.7561799	0.5621004	0.9713088	1.5597013	-0.7561799	1.0554267	-0.7561799
TAG(54:0/FA16:0)+NH4	-1.79671551	0.29947700	0.44103036	-0.49222081	0.64542712	0.32442348	0.75313037	-0.15222485	0.83091188	-0.02828037	-0.55767732	1.03552433	0.65377033	0.01868876	1.02326790	0.60841569	-1.79671551	1.22397157	0.51013525	-1.79671551	0.91553613	-1.79671551	0.76696665	-1.79671551	-1.79671551	-0.54796659	0.33196536	0.08020268	0.72403941	0.73996495	0.63181381
TAG(54:0/FA18:0)+NH4	0.88494391	1.10581951	0.39740868	-1.10494188	0.73426840	-1.10494188	0.33239951	0.96319894	-1.10494188	0.83583421	0.83366143	-1.10494188	-0.08139498	0.93743188	-1.10494188	0.81899163	1.18085070	-1.10494188	-1.10494188	-1.10494188	1.27612875	0.78734325	0.92533321	-1.10494188	-1.10494188	-1.10494188	1.12233674	-1.10494188	-1.10494188	0.01416112	1.29552752
TAG(54:1/FA16:0)+NH4	0.890323591	0.427990970	-0.174030364	0.011980712	0.308466636	0.577728045	1.061963434	-0.074347538	0.923940580	-1.681926054	-1.681926054	0.129222816	0.725823261	0.809573478	1.061341489	0.910860619	-1.681926054	-1.681926054	-0.008100641	-1.681926054	0.586086764	0.775080465	0.547728467	-0.233273471	-1.681926054	-0.141047159	0.274144403	1.100910771	-1.681926054	0.328907522	0.952207527
TAG(54:1/FA18:0)+NH4	0.48965748	-0.96533747	-1.47764761	-0.40972557	0.22166599	0.76159701	1.33019142	0.02627666	-1.02259456	-0.15838351	-2.41109639	0.75265922	1.45957678	2.02074259	0.76072612	-0.08451059	-0.44869928	-1.05513108	-0.05359114	-1.04961220	1.10483343	0.80108137	0.34945559	0.05531485	-1.68164706	-1.16190203	0.55767858	0.67395768	0.02292067	0.68440765	-0.09286461
TAG(54:1/FA18:1)+NH4	1.23788568	-1.08555470	-1.98450928	-0.59017870	-0.55600917	-0.04589038	1.15514166	0.44177854	-0.63043485	-0.67438659	-0.16744302	1.34828393	1.37838191	1.04850831	1.80754499	-0.96081744	-0.12610931	-1.75854260	0.60059090	-0.44255989	1.15149943	-0.13195272	-0.39778084	-1.24321429	-0.75377759	-0.49456439	1.09761562	0.96614749	-0.36384660	-0.76828368	0.94247758
TAG(54:1/FA20:0)+NH4	0.96722240	0.32801797	-0.17242358	-1.02932493	0.73996676	0.04042371	0.90420361	0.05169709	1.48262195	-1.03850273	-0.80459506	-1.72471279	-0.43989662	0.27195154	1.02266094	0.37241323	-1.06938316	-2.18924012	0.57217159	-0.04879031	1.57570873	0.48097818	1.26047360	0.98803567	-0.66317617	-1.50081308	-0.10608179	0.80328355	-1.36679515	-0.67341728	0.96532224
TAG(54:1/FA20:1)+NH4	1.21133544	-0.03664767	-2.31129612	-0.30800501	0.20969415	0.04673705	1.33179227	0.64364610	0.01514673	0.26360610	-0.24776863	0.34610037	0.56052673	0.45690942	0.95976044	0.18450295	-2.31129612	-0.28603777	0.60534878	-0.47351570	0.61731808	0.48196034	0.57048968	-2.31129612	0.80785299	-0.12425963	-0.09035271	0.59385775	-2.31129612	0.28665070	0.61853555
TAG(54:2/FA16:0)+NH4	0.9914838	1.1110190	-0.8759850	-0.7922785	0.3068987	-0.5963362	0.7402517	-0.7635660	0.1166443	-0.8313157	-1.6259472	1.2509224	1.2035538	1.1844184	1.8691756	-1.1906070	-1.2605816	-1.1822978	0.9630241	-0.8386241	1.5119140	0.1323207	-0.0137328	-0.4691554	-0.5466235	-1.0132950	-0.3387856	1.2805504	-0.6527330	-0.6804176	1.0101053
TAG(54:2/FA18:0)+NH4	0.29835887	-0.71779678	-0.84105603	-1.42885613	-0.18910418	-0.13328181	1.00034471	-0.17462360	0.21997124	-1.01378026	-0.74181328	1.23004295	3.05457068	-0.02462295	1.84687748	-1.07030195	0.16623210	-0.82533518	0.01647372	-0.78572540	1.45136659	0.28045540	-0.17962350	-1.54101956	-0.43279739	-1.20761158	0.44007787	0.77837299	0.07320400	0.04620930	0.40479167
TAG(54:2/FA18:1)+NH4	0.506906616	0.011033288	-0.703884753	-1.261968283	-0.631356946	0.111493892	1.391691481	0.079356146	-0.339257950	-1.196124235	0.054525684	1.064192631	2.883534318	0.771902061	1.567871469	-1.029228349	-0.001316184	-1.431661644	0.045000110	-0.981438372	1.641441445	-0.087878560	-0.101278413	-0.714466882	-0.937771658	-1.518030702	0.338157397	0.487507848	-0.203217589	-0.331860186	0.516126319
TAG(54:2/FA18:2)+NH4	-0.83146235	-0.21248787	0.13323427	0.24907970	0.18732502	0.13020670	0.94847629	-3.62820014	-0.18093142	0.22366543	-0.33855269	1.35148537	2.13020720	0.57862560	1.00810788	0.01949477	-0.28697298	-0.27641826	0.03802419	-0.55574275	0.47895192	0.62687538	-0.51192172	-1.56812578	-0.71605317	-0.65858879	0.88216878	0.98974051	-0.54195495	-0.21463197	0.54637583
TAG(54:2/FA20:0)+NH4	0.497199446	0.414634320	0.448833890	-0.006144919	0.737935622	0.035544210	1.434627018	-0.218929162	0.482224045	-3.154498686	-0.262126117	0.625504665	0.544527910	0.335801531	0.521987047	0.042955385	0.673148052	-0.280057978	-3.154498686	-0.251911969	0.183298597	-0.192874195	0.033484670	1.119977292	-0.131244917	-0.564948929	0.694633120	0.584575155	-1.172822144	-0.714693761	0.693859489
TAG(54:2/FA20:1)+NH4	0.7406872	0.5666040	-0.9104969	-0.8424233	-0.9332879	-0.4186924	1.4474159	-1.0332193	-0.5358016	0.5321362	-0.1549694	-0.7180437	1.5270873	0.6606693	2.7177297	-0.1136705	-1.3040912	-1.3574988	0.3411425	-0.4175945	0.8807713	-0.7936583	0.8608714	0.2205581	-0.2155663	-1.5824468	0.4481468	0.6794927	-1.2721680	-0.1278120	1.1081285
TAG(54:2/FA20:2)+NH4	0.15015373	0.57724907	0.64051683	-0.02201432	0.21472681	-2.79917484	0.47019308	0.89778399	0.46776925	-2.79917484	0.63961054	0.09772571	0.71642278	-2.79917484	0.54758688	0.04715251	0.57569780	0.42775951	-0.27827083	-0.14171169	-0.22450387	0.85885103	-0.15204242	-0.13264744	0.67395397	-0.59437633	0.12237177	0.38847777	0.42880364	0.27304838	0.72723635
TAG(54:3/FA16:0)+NH4	0.64249452	-0.17074128	0.08629087	-0.92402945	0.77069332	-0.69630611	0.17433142	0.10069151	0.40855031	-0.30779206	0.21424271	0.52756365	2.07940942	-0.05432179	0.65477045	-1.85284944	-0.51115175	-1.69460122	1.30191739	-0.79223900	2.08134048	0.34482598	-0.10148691	-0.26248103	-1.10597732	-2.31443515	0.71003807	1.22544112	0.12281522	-0.34669633	-0.31030762
TAG(54:3/FA16:1)+NH4	1.2034862	-1.2692820	0.2585421	0.2277811	0.8205334	-1.2692820	1.1585663	-1.2692820	-1.2692820	-1.2692820	0.4725001	-1.2692820	1.0431642	0.7889801	1.6042183	0.8283886	-1.2692820	0.2655209	0.8945485	0.5618841	0.6185729	-1.2692820	0.5370033	-1.2692820	-1.2692820	-1.2692820	0.5766538	0.5306699	0.5351156	0.8399098	0.1960632
TAG(54:3/FA18:0)+NH4	-0.06206866	-0.78309758	-0.26885068	-0.48468292	-0.10152050	-0.36029919	0.35497945	-0.99599916	0.23282807	-0.57055030	0.01262658	1.29080028	3.31140052	-0.25924381	1.45689303	-2.14757386	-1.18791139	-0.81320468	0.07619735	-0.60076380	1.06152020	0.46875187	0.01114069	-0.58688093	-0.23108056	-0.72845292	1.13733251	1.32386209	-0.01632685	-0.49115057	-0.04867427
TAG(54:3/FA18:1)+NH4	-0.55884931	-0.29480045	-0.17366471	-1.04885051	-0.29451979	-0.06765395	0.22839057	-0.95945409	-0.51601329	-0.71370864	0.55826869	1.25958553	3.25469062	0.06776809	1.18705955	-1.53370844	-0.03009037	-0.40235697	-0.18444933	-1.17527466	1.82741832	0.29542441	-0.32472664	-0.66417674	-0.87306052	-1.05249181	0.86455470	1.13932560	0.59509966	-0.68895373	0.27921822
TAG(54:3/FA18:2)+NH4	-0.07040604	-0.66639860	-0.51755887	-0.51475065	0.11530221	-0.30805605	0.71067597	-0.85247942	-0.32058203	-0.74000104	-0.14379199	1.30611356	3.14383412	0.24770690	1.38449460	-1.58770042	-0.49955196	-0.52302701	0.02997490	-1.04299443	1.13190653	0.89309356	0.01530343	-0.34994837	-1.12632421	-1.10837618	1.25075574	1.51690421	-0.21038345	-0.68489213	-0.47884288
TAG(54:3/FA18:3)+NH4	-0.519285	-0.519285	-0.519285	-0.519285	1.269506	-0.519285	2.404703	-0.519285	-0.519285	-0.519285	-0.519285	1.631451	1.361367	-0.519285	1.610313	-0.519285	-0.519285	-0.519285	-0.519285	-0.519285	-0.519285	-0.519285	-0.519285	-0.519285	-0.519285	-0.519285	1.727563	-0.519285	-0.519285	-0.519285	2.457937
TAG(54:3/FA20:1)+NH4	-0.39349682	-0.28937710	-1.31894932	-1.24346060	0.54422616	-0.08266204	1.38577682	-0.54309798	1.13963323	-0.60525778	-0.40894070	1.09794883	2.37790758	0.67101942	1.83622224	-1.09705578	-0.98102391	-0.66306541	-0.49023589	-0.63697404	0.27684677	0.35062173	1.04221683	0.41844996	-0.70248750	-1.92524822	0.62655956	0.23860063	-1.14886105	-0.29631388	0.82047827
TAG(54:3/FA20:2)+NH4	0.65902730	-0.32913519	-0.45837819	-1.27206713	1.34518046	-0.33670964	1.67328611	-0.96873488	-0.73265722	-0.01745882	0.74308538	0.56685337	2.51855527	0.31818365	0.95213995	-0.16642611	-0.62029736	-1.51641645	0.28213495	-1.44525016	1.55836240	0.25948825	0.44861969	-0.29809572	-1.01083850	-1.95549089	-0.02386984	0.54209484	0.14376856	-0.35764278	-0.50131128
TAG(54:3/FA20:3)+NH4	-0.10444358	-0.12622229	-0.23680730	-0.75997822	1.45710337	-1.11185226	1.50121308	-0.84226454	0.94893409	-0.29885905	-0.48872321	-0.49869742	0.11892740	0.24841332	0.49661120	-0.52750728	-0.03466281	-1.72132224	1.93617981	-0.02903132	1.88527675	-0.05220894	1.26049178	-1.10659809	-2.05248732	-1.11759027	0.06647706	1.35229011	0.07237990	-0.63091948	0.39587774
TAG(54:4/FA16:0)+NH4	0.57185351	-0.41725327	-0.64811101	-0.90465702	0.39760501	-0.22250675	0.59729215	-0.37358388	0.04835308	-0.96611837	-0.26355930	0.80842308	1.34464082	-0.35218698	0.53569196	-1.55695156	-0.96886388	-1.28021539	1.06291893	0.84175011	2.56509684	0.37398667	0.70181981	-0.78162402	-0.82192478	-1.67979062	0.66639151	1.21536240	-0.05299361	-1.54275627	1.10191081
TAG(54:4/FA16:1)+NH4	0.64272450	0.46059826	-1.68513870	-0.31921543	0.61094761	0.61508506	0.88302635	0.55931594	1.02337157	0.70064368	-0.30108161	0.59816314	1.43751076	-1.68513870	0.74087105	0.07984758	-1.68513870	0.35011746	-1.68513870	-1.68513870	0.90419919	0.31160456	0.45667992	0.31931212	0.36472076	-0.42920748	0.21871895	0.79665672	-1.68513870	-1.68513870	0.77136024
TAG(54:4/FA18:0)+NH4	-0.21608868	-0.91901239	-0.44181575	-1.01654256	-0.06186331	-0.10179369	0.09179245	-0.41657548	-0.55712890	-0.61399870	-0.47615356	1.26149868	3.37124224	-0.20217859	1.55732815	-1.30907818	-0.76201986	-0.62917286	0.11065408	-0.25659710	0.87522274	0.92589064	0.30489805	-0.52933657	-1.06781258	-0.89103345	1.03942929	1.51182404	-0.07078900	-1.01259202	0.50180287
TAG(54:4/FA18:1)+NH4	-0.49431762	-0.72999490	-0.05427598	-0.54442225	-0.11238581	-0.42162149	0.12020158	-1.05580885	-0.31123787	-0.91264337	0.10927475	1.32170870	3.26372696	-0.15231993	1.62829054	-1.70602792	-0.45717400	-0.62646146	0.07018950	-0.72244640	1.01151697	0.46933621	0.20776295	-0.61948438	-0.95890053	-0.80767085	1.23713287	1.55548276	0.12747804	-0.56878379	0.13387561
TAG(54:4/FA18:2)+NH4	-0.174162724	-0.590050051	-0.189183280	-0.499536110	0.009728068	-0.174385555	0.138892956	-1.139254605	-0.323483679	-1.039998647	0.004933275	1.336920675	3.065213841	-0.003962428	1.553757632	-1.749262622	-0.873612278	-0.576786829	-0.054618477	-0.848924424	1.215903737	0.627598197	0.147440959	-0.484355219	-1.167857210	-0.643697428	1.229840907	1.601466467	-0.156126922	-0.500592649	0.258154421
TAG(54:4/FA18:3)+NH4	0.16310632	-0.16271133	0.14427371	-0.20610933	-0.14279584	-0.07713081	0.19704869	-1.25535585	0.23200107	-0.54860586	-0.04666648	1.07602711	2.45504758	0.08612341	1.46148920	-3.13550775	0.25128575	-0.69129002	-0.01901061	-1.42665343	0.96472541	0.70631613	0.52026687	-0.78324907	-0.83162013	-0.49701358	1.08951973	0.87941310	0.08773516	-0.88099094	0.39033179
TAG(54:4/FA20:1)+NH4	-0.7527167	-0.7527167	0.8226430	0.4531871	0.6650012	-0.7527167	-0.7527167	-0.7527167	-0.7527167	-0.7527167	-0.7527167	1.4198215	2.0514708	-0.7527167	1.5256988	-0.7527167	-0.7527167	1.1579412	0.8616496	-0.7527167	-0.7527167	-0.7527167	-0.7527167	1.1381299	-0.7527167	-0.7527167	1.6137563	1.3842795	-0.7527167	-0.7527167	1.2080387
TAG(54:4/FA20:2)+NH4	0.028014605	-0.710198330	-0.234533915	0.065232090	0.457191137	-0.148475660	0.644535218	0.279953376	-0.334711901	-0.290042084	-0.263594690	0.520567403	2.615133938	-0.087512614	1.435921289	-0.866901275	-3.413371775	0.003989526	-0.411355427	-0.946665652	0.537305387	0.332651881	-0.637056403	-0.273975494	-0.208188445	-1.242903519	0.691560967	1.525864810	0.050866032	0.183193612	0.697505914
TAG(54:4/FA20:3)+NH4	0.77419648	-0.42435464	-1.51450789	-0.37989270	0.89549067	-0.42550081	0.76656634	-0.09425543	0.98305807	-0.89454035	-0.19735354	0.97650119	1.49119616	0.02038260	0.88889452	-1.46308399	-1.05468214	-1.83207385	0.72945241	0.09538885	1.74183606	0.59166345	0.28850472	0.37720256	-0.90773837	-2.21172075	-0.16136377	0.98036637	-0.12965323	-0.94133361	1.03135465
TAG(54:4/FA20:4)+NH4	0.3641992	-0.1604644	-0.4437240	-1.7033369	1.0178791	-0.2015667	1.2191382	-0.1552529	0.3844667	-0.4982264	0.2381115	1.1705124	0.7581352	-0.8945743	1.0572583	-0.7190775	-1.4780108	-1.2731696	1.3049658	0.6846050	1.6134641	0.1661072	0.4171517	-0.7415937	-0.9980358	-2.6363002	0.9222308	0.5873876	0.4556779	-0.7473367	0.2893793
TAG(54:4/FA22:4)+NH4	0.7322984	-1.2119121	-0.0254895	-0.5863969	-0.3936584	-0.3257468	0.2637714	0.2162559	0.2919214	-0.1154516	-0.1262300	0.7435697	0.4010025	0.1843230	1.0725963	-1.1433944	-0.9591101	-1.1032616	1.0418244	0.6535353	3.3463668	-0.5503021	-0.2855243	-0.4246703	-0.4565642	-1.9327252	0.1177943	0.7699126	0.9658840	-1.6720243	0.5114059
TAG(54:5/FA16:0)+NH4	0.70346606	-0.72481328	-0.59197124	-1.40969568	0.59449081	0.87267803	0.54249681	-0.09851272	0.48983807	-0.57758468	0.17163340	0.77887656	0.94321765	-0.35148839	1.08030851	-1.04038872	-0.92963676	-1.51777804	0.76616396	-0.11580438	2.49313095	-0.07636681	0.97901653	0.11430169	-0.88297398	-2.60170774	-0.24415242	0.61834705	-0.69636948	-0.37272943	1.08400766
TAG(54:5/FA16:1)+NH4	-0.54135414	0.19101207	0.01301708	-1.26494304	-0.50850916	0.24240096	0.21043654	0.07221645	-0.05617901	-0.28322236	0.61854945	1.14516539	2.09391801	0.72313286	1.08839668	-1.32856582	-1.57432005	-1.80009969	0.66057008	-1.07363174	1.92596796	0.44775148	1.27723840	0.53281397	-1.41818383	-1.27979973	0.49515106	0.27238101	-0.27228095	-0.89942558	0.29039566
TAG(54:5/FA18:0)+NH4	-0.21059235	-0.05673525	-0.35226825	-1.57543595	-0.16926225	0.29560288	0.17594823	0.04330765	-0.31314908	-0.20415303	-0.07356559	0.78530870	2.93341806	0.27727703	1.83849137	-1.69571062	-1.89059998	-0.46139680	1.10566436	-1.33926767	0.34617158	0.60996423	-0.13978684	-0.19308612	-0.61330297	-0.77399647	0.17154110	1.57480361	0.02399152	-0.63137850	0.51219738
TAG(54:5/FA18:1)+NH4	-0.41974671	-0.93614654	-0.31099401	-0.69708298	0.06358124	0.01589975	0.34929374	-0.67004574	-0.61687759	-0.87938028	0.08307818	1.09190595	3.14793847	0.10019744	1.59136320	-1.60556835	-0.86164817	-0.63214150	0.14672695	-0.66676948	1.00958938	0.70680490	0.28332770	-0.35243439	-1.20408249	-1.26505584	1.19633767	1.51820367	0.07311860	-0.48315901	0.22376622
TAG(54:5/FA18:2)+NH4	-0.49250103	-0.94154679	-0.49012870	-0.35765020	-0.08365491	-0.02950883	0.28244701	-0.93093966	-0.64499144	-0.81404536	-0.13465114	1.28240645	3.02060769	0.21523075	1.63043220	-1.65534834	-1.02344562	-0.82669979	0.04244300	-0.83274391	0.78343606	0.89727091	0.39178438	-0.19050188	-1.01874396	-0.70074081	1.26409456	1.64601139	-0.16486167	-0.46945485	0.34599450
TAG(54:5/FA18:3)+NH4	-0.41247180	-0.17964534	-0.34493680	-1.07860422	-0.31841849	-0.45626232	0.19455905	-1.34962556	-0.92339772	-0.49461289	0.36342629	1.21821233	2.96006884	0.19406154	1.52711064	-1.66736758	0.05668703	-0.02490801	0.22746623	-0.76412279	1.33036126	0.77974960	-0.06970821	-0.44463939	-1.09078016	-1.13503900	0.47414311	1.48758673	0.77359896	-0.98207891	0.14958758
TAG(54:5/FA20:2)+NH4	-0.7439959	-0.7439959	-0.7439959	0.5806938	0.7005260	1.1645019	-0.7439959	-0.7439959	-0.7439959	0.8330872	-0.7439959	0.7446762	2.3735169	-0.7439959	1.2193426	-0.7439959	-0.7439959	-0.7439959	-0.7439959	-0.7439959	1.5982380	-0.7439959	0.9021250	1.0815322	-0.7439959	-0.7439959	1.2725364	1.6651466	-0.7439959	-0.7439959	-0.7439959
TAG(54:5/FA20:3)+NH4	-0.23176180	-0.29155312	-0.54699250	-0.87343268	0.59959743	0.15557132	1.03429655	0.27871093	-0.02425242	-0.26103138	-0.06712821	-0.18384599	2.85475386	0.46480992	1.47784826	-0.62098137	-0.80664835	-2.23325463	0.21665229	-0.81351292	0.23000822	1.13552498	0.05072699	-0.12251466	-0.98635931	-1.48032964	0.77226117	1.67407469	-0.80118528	-1.05295399	0.45290165
TAG(54:5/FA20:4)+NH4	0.55644659	-1.05286163	-0.55857240	-1.16429174	1.29980759	-0.24564807	1.05184251	-0.03704177	0.61362232	-1.34424399	0.18749628	1.49330917	0.98285156	0.21399064	1.25006708	-1.26082363	-1.53192644	-1.39507077	0.73877293	0.12237989	0.92539057	0.81132666	0.80772975	0.32733558	-1.79955463	-1.96201320	-0.00763441	0.38850563	0.09723797	-0.44224773	0.93381765
TAG(54:5/FA20:5)+NH4	0.5493976	-1.7166505	-0.2485479	-0.3408073	-0.1722229	0.7769576	0.7734756	0.3510690	1.0762251	0.3126259	-1.7166505	1.0035352	0.2456518	0.8290819	0.8201022	0.3254751	0.7636882	0.8138237	0.7988984	0.2616622	0.8290122	-1.7166505	0.4949059	0.4183386	-1.7166505	-1.7166505	-1.7166505	0.6690926	0.4314676	-1.7166505	0.2336454
TAG(54:5/FA22:4)+NH4	-0.25220344	-1.93462382	0.43015448	-0.36915653	-0.12031706	0.45868499	-0.11505449	0.59073770	0.20188834	-0.92538523	-0.14275163	-1.18976366	-0.16148459	1.02930218	0.94260312	0.34688519	-1.01869897	-0.85892424	0.99309510	-0.23691692	3.65771548	-0.38490730	0.06426764	-0.87387260	-0.45153753	-0.28139234	-0.28561524	1.54118058	-0.69370811	-0.49160097	0.53139986
TAG(54:5/FA22:5)+NH4	0.89236927	-0.55391991	-0.43969408	-1.44514490	0.02571821	1.01374795	0.45072329	0.23812891	-0.22885380	-0.42579703	-0.53363530	0.13383081	0.42998832	-0.58376851	0.20692118	-0.61328194	-0.11896947	-1.44897435	0.59689567	0.06054828	3.42990760	-0.07432458	0.42609964	-0.03122874	-0.81503327	-2.34434292	-0.24103696	0.40028338	-0.18297242	0.04198667	1.73382901
TAG(54:6/FA16:0)+NH4	0.676639057	-0.144118150	-0.694174059	-0.958542789	0.392972795	0.469840380	0.159233056	-0.119527014	0.629023647	-0.025456396	-0.488268418	0.486927365	0.070657387	-0.329608548	1.038854032	-0.607304309	-0.784223934	-2.308267931	0.854610225	0.617648509	2.749996587	-0.610862713	1.472071708	-0.326814838	-0.654202934	-2.460019671	-0.222472085	0.769708242	0.006545761	-0.474182715	0.813317752
TAG(54:6/FA16:1)+NH4	0.79557240	0.16322073	-1.25830553	0.02119858	0.55154928	0.79867907	0.51172837	0.05915364	0.31190556	-0.99415173	-0.23202456	0.34073001	0.94694544	-0.01864908	0.67907078	-0.81747750	-1.13167095	-3.60496207	0.14044828	-0.08752094	1.84077564	0.15915533	0.74965798	0.68382845	-0.93924387	-1.03227198	-0.01629758	0.90552676	-0.71007079	0.06858173	1.11491856
TAG(54:6/FA18:1)+NH4	-0.38866702	-0.51571693	-0.11259226	-0.94365863	-0.10773241	-0.13048565	0.18405890	-0.87061287	-1.09122620	-0.99428557	-0.27515406	1.27666315	2.81501249	0.37431528	1.98809589	-1.09240111	-0.18679527	-0.57686135	0.51792635	-1.18465880	0.80957790	0.58969189	0.16209140	-0.17824948	-1.63375301	-1.19083901	0.67860230	1.54537167	-0.03446743	-0.24853751	0.81528732
TAG(54:6/FA18:2)+NH4	-0.344623005	-1.126457781	-0.433663705	-0.658216143	-0.004994144	0.225945048	0.613218599	-0.770404851	-0.745983521	-0.855903605	-0.470781282	1.249843680	2.861018290	0.481442364	1.605966119	-1.686552946	-1.142256486	-0.688182112	-0.166349912	-0.671164513	0.569259198	0.846541332	0.483122129	0.048028236	-0.997965267	-0.951747729	0.997529249	1.711424251	-0.363353927	-0.303279621	0.688542056
TAG(54:6/FA18:3)+NH4	-0.53390926	-0.67464647	-0.25615961	-0.81768362	-0.26475798	0.06012871	-0.13065707	-0.56350156	-1.07711466	-0.54600261	-0.24046360	1.16957038	2.67960157	0.54061579	1.76215011	-1.70026972	-0.58601817	-0.72419004	0.32107899	-1.22813873	1.02238357	0.96044601	0.18588952	-0.15715728	-1.47065485	-0.86266604	0.83908368	1.68215536	-0.01763665	-0.24242307	0.87094730
TAG(54:6/FA20:3)+NH4	0.95865426	-2.54161208	-0.42599702	-0.03475318	0.20959615	0.40765821	0.06318484	-0.15915058	-0.01462579	-2.54161208	-0.01735584	0.80643603	1.90380080	0.30469361	0.92490454	-0.03260657	0.08866263	-0.01339271	0.13337488	-0.86894772	0.24862465	0.12578090	0.88601282	-0.46742622	-2.54161208	-0.15576790	0.68935557	1.14756089	0.12753907	0.23818843	0.55083145
TAG(54:6/FA20:4)+NH4	0.24091201	-1.40832750	-0.49156297	-1.38467846	1.17550123	0.08224212	0.86689632	-0.19362274	-0.54054768	-0.21182497	-0.24861782	1.05760628	1.72849600	0.52253910	2.28635997	-0.62908218	-1.71967210	-1.36548207	0.32687187	-0.33134779	0.05325946	0.43541709	0.64692433	0.23006118	-1.16034481	-1.50793621	0.38245068	1.26451932	-0.75444093	-0.50516232	1.15259360
TAG(54:6/FA20:5)+NH4	-0.38215499	-1.22850068	-0.50416589	-2.11442051	0.01043635	1.52275745	1.11509986	-0.22099203	0.26184363	-0.22202696	-0.29815596	0.25500169	1.31093104	0.15497498	1.88845376	-1.31921693	0.57679430	-0.95997318	0.26079167	-0.54800949	1.08455222	0.41926912	0.67681635	0.56325708	-1.87026161	-0.46433129	0.44714394	1.23485952	-1.31380216	-1.09492452	0.75795326
TAG(54:6/FA22:5)+NH4	0.6911108698	0.3914977077	-0.9854822979	-1.6068825494	0.3927108754	0.9026765568	0.5104030272	0.0005326386	0.5734084057	-0.7508038144	-0.8727481105	0.2068119248	0.3930422771	-0.2033453863	0.7002071147	-1.4092596230	-0.4551937717	-1.8001554940	0.8473012382	-0.1623131386	3.0937381644	0.1219255194	0.5904831553	0.3600113988	-1.1634383789	-1.2370140591	-0.5364776095	0.3656706169	-0.1051064913	-0.4233986138	1.5700878476
TAG(54:6/FA22:6)+NH4	0.76133994	-0.31801074	-0.25536516	-0.56095195	0.41562959	0.38348078	0.01683679	0.30363747	0.97511538	-0.23759005	-0.69950287	0.22453213	-0.53043407	-0.47904481	0.85759682	0.01817148	-0.30064629	-2.39869763	1.07072175	0.96055234	2.26827338	-1.22055926	2.09669956	-0.56719715	-1.21147727	-1.62639051	-0.23943244	0.73281184	-0.04394842	-1.11456435	0.71841372
TAG(54:7/FA16:1)+NH4	0.433400399	-1.631575371	-0.522298218	-1.151808125	0.476086086	1.645546964	0.308410763	-0.032116574	0.193324139	-0.404448316	-0.578883486	0.322922249	0.476262136	-0.095532528	1.359927984	0.042165810	-1.450630518	-2.682219268	0.811492089	0.277307855	1.855127129	0.009129298	1.257552725	0.108455879	-0.070045757	-1.280803334	0.008375189	1.358419397	-0.594097744	-0.848840930	0.399394077
TAG(54:7/FA18:1)+NH4	-0.970760262	0.477339879	-0.784973101	-1.376617001	-1.132845439	0.352589841	0.379795689	-0.975653938	-0.649978662	0.168444819	-0.502103039	0.962294440	2.143130104	0.055562953	1.568345025	-0.013618298	0.219739396	-0.009406437	0.257768479	-1.033018831	1.615055684	0.523847438	1.036936833	-0.652216353	-1.082916354	-2.259016601	0.220723150	0.490910920	0.982974328	-1.014254286	1.001919621
TAG(54:7/FA18:2)+NH4	-0.21021684	-1.06706958	-1.05266937	-0.73215303	-0.33158775	0.03228671	0.33866325	-0.51428596	-0.23587899	-1.00667343	-0.53264549	1.08227540	2.61138512	0.52534251	1.82440444	-1.24496885	-1.52831571	-0.65759205	-0.50186495	-0.79986794	0.56747679	1.31842344	0.47104223	0.11840716	-0.79339362	-0.70170492	0.63519585	1.84903052	-0.38616332	-0.13409420	1.05721256
TAG(54:7/FA18:3)+NH4	-0.60826187	-0.73589767	-0.55154827	-1.02242031	-0.47216966	0.07828787	0.37069873	-0.71127867	-0.75508607	-0.82080574	-0.06222751	1.39532206	2.67688490	0.09102217	2.14165915	-1.05853152	-0.43171159	-0.73558365	-0.01139560	-1.25359018	0.59916632	0.96260823	0.43039996	0.41446055	-1.32812568	-1.08269958	0.22710765	1.68840366	0.24232969	-0.50918561	0.83216824
TAG(54:7/FA20:4)+NH4	0.47230854	-0.95319971	-0.34562410	-1.38145635	0.87574787	0.44852539	0.83378736	-0.72037608	0.52026774	0.01162973	-0.55420736	0.89806197	2.16268315	-0.24556579	2.08262392	-1.23938586	-1.29690737	-1.88343015	-0.27444134	-0.83223370	0.40265086	0.77889349	0.46011751	-0.02663756	-0.65265341	-1.31802663	0.54258967	1.25924324	-0.80379773	-0.19872069	0.97753338
TAG(54:7/FA20:5)+NH4	0.38953928	-0.18035149	-0.64391932	-2.16276975	0.46504168	-0.25403563	0.63232372	0.51226931	-3.83341975	-0.70304399	0.17495234	0.20197584	1.08938757	0.45511954	1.66167661	0.12263917	-0.46448005	-0.11002194	0.25407379	-0.57296184	0.08144666	0.57386784	0.38829796	0.34166030	0.08399453	-0.75375465	0.17775343	1.17548133	-0.45006225	0.78918500	0.55813477
TAG(54:7/FA22:5)+NH4	0.58718144	0.15761762	-1.64082824	-1.42691510	0.57754238	1.07591163	0.98588416	0.60212515	0.28704595	-0.82034204	-0.54906431	0.50292120	0.73241668	0.01828590	0.94872724	-1.80514204	-0.11808592	-0.16269486	-0.01621554	0.38268203	1.29450617	-0.49075369	0.02848813	0.22533736	0.41038406	-0.20908536	0.35766766	0.38141606	-3.51062186	0.15323258	1.04037557
TAG(54:7/FA22:6)+NH4	0.56700122	-0.34763064	-0.24289317	-0.99953089	0.52173067	0.74613558	1.04785662	0.44799591	0.58180392	-1.21454433	-0.68352951	0.08968267	-0.27922271	0.13249720	1.01530548	-0.49647544	-0.99994791	-2.61747758	0.95061271	0.86619813	2.08092633	-0.27918075	1.72708269	-0.05026255	-0.85589157	-1.13899706	-0.34089205	0.70988671	-0.97640333	-1.03152913	1.06969275
TAG(54:8/FA18:2)+NH4	-0.01399039	-0.56325638	-2.86279132	-0.34923349	0.16678180	0.60862552	0.16114602	-0.98775203	0.02088110	-0.04141396	-0.40424604	0.85455063	1.69396827	0.17043388	1.60672544	-2.86279132	-0.11133687	-0.51593927	0.20554916	-0.35809792	0.55641770	0.90082237	0.68503720	-0.10621823	-0.60225896	-0.37427343	-0.36222839	1.22745416	0.55101436	0.17469852	0.93172185
TAG(54:8/FA18:3)+NH4	0.45377065	-0.50891518	-0.84208837	-1.21753988	-0.82839619	-0.07019698	-0.21043683	-0.38986395	-0.29378733	-1.36421361	-0.62227981	1.45341703	2.51276672	1.02261436	1.84540914	0.08216132	-0.56693570	-1.37938390	-0.02782850	-1.28961954	0.19588902	1.10095637	0.57173635	0.11939346	-0.49623053	-0.87153778	-0.45654820	1.58873973	-0.02348477	-0.71518685	1.22761978
TAG(54:8/FA20:4)+NH4	-0.1472900	-2.0780990	-2.0780990	-2.0780990	0.9192336	0.3710287	0.8294441	0.5941993	0.3384225	-2.0780990	-0.2044069	0.4078908	0.8762147	0.3531570	0.8001194	0.3702433	-2.0780990	-0.2973091	0.5341438	-0.1052055	0.6722708	0.7121227	0.4649412	0.7387297	0.2524374	-0.5732184	0.1403848	0.8500202	0.1717787	0.3235215	0.9976204
TAG(54:8/FA20:5)+NH4	-0.5687767	-0.5687767	-0.5687767	-0.5687767	-0.5687767	1.2071381	-0.5687767	-0.5687767	-0.5687767	-0.5687767	-0.5687767	-0.5687767	1.4632955	-0.5687767	2.2160381	-0.5687767	-0.5687767	-0.5687767	1.7773469	-0.5687767	-0.5687767	1.6950706	-0.5687767	-0.5687767	-0.5687767	-0.5687767	-0.5687767	2.1890070	-0.5687767	1.1785837	1.3553830
TAG(54:8/FA22:6)+NH4	0.21247472	-0.12707233	0.24720093	-0.44171993	0.77834537	0.34163288	1.09054902	0.10107159	0.75308969	-0.91865987	-0.42779581	1.07172451	0.60272865	0.70547972	0.56010437	-0.68020073	-0.97762208	-3.79343759	0.58166317	0.14195943	1.27616542	-0.14470856	0.76756871	-0.05262556	0.08696102	-1.80697420	0.20131569	0.81767709	-0.95731379	-0.52256171	0.51298017
TAG(55:1/FA16:0)+NH4	0.26744654	-0.66442458	0.03584491	-1.23588041	1.11009326	0.51802657	1.57018938	0.27257755	0.38288357	-0.45770119	-0.03212673	1.11958752	0.83059048	0.44252428	0.97613894	-0.86880924	-2.49069278	-1.61364505	-0.02257258	0.20003204	0.57999702	0.60662749	1.27128384	0.32086981	-1.01963827	-2.18913048	-0.10513161	0.77785147	-0.55973552	-0.92827821	0.90520201
TAG(55:1/FA18:1)+NH4	0.48040733	-1.16898889	-0.14203484	-1.33240794	0.31903058	0.42915883	0.59201736	-1.08057922	0.09463107	-1.08175808	-0.60559183	1.66181370	1.15424986	0.22064472	1.61054399	-0.36700205	-1.50548677	-1.77337639	0.16336018	-0.06684548	0.87832469	1.02215829	1.36749965	-0.69383717	0.03468729	-1.57834041	0.11377163	1.24660821	-1.12010594	-0.07903342	1.20648106
TAG(55:2/FA18:1)+NH4	-2.01733852	0.73923490	-2.01733852	-2.01733852	0.03259787	1.03021945	0.90147981	0.10021642	-2.01733852	0.18840320	0.17386131	0.76829951	1.36198524	-0.04688374	1.18001491	-0.20531936	0.31909951	-0.13378614	0.71242669	-2.01733852	0.77757712	0.59695248	0.43854449	-0.33309732	0.35361214	-0.48884162	0.11959157	0.72757630	0.31196404	-0.13664374	0.59760758
TAG(55:2/FA18:2)+NH4	0.21882038	0.23939898	-0.19650495	-0.53597330	0.68122301	-0.38028729	1.14097407	-0.78315102	-2.35243189	-0.50463250	-0.07310927	0.56700011	1.42121307	0.55814567	1.46673297	0.35927950	-2.35243189	-2.35243189	0.11779133	-0.49613370	-0.13836794	0.40989082	0.61125219	0.59554165	-0.70753932	-0.27810121	0.81053244	1.31565477	-0.46469902	0.17356791	0.92877631
TAG(55:3/FA18:1)+NH4	-0.27623598	0.06282037	-0.36857906	-0.66088777	-0.32021960	-0.02542438	0.68181137	-0.03185000	-2.34952838	-2.34952838	0.41415387	0.85719491	2.03266258	0.60888147	1.39123206	0.12665874	0.19027860	-0.20402572	0.22824814	-2.34952838	1.14777966	0.73044090	0.18526923	0.16724559	-0.75446293	-0.56947966	0.30097615	1.16396991	0.40582647	-0.54584532	0.11014551
TAG(55:3/FA18:2)+NH4	-1.22959348	-1.22959348	0.55130583	0.09004568	0.12955259	0.58976189	0.75420411	-1.22959348	-1.22959348	0.66932970	-1.22959348	0.59439342	1.81941215	0.53093561	1.32913335	-1.22959348	-1.22959348	-1.22959348	1.18186536	-1.22959348	0.48673675	0.36186465	0.32648426	0.69214284	0.21197001	-1.22959348	1.04236837	1.49453846	0.44437902	0.22510423	-1.22959348
TAG(55:4/FA18:1)+NH4	0.44417306	-0.14330559	-1.11958267	-0.24049336	-1.06027683	0.44038228	0.29665020	-0.66940717	-3.22296169	-1.30377693	0.19605689	0.97057498	2.42852636	0.20941407	1.58600692	-0.31621514	-0.07106875	-0.16861363	-0.13951337	-0.46488503	0.90366121	0.47136036	-0.02401192	0.92137477	-0.56514038	-0.48771216	-0.36953331	1.33105593	0.38925535	-0.42151131	0.19951684
TAG(55:4/FA18:2)+NH4	0.30346664	-0.25701419	-0.01652549	-0.69091695	0.20751965	0.24629153	0.13342562	-2.06398182	0.45952202	-2.06398182	0.26305020	0.82318525	2.04164360	0.34057594	1.52274372	-2.06398182	0.06096665	-0.36395874	0.44790810	-0.51456727	0.37253123	0.84842236	-0.06184181	0.57698880	-0.74756889	-0.06828084	0.18055532	1.34355176	0.15720384	-2.06398182	0.64704925
TAG(55:5/FA18:1)+NH4	0.47975507	-0.09247117	-1.63314992	0.08942617	0.20023952	-1.63314992	0.93036937	0.30869760	0.20223562	-1.63314992	-1.63314992	0.11792530	1.87266471	-0.14910952	1.51970401	-1.63314992	0.51244715	0.19165444	0.34643188	0.18059746	0.49037729	0.31601146	0.80876528	0.03799168	0.63886066	-1.63314992	-0.11260066	1.13010909	0.55430817	-1.63314992	0.85765888
TAG(55:5/FA18:2)+NH4	0.03384472	0.04216272	-0.36663249	-1.21854520	-0.10625882	-0.78990860	0.96270001	-0.87300688	-0.38974527	-0.67180270	-1.13082326	0.84374465	2.43897051	-0.74342064	2.10384184	-0.39178550	0.03934592	-0.49787090	-0.36965447	-0.96604285	0.28144611	0.54269116	0.76037390	0.48332649	-2.26551540	-0.75998324	0.78759369	1.60287939	-0.20933061	-0.12863307	0.95603878
TAG(55:5/FA20:4)+NH4	1.175374754	-0.222612377	-0.349791014	-1.127665840	0.298668225	-0.639925158	1.550374528	0.096831140	0.793806405	0.036079689	-0.001793583	1.612482390	1.116597040	-1.606866216	1.132160431	-1.385460047	-0.938440513	-0.792414792	0.130496440	0.847145822	-0.235328317	-0.928719219	0.932392445	0.296261896	-2.181001079	-1.916795574	0.038157248	0.851050482	0.359913369	0.394669487	0.664351936
TAG(55:7/FA22:6)+NH4	0.37309090	-0.79537987	0.07569587	-0.82572376	0.50488300	0.13356546	1.12401173	1.30671778	1.64036981	-1.65628982	-0.61764977	1.01573804	0.15725865	0.66094854	1.42811977	-0.72006557	-0.58810354	-0.90285048	1.11254884	0.71084505	0.41445186	-0.85530511	1.98716190	-0.14074408	-1.54358444	-1.61637289	-1.10799373	-0.01089188	-0.32428040	-1.13485100	0.19467915
TAG(56:1/FA16:0)+NH4	-0.4232159	1.9433443	-0.4232159	-0.4232159	-0.4232159	-0.4232159	-0.4232159	-0.4232159	-0.4232159	-0.4232159	-0.4232159	1.8407854	-0.4232159	-0.4232159	3.0793789	-0.4232159	-0.4232159	-0.4232159	-0.4232159	-0.4232159	1.8198443	-0.4232159	-0.4232159	2.3202608	-0.4232159	-0.4232159	-0.4232159	-0.4232159	-0.4232159	-0.4232159	-0.4232159
TAG(56:1/FA18:1)+NH4	-0.9271669	1.2366812	-0.9271669	-0.9271669	-0.9271669	0.5409582	1.1334581	1.3136352	-0.9271669	-0.9271669	0.8129966	0.7628583	0.9934865	-0.9271669	-0.9271669	-0.9271669	-0.9271669	-0.9271669	0.6910657	-0.9271669	1.0439757	1.5509074	1.5048625	0.9372230	-0.9271669	-0.9271669	-0.9271669	0.5277581	0.5790209	-0.9271669	1.2057823
TAG(56:10/FA18:2)+NH4	3.841463e-01	1.421585e-01	-4.656336e-01	-9.805165e-01	-8.793204e-01	-4.452709e-02	9.933640e-01	4.916005e-02	6.080369e-01	-1.078526e+00	-2.426142e-01	3.261404e-01	1.921586e+00	5.968361e-01	1.075926e+00	-2.694303e+00	-1.286904e+00	-2.694303e+00	-1.494088e-02	-4.041079e-01	5.160447e-01	8.224659e-01	1.178067e-01	2.427061e-01	1.638867e-01	5.609928e-05	6.295440e-01	1.302714e+00	4.070873e-01	-9.413056e-02	5.801629e-01
TAG(56:2/FA16:0)+NH4	-0.7643691	-0.7643691	0.8960856	-0.7643691	1.6230205	0.9865495	1.5351719	-0.7643691	-0.7643691	-0.7643691	-0.7643691	1.2495800	-0.7643691	1.7021636	1.5207556	1.3801532	-0.7643691	-0.7643691	1.0861289	-0.7643691	-0.7643691	-0.7643691	-0.7643691	-0.7643691	-0.7643691	0.6716094	-0.7643691	-0.7643691	-0.7643691	0.7448645	1.1269298
TAG(56:2/FA18:0)+NH4	1.1959649	-1.0531580	0.7104375	0.6076951	-1.0531580	0.7576187	0.6361562	0.6477842	-1.0531580	-1.0531580	-1.0531580	1.1933594	1.5300468	0.9683220	0.9737418	-1.0531580	-1.0531580	-1.0531580	0.5403679	-1.0531580	1.2263379	-1.0531580	-1.0531580	0.8071427	0.4527083	-1.0531580	-1.0531580	-1.0531580	1.0508902	0.3248495	1.1207892
TAG(56:2/FA20:0)+NH4	0.600076683	-0.003147169	0.437083074	-0.190566443	-0.074058148	-0.314457584	1.803800299	0.117112867	0.234743254	0.032085104	0.777487772	1.164492841	0.321921788	0.320612279	1.452416167	0.014235660	-2.585776519	-0.349231495	-0.561801452	-0.014097929	0.467503846	0.676989365	0.119548880	0.224257322	0.121002182	-2.585776519	-0.356538403	0.282311707	-0.043116912	-2.585776519	0.496664001
TAG(56:2/FA20:1)+NH4	0.8105560	-1.1746529	-1.1746529	0.1543243	0.5022504	0.6159200	1.4590530	-1.1746529	-1.1746529	-1.1746529	-1.1746529	1.0284926	0.9443055	1.4208550	1.1183255	-1.1746529	-1.1746529	0.3474262	0.2601739	0.7425146	0.8235332	0.6029622	-1.1746529	0.3503304	-1.1746529	0.5505433	-1.1746529	0.2178184	-1.1746529	0.7388310	1.4076191
TAG(56:3/FA16:0)+NH4	0.64410702	0.13588353	0.05027335	-1.71638624	0.65362722	0.49905383	0.33359277	0.86689947	-1.71638624	-1.71638624	0.44768064	0.68240029	0.72682181	0.83942050	1.05739906	-0.14570914	-1.71638624	-0.25624809	1.00781346	0.23168371	1.10078653	0.28552488	0.73974104	-1.71638624	0.32128694	-1.71638624	-1.71638624	0.90354146	0.01009189	0.23542210	0.64360935
TAG(56:3/FA18:0)+NH4	0.65080431	1.01403774	0.26540960	-0.28656072	0.70273409	0.58379036	1.34458078	-0.39217589	0.19483584	-0.93895654	-0.61379799	0.58052553	1.74409386	0.74138212	0.52727047	-0.76559735	-3.98083071	-0.57474837	-0.03247899	-0.21106711	1.06239117	-0.47668639	-0.19686326	-0.71966493	-0.31089709	-0.84364810	-0.20363932	0.55776773	0.22306930	-0.04726881	0.40218864
TAG(56:3/FA18:1)+NH4	-0.50070600	-0.95653011	-0.69049953	-1.77135457	0.09951788	0.69842096	1.17974121	0.45703427	0.62403508	-1.05837500	0.03054626	0.61364145	2.03093359	1.26069321	2.15759349	-0.74342542	-0.54094147	-0.84843060	0.55270568	-1.15494044	1.08886690	-0.32333033	0.18791489	-0.09862358	-1.31141274	-1.29076435	0.19438877	0.55487345	-0.83933813	-0.75251527	1.15028045
TAG(56:3/FA18:2)+NH4	0.9749612	-1.0462553	0.4541290	-1.0462553	-1.0462553	0.7900292	0.5134334	0.9109898	-1.0462553	-1.0462553	0.3295017	0.7258530	1.7512486	0.9055176	1.1361041	-1.0462553	-1.0462553	-1.0462553	-1.0462553	-1.0462553	1.0985137	0.6161276	-1.0462553	0.9806735	-1.0462553	0.2941906	0.9929230	1.0359283	-1.0462553	-1.0462553	1.1374505
TAG(56:3/FA20:0)+NH4	0.07129384	0.47521575	0.28740583	0.20187630	-0.44741462	0.02299794	0.71016470	-2.24818538	-2.24818538	0.48839239	-2.24818538	0.74360321	1.49832664	0.35005707	1.21117359	0.86373131	-2.24818538	0.29386573	0.04658466	-0.32479855	1.04411256	0.37932199	-0.09835548	0.41274812	-0.41472701	-0.11747908	-0.25430897	0.71190620	0.21660402	-0.30075361	0.92119701
TAG(56:3/FA20:1)+NH4	0.3468434	-0.7218351	-1.0639390	-1.6850616	-0.7516228	-0.4020143	1.1091059	-1.2171340	0.6292857	-0.1750296	-0.2682654	1.7547502	1.9740659	0.9893030	1.7468976	0.4185497	0.3242277	-1.4247530	-0.1006853	-1.7489262	0.8198810	0.3394035	0.4445783	-0.4627357	-1.0536088	-0.5422066	0.2445550	0.8810982	-0.8506355	-0.4105332	0.8564412
TAG(56:3/FA20:2)+NH4	-1.2555401	-1.2555401	0.6445790	-1.2555401	0.2765906	0.2709432	0.5052771	0.7880405	-1.2555401	-1.2555401	-1.2555401	1.2488341	1.4089644	0.6372615	1.1265672	-1.2555401	-1.2555401	-1.2555401	0.1889487	0.3973069	0.7991527	0.5692034	1.0183317	0.1711409	-1.2555401	0.4367098	0.6425441	1.0414606	0.2095914	-1.2555401	1.4294932
TAG(56:4/FA16:0)+NH4	0.83114664	0.45021786	-0.32028013	-1.45964354	0.42515229	0.78015644	0.23895150	-0.62728328	0.34242252	-1.80812509	0.22256093	0.14171475	0.68202873	0.45307875	1.11427987	-1.12979364	-0.77519205	-1.32452752	1.39761863	-0.91866656	3.04655357	-0.47831956	0.69576141	-0.46870279	-0.29132567	-1.70705376	-0.45482981	0.17054160	0.28071266	-0.06112978	0.55197501
TAG(56:4/FA18:0)+NH4	0.8415199	0.3669970	-0.9519444	-1.1668234	0.4817343	0.1016172	1.1107302	0.2081969	0.1659408	-1.3555995	-0.7647677	1.3262087	0.9883878	1.0776171	1.2997758	-1.7140570	-1.5319607	-0.6841506	0.7341831	0.5360108	1.8913371	-0.5739288	-0.4209557	-0.9837725	-1.3868740	-1.1141306	0.5866947	0.6314139	0.5748306	-0.9818242	0.7075931
TAG(56:4/FA18:1)+NH4	-0.11777924	-0.58444223	-0.39271784	-0.64357455	0.15625396	0.36209372	0.87390784	-0.06515564	0.34784558	-0.97809888	-0.44141789	1.04612951	2.89447072	0.43047606	1.64803550	-1.68656820	-1.45973851	-0.83613989	0.22252883	-0.26851971	1.24490247	-0.17117850	0.17744066	-0.06146390	-0.97003978	-2.13222866	0.50157728	0.84395688	0.21066741	-0.61827547	0.46705245
TAG(56:4/FA18:2)+NH4	-0.5335163	-0.9431888	-0.2218414	-1.7750179	0.2672211	0.1831239	0.2740456	0.1871808	-0.1175208	-0.9699381	-0.3616371	1.0027316	2.8281911	0.8732266	2.0032858	-0.5886673	-0.2805460	-0.4818381	-0.4374753	-1.3316027	0.8996285	0.3778823	0.1547195	-0.2114256	-1.4017640	-0.6003711	0.5810633	1.4248765	-0.1003968	-1.3386964	0.6382670
TAG(56:4/FA20:1)+NH4	0.101435677	-0.062061340	-0.002920164	-0.831887186	0.488168669	-0.078055188	0.528059610	-1.223836210	-0.550255451	-0.936181935	-0.292606829	0.778683026	2.983388429	0.489016042	1.471864818	-1.402441834	-0.968084660	-0.824857891	-0.285241033	-0.831491559	1.316475591	0.576453000	0.240812682	0.121450298	-0.319719575	-1.261167556	0.581378406	1.466957047	-0.217569184	-1.713796840	0.658031142
TAG(56:4/FA20:2)+NH4	-0.26433934	-0.08771494	0.74455273	-0.95322822	0.45607828	0.19017002	0.73032323	0.50610619	0.35276316	-0.80995231	-0.16912282	1.12820088	2.47780970	-0.73939443	1.14530954	-3.21379075	-0.45718429	-0.24510968	-0.22549349	-0.13039897	1.13646871	0.47544559	-0.71949113	-1.01011339	-0.57191437	-0.73663430	0.31719467	1.33418723	0.18074676	-0.91457896	0.07310470
TAG(56:4/FA20:3)+NH4	-0.56826570	-1.04076534	-1.05947497	-1.41635247	0.29973799	0.12578546	1.65553584	-0.16470740	0.59459249	-0.94515188	0.30491583	0.47572380	1.05741387	0.82824083	1.29801353	0.01158887	0.35021387	-2.79651416	1.36267585	-0.19530604	0.76869590	-0.24937619	0.52281562	0.91553656	-0.98940780	-1.13263623	-1.09599625	0.23648779	-0.04458837	-0.55877255	1.44934128
TAG(56:4/FA20:4)+NH4	1.09691130	-0.05933781	-1.09008482	-1.28044675	1.01783266	-0.04407928	1.43564400	-0.02597271	-0.48229230	-1.13170504	0.11038867	1.06483539	-0.25015757	0.26110654	2.10469157	-0.48659245	-1.27169225	-1.23073636	0.19154905	-0.66712077	1.28357713	0.43595167	1.30401384	-0.68739800	-1.13593193	-2.13778049	0.52133873	0.46924032	-0.07289346	-0.37656720	1.13370834
TAG(56:4/FA22:4)+NH4	0.99979444	-0.65725626	-0.70612854	-0.97328152	0.03988578	0.22706904	0.26873441	-0.04213351	-0.70440629	-0.16555200	-0.52595939	0.86993266	0.24659321	0.42934743	1.65017343	-0.65507187	-0.97443001	-1.47876517	0.67367159	0.13663140	2.22408044	0.06437643	0.08429083	-0.50347050	-0.69749619	-3.02842689	0.55881747	1.19569764	0.85223327	-0.38278131	0.97382997
TAG(56:5/FA16:0)+NH4	0.46187447	-0.55006349	-0.58805404	-0.81280005	-0.06541496	0.41366083	1.27215624	0.30124445	-0.03733107	-0.97837657	-0.35667087	0.63087263	0.43844151	0.40198460	0.98958779	-1.21295769	-1.96344476	-1.50584627	0.65433637	0.14530909	2.66877179	0.49624903	0.60368696	-0.03914028	-0.65338097	-2.02151929	0.10823986	0.72387030	0.11788044	-1.01984800	1.37668194
TAG(56:5/FA18:0)+NH4	1.256637504	-0.003431503	-0.887232458	-1.251270646	0.609123406	-0.084596175	1.298868958	0.017847366	-0.076292045	-0.637718652	-0.451132611	0.881907188	0.452337783	0.125201815	1.328819248	-0.735666566	-1.414211554	-1.942064205	0.647936098	0.059199160	1.348199316	0.467048544	1.406327538	-0.605965021	-0.597975784	-2.765076258	0.561847134	0.225979214	-0.151006219	-0.130507737	1.046867165
TAG(56:5/FA18:1)+NH4	0.44496641	-0.75689398	-0.97612619	-1.39620241	0.31890642	0.36613204	0.87710140	-0.18942082	-0.12580854	-0.90905779	-0.42008148	1.06727310	1.76956160	0.28547274	1.44570363	-1.36413739	-1.00529101	-1.40767085	0.67676868	-0.19767738	1.76639356	0.68926423	0.72299854	-0.33739557	-1.27589632	-1.92039740	0.48495062	0.84508547	-0.07749248	-0.64730872	1.24627991
TAG(56:5/FA18:2)+NH4	-0.681733545	-1.302904216	-0.317875952	-1.193806701	0.207742547	-0.009528979	0.750137686	-0.386565680	-0.500314849	-0.597084675	0.069909042	0.867886551	2.893234599	0.331043641	1.788160272	-0.900542948	-0.453827580	-1.011788777	0.372617214	-0.595557836	0.809480591	0.848218936	0.435981263	-0.550004300	-1.693675074	-1.247500462	0.938213112	1.479803716	-0.232368142	-0.585921979	0.468572525
TAG(56:5/FA20:1)+NH4	0.08431684	-1.15546510	-0.31108804	-1.23617281	-0.10459557	0.38344305	0.80587765	-0.10869072	-0.83874678	-0.73415565	-0.21361414	1.24381397	2.81087644	0.09191307	1.58372321	-0.30611547	-1.39804587	-0.83076474	-0.36807129	-1.00519538	0.78746086	0.88600110	-0.48950330	-0.44470684	-1.36629359	-1.11827458	0.45152918	1.51968818	0.39894034	-0.20265537	1.18457136
TAG(56:5/FA20:2)+NH4	-0.13970901	-0.61881081	-0.68369133	0.03563484	0.02323352	-0.16719816	0.17118679	-0.67813348	-0.65530767	-0.63313314	-0.99001324	1.20529348	2.84836733	0.09023924	1.39084415	-2.89369316	-0.05948187	-0.25562762	0.61894385	-0.50452188	0.33722955	0.84143630	0.06361352	0.14302132	-1.00550910	-0.86900492	0.62739600	1.65925937	-0.37678913	-0.07742150	0.55234675
TAG(56:5/FA20:3)+NH4	0.06582191	-0.78565984	-0.52267182	-1.30184361	0.44428470	0.13192236	1.14706993	0.02623052	0.31719004	-1.04554640	-0.42993613	1.01186475	2.15752590	0.27964033	1.22734695	-1.30641269	-1.87725216	-1.17928789	0.22419588	-0.47487744	1.04768829	0.84418743	0.66239032	0.36837574	-1.30612508	-1.39381154	0.40552743	1.33589056	-0.63523833	-0.66693527	1.22844516
TAG(56:5/FA20:4)+NH4	0.549664376	-0.665538014	-0.948790230	-1.585371647	0.838586986	0.269048254	1.447284232	0.120525406	0.502786827	-1.083588765	-0.231886813	1.183510983	0.783690827	0.400612744	1.528763263	-0.583829714	-1.811859957	-2.224132038	0.351910351	-0.238843569	0.963294191	0.973046059	0.979030136	-0.305089293	-0.677449355	-1.958710950	-0.007118895	0.407127559	0.178083309	-0.043983526	0.889227262
TAG(56:5/FA22:4)+NH4	0.77525133	-1.07917330	-1.45958797	-1.17847415	0.22783300	0.32791198	0.83064457	0.03841491	-0.41705594	-1.34624240	-0.03631154	0.84977527	0.56840794	0.12575313	1.46921651	-0.46115116	-1.69063827	-1.17633093	1.02312590	-0.05563688	2.56878604	0.76971339	0.31427924	0.04849899	-1.08663186	-1.54850934	0.22603099	0.29671119	0.35895099	-0.57906102	1.29549940
TAG(56:5/FA22:5)+NH4	0.88450972	-0.52936732	-0.49934785	-1.56970323	-0.01783484	1.06376009	0.82177380	0.19097687	-0.13076278	-0.27640053	-0.23691169	0.61072974	0.01943919	0.12004836	0.92764752	-0.08180036	-0.96588978	-1.81650046	0.61672017	-0.03558434	2.96322113	-0.24916366	0.38704301	-0.11476989	-1.28699200	-1.78120910	-0.50119728	0.38474811	0.10768604	-0.84794472	1.84307609
TAG(56:6/FA16:0)+NH4	0.338940902	-0.295286272	-0.537434121	-1.734945450	0.193757808	0.194068530	1.110404899	0.200691781	-0.003971336	-0.907568356	-0.366471676	0.634115166	0.662766875	0.083044856	1.285672683	-0.551997941	-0.958115742	-2.210620279	0.753775560	0.458485857	2.042797727	0.280821159	1.535108537	-0.468138579	-1.018590878	-1.999109527	0.022843128	1.187443954	-0.085884841	-0.792841978	0.946237553
TAG(56:6/FA18:0)+NH4	0.97556073	-0.25081291	-0.64253833	-0.60739431	0.90386737	0.06196225	0.47897711	0.28528734	0.94320874	-1.26877413	-0.04677750	0.27005614	0.35085366	0.08656647	1.01892717	0.36431494	-0.73530461	-2.43333647	0.90754198	1.34432809	0.70253937	-0.57677364	1.68928332	-0.72522825	-1.43495945	-2.38084063	0.17864001	0.87795377	-0.14651005	-0.91002269	0.71940451
TAG(56:6/FA18:1)+NH4	0.7590247	-1.1656741	-0.7421357	-0.8815702	0.1453720	0.7267173	0.9353297	0.1453771	0.8909339	-1.6321223	-0.3458740	1.1315062	1.1365701	0.4786085	0.8030237	-0.6720941	-1.4567219	-1.9978230	0.5273037	0.1488966	1.6639457	0.5281404	1.2533734	-0.5863713	-0.9721409	-1.8749363	0.3466182	0.7323123	-0.6927327	-0.2239783	0.8911213
TAG(56:6/FA18:2)+NH4	-0.09657076	-1.36095972	-0.01868563	-0.80603567	0.82093237	0.35446213	1.05924877	-0.49791036	-0.47365386	-0.80338248	-0.38881910	0.71040109	2.64870644	0.32233146	1.76838214	-0.80848504	-1.22942733	-1.53948972	0.17550867	-0.81890130	0.64799210	0.65830897	0.53748587	0.15234661	-1.25525663	-1.38118239	0.68960815	1.37208575	-0.75460814	-0.42698555	0.74255317
TAG(56:6/FA18:3)+NH4	-0.18383620	-2.43152853	-0.32083798	-0.47635018	-0.07353463	0.56954097	0.73491057	-0.23029780	-2.43152853	-2.43152853	0.17631743	0.52440182	2.00922305	0.88770307	1.24960805	0.12176148	-0.03287963	0.15964953	0.19328042	-0.06013060	0.53596384	0.64951206	0.14868467	-0.45616149	-0.53574798	-0.52840246	0.85872888	1.01653760	-0.59441262	0.23143648	0.71991721
TAG(56:6/FA20:2)+NH4	0.130227319	-0.802203289	0.018924761	-0.385054514	0.444295117	0.221996049	0.726173058	0.037669542	0.002139603	-0.832309449	0.078997290	1.240605159	2.325076811	0.349857485	1.177934583	-1.104448605	-3.240957093	-0.525356263	-0.087839415	-0.128611820	0.676805165	0.970345210	0.476507766	-0.074464863	-0.397602567	-1.621829640	0.330622188	1.246140836	-0.702152683	-0.780556217	0.229068476
TAG(56:6/FA20:3)+NH4	0.2426413	-1.3237692	-1.4313242	-1.4192790	0.4861104	0.2585196	0.5645720	-0.1832258	0.4265587	-0.3518386	-0.6733513	1.0225549	2.8346701	0.3052676	1.6963100	-0.5829050	-1.2035649	-0.7847940	0.3283519	-0.7556164	0.1776762	1.0996512	0.2148802	0.4212284	-1.1358988	-0.9663672	0.8554516	1.1776979	-1.3028684	-0.1880063	0.1906672
TAG(56:6/FA20:4)+NH4	0.52541445	-0.99078031	-0.60701252	-1.04299927	0.98049406	0.05163884	1.43924703	-0.15511458	-0.37859542	-0.97797634	-0.16943105	1.41473682	1.84624044	0.78723985	1.51667874	-1.03867831	-1.20457213	-1.97433007	0.06779657	-0.25950871	0.47241909	1.06810460	0.87165186	-0.23587821	-1.25032994	-1.64360221	0.08729940	0.52963124	-0.58044374	-0.22159015	1.07224997
TAG(56:6/FA20:5)+NH4	-0.1503637301	0.0823504540	0.3512793617	-2.0266662273	0.5453111178	1.1858030333	0.2560201412	0.1397160859	0.5970932379	0.1035433688	-0.0884901026	0.4307840745	1.2751506802	0.3876142596	1.1608607934	0.2447637582	-2.0266662273	-2.0266662273	-2.0266662273	-2.0266662273	0.9406251996	0.9462901461	0.9599827642	0.8015610949	-0.1028132229	-0.2685332424	-0.0006020414	0.5120364256	-0.2810086817	0.0086884930	0.0956676676
TAG(56:6/FA22:4)+NH4	-0.2088602	-0.5840341	-0.3609841	-1.0041310	0.4362300	0.3442321	1.0373785	-0.8258598	-0.6009705	-0.8884223	-0.5634022	0.6368519	2.1169291	0.8259107	2.2003350	-1.8062608	-1.0336914	-1.4323933	0.6736500	-0.5042999	0.5355505	1.1257133	0.2838702	-0.2769883	-1.0378345	-1.1676295	0.3250489	1.4719584	-0.4060749	-0.2101948	0.8983730
TAG(56:6/FA22:5)+NH4	0.949218082	-0.134780194	-0.523020889	-1.541749868	0.042936275	0.815502630	0.993274796	0.076374206	0.015553449	-0.854039755	-0.507672387	0.562572666	0.009647959	0.352730897	1.042347291	-0.542819533	-1.269047218	-2.138207328	0.757677412	0.051805835	2.797948386	0.418543723	0.444801661	-0.229364515	-0.485340540	-1.805972896	-0.444089107	0.283689232	-0.247329824	-0.563059140	1.671868695
TAG(56:6/FA22:6)+NH4	1.13654338	0.00530342	-0.72178203	-0.79458054	0.46527902	-0.06913445	0.27139278	-0.11202595	1.25453828	-1.70692299	-0.33224877	0.11535756	-0.50443728	0.11297327	1.40772069	-0.04028660	-0.88596246	-2.55406288	1.29417076	0.57399732	1.18726487	-0.22209328	2.10141705	-0.82511418	-0.92692413	-1.32089454	0.31405619	0.64020326	0.29646612	-0.88800529	0.72779138
TAG(56:7/FA16:0)+NH4	0.95990871	-0.53620512	-0.72391162	-0.81480514	0.51109883	0.51681897	1.41158031	0.28914043	0.92333094	-0.61842392	-0.35897087	0.20080830	0.05027577	0.15338991	1.44510856	-0.36444027	-0.70252385	-2.96038991	0.38944778	0.82206891	1.53477208	-0.17110490	1.62180093	-0.68717567	-1.15761688	-1.67899822	0.35053938	0.22029378	-0.48207925	-0.84705261	0.70331465
TAG(56:7/FA16:1)+NH4	0.524159953	-0.040804858	-0.149017613	-1.143096923	0.091299567	0.717947834	1.040614441	0.654914212	0.454414804	-0.876277634	-1.137569539	0.575404771	0.838949310	0.155012976	1.430395192	-1.000228798	-1.581974382	-2.564531737	0.938754533	0.001735235	1.308924394	0.107571001	1.503080869	-0.669848046	-1.452773605	-1.097179189	-0.427581185	1.200836020	-0.396543269	0.466070261	0.527341409
TAG(56:7/FA18:0)+NH4	1.32726319	-0.90487902	-0.45795534	-1.15571508	0.16042930	-0.94610764	1.36515164	0.79424612	0.58309233	-0.58984661	-0.40926678	0.26030385	1.08174406	1.05148824	1.73673471	-0.40845590	-0.55124390	-1.91521558	0.75506015	-0.23088660	-0.03067826	-0.37491691	0.57608692	0.15672380	-2.61916754	-0.95619384	0.18838226	0.76935046	-0.82411271	0.20447468	1.36411000
TAG(56:7/FA18:1)+NH4	0.5237042	-0.1227239	-0.4732942	-1.2165634	0.5076322	0.2618160	0.8214568	0.3576196	1.0743019	-0.5159873	-0.4802590	0.7186844	0.3214464	0.6836311	1.8951726	-0.5050645	-0.8809099	-2.7786445	0.7431044	0.6908606	0.7726714	-0.1063325	1.3315876	-0.3616025	-1.2434429	-1.6991338	-0.1639533	0.9606887	-0.7781920	-1.2199389	0.8816648
TAG(56:7/FA18:2)+NH4	0.01592752	-0.87491625	-0.55166934	-1.01634110	0.52255422	0.69933119	0.77732284	-0.44257822	-0.42535508	-0.50813548	-0.53993960	0.93054906	2.51528452	0.75478991	1.88499157	-1.03740898	-1.34001568	-1.52658057	0.03727728	-0.62414765	0.39558116	0.36624930	0.36665281	0.05686121	-1.13611494	-1.16255685	0.53506593	1.85939125	-1.08240411	-0.25308322	0.80341729
TAG(56:7/FA18:3)+NH4	0.77513318	-0.87113830	0.06527298	-1.06917678	-0.81722037	0.63302219	0.24776964	-0.29044971	0.10433157	-1.50959229	-1.09160138	1.02473472	2.17589910	1.05235839	1.79579120	-1.37709010	-1.21803044	-0.66333246	0.36599791	-0.90191863	0.78428084	0.96483566	0.19407200	-0.01440522	-0.60563006	-1.42005813	0.01808890	1.72466792	-0.75409689	0.04489439	0.63259017
TAG(56:7/FA20:3)+NH4	0.066995765	-0.519436230	-0.451936077	-0.912086310	0.155872974	0.196757206	1.059222589	-0.168403363	-0.485427642	-0.800105089	0.002031947	1.090183982	2.401387174	0.430431383	1.602333817	-0.370212382	-2.458826345	-1.514496064	0.290302922	-0.609161749	-0.037487991	1.045485309	0.728299322	0.228176831	-1.085325459	-1.108916494	0.202521224	1.472797712	-0.983352569	-0.261627256	0.794000867
TAG(56:7/FA20:4)+NH4	0.249496414	-1.025667255	-0.480973270	-1.324708210	0.810081893	0.362824121	1.008295370	-0.062705084	-0.487237645	-0.969293940	-0.283600961	1.011985012	1.960779146	0.671443820	1.853668286	-0.677542619	-1.657247778	-1.158818120	0.331970984	-0.376176911	0.003000481	0.854156516	0.737057102	0.229322809	-1.476145753	-1.562017631	0.705949544	1.436839368	-1.049450025	-0.366678510	0.731392845
TAG(56:7/FA20:5)+NH4	0.43915368	-1.87738607	-1.14228539	-1.28241798	0.91909869	0.62638463	0.01840453	-0.89355314	-0.67457486	-1.09467776	-0.25718506	1.16857659	1.97966764	0.77548499	1.82060612	-0.25911691	-1.17193234	-0.59974574	-0.02698709	-0.53937141	0.04384222	0.74897622	0.55506900	0.32659295	-0.63969556	-1.10385671	0.63011945	1.67933097	-1.20388436	0.02915203	1.00621066
TAG(56:7/FA22:4)+NH4	-0.17653197	0.10933904	-0.41977646	-0.56378263	0.42359587	0.40771870	0.69448775	-0.02321886	0.04028080	-2.92749642	-0.33185305	0.62598695	1.01115001	0.45825984	1.39323110	-2.92749642	0.19353302	0.02015768	0.60227774	-0.74388569	1.09761594	0.66040531	0.38939530	0.10690175	-0.91670454	-0.52279189	0.17415596	1.49495342	-1.10069166	0.06998501	0.68079838
TAG(56:7/FA22:5)+NH4	0.20365476	-0.72916031	0.01096881	-1.47464961	0.59464831	0.07721705	1.41158932	-0.15320906	-0.51324080	-0.46773285	-1.00474936	0.18770825	1.35498665	0.67742777	1.57208730	-0.62446398	-1.24775344	-1.62559483	0.74475000	-0.86895466	1.87993499	0.53043929	0.82467994	0.49376127	-1.20858907	-1.69527287	-0.04754080	0.94292392	-0.69811547	-0.54034340	1.39259287
TAG(56:7/FA22:6)+NH4	0.84467995	-0.12724248	-0.50154543	-0.82583776	0.38378041	0.58003686	0.86681994	0.01527880	1.05453448	-0.38910435	-0.12748980	0.45480990	-0.50601359	-0.25273063	1.16994531	0.20171561	-0.89318126	-2.91877679	0.57001032	0.84726577	1.15910936	-0.46109704	2.29367288	-0.69180454	-1.06488688	-1.70228676	-0.06463641	0.34673945	-0.65698124	-0.68673536	1.08195128
TAG(56:8/FA16:0)+NH4	0.18968813	-0.38552646	-0.02184645	-0.51418025	1.30623666	0.51328710	1.65985136	0.12985047	0.78356662	-0.71568587	0.38025054	1.09525035	0.07581477	0.18526996	1.28255815	-0.07890706	-2.09437181	-1.65262004	-0.10481107	0.08219832	0.75854427	0.50715959	1.53019528	0.66937274	-1.52922138	-2.24425895	-0.36863020	0.07963680	-0.82134018	-1.20148886	0.50415746
TAG(56:8/FA16:1)+NH4	0.95604772	0.10519535	-0.69687930	-0.28677267	-0.06763454	0.34200569	0.98040548	0.19383709	1.38494193	-0.44457130	-2.37823656	0.65422260	0.30699150	0.21348866	1.74148327	0.26814305	-0.18761141	-3.24076402	0.45923786	-0.37203806	0.37170690	-0.23931976	1.21305875	-0.49974894	-0.71106554	-0.74770187	-0.48049260	1.11646271	-0.25642342	-0.34160319	0.64363461
TAG(56:8/FA18:1)+NH4	1.02588859	0.25774208	-1.26090137	-1.76575526	0.12922557	0.39344933	0.95146447	-0.16872689	0.49555919	-0.54750283	-0.09309800	0.56214139	0.88478252	-0.19933776	1.99186529	-0.53612832	-1.13239442	-2.21041338	0.44663373	-0.52631742	0.28699867	0.35994077	2.13537126	0.82435414	-1.23475141	-1.21284554	-0.35261901	0.73693624	0.05069134	-0.95736926	0.66511632
TAG(56:8/FA18:2)+NH4	0.22194572	-0.80185355	-0.24251171	-0.98390559	0.84055763	0.31579720	0.84402182	-0.13128651	0.06535889	-0.42368456	-0.38136191	0.85584350	1.87025317	0.68916670	2.13209187	0.07258585	-1.44503817	-1.69454286	0.34943564	-0.14604598	-0.31258967	0.28884001	1.25020195	-0.48465384	-1.03285800	-2.06014352	-0.22399710	1.26689435	-0.92111071	-0.94652520	1.16911457
TAG(56:8/FA18:3)+NH4	-0.63804023	-1.51337925	-0.92752395	-1.07112358	0.34620383	0.39242918	1.03850062	0.17931783	0.23019365	-0.65756900	-0.35395396	1.11866055	1.91460044	0.62486366	1.95553221	-0.63771922	-2.11390973	-1.73339997	-0.00357259	-0.26167094	0.64430631	0.92953819	0.89528683	-0.19568897	-0.36532734	-0.81839960	0.08764663	1.45514235	-0.64536364	-0.54938504	0.67380474
TAG(56:8/FA20:4)+NH4	0.53067285	-0.80473473	-0.18202142	-1.13818282	0.92587306	-0.11183274	1.23431027	0.29685595	0.31523761	-1.25724611	-0.45238887	1.49965246	0.90299863	0.44412574	1.46142357	-0.91776785	-2.35605508	-1.21143029	0.17101470	-0.07849168	-0.02164889	1.24620917	0.84043614	0.65628680	-0.97456571	-2.15965140	0.30194861	0.68712380	-0.42294196	-0.37240166	0.94719184
TAG(56:8/FA20:5)+NH4	0.32344450	-0.54902353	-1.17884086	-1.41977727	-0.06643457	0.30679727	1.19658303	0.04540140	-0.54054351	-0.90227112	-0.95910283	0.74781554	1.34804750	1.01152528	2.54789268	-1.21951102	-1.63076781	-0.80278944	0.07017076	-0.41899734	-0.74441509	1.36763735	1.18317314	0.39232249	-0.78233564	-0.87151016	0.50136812	0.94381717	-0.59329076	-0.23727469	0.93088939
TAG(56:8/FA22:5)+NH4	-0.12445084	-0.73045141	-0.35530049	-0.87497026	1.04890286	0.79329405	0.77053398	0.31680261	0.45567834	-0.37498289	-0.39114653	0.85431661	1.24421870	0.75114142	1.62246294	-0.60114788	-1.39355177	-1.21884374	0.30942190	-0.22586643	1.07144607	-0.14961190	0.79127053	-0.33951620	-1.53922598	-2.79430822	0.45537386	1.44313733	-1.28881294	0.04809481	0.42609146
TAG(56:8/FA22:6)+NH4	0.3820458	-0.5352914	0.3314364	-0.9441646	1.7477516	0.4379579	1.3698735	0.1045299	0.6838774	0.1381631	-0.2965828	0.3364984	-0.1467575	0.5049630	1.5915699	0.3262622	-1.5641222	-2.6386148	0.4449128	0.3822942	0.4300646	-0.1785071	1.8438734	-0.5786871	-1.1367711	-1.3240633	-0.2209660	-0.2524009	-1.0029373	-1.1009854	0.8647773
TAG(56:9/FA18:3)+NH4	0.224501614	-0.540054172	-0.383855443	-1.122132189	0.177670637	0.485064449	0.169313858	0.432930213	0.078294421	0.156640042	0.111377281	0.561682027	1.501643964	1.256254161	2.228783012	-0.484716749	-2.083693965	-1.623459032	0.511037018	-0.094398674	0.004031476	0.855628349	0.962699347	-1.128531046	-1.538295382	-1.125432236	-0.645426236	1.209810783	-1.360374930	0.370187074	0.832820329
TAG(56:9/FA20:4)+NH4	0.72578658	-0.28028426	-0.68600825	-1.32536406	1.08649426	0.48547909	0.65218154	-0.26155142	-0.48279238	-0.12783834	-0.77111376	0.77217607	1.33627618	0.63306956	2.04442442	-0.51407830	-2.05074610	-1.41354709	-0.05441752	-0.64998732	-0.07928292	1.25867797	0.93449615	0.57684337	-0.76908666	-1.48234929	-0.45307278	1.49372407	-1.29662791	-0.20330256	0.90182165
TAG(56:9/FA20:5)+NH4	0.701718114	-0.822368688	-3.516185752	-0.806053087	0.313005143	0.125400926	0.521631495	0.248204020	-1.159747580	-0.112136463	0.036050379	0.139353277	0.864478712	1.090827198	1.893449232	0.002669793	-0.372763151	-0.467394718	0.138959610	-0.750227450	0.079384374	0.993515581	0.748147410	-0.059024844	-0.229900270	-1.735196601	0.083898907	1.079096267	-0.536008045	0.356509936	1.150706273
TAG(56:9/FA22:6)+NH4	0.36607328	-0.54837268	-0.53324775	-1.30856035	1.29588938	0.66939276	1.37149760	0.18718371	0.43322295	-0.42843115	0.05220490	0.72373132	1.25587023	0.45579173	1.32462660	-0.34031722	-1.06356288	-2.61841093	-0.06952627	0.26602118	0.56592059	0.54311965	1.50148565	0.28318762	-1.27692841	-1.20110301	-0.42920437	0.10907196	-1.83676901	-0.67646566	0.92660858
TAG(57:10/FA22:6)+NH4	0.73586296	0.10563898	-3.13910702	-0.70485217	0.15925575	-0.57112320	0.26872587	1.09759522	0.09833930	-0.14744267	0.30266896	0.58314514	-0.43648660	0.84128913	0.23533385	0.42660420	-0.45405794	-0.75842228	0.92161346	0.28455237	1.31045188	-3.13910702	0.78891043	0.31891518	-0.25481055	-0.55631555	0.73554018	0.06288207	0.86012600	-0.30625553	0.33052960
TAG(57:2/FA18:1)+NH4	0.63738396	-0.42787995	-0.44565240	-1.52770634	0.45178038	0.70618113	1.28673681	0.21418740	0.92265083	-0.60213074	0.17260890	1.56281085	0.93037267	0.68330304	1.24000554	-0.33296784	-1.96429388	-1.25830040	0.34183379	-0.61272245	-0.04930465	0.59791356	0.85795566	0.74138441	-0.85630574	-2.21496598	-0.49817585	0.96375167	-1.46872775	-0.81714652	0.76541988
TAG(57:3/FA18:2)+NH4	0.83943091	-0.41816365	-0.02240653	-1.61203478	0.92097717	0.27142105	0.84715199	-0.35774402	-0.72575790	-0.30017402	-0.24860612	0.74470387	1.30633538	1.44396445	1.54968899	0.33747189	-2.59216020	-0.59756712	-0.28821756	-0.84854679	-0.82117133	0.70542005	0.86476262	0.56879898	-0.86863622	-1.36530270	-0.05161431	1.13679830	-1.26164907	-0.36292544	1.20575209
TAG(58:10/FA18:2)+NH4	0.06294038	0.06660103	-0.23135189	-1.41611861	0.98466791	0.47030067	0.92641390	-0.17270390	-0.99441296	0.07088974	-0.41885179	0.74313790	1.35065953	1.10483356	2.24188033	0.10766500	-2.60016081	-1.72927506	0.26551146	-0.17899713	-0.29622619	0.46495746	0.52452225	0.52267663	-1.12493113	-0.53104419	0.01980336	1.32444884	-1.34834108	-0.42232921	0.21283401
TAG(58:10/FA20:4)+NH4	0.65116290	0.24240644	-0.22812204	-1.00237393	0.93474947	0.38950342	1.07249188	0.03791042	1.06694095	-0.66556714	-0.29812180	1.65564250	-0.88997227	-0.18343667	1.27969480	0.57210242	-1.70603202	-2.33290843	0.65648620	0.57233882	0.19006555	0.45893568	1.44720756	0.48858825	-1.02277919	-1.94857971	-0.21487668	0.07433218	-0.72482555	-1.23664386	0.66367987
TAG(58:10/FA20:5)+NH4	0.77681925	-0.02074784	-0.39535828	-1.54697919	0.54957146	0.80246072	0.75841357	-0.29718820	0.19191790	0.03409226	-0.98778596	1.35053684	0.31436356	1.20778992	1.52329230	0.56032335	-2.13822782	-0.61121662	-0.13543340	0.07966460	0.62556171	0.56985684	1.34031139	-0.24266538	-1.59082374	-2.18022412	-0.34905467	0.90634529	-1.50972500	0.01539449	0.39871478
TAG(58:10/FA22:5)+NH4	0.84733302	-0.82182873	-0.36661177	-0.46115300	0.82525510	0.78294926	0.83683932	0.59488788	0.06042931	-1.25528437	-0.09244919	0.86901098	0.89437471	0.52014258	1.50525863	-0.21066086	-2.22758151	-1.91601511	0.16003479	-0.21811638	1.65935151	0.13794319	0.81158627	0.48828724	-1.24723475	-1.47357998	-0.46417100	0.76462131	-1.39123655	-0.60424164	0.99185973
TAG(58:10/FA22:6)+NH4	0.96213948	-0.30997296	0.05385041	-1.20459630	0.72826085	0.12685289	1.35384813	0.11487625	1.60594749	-1.04583955	-0.49987982	0.90112652	-0.20840113	-0.03245896	1.05880965	0.33478704	-1.83963435	-2.25982735	0.45554931	0.46970327	0.05085229	0.46203002	1.55667888	0.41878757	-0.62245665	-1.85073048	-0.18673362	0.76563230	-1.13341641	-1.01885699	0.79307220
TAG(58:2/FA18:1)+NH4	1.8216315	-0.8030783	-0.8030783	-0.8030783	-0.8030783	0.7332300	1.3788734	1.3145677	-0.8030783	-0.8030783	-0.8030783	1.0303808	0.4658262	1.5145896	1.8922567	-0.8030783	-0.8030783	0.7681310	0.8562524	-0.8030783	-0.8030783	-0.8030783	-0.8030783	-0.8030783	-0.8030783	-0.8030783	-0.8030783	-0.8030783	0.8904048	0.7608805	1.0283857
TAG(58:3/FA18:1)+NH4	-1.11599238	-1.11599238	-1.11599238	-1.11599238	0.01565769	-1.11599238	1.20515852	1.12738899	-1.11599238	-1.11599238	-1.11599238	1.22718711	0.82324788	0.92715969	1.26882764	0.90993329	-1.11599238	-1.11599238	0.84443629	-1.11599238	0.87125327	0.74175861	0.75153807	0.30390843	-1.11599238	0.71656630	-1.11599238	0.37539896	0.42796207	0.71522390	1.25529420
TAG(58:5/FA18:1)+NH4	0.52536112	-0.07780092	0.17976970	-1.31981173	-0.57558753	0.04497763	1.29198470	-0.51625252	-1.17052328	-1.78299256	-0.61456016	0.96072991	1.03690939	0.72100004	0.80185230	0.06909017	-0.63987476	-2.71827112	-0.18776050	0.44719546	2.20382386	1.00622379	0.32126907	-0.24726815	0.15957986	-1.43997543	0.51445555	0.51136923	-0.22512375	-0.17816709	0.89837772
TAG(58:6/FA16:0)+NH4	1.027224794	0.009010286	0.244493953	-1.023953391	0.282806482	0.261577945	0.881141511	0.323828239	-0.665782587	0.019904951	-0.703065512	1.051195880	-0.069583685	-0.122626147	0.097999759	-0.203774946	-0.156993613	-2.241104601	0.760268194	-0.714886398	3.274280740	-1.598784730	-0.419733568	0.382011896	-0.225151530	-1.346426980	0.132511124	0.419415668	-0.490759516	-0.671284467	1.486240248
TAG(58:6/FA18:0)+NH4	0.767237720	0.069225158	-0.766587896	-1.057003122	0.556544748	0.911812844	1.281649655	-1.094507581	0.446980544	-0.603229746	-0.561624223	0.865608161	1.283165755	0.228751473	0.310841982	-0.279412744	-0.711560345	-1.933987687	0.403157295	0.005317568	2.042549702	-0.073837890	1.088204917	-2.332868761	-1.848324965	-0.620034317	-0.129887857	0.671127137	0.310547191	-0.029572510	0.799717794
TAG(58:6/FA18:1)+NH4	0.63940154	-0.51668730	-0.74923326	-1.18951989	0.04629709	0.45953194	1.20357403	0.25152920	-0.35848853	-0.72448412	-0.39065646	1.07494462	1.40834470	0.13557345	1.75352311	-2.11885608	-1.22901446	-1.39956233	0.89363967	-0.26905021	2.08174338	0.49765431	0.08400914	-0.20790284	-1.00182096	-1.00368487	0.56335726	0.54369113	-1.11349405	-0.40925807	1.04489887
TAG(58:6/FA20:4)+NH4	0.4617899	-0.2416541	-0.4941687	-1.1792019	0.7962088	0.8672663	1.6014156	-0.4211709	0.3119945	-0.2556363	-1.0149951	1.3304773	0.3017955	1.2188119	1.8746712	-1.9603835	-1.3096616	-0.2353307	-0.2022971	-1.4674399	0.7979559	0.7266231	0.6932494	0.7756899	-0.5957246	-1.5067841	-1.0222199	-0.6008358	-0.3636438	-0.1760312	1.2892299
TAG(58:6/FA22:4)+NH4	0.31134515	-1.42897907	-0.80479185	-1.22104964	-0.17279486	0.76500230	0.94150020	0.03568036	-0.10613445	-0.41409229	-0.71713472	0.90249507	2.13257112	0.77131731	0.93171521	-0.45512792	-0.70995889	-2.31899781	0.77149502	-0.65421837	1.59231225	1.16790527	0.18141640	-0.11489474	-0.79964848	-1.37844030	0.45622930	1.04995898	-0.61069326	-0.89196020	0.78797293
TAG(58:6/FA22:5)+NH4	0.66032023	-0.60789498	-0.57003548	-1.91335721	0.19118571	0.57760906	0.61758200	0.17887377	0.48557239	-0.32139091	-0.46692016	0.75850557	0.60549422	0.67285575	1.45906728	-0.39117230	-1.05944670	-1.93649717	0.44643912	-0.12974953	2.56856164	0.17561966	0.72781378	-0.50712495	-1.01728464	-1.83262766	-0.78039797	0.73801092	-0.67489967	0.04813881	1.29714945
TAG(58:7/FA16:0)+NH4	0.03549352	-0.56263526	1.06127797	-2.64265050	-0.30220331	1.03146175	0.87703148	-0.77002047	0.67474242	-0.94540121	-0.63456866	1.16960369	-0.13234967	0.55922667	1.19615622	-0.31094478	-0.29173810	-1.49925427	0.76838322	-0.03909242	1.86410184	0.48588877	0.91059834	-0.58345059	-1.38137157	-0.76348238	-0.50976273	0.29728566	-0.81126150	-0.37420540	1.62314127
TAG(58:7/FA18:0)+NH4	1.57327006	-0.55067215	-0.47241327	-1.52138321	0.57691822	0.63992180	1.14395293	-0.08380823	1.09423264	-0.60992488	-0.08023783	1.12671489	0.39119450	-0.12916941	1.20814994	-0.32182279	-1.40250099	-2.04796847	0.88248171	-0.55976826	0.51541434	0.91039391	0.72958086	0.66899322	-1.70678083	-1.94296643	-0.67641082	0.61142042	-0.42258948	-0.44959913	0.90537675
TAG(58:7/FA18:1)+NH4	0.44982837	-0.99055220	-0.90499309	-0.91994320	0.13181920	0.69473559	1.27138772	-0.13709721	0.30967189	-0.87675271	-0.48163589	1.06742937	1.81542834	0.07342171	1.42003565	-0.45746138	-1.53012607	-2.00765871	0.89812469	-0.23900198	1.52114756	0.70445546	0.55684768	-0.54439304	-0.94349697	-1.65005830	0.20464425	1.07717975	-0.65321586	-0.75118482	0.89141422
TAG(58:7/FA18:2)+NH4	0.8252667	-0.8046318	-0.3418126	-1.5535740	0.1981825	-0.1349637	0.8890699	-0.3680041	-0.6559825	-0.3661686	-0.9090872	0.8793700	2.6450193	0.5528147	1.9116890	-0.7889086	-1.3435176	-1.6458646	-0.4390192	-0.3794420	0.5114250	0.6091533	0.5899278	0.4455929	-1.3721145	-0.5072598	0.6603648	1.3156910	-0.5927775	-0.5119659	0.6815273
TAG(58:7/FA20:4)+NH4	0.73176849	-0.52346173	-0.66231089	-1.43511941	1.22780995	0.29158615	1.56439371	0.44170782	-0.07182611	-1.10024423	-0.43759480	1.40749511	0.80119710	0.60311313	0.84352225	-0.85980834	-2.07847200	-0.98655161	-0.38252398	-0.07074491	1.02981737	1.46634087	0.37015123	0.87070177	-0.93706060	-2.15190994	-0.35354751	-0.08579325	-0.77074870	0.49580811	0.76230495
TAG(58:7/FA22:4)+NH4	0.07701062	-0.73701364	-0.49696356	-0.92327728	0.13282539	-0.03793807	1.02288217	-0.82830210	-0.23533919	-0.54334862	-0.77595539	1.01348569	2.61509676	0.43310626	1.47990300	-1.55746481	-1.49320831	-1.27301396	0.52091323	-0.41576917	0.90844929	0.66963936	-0.08947592	0.34397750	-1.08094071	-1.08248569	0.96233824	1.70579540	-0.75059561	-0.25608863	0.69175775
TAG(58:7/FA22:5)+NH4	0.28178116	-0.51422366	-0.50811037	-1.59161023	-0.06359628	1.26849480	1.06308657	0.09444516	-0.33635842	-0.70296138	-0.20215774	0.66405761	1.11674787	0.71325225	1.28743611	-0.75358237	-0.93005491	-1.68813094	0.20060133	-1.11480767	2.38587234	0.58177186	0.38359529	0.26200802	-0.77386334	-1.64780354	-0.03627535	0.30386843	-0.90545521	-0.62214226	1.78411486
TAG(58:7/FA22:6)+NH4	0.99813079	0.27846850	-0.64390487	-0.86979428	0.19800822	0.17326734	1.33535117	0.01018936	1.03434709	-0.85093950	-0.04928991	0.77257152	-0.26983389	0.22806831	1.59396291	-0.07691926	-1.28745474	-2.38824965	0.69743918	0.90220657	0.81028292	-0.31994208	1.76431049	-1.15786751	-1.56621363	-1.46343079	-0.15420106	0.64484064	-0.10340900	-1.09211434	0.85211949
TAG(58:8/FA18:1)+NH4	1.36014920	-0.39238095	-0.30226219	-1.35079473	0.56901782	0.33236715	1.33837297	0.05718734	0.94423092	-0.58746148	-0.50335772	0.69195812	1.07654594	0.05272203	1.39464098	-0.49318189	-1.23374591	-2.25150988	0.39725514	-0.06243369	0.78904768	0.28974695	1.78536189	-0.12982120	-1.80606056	-1.70132391	-0.04665592	0.61574551	-0.74906729	-0.66102946	0.57673714
TAG(58:8/FA18:2)+NH4	-0.02371924	-0.50073880	0.02050938	-0.91894910	0.35597823	0.17700718	0.91897882	-0.63762107	-0.64086834	-0.39825342	-0.53994615	0.92216495	2.65483052	0.38906922	1.98666876	-0.90177183	-1.02333547	-1.46721708	0.14472489	-1.13367565	0.16242425	0.92932959	0.18890384	0.14829685	-1.34618179	-0.92773492	1.09754611	1.42304159	-1.42569693	-0.24573808	0.61197372
TAG(58:8/FA20:3)+NH4	0.92903414	0.01989412	-0.61983784	-1.80697397	0.48386650	0.55401035	1.73588758	-0.18300636	0.15895206	-0.56485856	-0.79182628	0.99484514	-1.24083579	1.31884777	1.71605228	0.11774981	-1.67433972	-1.01574952	0.08563112	0.81211079	0.87282454	0.68321688	0.70586242	0.35489127	-0.88573219	-1.94324057	-0.01368794	0.29431621	-0.84417289	-1.11514131	0.86140995
TAG(58:8/FA20:4)+NH4	0.36867148	-1.02843838	-0.08789425	-1.47609887	1.01977178	0.39851097	1.56867580	0.37998457	0.15601804	-1.55216633	0.11675926	1.56796899	0.27411068	0.38166169	1.03070326	-0.84305410	-2.24455191	-0.89088293	-0.28836456	0.23547337	0.15808192	1.20218943	0.56721306	0.90950899	-0.86046084	-2.15454761	0.13940108	0.03879348	-0.57596123	0.25290559	1.23601756
TAG(58:8/FA22:5)+NH4	0.5905628	-0.1328638	-0.9711220	-1.6660408	-0.1265239	0.5541366	1.0099583	-0.1711974	-0.2261344	-0.6922387	-1.5592613	0.3203397	1.9163424	0.7888964	1.3450324	-0.4479470	-1.2392970	-1.5124594	-0.2009921	-0.5500328	1.3080282	0.9202995	0.7640741	0.8154648	-0.5087871	-1.5399033	0.3791506	1.4834155	-1.0375787	-0.5397691	0.9264475
TAG(58:8/FA22:6)+NH4	0.64907058	0.02280956	-0.35720361	-1.48411915	0.27411738	1.25494997	1.57154019	-0.04875470	0.82239378	-0.51025331	-0.25018179	0.66829147	-0.10796681	0.40425522	1.03357056	-0.12944069	-1.03099809	-2.73960282	0.84381020	0.22793109	1.31796305	-0.22035018	1.75692213	-0.29994737	-0.99478110	-1.68334648	-0.01137185	-0.27194567	-0.64410933	-0.98319111	0.91993888
TAG(58:9/FA18:1)+NH4	0.49796618	-0.79300212	-0.53496318	-1.57416065	0.67191116	0.55847776	1.26348744	-0.10299518	0.24681442	-0.88015454	-0.28520517	1.46046225	1.18655579	0.86929617	1.32735632	-0.13973287	-2.13953493	-1.44433229	0.17949838	0.01512842	0.11778814	0.70134682	0.96093074	0.82212478	-0.58683349	-2.14510444	-0.03679439	0.54100120	-1.52717124	-0.01764419	0.78748272
TAG(58:9/FA18:2)+NH4	0.45238358	-0.71133895	0.41203805	-1.09629808	0.90387080	0.04077873	0.91526079	-0.55291485	-0.80850634	-0.50011819	-0.60624129	1.04019993	2.10962644	0.96793170	1.64929267	-0.34961028	-2.62055193	-0.99488991	0.10224556	-0.62722300	0.14506503	0.50857816	0.64710920	-0.02540304	-1.28640809	-0.85973880	0.49345573	1.36936689	-1.05741346	-0.43195191	0.77140485
TAG(58:9/FA20:4)+NH4	0.59726384	-0.06220376	-0.44461486	-1.66263343	0.81372678	0.52889321	1.05790689	0.38129545	0.92731184	-0.67934382	-0.19893712	1.43484201	-0.65195176	0.95929916	1.03481530	-0.07276542	-2.32381623	-1.03317551	-0.01149623	0.17546263	0.04842130	0.84936659	1.22372850	0.98366514	-1.14391518	-2.43116146	-0.27282230	0.07267106	-0.89113958	-0.12220831	0.91351527
TAG(58:9/FA22:5)+NH4	0.958229677	-0.410421448	-0.591472363	-1.743021805	0.289543063	-0.035982992	1.082534406	-0.271534993	0.163289530	-0.542481150	-0.365512115	0.856794862	0.785548636	0.179023723	1.031369207	-0.243389351	-1.816713888	-1.862113019	0.728310642	-0.709054658	0.861562261	1.208177415	0.550269966	0.277494559	-0.483108833	-2.198655068	-0.004334684	1.156177910	-0.350365006	-0.514846226	2.014681745
TAG(58:9/FA22:6)+NH4	0.81483868	-0.40493310	-0.23042724	-1.58852342	0.69817097	0.25333709	1.09935169	0.42176498	0.94056806	-0.67560236	-0.34803693	0.52688090	0.39090871	0.78726385	1.23097477	0.42782131	-1.37986906	-2.32399608	0.76300356	0.21933841	-0.15169807	0.07637622	1.62936344	0.32552929	-1.50924041	-1.79837521	0.03036427	1.13223447	-0.69318362	-1.38706054	0.72285537
TAG(60:10/FA22:5)+NH4	1.20512151	0.28615837	-0.45938728	-1.56364675	-0.36816270	1.09039315	0.63553806	0.25577523	0.13824152	-0.31000012	-0.77493045	0.39174688	-1.02294394	0.08883518	0.42362056	-0.74744649	-0.73145536	-1.84886542	0.75500618	-0.36003776	3.11527735	0.18110334	0.08897022	0.88562556	-0.32346190	-1.38207517	-0.75523127	0.09794935	-0.44326336	-0.35279413	1.80433965
TAG(60:10/FA22:6)+NH4	1.108413268	-0.168027379	-0.362363685	-1.240758833	0.075558574	0.291540424	1.573519556	0.138914882	0.871048977	-0.456323424	-0.208714361	1.362594811	-0.940098499	0.203336213	1.136853135	0.159045328	-1.743005876	-2.406612443	1.137179438	0.555764076	0.225709110	0.278376261	1.466326102	-0.001829831	-0.556753534	-1.934714003	-0.100634646	0.631759931	-0.430493089	-1.280630376	0.615019892
TAG(60:11/FA22:5)+NH4	1.10291075	0.04411983	-0.59048852	-1.15039977	-0.16959271	1.57299867	0.49385464	0.14953774	0.78401339	-0.76913282	-0.80070168	0.27375613	-0.82137682	-0.09100654	-0.19878238	0.03199369	-0.91187273	-1.75502829	0.63272217	0.21336722	3.03998145	-0.28445213	0.45611758	0.80313311	-0.42964375	-1.68933820	-0.55630467	0.36014318	-1.23340755	0.02249966	1.47037938
TAG(60:11/FA22:6)+NH4	1.24560053	0.15384703	-0.50437916	-1.27659555	-0.01088981	1.14180139	0.91226330	0.32033391	1.18989953	-0.60368574	-0.76148828	0.92474900	-1.01624349	-0.32508027	0.38936248	0.32990461	-0.78604522	-2.69720667	0.42193903	0.17329991	1.92858297	-0.34743753	1.40960361	0.45882267	-0.57960899	-1.45911674	-0.26685712	0.32514280	-1.39214724	-0.25053467	0.95216368
TAG(60:12/FA22:6)+NH4	0.8902017	-0.2590467	-0.4559575	-0.9614310	0.4004911	1.3314336	0.4232875	0.3923156	1.5849115	0.1429569	-0.1984914	0.4224778	-1.4245207	-0.7502475	0.5231944	0.7357174	-0.5392851	-2.9370961	0.7256031	0.4904596	1.5093796	-1.0700878	1.7017825	-0.1357547	-0.3340093	-0.8762320	-0.2302277	0.5356275	-1.1253578	-0.9436405	0.4315462
