# Supplementary material for: Altered lipid profiles in the prefrontal cortex are associated with neuroinflammation after severe burn injury
Source: Front Immunol. 2025 Dec 1;16:1709256. doi: 10.3389/fimmu.2025.1709256 (PMC12702713; doi:10.3389/fimmu.2025.1709256)
Supplement: Supplementary file 4 [file DataSheet3.csv]

Component_Name	Component_Group_Name
SM(18:1)+H_d9_SPLASH.IS	SM
SM(14:0)+H	SM
SM(16:0)+H	SM
SM(18:0)+H	SM
SM(18:1)+H	SM
SM(20:0)+H	SM
SM(20:1)+H	SM
SM(22:0)+H	SM
SM(22:1)+H	SM
SM(24:0)+H	SM
SM(24:1)+H	SM
SM(26:0)+H	SM
SM(26:1)+H	SM
CE(18:1)+H_d7_SPLASH.IS	CE
CE(24:0)+H	CE
CE(22:6)+H	CE
CE(20:0)+H	CE
CE(20:1)+H	CE
CE(22:5)+H	CE
CE(14:0)+H	CE
CE(16:0)+H	CE
CE(16:1)+H	CE
CE(18:0)+H	CE
CE(18:1)+H	CE
CE(18:2)+H	CE
CE(18:3)+H	CE
CE(20:2)+H	CE
CE(20:3)+H	CE
CE(20:4)+H	CE
CE(20:5)+H	CE
E(22:0)+H	CE
CE(22:1)+H	CE
CE(22:2)+H	CE
CE(22:4)+H	CE
CE(24:1)+H	CE
CER(14:0)+H	CER
CER(16:0)+H	CER
CER(18:0)+H	CER
CER(18:1)+H	CER
CER(20:0)+H	CER
CER(20:1)+H	CER
CER(22:0)+H	CER
CER(22:1)+H	CER
CER(24:0)+H	CER
CER(24:1)+H	CER
CER(26:0)+H	CER
CER(26:1)+H	CER
DCER(14:0)+H	DCER
DCER(16:0)+H	DCER
DCER(18:0)+H	DCER
DCER(18:1)+H	DCER
DCER(20:0)+H	DCER
DCER(20:1)+H	DCER
DCER(22:0)+H	DCER
DCER(22:1)+H	DCER
DCER(24:0)+H	DCER
DCER(24:1)+H	DCER
DCER(26:0)+H	DCER
DCER(26:1)+H	DCER
HCER(14:0)+H	HCER
HCER(16:0)+H	HCER
HCER(18:0)+H	HCER
HCER(18:1)+H	HCER
HCER(20:0)+H	HCER
HCER(20:1)+H	HCER
HCER(22:0)+H	HCER
HCER(22:1)+H	HCER
HCER(24:0)+H	HCER
HCER(24:1)+H	HCER
HCER(26:0)+H	HCER
HCER(26:1)+H	HCER
HCER(d18:0/18:0)+H	HCER
HCER(d18:0/20:0)+H	HCER
HCER(d18:0/22:0)+H	HCER
HCER(d18:0/24:0)+H	HCER
HCER(d18:0/24:1)+H	HCER
HCER(d18:0/26:0)+H	HCER
HCER(d18:0/26:1)+H	HCER
LCER(14:0)+H	LCER
LCER(16:0)+H	LCER
LCER(18:0)+H	LCER
LCER(18:1)+H	LCER
LCER(20:0)+H	LCER
LCER(20:1)+H	LCER
LCER(22:0)+H	LCER
LCER(22:1)+H	LCER
LCER(24:0)+H	LCER
LCER(24:1)+H	LCER
LCER(26:0)+H	LCER
LCER(26:1)+H	LCER
LCER(d18:0/18:0)+H	LCER
LCER(d18:0/20:0)+H	LCER
LCER(d18:0/22:0)+H	LCER
LCER(d18:0/24:0)+H	LCER
LCER(d18:0/24:1)+H	LCER
LCER(d18:0/26:0)+H	LCER
LCER(d18:0/26:1)+H	LCER
TAG(15:0/18:1/15:0)+NH4d7_SPLASH.IS	TAG
TAG(40:0/FA14:0)+NH4	TAG
TAG(40:0/FA16:0)+NH4	TAG
TAG(42:0/FA14:0)+NH4	TAG
TAG(42:0/FA16:0)+NH4	TAG
TAG(42:1/FA14:0)+NH4	TAG
TAG(42:1/FA16:0)+NH4	TAG
TAG(42:1/FA16:1)+NH4	TAG
TAG(42:1/FA18:1)+NH4	TAG
TAG(42:2/FA18:2)+NH4	TAG
TAG(44:0/FA14:0)+NH4	TAG
TAG(44:0/FA16:0)+NH4	TAG
TAG(44:0/FA18:0)+NH4	TAG
TAG(44:1/FA14:0)+NH4	TAG
TAG(44:1/FA16:0)+NH4	TAG
TAG(44:1/FA16:1)+NH4	TAG
TAG(44:1/FA18:1)+NH4	TAG
TAG(44:2/FA14:0)+NH4	TAG
TAG(44:2/FA16:0)+NH4	TAG
TAG(44:2/FA16:1)+NH4	TAG
TAG(44:2/FA18:1)+NH4	TAG
TAG(44:2/FA18:2)+NH4	TAG
TAG(44:3/FA18:2)+NH4	TAG
TAG(45:0/FA14:0)+NH4	TAG
TAG(45:0/FA16:0)+NH4	TAG
TAG(45:1/FA16:0)+NH4	TAG
TAG(45:1/FA18:1)+NH4	TAG
TAG(46:0/FA14:0)+NH4	TAG
TAG(46:0/FA16:0)+NH4	TAG
TAG(46:0/FA18:0)+NH4	TAG
TAG(46:1/FA14:0)+NH4	TAG
TAG(46:1/FA16:0)+NH4	TAG
TAG(46:1/FA16:1)+NH4	TAG
TAG(46:1/FA18:0)+NH4	TAG
TAG(46:1/FA18:1)+NH4	TAG
TAG(46:2/FA14:0)+NH4	TAG
TAG(46:2/FA16:0)+NH4	TAG
TAG(46:2/FA16:1)+NH4	TAG
TAG(46:2/FA18:1)+NH4	TAG
TAG(46:2/FA18:2)+NH4	TAG
TAG(46:3/FA14:0)+NH4	TAG
TAG(46:3/FA16:0)+NH4	TAG
TAG(46:3/FA16:1)+NH4	TAG
TAG(46:3/FA18:1)+NH4	TAG
TAG(46:3/FA18:2)+NH4	TAG
TAG(46:3/FA18:3)+NH4	TAG
TAG(46:4/FA18:2)+NH4	TAG
TAG(47:0/FA14:0)+NH4	TAG
TAG(47:0/FA16:0)+NH4	TAG
TAG(47:0/FA17:0)+NH4	TAG
TAG(47:1/FA14:0)+NH4	TAG
TAG(47:1/FA16:0)+NH4	TAG
TAG(47:1/FA16:1)+NH4	TAG
TAG(47:1/FA17:0)+NH4	TAG
TAG(47:1/FA18:1)+NH4	TAG
TAG(47:2/FA14:0)+NH4	TAG
TAG(47:2/FA16:1)+NH4	TAG
TAG(47:2/FA18:1)+NH4	TAG
TAG(47:2/FA18:2)+NH4	TAG
TAG(48:0/FA14:0)+NH4	TAG
TAG(48:0/FA16:0)+NH4	TAG
TAG(48:0/FA18:0)+NH4	TAG
TAG(48:1/FA14:0)+NH4	TAG
TAG(48:1/FA16:0)+NH4	TAG
TAG(48:1/FA16:1)+NH4	TAG
TAG(48:1/FA18:0)+NH4	TAG
TAG(48:1/FA18:1)+NH4	TAG
TAG(48:2/FA14:0)+NH4	TAG
TAG(48:2/FA16:0)+NH4	TAG
TAG(48:2/FA16:1)+NH4	TAG
TAG(48:2/FA18:0)+NH4	TAG
TAG(48:2/FA18:1)+NH4	TAG
TAG(48:2/FA18:2)+NH4	TAG
TAG(48:3/FA14:0)+NH4	TAG
TAG(48:3/FA16:0)+NH4	TAG
TAG(48:3/FA16:1)+NH4	TAG
TAG(48:3/FA18:1)+NH4	TAG
TAG(48:3/FA18:2)+NH4	TAG
TAG(48:3/FA18:3)+NH4	TAG
TAG(48:4/FA14:0)+NH4	TAG
TAG(48:4/FA16:0)+NH4	TAG
TAG(48:4/FA16:1)+NH4	TAG
TAG(48:4/FA18:1)+NH4	TAG
TAG(48:4/FA18:2)+NH4	TAG
TAG(48:4/FA18:3)+NH4	TAG
TAG(48:4/FA20:4)+NH4	TAG
TAG(48:5/FA18:2)+NH4	TAG
TAG(48:5/FA18:3)+NH4	TAG
TAG(49:0/FA16:0)+NH4	TAG
TAG(49:0/FA17:0)+NH4	TAG
TAG(49:0/FA18:0)+NH4	TAG
TAG(49:1/FA14:0)+NH4	TAG
TAG(49:1/FA16:0)+NH4	TAG
TAG(49:1/FA16:1)+NH4	TAG
TAG(49:1/FA17:0)+NH4	TAG
TAG(49:1/FA18:1)+NH4	TAG
TAG(49:2/FA14:0)+NH4	TAG
TAG(49:2/FA16:0)+NH4	TAG
TAG(49:2/FA16:1)+NH4	TAG
TAG(49:2/FA17:0)+NH4	TAG
TAG(49:2/FA18:1)+NH4	TAG
TAG(49:2/FA18:2)+NH4	TAG
TAG(49:3/FA16:0)+NH4	TAG
TAG(49:3/FA16:1)+NH4	TAG
TAG(49:3/FA18:2)+NH4	TAG
TAG(49:3/FA18:3)+NH4	TAG
TAG(50:0/FA14:0)+NH4	TAG
TAG(50:0/FA16:0)+NH4	TAG
TAG(50:0/FA18:0)+NH4	TAG
TAG(50:1/FA14:0)+NH4	TAG
TAG(50:1/FA16:0)+NH4	TAG
TAG(50:1/FA16:1)+NH4	TAG
TAG(50:1/FA18:0)+NH4	TAG
TAG(50:1/FA18:1)+NH4	TAG
TAG(50:1/FA20:1)+NH4	TAG
TAG(50:2/FA14:0)+NH4	TAG
TAG(50:2/FA16:0)+NH4	TAG
TAG(50:2/FA16:1)+NH4	TAG
TAG(50:2/FA18:0)+NH4	TAG
TAG(50:2/FA18:1)+NH4	TAG
TAG(50:2/FA18:2)+NH4	TAG
TAG(50:2/FA20:2)+NH4	TAG
TAG(50:3/FA14:0)+NH4	TAG
TAG(50:3/FA16:0)+NH4	TAG
TAG(50:3/FA16:1)+NH4	TAG
TAG(50:3/FA18:0)+NH4	TAG
TAG(50:3/FA18:1)+NH4	TAG
TAG(50:3/FA18:2)+NH4	TAG
TAG(50:3/FA18:3)+NH4	TAG
TAG(50:3/FA20:3)+NH4	TAG
TAG(50:4/FA14:0)+NH4	TAG
TAG(50:4/FA16:0)+NH4	TAG
TAG(50:4/FA16:1)+NH4	TAG
TAG(50:4/FA18:1)+NH4	TAG
TAG(50:4/FA18:2)+NH4	TAG
TAG(50:4/FA18:3)+NH4	TAG
TAG(50:4/FA20:3)+NH4	TAG
TAG(50:4/FA20:4)+NH4	TAG
TAG(50:5/FA14:0)+NH4	TAG
TAG(50:5/FA16:0)+NH4	TAG
TAG(50:5/FA16:1)+NH4	TAG
TAG(50:5/FA18:1)+NH4	TAG
TAG(50:5/FA18:2)+NH4	TAG
TAG(50:5/FA18:3)+NH4	TAG
TAG(50:5/FA20:4)+NH4	TAG
TAG(50:5/FA20:5)+NH4	TAG
TAG(50:6/FA20:4)+NH4	TAG
TAG(51:0/FA16:0)+NH4	TAG
TAG(51:0/FA17:0)+NH4	TAG
TAG(51:0/FA18:0)+NH4	TAG
TAG(51:1/FA16:0)+NH4	TAG
TAG(51:1/FA17:0)+NH4	TAG
TAG(51:1/FA18:0)+NH4	TAG
TAG(51:1/FA18:1)+NH4	TAG
TAG(51:2/FA16:0)+NH4	TAG
TAG(51:2/FA16:1)+NH4	TAG
TAG(51:2/FA17:0)+NH4	TAG
TAG(51:2/FA18:1)+NH4	TAG
TAG(51:2/FA18:2)+NH4	TAG
TAG(51:3/FA16:1)+NH4	TAG
TAG(51:3/FA17:0)+NH4	TAG
TAG(51:3/FA18:2)+NH4	TAG
TAG(51:3/FA18:3)+NH4	TAG
TAG(51:4/FA16:1)+NH4	TAG
TAG(51:4/FA18:2)+NH4	TAG
TAG(51:4/FA18:3)+NH4	TAG
TAG(51:4/FA20:4)+NH4	TAG
TAG(51:5/FA18:2)+NH4	TAG
TAG(51:5/FA18:3)+NH4	TAG
TAG(52:0/FA16:0)+NH4	TAG
TAG(52:0/FA18:0)+NH4	TAG
TAG(52:0/FA20:0)+NH4	TAG
TAG(52:1/FA16:0)+NH4	TAG
TAG(52:1/FA16:1)+NH4	TAG
TAG(52:1/FA18:0)+NH4	TAG
TAG(52:1/FA18:1)+NH4	TAG
TAG(52:1/FA20:0)+NH4	TAG
TAG(52:1/FA20:1)+NH4	TAG
TAG(52:2/FA14:0)+NH4	TAG
TAG(52:2/FA16:0)+NH4	TAG
TAG(52:2/FA16:1)+NH4	TAG
TAG(52:2/FA18:0)+NH4	TAG
TAG(52:2/FA18:1)+NH4	TAG
TAG(52:2/FA18:2)+NH4	TAG
TAG(52:2/FA20:0)+NH4	TAG
TAG(52:2/FA20:1)+NH4	TAG
TAG(52:2/FA20:2)+NH4	TAG
TAG(52:3/FA14:0)+NH4	TAG
TAG(52:3/FA16:0)+NH4	TAG
TAG(52:3/FA16:1)+NH4	TAG
TAG(52:3/FA18:0)+NH4	TAG
TAG(52:3/FA18:1)+NH4	TAG
TAG(52:3/FA18:2)+NH4	TAG
TAG(52:3/FA18:3)+NH4	TAG
TAG(52:3/FA20:0)+NH4	TAG
TAG(52:3/FA20:1)+NH4	TAG
TAG(52:3/FA20:2)+NH4	TAG
TAG(52:3/FA20:3)+NH4	TAG
TAG(52:4/FA14:0)+NH4	TAG
TAG(52:4/FA16:0)+NH4	TAG
TAG(52:4/FA16:1)+NH4	TAG
TAG(52:4/FA18:0)+NH4	TAG
TAG(52:4/FA18:1)+NH4	TAG
TAG(52:4/FA18:2)+NH4	TAG
TAG(52:4/FA18:3)+NH4	TAG
TAG(52:4/FA20:0)+NH4	TAG
TAG(52:4/FA20:2)+NH4	TAG
TAG(52:4/FA20:3)+NH4	TAG
TAG(52:4/FA20:4)+NH4	TAG
TAG(52:4/FA22:4)+NH4	TAG
TAG(52:5/FA14:0)+NH4	TAG
TAG(52:5/FA16:0)+NH4	TAG
TAG(52:5/FA16:1)+NH4	TAG
TAG(52:5/FA18:1)+NH4	TAG
TAG(52:5/FA18:2)+NH4	TAG
TAG(52:5/FA18:3)+NH4	TAG
TAG(52:5/FA20:3)+NH4	TAG
TAG(52:5/FA20:4)+NH4	TAG
TAG(52:5/FA20:5)+NH4	TAG
TAG(52:5/FA22:5)+NH4	TAG
TAG(52:6/FA14:0)+NH4	TAG
TAG(52:6/FA16:0)+NH4	TAG
TAG(52:6/FA16:1)+NH4	TAG
TAG(52:6/FA18:1)+NH4	TAG
TAG(52:6/FA18:2)+NH4	TAG
TAG(52:6/FA18:3)+NH4	TAG
TAG(52:6/FA20:4)+NH4	TAG
TAG(52:6/FA20:5)+NH4	TAG
TAG(52:6/FA22:6)+NH4	TAG
TAG(52:7/FA16:0)+NH4	TAG
TAG(52:7/FA18:1)+NH4	TAG
TAG(52:7/FA20:5)+NH4	TAG
TAG(52:7/FA22:6)+NH4	TAG
TAG(52:8/FA16:1)+NH4	TAG
TAG(52:8/FA18:2)+NH4	TAG
TAG(53:0/FA16:0)+NH4	TAG
TAG(53:1/FA16:0)+NH4	TAG
TAG(53:1/FA17:0)+NH4	TAG
TAG(53:1/FA18:0)+NH4	TAG
TAG(53:1/FA18:1)+NH4	TAG
TAG(53:2/FA16:0)+NH4	TAG
TAG(53:2/FA17:0)+NH4	TAG
TAG(53:2/FA18:1)+NH4	TAG
TAG(53:2/FA18:2)+NH4	TAG
TAG(53:3/FA16:0)+NH4	TAG
TAG(53:3/FA17:0)+NH4	TAG
TAG(53:3/FA18:2)+NH4	TAG
TAG(53:4/FA16:0)+NH4	TAG
TAG(53:4/FA17:0)+NH4	TAG
TAG(53:4/FA18:2)+NH4	TAG
TAG(53:4/FA18:3)+NH4	TAG
TAG(53:4/FA20:4)+NH4	TAG
TAG(53:5/FA20:4)+NH4	TAG
TAG(53:6/FA20:4)+NH4	TAG
TAG(54:0/FA16:0)+NH4	TAG
TAG(54:0/FA18:0)+NH4	TAG
TAG(54:1/FA16:0)+NH4	TAG
TAG(54:1/FA18:0)+NH4	TAG
TAG(54:1/FA18:1)+NH4	TAG
TAG(54:1/FA20:0)+NH4	TAG
TAG(54:1/FA20:1)+NH4	TAG
TAG(54:2/FA16:0)+NH4	TAG
TAG(54:2/FA18:0)+NH4	TAG
TAG(54:2/FA18:1)+NH4	TAG
TAG(54:2/FA18:2)+NH4	TAG
TAG(54:2/FA20:0)+NH4	TAG
TAG(54:2/FA20:1)+NH4	TAG
TAG(54:2/FA20:2)+NH4	TAG
TAG(54:3/FA16:0)+NH4	TAG
TAG(54:3/FA16:1)+NH4	TAG
TAG(54:3/FA18:0)+NH4	TAG
TAG(54:3/FA18:1)+NH4	TAG
TAG(54:3/FA18:2)+NH4	TAG
TAG(54:3/FA18:3)+NH4	TAG
TAG(54:3/FA20:1)+NH4	TAG
TAG(54:3/FA20:2)+NH4	TAG
TAG(54:3/FA20:3)+NH4	TAG
TAG(54:4/FA16:0)+NH4	TAG
TAG(54:4/FA16:1)+NH4	TAG
TAG(54:4/FA18:0)+NH4	TAG
TAG(54:4/FA18:1)+NH4	TAG
TAG(54:4/FA18:2)+NH4	TAG
TAG(54:4/FA18:3)+NH4	TAG
TAG(54:4/FA20:1)+NH4	TAG
TAG(54:4/FA20:2)+NH4	TAG
TAG(54:4/FA20:3)+NH4	TAG
TAG(54:4/FA20:4)+NH4	TAG
TAG(54:4/FA22:4)+NH4	TAG
TAG(54:5/FA16:0)+NH4	TAG
TAG(54:5/FA16:1)+NH4	TAG
TAG(54:5/FA18:0)+NH4	TAG
TAG(54:5/FA18:1)+NH4	TAG
TAG(54:5/FA18:2)+NH4	TAG
TAG(54:5/FA18:3)+NH4	TAG
TAG(54:5/FA20:2)+NH4	TAG
TAG(54:5/FA20:3)+NH4	TAG
TAG(54:5/FA20:4)+NH4	TAG
TAG(54:5/FA20:5)+NH4	TAG
TAG(54:5/FA22:4)+NH4	TAG
TAG(54:5/FA22:5)+NH4	TAG
TAG(54:6/FA16:0)+NH4	TAG
TAG(54:6/FA16:1)+NH4	TAG
TAG(54:6/FA18:1)+NH4	TAG
TAG(54:6/FA18:2)+NH4	TAG
TAG(54:6/FA18:3)+NH4	TAG
TAG(54:6/FA20:3)+NH4	TAG
TAG(54:6/FA20:4)+NH4	TAG
TAG(54:6/FA20:5)+NH4	TAG
TAG(54:6/FA22:5)+NH4	TAG
TAG(54:6/FA22:6)+NH4	TAG
TAG(54:7/FA16:1)+NH4	TAG
TAG(54:7/FA18:1)+NH4	TAG
TAG(54:7/FA18:2)+NH4	TAG
TAG(54:7/FA18:3)+NH4	TAG
TAG(54:7/FA20:4)+NH4	TAG
TAG(54:7/FA20:5)+NH4	TAG
TAG(54:7/FA22:5)+NH4	TAG
TAG(54:7/FA22:6)+NH4	TAG
TAG(54:8/FA18:2)+NH4	TAG
TAG(54:8/FA18:3)+NH4	TAG
TAG(54:8/FA20:4)+NH4	TAG
TAG(54:8/FA20:5)+NH4	TAG
TAG(54:8/FA22:6)+NH4	TAG
TAG(55:1/FA16:0)+NH4	TAG
TAG(55:1/FA18:1)+NH4	TAG
TAG(55:2/FA18:1)+NH4	TAG
TAG(55:2/FA18:2)+NH4	TAG
TAG(55:3/FA18:1)+NH4	TAG
TAG(55:3/FA18:2)+NH4	TAG
TAG(55:4/FA18:1)+NH4	TAG
TAG(55:4/FA18:2)+NH4	TAG
TAG(55:5/FA18:1)+NH4	TAG
TAG(55:5/FA18:2)+NH4	TAG
TAG(55:5/FA20:4)+NH4	TAG
TAG(55:7/FA22:6)+NH4	TAG
TAG(56:10/FA18:2)+NH4	TAG
TAG(56:1/FA16:0)+NH4	TAG
TAG(56:1/FA18:1)+NH4	TAG
TAG(56:2/FA16:0)+NH4	TAG
TAG(56:2/FA18:0)+NH4	TAG
TAG(56:2/FA20:0)+NH4	TAG
TAG(56:2/FA20:1)+NH4	TAG
TAG(56:3/FA16:0)+NH4	TAG
TAG(56:3/FA18:0)+NH4	TAG
TAG(56:3/FA18:1)+NH4	TAG
TAG(56:3/FA18:2)+NH4	TAG
TAG(56:3/FA20:0)+NH4	TAG
TAG(56:3/FA20:1)+NH4	TAG
TAG(56:3/FA20:2)+NH4	TAG
TAG(56:4/FA16:0)+NH4	TAG
TAG(56:4/FA18:0)+NH4	TAG
TAG(56:4/FA18:1)+NH4	TAG
TAG(56:4/FA18:2)+NH4	TAG
TAG(56:4/FA20:1)+NH4	TAG
TAG(56:4/FA20:2)+NH4	TAG
TAG(56:4/FA20:3)+NH4	TAG
TAG(56:4/FA20:4)+NH4	TAG
TAG(56:4/FA22:4)+NH4	TAG
TAG(56:5/FA16:0)+NH4	TAG
TAG(56:5/FA18:0)+NH4	TAG
TAG(56:5/FA18:1)+NH4	TAG
TAG(56:5/FA18:2)+NH4	TAG
TAG(56:5/FA20:1)+NH4	TAG
TAG(56:5/FA20:2)+NH4	TAG
TAG(56:5/FA20:3)+NH4	TAG
TAG(56:5/FA20:4)+NH4	TAG
TAG(56:5/FA22:4)+NH4	TAG
TAG(56:5/FA22:5)+NH4	TAG
TAG(56:6/FA16:0)+NH4	TAG
TAG(56:6/FA18:0)+NH4	TAG
TAG(56:6/FA18:1)+NH4	TAG
TAG(56:6/FA18:2)+NH4	TAG
TAG(56:6/FA18:3)+NH4	TAG
TAG(56:6/FA20:2)+NH4	TAG
TAG(56:6/FA20:3)+NH4	TAG
TAG(56:6/FA20:4)+NH4	TAG
TAG(56:6/FA20:5)+NH4	TAG
TAG(56:6/FA22:4)+NH4	TAG
TAG(56:6/FA22:5)+NH4	TAG
TAG(56:6/FA22:6)+NH4	TAG
TAG(56:7/FA16:0)+NH4	TAG
TAG(56:7/FA16:1)+NH4	TAG
TAG(56:7/FA18:0)+NH4	TAG
TAG(56:7/FA18:1)+NH4	TAG
TAG(56:7/FA18:2)+NH4	TAG
TAG(56:7/FA18:3)+NH4	TAG
TAG(56:7/FA20:3)+NH4	TAG
TAG(56:7/FA20:4)+NH4	TAG
TAG(56:7/FA20:5)+NH4	TAG
TAG(56:7/FA22:4)+NH4	TAG
TAG(56:7/FA22:5)+NH4	TAG
TAG(56:7/FA22:6)+NH4	TAG
TAG(56:8/FA16:0)+NH4	TAG
TAG(56:8/FA16:1)+NH4	TAG
TAG(56:8/FA18:1)+NH4	TAG
TAG(56:8/FA18:2)+NH4	TAG
TAG(56:8/FA18:3)+NH4	TAG
TAG(56:8/FA20:4)+NH4	TAG
TAG(56:8/FA20:5)+NH4	TAG
TAG(56:8/FA22:5)+NH4	TAG
TAG(56:8/FA22:6)+NH4	TAG
TAG(56:9/FA18:3)+NH4	TAG
TAG(56:9/FA20:4)+NH4	TAG
TAG(56:9/FA20:5)+NH4	TAG
TAG(56:9/FA22:6)+NH4	TAG
TAG(57:10/FA22:6)+NH4	TAG
TAG(57:2/FA18:1)+NH4	TAG
TAG(57:3/FA18:2)+NH4	TAG
TAG(58:10/FA18:2)+NH4	TAG
TAG(58:10/FA20:4)+NH4	TAG
TAG(58:10/FA20:5)+NH4	TAG
TAG(58:10/FA22:5)+NH4	TAG
TAG(58:10/FA22:6)+NH4	TAG
TAG(58:2/FA18:1)+NH4	TAG
TAG(58:3/FA18:1)+NH4	TAG
TAG(58:5/FA18:1)+NH4	TAG
TAG(58:6/FA16:0)+NH4	TAG
TAG(58:6/FA18:0)+NH4	TAG
TAG(58:6/FA18:1)+NH4	TAG
TAG(58:6/FA20:4)+NH4	TAG
TAG(58:6/FA22:4)+NH4	TAG
TAG(58:6/FA22:5)+NH4	TAG
TAG(58:7/FA16:0)+NH4	TAG
TAG(58:7/FA18:0)+NH4	TAG
TAG(58:7/FA18:1)+NH4	TAG
TAG(58:7/FA18:2)+NH4	TAG
TAG(58:7/FA20:4)+NH4	TAG
TAG(58:7/FA22:4)+NH4	TAG
TAG(58:7/FA22:5)+NH4	TAG
TAG(58:7/FA22:6)+NH4	TAG
TAG(58:8/FA18:1)+NH4	TAG
TAG(58:8/FA18:2)+NH4	TAG
TAG(58:8/FA20:3)+NH4	TAG
TAG(58:8/FA20:4)+NH4	TAG
TAG(58:8/FA22:5)+NH4	TAG
TAG(58:8/FA22:6)+NH4	TAG
TAG(58:9/FA18:1)+NH4	TAG
TAG(58:9/FA18:2)+NH4	TAG
TAG(58:9/FA20:4)+NH4	TAG
TAG(58:9/FA22:5)+NH4	TAG
TAG(58:9/FA22:6)+NH4	TAG
TAG(60:10/FA22:5)+NH4	TAG
TAG(60:10/FA22:6)+NH4	TAG
TAG(60:11/FA22:5)+NH4	TAG
TAG(60:11/FA22:6)+NH4	TAG
TAG(60:12/FA22:6)+NH4	TAG
DAG(15:0/18:1)+NH4d7_SPLASH.IS	DAG
DAG(14:0/14:0)+NH4	DAG
DAG(14:0/16:1)+NH4	DAG
DAG(16:0/16:0)+NH4	DAG
DAG(16:0/16:1)+NH4	DAG
DAG(14:0/18:1)+NH4	DAG
DAG(16:1/16:1)+NH4	DAG
DAG(14:0/18:2)+NH4	DAG
DAG(14:0/18:3)+NH4	DAG
DAG(14:0/20:0)+NH4	DAG
DAG(16:0/18:0)+NH4	DAG
DAG(16:1/18:0)+NH4	DAG
DAG(16:0/18:1)+NH4	DAG
DAG(16:1/18:1)+NH4	DAG
DAG(16:0/18:2)+NH4	DAG
DAG(16:1/18:2)+NH4	DAG
DAG(16:0/18:3)+NH4	DAG
DAG(16:1/18:3)+NH4	DAG
DAG(14:0/20:4)+NH4	DAG
DAG(16:1/20:0)+NH4	DAG
DAG(18:0/18:1)+NH4	DAG
DAG(18:1/18:1)+NH4	DAG
DAG(18:0/18:2)+NH4	DAG
DAG(18:1/18:2)+NH4	DAG
DAG(18:0/18:3)+NH4	DAG
DAG(16:1/20:2)+NH4	DAG
DAG(16:0/20:3)+NH4	DAG
DAG(16:0/20:4)+NH4	DAG
DAG(18:2/18:3)+NH4	DAG
DAG(16:1/20:4)+NH4	DAG
DAG(16:0/20:5)+NH4	DAG
DAG(14:0/22:6)+NH4	DAG
DAG(18:1/20:1)+NH4	DAG
DAG(18:1/20:2)+NH4	DAG
DAG(18:1/20:3)+NH4	DAG
DAG(18:2/20:3)+NH4	DAG
DAG(18:1/20:4)+NH4	DAG
DAG(16:0/22:5)+NH4	DAG
DAG(18:2/20:4)+NH4	DAG
DAG(18:1/20:5)+NH4	DAG
DAG(16:0/22:6)+NH4	DAG
DAG(18:2/20:5)+NH4	DAG
DAG(16:1/22:6)+NH4	DAG
DAG(20:0/20:0)+NH4	DAG
DAG(18:1/22:4)+NH4	DAG
DAG(18:2/22:4)+NH4	DAG
DAG(18:1/22:5)+NH4	DAG
DAG(18:0/22:6)+NH4	DAG
DAG(18:2/22:5)+NH4	DAG
DAG(18:1/22:6)+NH4	DAG
DAG(18:2/22:6)+NH4	DAG
MAG(18:1)+NH4d7_SPLASH.IS	MAG
MAG(16:0)+NH4	MAG
MAG(16:1)+NH4	MAG
MAG(18:0)+NH4	MAG
MAG(18:1)+NH4	MAG
MAG(18:2)+NH4	MAG
MAG(20:0)+NH4	MAG
MAG(20:1)+NH4	MAG
MAG(20:2)+NH4	MAG
MAG(20:3)+NH4	MAG
MAG(20:4)+NH4	MAG
MAG(22:0)+NH4	MAG
MAG(22:1)+NH4	MAG
MAG(22:2)+NH4	MAG
MAG(22:3)+NH4	MAG
MAG(22:4)+NH4	MAG
MAG(22:5)+NH4	MAG
MAG(22:6)+NH4	MAG
LPC(18:1)+AcOd7_SPLASH.IS	LPC
LPC(14:0)+AcO	LPC
LPC(16:0)+AcO	LPC
LPC(16:1)+AcO	LPC
LPC(18:0)+AcO	LPC
LPC(18:1)+AcO	LPC
LPC(18:2)+AcO	LPC
LPC(18:3)+AcO	LPC
LPC(20:0)+AcO	LPC
LPC(20:1)+AcO	LPC
LPC(20:2)+AcO	LPC
LPC(20:3)+AcO	LPC
LPC(20:4)+AcO	LPC
LPC(20:5)+AcO	LPC
LPC(22:4)+AcO	LPC
LPC(22:5)+AcO	LPC
LPC(22:6)+AcO	LPC
PC(15:0/18:1)+AcOd7_SPLASH.IS	PC
PC(14:0/14:0)+AcO	PC
PC(14:0/18:1)+AcO	PC
PC(14:0/18:2)+AcO	PC
PC(14:0/18:3)+AcO	PC
PC(14:0/20:1)+AcO	PC
PC(14:0/20:2)+AcO	PC
PC(14:0/20:3)+AcO	PC
PC(14:0/20:4)+AcO	PC
PC(14:0/20:5)+AcO	PC
PC(14:0/22:4)+AcO	PC
PC(14:0/22:5)+AcO	PC
PC(14:0/22:6)+AcO	PC
PC(14:1/14:1)+AcO	PC
PC(16:0/14:0)+AcO	PC
PC(16:0/16:0)+AcO	PC
PC(16:0/16:1)+AcO	PC
PC(16:0/18:0)+AcO	PC
PC(16:0/18:1)+AcO	PC
PC(16:0/18:2)+AcO	PC
PC(16:0/18:3)+AcO	PC
PC(16:0/20:1)+AcO	PC
PC(16:0/20:2)+AcO	PC
PC(16:0/20:3)+AcO	PC
PC(16:0/20:4)+AcO	PC
PC(16:0/20:5)+AcO	PC
PC(16:0/22:4)+AcO	PC
PC(16:0/22:5)+AcO	PC
PC(16:1/18:1)+AcO	PC
PC(16:1/18:2)+AcO	PC
PC(16:0/22:6)+AcO	PC
PC(18:0/14:0)+AcO	PC
PC(18:0/16:1)+AcO	PC
PC(18:0/18:0)+AcO	PC
PC(18:0/18:1)+AcO	PC
PC(18:0/18:2)+AcO	PC
PC(18:0/18:3)+AcO	PC
PC(18:0/20:0)+AcO	PC
PC(18:0/20:1)+AcO	PC
PC(18:0/20:2)+AcO	PC
PC(18:0/20:3)+AcO	PC
PC(18:0/20:4)+AcO	PC
PC(18:0/20:5)+AcO	PC
PC(18:0/22:4)+AcO	PC
PC(18:0/22:5)+AcO	PC
PC(18:0/22:6)+AcO	PC
PC(18:1/16:1)+AcO	PC
PC(18:1/18:1)+AcO	PC
PC(18:1/18:2)+AcO	PC
PC(18:1/18:3)+AcO	PC
PC(18:1/20:1)+AcO	PC
PC(18:1/20:2)+AcO	PC
PC(18:1/20:3)+AcO	PC
PC(18:1/20:4)+AcO	PC
PC(18:1/20:5)+AcO	PC
PC(18:1/22:4)+AcO	PC
PC(18:1/22:5)+AcO	PC
PC(18:1/22:6)+AcO	PC
PC(18:2/16:1)+AcO	PC
PC(18:2/18:2)+AcO	PC
PC(18:2/18:3)+AcO	PC
PC(18:2/20:1)+AcO	PC
PC(18:2/20:2)+AcO	PC
PC(18:2/20:3)+AcO	PC
PC(18:2/20:4)+AcO	PC
PC(18:2/20:5)+AcO	PC
PC(18:2/22:4)+AcO	PC
PC(18:2/22:5)+AcO	PC
PC(18:2/22:6)+AcO	PC
PC(20:0/16:1)+AcO	PC
PC(20:0/18:1)+AcO	PC
PC(20:0/18:3)+AcO	PC
PC(20:0/20:1)+AcO	PC
PC(20:0/20:2)+AcO	PC
PC(20:0/20:3)+AcO	PC
PC(20:0/20:4)+AcO	PC
PC(20:0/20:5)+AcO	PC
PC(20:0/22:4)+AcO	PC
PC(20:0/22:5)+AcO	PC
PC(20:0/22:6)+AcO	PC
LPE(18:1)-Hd7_SPLASH.IS	LPE
LPE(14:0)-H	LPE
LPE(16:0)-H	LPE
LPE(16:1)-H	LPE
LPE(18:0)-H	LPE
LPE(18:1)-H	LPE
LPE(18:2)-H	LPE
LPE(18:3)-H	LPE
LPE(20:0)-H	LPE
LPE(20:1)-H	LPE
LPE(20:2)-H	LPE
LPE(20:3)-H	LPE
LPE(20:4)-H	LPE
LPE(20:5)-H	LPE
LPE(22:4)-H	LPE
LPE(22:5)-H	LPE
LPE(22:6)-H	LPE
PE(15:0/18:1)-Hd7_SPLASH.IS	PE
PE(14:0/14:0)-H	PE
PE(14:0/16:1)-H	PE
PE(14:0/18:1)-H	PE
PE(14:0/18:2)-H	PE
PE(14:0/18:3)-H	PE
PE(14:0/20:1)-H	PE
PE(14:0/20:2)-H	PE
PE(14:0/20:3)-H	PE
PE(14:0/20:4)-H	PE
PE(14:0/20:5)-H	PE
PE(14:0/22:4)-H	PE
PE(14:0/22:5)-H	PE
PE(14:0/22:6)-H	PE
PE(14:1/14:1)-H	PE
PE(16:0/14:0)-H	PE
PE(16:0/16:0)-H	PE
PE(16:0/16:1)-H	PE
PE(16:0/18:1)-H	PE
PE(16:0/18:2)-H	PE
PE(16:0/18:3)-H	PE
PE(16:0/20:1)-H	PE
PE(16:0/20:2)-H	PE
PE(16:0/20:3)-H	PE
PE(16:0/20:4)-H	PE
PE(16:0/20:5)-H	PE
PE(16:0/22:4)-H	PE
PE(16:0/22:5)-H	PE
PE(16:0/22:6)-H	PE
PE(18:0/14:0)-H	PE
PE(18:0/16:0)-H	PE
PE(18:0/16:1)-H	PE
PE(18:0/18:0)-H	PE
PE(18:0/18:1)-H	PE
PE(18:0/18:2)-H	PE
PE(18:0/18:3)-H	PE
PE(18:0/20:1)-H	PE
PE(18:0/20:2)-H	PE
PE(18:0/20:3)-H	PE
PE(18:0/20:4)-H	PE
PE(18:0/20:5)-H	PE
PE(18:0/22:4)-H	PE
PE(18:0/22:5)-H	PE
PE(18:0/22:6)-H	PE
PE(18:1/16:1)-H	PE
PE(18:1/18:1)-H	PE
PE(18:1/18:2)-H	PE
PE(18:1/18:3)-H	PE
PE(18:1/20:1)-H	PE
PE(18:1/20:2)-H	PE
PE(18:1/20:3)-H	PE
PE(18:1/20:4)-H	PE
PE(18:1/20:5)-H	PE
PE(18:1/22:4)-H	PE
PE(18:1/22:5)-H	PE
PE(18:1/22:6)-H	PE
PE(18:2/16:1)-H	PE
PE(18:2/18:2)-H	PE
PE(18:2/18:3)-H	PE
PE(18:2/20:1)-H	PE
PE(18:2/20:2)-H	PE
PE(18:2/20:3)-H	PE
PE(18:2/20:4)-H	PE
PE(18:2/20:5)-H	PE
PE(18:2/22:4)-H	PE
PE(18:2/22:5)-H	PE
PE(18:2/22:6)-H	PE
PE(O-16:0/16:0)-H	PE-O
PE(O-16:0/16:1)-H	PE-O
PE(O-16:0/18:0)-H	PE-O
PE(O-16:0/18:1)-H	PE-O
PE(O-16:0/18:2)-H	PE-O
PE(O-16:0/18:3)-H	PE-O
PE(O-16:0/20:1)-H	PE-O
PE(O-16:0/20:2)-H	PE-O
PE(O-16:0/20:3)-H	PE-O
PE(O-16:0/20:4)-H	PE-O
PE(O-16:0/20:5)-H	PE-O
PE(O-16:0/22:4)-H	PE-O
PE(O-16:0/22:5)-H	PE-O
PE(O-16:0/22:6)-H	PE-O
PE(O-18:0/16:0)-H	PE-O
PE(O-18:0/16:1)-H	PE-O
PE(O-18:0/18:0)-H	PE-O
PE(O-18:0/18:1)-H	PE-O
PE(O-18:0/18:2)-H	PE-O
PE(O-18:0/18:3)-H	PE-O
PE(O-18:0/20:1)-H	PE-O
PE(O-18:0/20:2)-H	PE-O
PE(O-18:0/20:3)-H	PE-O
PE(O-18:0/20:4)-H	PE-O
PE(O-18:0/20:5)-H	PE-O
PE(O-18:0/22:4)-H	PE-O
PE(O-18:0/22:5)-H	PE-O
PE(O-18:0/22:6)-H	PE-O
PE(P-14:0/18:0)-H	PE-P
PE(P-14:0/18:1)-H	PE-P
PE(P-16:0/16:0)-H	PE-P
PE(P-16:0/16:1)-H	PE-P
PE(P-16:0/18:0)-H	PE-P
PE(P-16:0/18:1)-H	PE-P
PE(P-16:0/18:2)-H	PE-P
PE(P-16:0/18:3)-H	PE-P
PE(P-16:0/20:1)-H	PE-P
PE(P-16:0/20:2)-H	PE-P
PE(P-16:0/20:3)-H	PE-P
PE(P-16:0/20:4)-H	PE-P
PE(P-16:0/20:5)-H	PE-P
PE(P-16:0/22:4)-H	PE-P
PE(P-16:0/22:5)-H	PE-P
PE(P-16:0/22:6)-H	PE-P
PE(P-16:1/18:1)-H	PE-P
PE(P-18:0/16:0)-H	PE-P
PE(P-18:0/16:1)-H	PE-P
PE(P-18:0/18:0)-H	PE-P
PE(P-18:0/18:1)-H	PE-P
PE(P-18:0/18:2)-H	PE-P
PE(P-18:0/18:3)-H	PE-P
PE(P-18:0/20:1)-H	PE-P
PE(P-18:0/20:2)-H	PE-P
PE(P-18:0/20:3)-H	PE-P
PE(P-18:0/20:4)-H	PE-P
PE(P-18:0/20:5)-H	PE-P
PE(P-18:0/22:4)-H	PE-P
PE(P-18:0/22:5)-H	PE-P
PE(P-18:0/22:6)-H	PE-P
PE(P-18:1/16:0)-H	PE-P
PE(P-18:1/16:1)-H	PE-P
PE(P-18:1/18:0)-H	PE-P
PE(P-18:1/18:1)-H	PE-P
PE(P-18:1/18:2)-H	PE-P
PE(P-18:1/18:3)-H	PE-P
PE(P-18:1/20:1)-H	PE-P
PE(P-18:1/20:2)-H	PE-P
PE(P-18:1/20:3)-H	PE-P
PE(P-18:1/20:4)-H	PE-P
PE(P-18:1/20:5)-H	PE-P
PE(P-18:1/22:4)-H	PE-P
PE(P-18:1/22:5)-H	PE-P
PE(P-18:1/22:6)-H	PE-P
PE(P-18:2/18:2)-H	PE-P
PE(P-18:2/20:4)-H	PE-P
PE(P-18:2/22:6)-H	PE-P
LPG(14:0)-H	LPG
LPG(16:0)-H	LPG
LPG(16:1)-H	LPG
LPG(18:0)-H	LPG
LPG(18:1)-H	LPG
LPG(18:2)-H	LPG
LPG(18:3)-H	LPG
LPG(20:0)-H	LPG
LPG(20:1)-H	LPG
LPG(20:2)-H	LPG
LPG(20:3)-H	LPG
LPG(20:4)-H	LPG
LPG(20:5)-H	LPG
LPG(22:4)-H	LPG
LPG(22:5)-H	LPG
LPG(22:6)-H	LPG
PG(15:0/18:1)-Hd7_SPLASH.IS	PG
PG(14:0/14:0)-H	PG
PG(14:1/14:1)-H	PG
PG(14:0/18:1)-H	PG
PG(14:0/18:2)-H	PG
PG(14:0/18:3)-H	PG
PG(14:0/20:1)-H	PG
PG(14:0/20:2)-H	PG
PG(14:0/20:3)-H	PG
PG(14:0/20:4)-H	PG
PG(14:0/20:5)-H	PG
PG(14:0/22:4)-H	PG
PG(14:0/22:5)-H	PG
PG(14:0/22:6)-H	PG
PG(16:0/14:0)-H	PG
PG(16:0/16:0)-H	PG
PG(16:0/16:1)-H	PG
PG(16:0/18:0)-H	PG
PG(16:0/18:1)-H	PG
PG(16:0/18:2)-H	PG
PG(16:0/18:3)-H	PG
PG(16:0/20:1)-H	PG
PG(16:0/20:2)-H	PG
PG(16:0/20:3)-H	PG
PG(16:0/20:4)-H	PG
PG(16:0/20:5)-H	PG
PG(16:0/22:4)-H	PG
PG(16:0/22:5)-H	PG
PG(16:0/22:6)-H	PG
PG(18:0/14:0)-H	PG
PG(18:0/16:1)-H	PG
PG(18:0/18:0)-H	PG
PG(18:0/18:1)-H	PG
PG(18:0/18:2)-H	PG
PG(18:0/18:3)-H	PG
PG(18:0/20:0)-H	PG
PG(18:0/20:1)-H	PG
PG(18:0/20:2)-H	PG
PG(18:0/20:3)-H	PG
PG(18:0/20:4)-H	PG
PG(18:0/20:5)-H	PG
PG(18:0/22:4)-H	PG
PG(18:0/22:5)-H	PG
PG(18:0/22:6)-H	PG
PG(18:1/16:1)-H	PG
PG(18:1/18:1)-H	PG
PG(18:1/18:2)-H	PG
PG(18:1/18:3)-H	PG
PG(18:1/20:1)-H	PG
PG(18:1/20:2)-H	PG
PG(18:1/20:3)-H	PG
PG(18:1/20:4)-H	PG
PG(18:1/20:5)-H	PG
PG(18:1/22:4)-H	PG
PG(18:1/22:5)-H	PG
PG(18:1/22:6)-H	PG
PG(18:2/16:1)-H	PG
PG(18:2/18:2)-H	PG
PG(18:2/18:3)-H	PG
PG(18:2/20:1)-H	PG
PG(18:2/20:2)-H	PG
PG(18:2/20:3)-H	PG
PG(18:2/20:4)-H	PG
PG(18:2/20:5)-H	PG
PG(18:2/22:4)-H	PG
PG(18:2/22:5)-H	PG
PG(18:2/22:6)-H	PG
PG(20:0/16:1)-H	PG
PG(20:0/18:1)-H	PG
PG(20:0/18:2)-H	PG
PG(20:0/18:3)-H	PG
PG(20:0/20:1)-H	PG
PG(20:0/20:2)-H	PG
PG(20:0/20:3)-H	PG
PG(20:0/20:4)-H	PG
PG(20:0/20:5)-H	PG
PG(20:0/22:4)-H	PG
PG(20:0/22:5)-H	PG
PG(20:0/22:6)-H	PG
LPI(14:0)-H	LPI
LPI(16:0)-H	LPI
LPI(16:1)-H	LPI
LPI(18:0)-H	LPI
LPI(18:1)-H	LPI
LPI(18:2)-H	LPI
LPI(18:3)-H	LPI
LPI(20:0)-H	LPI
LPI(20:1)-H	LPI
LPI(20:2)-H	LPI
LPI(20:3)-H	LPI
LPI(20:4)-H	LPI
LPI(20:5)-H	LPI
LPI(22:4)-H	LPI
LPI(22:5)-H	LPI
LPI(22:6)-H	LPI
PI(15:0/18:1)-Hd7_SPLASH.IS	PI
PI(14:1/14:1)-H	PI
PI(14:0/14:0)-H	PI
PI(14:0/18:1)-H	PI
PI(14:0/18:2)-H	PI
PI(14:0/18:3)-H	PI
PI(14:0/20:1)-H	PI
PI(14:0/20:2)-H	PI
PI(14:0/20:3)-H	PI
PI(14:0/20:4)-H	PI
PI(14:0/20:5)-H	PI
PI(14:0/22:4)-H	PI
PI(14:0/22:5)-H	PI
PI(14:0/22:6)-H	PI
PI(16:0/14:0)-H	PI
PI(16:0/16:0)-H	PI
PI(16:0/16:1)-H	PI
PI(16:0/18:0)-H	PI
PI(16:0/18:1)-H	PI
PI(16:0/18:2)-H	PI
PI(16:0/18:3)-H	PI
PI(16:0/20:1)-H	PI
PI(16:0/20:2)-H	PI
PI(16:0/20:3)-H	PI
PI(16:0/20:4)-H	PI
PI(16:0/20:5)-H	PI
PI(16:0/22:4)-H	PI
PI(16:0/22:5)-H	PI
PI(16:0/22:6)-H	PI
PI(18:0/14:0)-H	PI
PI(18:0/16:1)-H	PI
PI(18:0/18:0)-H	PI
PI(18:0/18:1)-H	PI
PI(18:0/18:2)-H	PI
PI(18:0/18:3)-H	PI
PI(18:0/20:0)-H	PI
PI(18:0/20:1)-H	PI
PI(18:0/20:2)-H	PI
PI(18:0/20:3)-H	PI
PI(18:0/20:4)-H	PI
PI(18:0/20:5)-H	PI
PI(18:0/22:4)-H	PI
PI(18:0/22:5)-H	PI
PI(18:0/22:6)-H	PI
PI(18:1/16:1)-H	PI
PI(18:1/18:1)-H	PI
PI(18:1/18:2)-H	PI
PI(18:1/18:3)-H	PI
PI(18:1/20:1)-H	PI
PI(18:1/20:2)-H	PI
PI(18:1/20:3)-H	PI
PI(18:1/20:4)-H	PI
PI(18:1/20:5)-H	PI
PI(18:1/22:4)-H	PI
PI(18:1/22:5)-H	PI
PI(18:1/22:6)-H	PI
PI(18:2/16:1)-H	PI
PI(18:2/18:2)-H	PI
PI(18:2/18:3)-H	PI
PI(18:2/20:1)-H	PI
PI(18:2/20:2)-H	PI
PI(18:2/20:3)-H	PI
PI(18:2/20:4)-H	PI
PI(18:2/20:5)-H	PI
PI(18:2/22:4)-H	PI
PI(18:2/22:5)-H	PI
PI(18:2/22:6)-H	PI
PI(20:0/16:1)-H	PI
PI(20:0/18:1)-H	PI
PI(20:0/18:2)-H	PI
PI(20:0/18:3)-H	PI
PI(20:0/20:1)-H	PI
PI(20:0/20:2)-H	PI
PI(20:0/20:3)-H	PI
PI(20:0/20:4)-H	PI
PI(20:0/20:5)-H	PI
PI(20:0/22:5)-H	PI
PI(20:0/22:6)-H	PI
LPS(14:0)-H	LPS
LPS(16:0)-H	LPS
LPS(16:1)-H	LPS
LPS(18:0)-H	LPS
LPS(18:1)-H	LPS
LPS(18:2)-H	LPS
LPS(18:3)-H	LPS
LPS(20:0)-H	LPS
LPS(20:1)-H	LPS
LPS(20:2)-H	LPS
LPS(20:3)-H	LPS
LPS(20:4)-H	LPS
LPS(20:5)-H	LPS
LPS(22:4)-H	LPS
LPS(22:5)-H	LPS
LPS(22:6)-H	LPS
PS(15:0/18:1)-Hd7_SPLASH.IS	PS
PS(14:1/14:1)-H	PS
PS(14:0/14:0)-H	PS
PS(14:0/18:1)-H	PS
PS(14:0/18:2)-H	PS
PS(14:0/18:3)-H	PS
PS(14:0/20:1)-H	PS
PS(14:0/20:2)-H	PS
PS(14:0/20:3)-H	PS
PS(14:0/20:4)-H	PS
PS(14:0/20:5)-H	PS
PS(14:0/22:4)-H	PS
PS(14:0/22:5)-H	PS
PS(14:0/22:6)-H	PS
PS(16:0/14:0)-H	PS
PS(16:0/16:0)-H	PS
PS(16:0/16:1)-H	PS
PS(16:0/18:0)-H	PS
PS(16:0/18:1)-H	PS
PS(16:0/18:2)-H	PS
PS(16:0/18:3)-H	PS
PS(16:0/20:1)-H	PS
PS(16:0/20:2)-H	PS
PS(16:0/20:3)-H	PS
PS(16:0/20:4)-H	PS
PS(16:0/20:5)-H	PS
PS(16:0/22:4)-H	PS
PS(16:0/22:5)-H	PS
PS(16:0/22:6)-H	PS
PS(18:0/14:0)-H	PS
PS(18:0/16:1)-H	PS
PS(18:0/18:0)-H	PS
PS(18:0/18:1)-H	PS
PS(18:0/18:2)-H	PS
PS(18:0/18:3)-H	PS
PS(18:0/20:0)-H	PS
PS(18:0/20:1)-H	PS
PS(18:0/20:2)-H	PS
PS(18:0/20:3)-H	PS
PS(18:0/20:4)-H	PS
PS(18:0/20:5)-H	PS
PS(18:0/22:4)-H	PS
PS(18:0/22:5)-H	PS
PS(18:0/22:6)-H	PS
PS(18:1/16:1)-H	PS
PS(18:1/18:1)-H	PS
PS(18:1/18:2)-H	PS
PS(18:1/18:3)-H	PS
PS(18:1/20:1)-H	PS
PS(18:1/20:2)-H	PS
PS(18:1/20:3)-H	PS
PS(18:1/20:4)-H	PS
PS(18:1/20:5)-H	PS
PS(18:1/22:4)-H	PS
PS(18:1/22:5)-H	PS
PS(18:1/22:6)-H	PS
PS(18:2/16:1)-H	PS
PS(18:2/18:2)-H	PS
PS(18:2/18:3)-H	PS
PS(18:2/20:1)-H	PS
PS(18:2/20:2)-H	PS
PS(18:2/20:3)-H	PS
PS(18:2/20:4)-H	PS
PS(18:2/20:5)-H	PS
PS(18:2/22:4)-H	PS
PS(18:2/22:5)-H	PS
PS(18:2/22:6)-H	PS
PS(20:0/16:1)-H	PS
PS(20:0/18:1)-H	PS
PS(20:0/18:2)-H	PS
PS(20:0/18:3)-H	PS
PS(20:0/20:1)-H	PS
PS(20:0/20:2)-H	PS
PS(20:0/20:3)-H	PS
PS(20:0/20:4)-H	PS
PS(20:0/20:5)-H	PS
PS(20:0/22:4)-H	PS
PS(20:0/22:5)-H	PS
PS(20:0/22:6)-H	PS
FFA 12:0 (Lauric acid)	FFA
FFA 13:0 (Tridecanoic acid)	FFA
FFA 14:0 (Myristic acid)	FFA
FFA 14:1 (Myristoleic acid, nâ€“5)	FFA
FFA 15:0 (Pentadecylic acid)	FFA
FFA 16:0 (Palmitic acid)	FFA
FFA 16:1 (Palmitoleic acid, nâ€“7)	FFA
FFA 17:0 (Margaric acid)	FFA
FFA 17:1 (cis-10-Heptadecanoic acid, nâ€“7)	FFA
FFA 18:0 (Stearic acid)	FFA
FFA 18:1 (Oleic acid, nâ€“9 or cis-Vaccenic acid, nâ€“7)	FFA
FFA 18:1 (Elaidic acid, nâ€“9 or trans-Vaccenic acid, nâ€“7)	FFA
FFA 18:2 (Linoleic acid, nâ€“6)	FFA
FFA 18:3 (a-Linolenic acid, nâ€“3 or g-Linolenic acid, nâ€“6)	FFA
FFA 18:4 (Stearidonic acid, nâ€“3)	FFA
FFA 19:0 (Tuberculostearic acid)	FFA
FFA 20:0 (Arachidic acid)	FFA
FFA 20:1 (cis-11-Eicosenoic acid, nâ€“9)	FFA
FFA 20:2 (cis-11-14-Eicosadienoic acid, nâ€“6)	FFA
FFA 20:3 (Dihomo-g-linolenic acid, nâ€“6 or Mead acid, nâ€“9)	FFA
FFA 20:4 (Arachidonic acid, nâ€“6)	FFA
FFA 20:5 (Eicosapentaenoic acid, nâ€“3)	FFA
FFA 21:0 (Heneicosanoic acid)	FFA
FFA 22:0 (Behenic acid)	FFA
FFA 22:1 (Erucic acid, nâ€“9)	FFA
FFA 22:4 (Docosatetraenoic acid, nâ€“6)	FFA
FFA 22:5 (Docosapentaenoic acid, nâ€“6)	FFA
FFA 22:6 (Docosahexaenoic acid, nâ€“3)	FFA
FFA 23:0 (Tricosanoic acid)	FFA
FFA 24:0 (Lignoceric acid)	FFA
FFA 24:1 (Nervonic acid, nâ€“9)	FFA
FFA 25:0 (Pentacosanoic acid)	FFA
FFA 26:0 (Cerotic acid)	FFA
FFA 27:0 (Heptacosanoic acid)	FFA
FFA 28:0 (Montanic acid)	FFA
EPA	PUFA
DHA	PUFA
DPA	PUFA
Adrenic Acid	PUFA
AA	PUFA
SM(18:1)+H_d9_SPLASH.IS	SM
SM(14:0)+H	SM
SM(16:0)+H	SM
SM(18:0)+H	SM
SM(18:1)+H	SM
SM(20:0)+H	SM
SM(20:1)+H	SM
SM(22:0)+H	SM
SM(22:1)+H	SM
SM(24:0)+H	SM
SM(24:1)+H	SM
SM(26:0)+H	SM
SM(26:1)+H	SM
CE(18:1)+H_d7_SPLASH.IS	CE
CE(24:0)+H	CE
CE(22:6)+H	CE
CE(20:0)+H	CE
CE(20:1)+H	CE
CE(22:5)+H	CE
CE(14:0)+H	CE
CE(16:0)+H	CE
CE(16:1)+H	CE
CE(18:0)+H	CE
CE(18:1)+H	CE
CE(18:2)+H	CE
CE(18:3)+H	CE
CE(20:2)+H	CE
CE(20:3)+H	CE
CE(20:4)+H	CE
CE(20:5)+H	CE
E(22:0)+H	CE
CE(22:1)+H	CE
CE(22:2)+H	CE
CE(22:4)+H	CE
CE(24:1)+H	CE
CER(14:0)+H	CER
CER(16:0)+H	CER
CER(18:0)+H	CER
CER(18:1)+H	CER
CER(20:0)+H	CER
CER(20:1)+H	CER
CER(22:0)+H	CER
CER(22:1)+H	CER
CER(24:0)+H	CER
CER(24:1)+H	CER
CER(26:0)+H	CER
CER(26:1)+H	CER
DCER(14:0)+H	DCER
DCER(16:0)+H	DCER
DCER(18:0)+H	DCER
DCER(18:1)+H	DCER
DCER(20:0)+H	DCER
DCER(20:1)+H	DCER
DCER(22:0)+H	DCER
DCER(22:1)+H	DCER
DCER(24:0)+H	DCER
DCER(24:1)+H	DCER
DCER(26:0)+H	DCER
DCER(26:1)+H	DCER
HCER(14:0)+H	HCER
HCER(16:0)+H	HCER
HCER(18:0)+H	HCER
HCER(18:1)+H	HCER
HCER(20:0)+H	HCER
HCER(20:1)+H	HCER
HCER(22:0)+H	HCER
HCER(22:1)+H	HCER
HCER(24:0)+H	HCER
HCER(24:1)+H	HCER
HCER(26:0)+H	HCER
HCER(26:1)+H	HCER
HCER(d18:0/18:0)+H	HCER
HCER(d18:0/20:0)+H	HCER
HCER(d18:0/22:0)+H	HCER
HCER(d18:0/24:0)+H	HCER
HCER(d18:0/24:1)+H	HCER
HCER(d18:0/26:0)+H	HCER
HCER(d18:0/26:1)+H	HCER
LCER(14:0)+H	LCER
LCER(16:0)+H	LCER
LCER(18:0)+H	LCER
LCER(18:1)+H	LCER
LCER(20:0)+H	LCER
LCER(20:1)+H	LCER
LCER(22:0)+H	LCER
LCER(22:1)+H	LCER
LCER(24:0)+H	LCER
LCER(24:1)+H	LCER
LCER(26:0)+H	LCER
LCER(26:1)+H	LCER
LCER(d18:0/18:0)+H	LCER
LCER(d18:0/20:0)+H	LCER
LCER(d18:0/22:0)+H	LCER
LCER(d18:0/24:0)+H	LCER
LCER(d18:0/24:1)+H	LCER
LCER(d18:0/26:0)+H	LCER
LCER(d18:0/26:1)+H	LCER
TAG(15:0/18:1/15:0)+NH4d7_SPLASH.IS	TAG
TAG(40:0/FA14:0)+NH4	TAG
TAG(40:0/FA16:0)+NH4	TAG
TAG(42:0/FA14:0)+NH4	TAG
TAG(42:0/FA16:0)+NH4	TAG
TAG(42:1/FA14:0)+NH4	TAG
TAG(42:1/FA16:0)+NH4	TAG
TAG(42:1/FA16:1)+NH4	TAG
TAG(42:1/FA18:1)+NH4	TAG
TAG(42:2/FA18:2)+NH4	TAG
TAG(44:0/FA14:0)+NH4	TAG
TAG(44:0/FA16:0)+NH4	TAG
TAG(44:0/FA18:0)+NH4	TAG
TAG(44:1/FA14:0)+NH4	TAG
TAG(44:1/FA16:0)+NH4	TAG
TAG(44:1/FA16:1)+NH4	TAG
TAG(44:1/FA18:1)+NH4	TAG
TAG(44:2/FA14:0)+NH4	TAG
TAG(44:2/FA16:0)+NH4	TAG
TAG(44:2/FA16:1)+NH4	TAG
TAG(44:2/FA18:1)+NH4	TAG
TAG(44:2/FA18:2)+NH4	TAG
TAG(44:3/FA18:2)+NH4	TAG
TAG(45:0/FA14:0)+NH4	TAG
TAG(45:0/FA16:0)+NH4	TAG
TAG(45:1/FA16:0)+NH4	TAG
TAG(45:1/FA18:1)+NH4	TAG
TAG(46:0/FA14:0)+NH4	TAG
TAG(46:0/FA16:0)+NH4	TAG
TAG(46:0/FA18:0)+NH4	TAG
TAG(46:1/FA14:0)+NH4	TAG
TAG(46:1/FA16:0)+NH4	TAG
TAG(46:1/FA16:1)+NH4	TAG
TAG(46:1/FA18:0)+NH4	TAG
TAG(46:1/FA18:1)+NH4	TAG
TAG(46:2/FA14:0)+NH4	TAG
TAG(46:2/FA16:0)+NH4	TAG
TAG(46:2/FA16:1)+NH4	TAG
TAG(46:2/FA18:1)+NH4	TAG
TAG(46:2/FA18:2)+NH4	TAG
TAG(46:3/FA14:0)+NH4	TAG
TAG(46:3/FA16:0)+NH4	TAG
TAG(46:3/FA16:1)+NH4	TAG
TAG(46:3/FA18:1)+NH4	TAG
TAG(46:3/FA18:2)+NH4	TAG
TAG(46:3/FA18:3)+NH4	TAG
TAG(46:4/FA18:2)+NH4	TAG
TAG(47:0/FA14:0)+NH4	TAG
TAG(47:0/FA16:0)+NH4	TAG
TAG(47:0/FA17:0)+NH4	TAG
TAG(47:1/FA14:0)+NH4	TAG
TAG(47:1/FA16:0)+NH4	TAG
TAG(47:1/FA16:1)+NH4	TAG
TAG(47:1/FA17:0)+NH4	TAG
TAG(47:1/FA18:1)+NH4	TAG
TAG(47:2/FA14:0)+NH4	TAG
TAG(47:2/FA16:1)+NH4	TAG
TAG(47:2/FA18:1)+NH4	TAG
TAG(47:2/FA18:2)+NH4	TAG
TAG(48:0/FA14:0)+NH4	TAG
TAG(48:0/FA16:0)+NH4	TAG
TAG(48:0/FA18:0)+NH4	TAG
TAG(48:1/FA14:0)+NH4	TAG
TAG(48:1/FA16:0)+NH4	TAG
TAG(48:1/FA16:1)+NH4	TAG
TAG(48:1/FA18:0)+NH4	TAG
TAG(48:1/FA18:1)+NH4	TAG
TAG(48:2/FA14:0)+NH4	TAG
TAG(48:2/FA16:0)+NH4	TAG
TAG(48:2/FA16:1)+NH4	TAG
TAG(48:2/FA18:0)+NH4	TAG
TAG(48:2/FA18:1)+NH4	TAG
TAG(48:2/FA18:2)+NH4	TAG
TAG(48:3/FA14:0)+NH4	TAG
TAG(48:3/FA16:0)+NH4	TAG
TAG(48:3/FA16:1)+NH4	TAG
TAG(48:3/FA18:1)+NH4	TAG
TAG(48:3/FA18:2)+NH4	TAG
TAG(48:3/FA18:3)+NH4	TAG
TAG(48:4/FA14:0)+NH4	TAG
TAG(48:4/FA16:0)+NH4	TAG
TAG(48:4/FA16:1)+NH4	TAG
TAG(48:4/FA18:1)+NH4	TAG
TAG(48:4/FA18:2)+NH4	TAG
TAG(48:4/FA18:3)+NH4	TAG
TAG(48:4/FA20:4)+NH4	TAG
TAG(48:5/FA18:2)+NH4	TAG
TAG(48:5/FA18:3)+NH4	TAG
TAG(49:0/FA16:0)+NH4	TAG
TAG(49:0/FA17:0)+NH4	TAG
TAG(49:0/FA18:0)+NH4	TAG
TAG(49:1/FA14:0)+NH4	TAG
TAG(49:1/FA16:0)+NH4	TAG
TAG(49:1/FA16:1)+NH4	TAG
TAG(49:1/FA17:0)+NH4	TAG
TAG(49:1/FA18:1)+NH4	TAG
TAG(49:2/FA14:0)+NH4	TAG
TAG(49:2/FA16:0)+NH4	TAG
TAG(49:2/FA16:1)+NH4	TAG
TAG(49:2/FA17:0)+NH4	TAG
TAG(49:2/FA18:1)+NH4	TAG
TAG(49:2/FA18:2)+NH4	TAG
TAG(49:3/FA16:0)+NH4	TAG
TAG(49:3/FA16:1)+NH4	TAG
TAG(49:3/FA18:2)+NH4	TAG
TAG(49:3/FA18:3)+NH4	TAG
TAG(50:0/FA14:0)+NH4	TAG
TAG(50:0/FA16:0)+NH4	TAG
TAG(50:0/FA18:0)+NH4	TAG
TAG(50:1/FA14:0)+NH4	TAG
TAG(50:1/FA16:0)+NH4	TAG
TAG(50:1/FA16:1)+NH4	TAG
TAG(50:1/FA18:0)+NH4	TAG
TAG(50:1/FA18:1)+NH4	TAG
TAG(50:1/FA20:1)+NH4	TAG
TAG(50:2/FA14:0)+NH4	TAG
TAG(50:2/FA16:0)+NH4	TAG
TAG(50:2/FA16:1)+NH4	TAG
TAG(50:2/FA18:0)+NH4	TAG
TAG(50:2/FA18:1)+NH4	TAG
TAG(50:2/FA18:2)+NH4	TAG
TAG(50:2/FA20:2)+NH4	TAG
TAG(50:3/FA14:0)+NH4	TAG
TAG(50:3/FA16:0)+NH4	TAG
TAG(50:3/FA16:1)+NH4	TAG
TAG(50:3/FA18:0)+NH4	TAG
TAG(50:3/FA18:1)+NH4	TAG
TAG(50:3/FA18:2)+NH4	TAG
TAG(50:3/FA18:3)+NH4	TAG
TAG(50:3/FA20:3)+NH4	TAG
TAG(50:4/FA14:0)+NH4	TAG
TAG(50:4/FA16:0)+NH4	TAG
TAG(50:4/FA16:1)+NH4	TAG
TAG(50:4/FA18:1)+NH4	TAG
TAG(50:4/FA18:2)+NH4	TAG
TAG(50:4/FA18:3)+NH4	TAG
TAG(50:4/FA20:3)+NH4	TAG
TAG(50:4/FA20:4)+NH4	TAG
TAG(50:5/FA14:0)+NH4	TAG
TAG(50:5/FA16:0)+NH4	TAG
TAG(50:5/FA16:1)+NH4	TAG
TAG(50:5/FA18:1)+NH4	TAG
TAG(50:5/FA18:2)+NH4	TAG
TAG(50:5/FA18:3)+NH4	TAG
TAG(50:5/FA20:4)+NH4	TAG
TAG(50:5/FA20:5)+NH4	TAG
TAG(50:6/FA20:4)+NH4	TAG
TAG(51:0/FA16:0)+NH4	TAG
TAG(51:0/FA17:0)+NH4	TAG
TAG(51:0/FA18:0)+NH4	TAG
TAG(51:1/FA16:0)+NH4	TAG
TAG(51:1/FA17:0)+NH4	TAG
TAG(51:1/FA18:0)+NH4	TAG
TAG(51:1/FA18:1)+NH4	TAG
TAG(51:2/FA16:0)+NH4	TAG
TAG(51:2/FA16:1)+NH4	TAG
TAG(51:2/FA17:0)+NH4	TAG
TAG(51:2/FA18:1)+NH4	TAG
TAG(51:2/FA18:2)+NH4	TAG
TAG(51:3/FA16:1)+NH4	TAG
TAG(51:3/FA17:0)+NH4	TAG
TAG(51:3/FA18:2)+NH4	TAG
TAG(51:3/FA18:3)+NH4	TAG
TAG(51:4/FA16:1)+NH4	TAG
TAG(51:4/FA18:2)+NH4	TAG
TAG(51:4/FA18:3)+NH4	TAG
TAG(51:4/FA20:4)+NH4	TAG
TAG(51:5/FA18:2)+NH4	TAG
TAG(51:5/FA18:3)+NH4	TAG
TAG(52:0/FA16:0)+NH4	TAG
TAG(52:0/FA18:0)+NH4	TAG
TAG(52:0/FA20:0)+NH4	TAG
TAG(52:1/FA16:0)+NH4	TAG
TAG(52:1/FA16:1)+NH4	TAG
TAG(52:1/FA18:0)+NH4	TAG
TAG(52:1/FA18:1)+NH4	TAG
TAG(52:1/FA20:0)+NH4	TAG
TAG(52:1/FA20:1)+NH4	TAG
TAG(52:2/FA14:0)+NH4	TAG
TAG(52:2/FA16:0)+NH4	TAG
TAG(52:2/FA16:1)+NH4	TAG
TAG(52:2/FA18:0)+NH4	TAG
TAG(52:2/FA18:1)+NH4	TAG
TAG(52:2/FA18:2)+NH4	TAG
TAG(52:2/FA20:0)+NH4	TAG
TAG(52:2/FA20:1)+NH4	TAG
TAG(52:2/FA20:2)+NH4	TAG
TAG(52:3/FA14:0)+NH4	TAG
TAG(52:3/FA16:0)+NH4	TAG
TAG(52:3/FA16:1)+NH4	TAG
TAG(52:3/FA18:0)+NH4	TAG
TAG(52:3/FA18:1)+NH4	TAG
TAG(52:3/FA18:2)+NH4	TAG
TAG(52:3/FA18:3)+NH4	TAG
TAG(52:3/FA20:0)+NH4	TAG
TAG(52:3/FA20:1)+NH4	TAG
TAG(52:3/FA20:2)+NH4	TAG
TAG(52:3/FA20:3)+NH4	TAG
TAG(52:4/FA14:0)+NH4	TAG
TAG(52:4/FA16:0)+NH4	TAG
TAG(52:4/FA16:1)+NH4	TAG
TAG(52:4/FA18:0)+NH4	TAG
TAG(52:4/FA18:1)+NH4	TAG
TAG(52:4/FA18:2)+NH4	TAG
TAG(52:4/FA18:3)+NH4	TAG
TAG(52:4/FA20:0)+NH4	TAG
TAG(52:4/FA20:2)+NH4	TAG
TAG(52:4/FA20:3)+NH4	TAG
TAG(52:4/FA20:4)+NH4	TAG
TAG(52:4/FA22:4)+NH4	TAG
TAG(52:5/FA14:0)+NH4	TAG
TAG(52:5/FA16:0)+NH4	TAG
TAG(52:5/FA16:1)+NH4	TAG
TAG(52:5/FA18:1)+NH4	TAG
TAG(52:5/FA18:2)+NH4	TAG
TAG(52:5/FA18:3)+NH4	TAG
TAG(52:5/FA20:3)+NH4	TAG
TAG(52:5/FA20:4)+NH4	TAG
TAG(52:5/FA20:5)+NH4	TAG
TAG(52:5/FA22:5)+NH4	TAG
TAG(52:6/FA14:0)+NH4	TAG
TAG(52:6/FA16:0)+NH4	TAG
TAG(52:6/FA16:1)+NH4	TAG
TAG(52:6/FA18:1)+NH4	TAG
TAG(52:6/FA18:2)+NH4	TAG
TAG(52:6/FA18:3)+NH4	TAG
TAG(52:6/FA20:4)+NH4	TAG
TAG(52:6/FA20:5)+NH4	TAG
TAG(52:6/FA22:6)+NH4	TAG
TAG(52:7/FA16:0)+NH4	TAG
TAG(52:7/FA18:1)+NH4	TAG
TAG(52:7/FA20:5)+NH4	TAG
TAG(52:7/FA22:6)+NH4	TAG
TAG(52:8/FA16:1)+NH4	TAG
TAG(52:8/FA18:2)+NH4	TAG
TAG(53:0/FA16:0)+NH4	TAG
TAG(53:1/FA16:0)+NH4	TAG
TAG(53:1/FA17:0)+NH4	TAG
TAG(53:1/FA18:0)+NH4	TAG
TAG(53:1/FA18:1)+NH4	TAG
TAG(53:2/FA16:0)+NH4	TAG
TAG(53:2/FA17:0)+NH4	TAG
TAG(53:2/FA18:1)+NH4	TAG
TAG(53:2/FA18:2)+NH4	TAG
TAG(53:3/FA16:0)+NH4	TAG
TAG(53:3/FA17:0)+NH4	TAG
TAG(53:3/FA18:2)+NH4	TAG
TAG(53:4/FA16:0)+NH4	TAG
TAG(53:4/FA17:0)+NH4	TAG
TAG(53:4/FA18:2)+NH4	TAG
TAG(53:4/FA18:3)+NH4	TAG
TAG(53:4/FA20:4)+NH4	TAG
TAG(53:5/FA20:4)+NH4	TAG
TAG(53:6/FA20:4)+NH4	TAG
TAG(54:0/FA16:0)+NH4	TAG
TAG(54:0/FA18:0)+NH4	TAG
TAG(54:1/FA16:0)+NH4	TAG
TAG(54:1/FA18:0)+NH4	TAG
TAG(54:1/FA18:1)+NH4	TAG
TAG(54:1/FA20:0)+NH4	TAG
TAG(54:1/FA20:1)+NH4	TAG
TAG(54:2/FA16:0)+NH4	TAG
TAG(54:2/FA18:0)+NH4	TAG
TAG(54:2/FA18:1)+NH4	TAG
TAG(54:2/FA18:2)+NH4	TAG
TAG(54:2/FA20:0)+NH4	TAG
TAG(54:2/FA20:1)+NH4	TAG
TAG(54:2/FA20:2)+NH4	TAG
TAG(54:3/FA16:0)+NH4	TAG
TAG(54:3/FA16:1)+NH4	TAG
TAG(54:3/FA18:0)+NH4	TAG
TAG(54:3/FA18:1)+NH4	TAG
TAG(54:3/FA18:2)+NH4	TAG
TAG(54:3/FA18:3)+NH4	TAG
TAG(54:3/FA20:1)+NH4	TAG
TAG(54:3/FA20:2)+NH4	TAG
TAG(54:3/FA20:3)+NH4	TAG
TAG(54:4/FA16:0)+NH4	TAG
TAG(54:4/FA16:1)+NH4	TAG
TAG(54:4/FA18:0)+NH4	TAG
TAG(54:4/FA18:1)+NH4	TAG
TAG(54:4/FA18:2)+NH4	TAG
TAG(54:4/FA18:3)+NH4	TAG
TAG(54:4/FA20:1)+NH4	TAG
TAG(54:4/FA20:2)+NH4	TAG
TAG(54:4/FA20:3)+NH4	TAG
TAG(54:4/FA20:4)+NH4	TAG
TAG(54:4/FA22:4)+NH4	TAG
TAG(54:5/FA16:0)+NH4	TAG
TAG(54:5/FA16:1)+NH4	TAG
TAG(54:5/FA18:0)+NH4	TAG
TAG(54:5/FA18:1)+NH4	TAG
TAG(54:5/FA18:2)+NH4	TAG
TAG(54:5/FA18:3)+NH4	TAG
TAG(54:5/FA20:2)+NH4	TAG
TAG(54:5/FA20:3)+NH4	TAG
TAG(54:5/FA20:4)+NH4	TAG
TAG(54:5/FA20:5)+NH4	TAG
TAG(54:5/FA22:4)+NH4	TAG
TAG(54:5/FA22:5)+NH4	TAG
TAG(54:6/FA16:0)+NH4	TAG
TAG(54:6/FA16:1)+NH4	TAG
TAG(54:6/FA18:1)+NH4	TAG
TAG(54:6/FA18:2)+NH4	TAG
TAG(54:6/FA18:3)+NH4	TAG
TAG(54:6/FA20:3)+NH4	TAG
TAG(54:6/FA20:4)+NH4	TAG
TAG(54:6/FA20:5)+NH4	TAG
TAG(54:6/FA22:5)+NH4	TAG
TAG(54:6/FA22:6)+NH4	TAG
TAG(54:7/FA16:1)+NH4	TAG
TAG(54:7/FA18:1)+NH4	TAG
TAG(54:7/FA18:2)+NH4	TAG
TAG(54:7/FA18:3)+NH4	TAG
TAG(54:7/FA20:4)+NH4	TAG
TAG(54:7/FA20:5)+NH4	TAG
TAG(54:7/FA22:5)+NH4	TAG
TAG(54:7/FA22:6)+NH4	TAG
TAG(54:8/FA18:2)+NH4	TAG
TAG(54:8/FA18:3)+NH4	TAG
TAG(54:8/FA20:4)+NH4	TAG
TAG(54:8/FA20:5)+NH4	TAG
TAG(54:8/FA22:6)+NH4	TAG
TAG(55:1/FA16:0)+NH4	TAG
TAG(55:1/FA18:1)+NH4	TAG
TAG(55:2/FA18:1)+NH4	TAG
TAG(55:2/FA18:2)+NH4	TAG
TAG(55:3/FA18:1)+NH4	TAG
TAG(55:3/FA18:2)+NH4	TAG
TAG(55:4/FA18:1)+NH4	TAG
TAG(55:4/FA18:2)+NH4	TAG
TAG(55:5/FA18:1)+NH4	TAG
TAG(55:5/FA18:2)+NH4	TAG
TAG(55:5/FA20:4)+NH4	TAG
TAG(55:7/FA22:6)+NH4	TAG
TAG(56:10/FA18:2)+NH4	TAG
TAG(56:1/FA16:0)+NH4	TAG
TAG(56:1/FA18:1)+NH4	TAG
TAG(56:2/FA16:0)+NH4	TAG
TAG(56:2/FA18:0)+NH4	TAG
TAG(56:2/FA20:0)+NH4	TAG
TAG(56:2/FA20:1)+NH4	TAG
TAG(56:3/FA16:0)+NH4	TAG
TAG(56:3/FA18:0)+NH4	TAG
TAG(56:3/FA18:1)+NH4	TAG
TAG(56:3/FA18:2)+NH4	TAG
TAG(56:3/FA20:0)+NH4	TAG
TAG(56:3/FA20:1)+NH4	TAG
TAG(56:3/FA20:2)+NH4	TAG
TAG(56:4/FA16:0)+NH4	TAG
TAG(56:4/FA18:0)+NH4	TAG
TAG(56:4/FA18:1)+NH4	TAG
TAG(56:4/FA18:2)+NH4	TAG
TAG(56:4/FA20:1)+NH4	TAG
TAG(56:4/FA20:2)+NH4	TAG
TAG(56:4/FA20:3)+NH4	TAG
TAG(56:4/FA20:4)+NH4	TAG
TAG(56:4/FA22:4)+NH4	TAG
TAG(56:5/FA16:0)+NH4	TAG
TAG(56:5/FA18:0)+NH4	TAG
TAG(56:5/FA18:1)+NH4	TAG
TAG(56:5/FA18:2)+NH4	TAG
TAG(56:5/FA20:1)+NH4	TAG
TAG(56:5/FA20:2)+NH4	TAG
TAG(56:5/FA20:3)+NH4	TAG
TAG(56:5/FA20:4)+NH4	TAG
TAG(56:5/FA22:4)+NH4	TAG
TAG(56:5/FA22:5)+NH4	TAG
TAG(56:6/FA16:0)+NH4	TAG
TAG(56:6/FA18:0)+NH4	TAG
TAG(56:6/FA18:1)+NH4	TAG
TAG(56:6/FA18:2)+NH4	TAG
TAG(56:6/FA18:3)+NH4	TAG
TAG(56:6/FA20:2)+NH4	TAG
TAG(56:6/FA20:3)+NH4	TAG
TAG(56:6/FA20:4)+NH4	TAG
TAG(56:6/FA20:5)+NH4	TAG
TAG(56:6/FA22:4)+NH4	TAG
TAG(56:6/FA22:5)+NH4	TAG
TAG(56:6/FA22:6)+NH4	TAG
TAG(56:7/FA16:0)+NH4	TAG
TAG(56:7/FA16:1)+NH4	TAG
TAG(56:7/FA18:0)+NH4	TAG
TAG(56:7/FA18:1)+NH4	TAG
TAG(56:7/FA18:2)+NH4	TAG
TAG(56:7/FA18:3)+NH4	TAG
TAG(56:7/FA20:3)+NH4	TAG
TAG(56:7/FA20:4)+NH4	TAG
TAG(56:7/FA20:5)+NH4	TAG
TAG(56:7/FA22:4)+NH4	TAG
TAG(56:7/FA22:5)+NH4	TAG
TAG(56:7/FA22:6)+NH4	TAG
TAG(56:8/FA16:0)+NH4	TAG
TAG(56:8/FA16:1)+NH4	TAG
TAG(56:8/FA18:1)+NH4	TAG
TAG(56:8/FA18:2)+NH4	TAG
TAG(56:8/FA18:3)+NH4	TAG
TAG(56:8/FA20:4)+NH4	TAG
TAG(56:8/FA20:5)+NH4	TAG
TAG(56:8/FA22:5)+NH4	TAG
TAG(56:8/FA22:6)+NH4	TAG
TAG(56:9/FA18:3)+NH4	TAG
TAG(56:9/FA20:4)+NH4	TAG
TAG(56:9/FA20:5)+NH4	TAG
TAG(56:9/FA22:6)+NH4	TAG
TAG(57:10/FA22:6)+NH4	TAG
TAG(57:2/FA18:1)+NH4	TAG
TAG(57:3/FA18:2)+NH4	TAG
TAG(58:10/FA18:2)+NH4	TAG
TAG(58:10/FA20:4)+NH4	TAG
TAG(58:10/FA20:5)+NH4	TAG
TAG(58:10/FA22:5)+NH4	TAG
TAG(58:10/FA22:6)+NH4	TAG
TAG(58:2/FA18:1)+NH4	TAG
TAG(58:3/FA18:1)+NH4	TAG
TAG(58:5/FA18:1)+NH4	TAG
TAG(58:6/FA16:0)+NH4	TAG
TAG(58:6/FA18:0)+NH4	TAG
TAG(58:6/FA18:1)+NH4	TAG
TAG(58:6/FA20:4)+NH4	TAG
TAG(58:6/FA22:4)+NH4	TAG
TAG(58:6/FA22:5)+NH4	TAG
TAG(58:7/FA16:0)+NH4	TAG
TAG(58:7/FA18:0)+NH4	TAG
TAG(58:7/FA18:1)+NH4	TAG
TAG(58:7/FA18:2)+NH4	TAG
TAG(58:7/FA20:4)+NH4	TAG
TAG(58:7/FA22:4)+NH4	TAG
TAG(58:7/FA22:5)+NH4	TAG
TAG(58:7/FA22:6)+NH4	TAG
TAG(58:8/FA18:1)+NH4	TAG
TAG(58:8/FA18:2)+NH4	TAG
TAG(58:8/FA20:3)+NH4	TAG
TAG(58:8/FA20:4)+NH4	TAG
TAG(58:8/FA22:5)+NH4	TAG
TAG(58:8/FA22:6)+NH4	TAG
TAG(58:9/FA18:1)+NH4	TAG
TAG(58:9/FA18:2)+NH4	TAG
TAG(58:9/FA20:4)+NH4	TAG
TAG(58:9/FA22:5)+NH4	TAG
TAG(58:9/FA22:6)+NH4	TAG
TAG(60:10/FA22:5)+NH4	TAG
TAG(60:10/FA22:6)+NH4	TAG
TAG(60:11/FA22:5)+NH4	TAG
TAG(60:11/FA22:6)+NH4	TAG
TAG(60:12/FA22:6)+NH4	TAG
DAG(15:0/18:1)+NH4d7_SPLASH.IS	DAG
DAG(14:0/14:0)+NH4	DAG
DAG(14:0/16:1)+NH4	DAG
DAG(16:0/16:0)+NH4	DAG
DAG(16:0/16:1)+NH4	DAG
DAG(14:0/18:1)+NH4	DAG
DAG(16:1/16:1)+NH4	DAG
DAG(14:0/18:2)+NH4	DAG
DAG(14:0/18:3)+NH4	DAG
DAG(14:0/20:0)+NH4	DAG
DAG(16:0/18:0)+NH4	DAG
DAG(16:1/18:0)+NH4	DAG
DAG(16:0/18:1)+NH4	DAG
DAG(16:1/18:1)+NH4	DAG
DAG(16:0/18:2)+NH4	DAG
DAG(16:1/18:2)+NH4	DAG
DAG(16:0/18:3)+NH4	DAG
DAG(16:1/18:3)+NH4	DAG
DAG(14:0/20:4)+NH4	DAG
DAG(16:1/20:0)+NH4	DAG
DAG(18:0/18:1)+NH4	DAG
DAG(18:1/18:1)+NH4	DAG
DAG(18:0/18:2)+NH4	DAG
DAG(18:1/18:2)+NH4	DAG
DAG(18:0/18:3)+NH4	DAG
DAG(16:1/20:2)+NH4	DAG
DAG(16:0/20:3)+NH4	DAG
DAG(16:0/20:4)+NH4	DAG
DAG(18:2/18:3)+NH4	DAG
DAG(16:1/20:4)+NH4	DAG
DAG(16:0/20:5)+NH4	DAG
DAG(14:0/22:6)+NH4	DAG
DAG(18:1/20:1)+NH4	DAG
DAG(18:1/20:2)+NH4	DAG
DAG(18:1/20:3)+NH4	DAG
DAG(18:2/20:3)+NH4	DAG
DAG(18:1/20:4)+NH4	DAG
DAG(16:0/22:5)+NH4	DAG
DAG(18:2/20:4)+NH4	DAG
DAG(18:1/20:5)+NH4	DAG
DAG(16:0/22:6)+NH4	DAG
DAG(18:2/20:5)+NH4	DAG
DAG(16:1/22:6)+NH4	DAG
DAG(20:0/20:0)+NH4	DAG
DAG(18:1/22:4)+NH4	DAG
DAG(18:2/22:4)+NH4	DAG
DAG(18:1/22:5)+NH4	DAG
DAG(18:0/22:6)+NH4	DAG
DAG(18:2/22:5)+NH4	DAG
DAG(18:1/22:6)+NH4	DAG
DAG(18:2/22:6)+NH4	DAG
MAG(18:1)+NH4d7_SPLASH.IS	MAG
MAG(16:0)+NH4	MAG
MAG(16:1)+NH4	MAG
MAG(18:0)+NH4	MAG
MAG(18:1)+NH4	MAG
MAG(18:2)+NH4	MAG
MAG(20:0)+NH4	MAG
MAG(20:1)+NH4	MAG
MAG(20:2)+NH4	MAG
MAG(20:3)+NH4	MAG
MAG(20:4)+NH4	MAG
MAG(22:0)+NH4	MAG
MAG(22:1)+NH4	MAG
MAG(22:2)+NH4	MAG
MAG(22:3)+NH4	MAG
MAG(22:4)+NH4	MAG
MAG(22:5)+NH4	MAG
MAG(22:6)+NH4	MAG
LPC(18:1)+AcOd7_SPLASH.IS	LPC
LPC(14:0)+AcO	LPC
LPC(16:0)+AcO	LPC
LPC(16:1)+AcO	LPC
LPC(18:0)+AcO	LPC
LPC(18:1)+AcO	LPC
LPC(18:2)+AcO	LPC
LPC(18:3)+AcO	LPC
LPC(20:0)+AcO	LPC
LPC(20:1)+AcO	LPC
LPC(20:2)+AcO	LPC
LPC(20:3)+AcO	LPC
LPC(20:4)+AcO	LPC
LPC(20:5)+AcO	LPC
LPC(22:4)+AcO	LPC
LPC(22:5)+AcO	LPC
LPC(22:6)+AcO	LPC
PC(15:0/18:1)+AcOd7_SPLASH.IS	PC
PC(14:0/14:0)+AcO	PC
PC(14:0/18:1)+AcO	PC
PC(14:0/18:2)+AcO	PC
PC(14:0/18:3)+AcO	PC
PC(14:0/20:1)+AcO	PC
PC(14:0/20:2)+AcO	PC
PC(14:0/20:3)+AcO	PC
PC(14:0/20:4)+AcO	PC
PC(14:0/20:5)+AcO	PC
PC(14:0/22:4)+AcO	PC
PC(14:0/22:5)+AcO	PC
PC(14:0/22:6)+AcO	PC
PC(14:1/14:1)+AcO	PC
PC(16:0/14:0)+AcO	PC
PC(16:0/16:0)+AcO	PC
PC(16:0/16:1)+AcO	PC
PC(16:0/18:0)+AcO	PC
PC(16:0/18:1)+AcO	PC
PC(16:0/18:2)+AcO	PC
PC(16:0/18:3)+AcO	PC
PC(16:0/20:1)+AcO	PC
PC(16:0/20:2)+AcO	PC
PC(16:0/20:3)+AcO	PC
PC(16:0/20:4)+AcO	PC
PC(16:0/20:5)+AcO	PC
PC(16:0/22:4)+AcO	PC
PC(16:0/22:5)+AcO	PC
PC(16:1/18:1)+AcO	PC
PC(16:1/18:2)+AcO	PC
PC(16:0/22:6)+AcO	PC
PC(18:0/14:0)+AcO	PC
PC(18:0/16:1)+AcO	PC
PC(18:0/18:0)+AcO	PC
PC(18:0/18:1)+AcO	PC
PC(18:0/18:2)+AcO	PC
PC(18:0/18:3)+AcO	PC
PC(18:0/20:0)+AcO	PC
PC(18:0/20:1)+AcO	PC
PC(18:0/20:2)+AcO	PC
PC(18:0/20:3)+AcO	PC
PC(18:0/20:4)+AcO	PC
PC(18:0/20:5)+AcO	PC
PC(18:0/22:4)+AcO	PC
PC(18:0/22:5)+AcO	PC
PC(18:0/22:6)+AcO	PC
PC(18:1/16:1)+AcO	PC
PC(18:1/18:1)+AcO	PC
PC(18:1/18:2)+AcO	PC
PC(18:1/18:3)+AcO	PC
PC(18:1/20:1)+AcO	PC
PC(18:1/20:2)+AcO	PC
PC(18:1/20:3)+AcO	PC
PC(18:1/20:4)+AcO	PC
PC(18:1/20:5)+AcO	PC
PC(18:1/22:4)+AcO	PC
PC(18:1/22:5)+AcO	PC
PC(18:1/22:6)+AcO	PC
PC(18:2/16:1)+AcO	PC
PC(18:2/18:2)+AcO	PC
PC(18:2/18:3)+AcO	PC
PC(18:2/20:1)+AcO	PC
PC(18:2/20:2)+AcO	PC
PC(18:2/20:3)+AcO	PC
PC(18:2/20:4)+AcO	PC
PC(18:2/20:5)+AcO	PC
PC(18:2/22:4)+AcO	PC
PC(18:2/22:5)+AcO	PC
PC(18:2/22:6)+AcO	PC
PC(20:0/16:1)+AcO	PC
PC(20:0/18:1)+AcO	PC
PC(20:0/18:3)+AcO	PC
PC(20:0/20:1)+AcO	PC
PC(20:0/20:2)+AcO	PC
PC(20:0/20:3)+AcO	PC
PC(20:0/20:4)+AcO	PC
PC(20:0/20:5)+AcO	PC
PC(20:0/22:4)+AcO	PC
PC(20:0/22:5)+AcO	PC
PC(20:0/22:6)+AcO	PC
LPE(18:1)-Hd7_SPLASH.IS	LPE
LPE(14:0)-H	LPE
LPE(16:0)-H	LPE
LPE(16:1)-H	LPE
LPE(18:0)-H	LPE
LPE(18:1)-H	LPE
LPE(18:2)-H	LPE
LPE(18:3)-H	LPE
LPE(20:0)-H	LPE
LPE(20:1)-H	LPE
LPE(20:2)-H	LPE
LPE(20:3)-H	LPE
LPE(20:4)-H	LPE
LPE(20:5)-H	LPE
LPE(22:4)-H	LPE
LPE(22:5)-H	LPE
LPE(22:6)-H	LPE
PE(15:0/18:1)-Hd7_SPLASH.IS	PE
PE(14:0/14:0)-H	PE
PE(14:0/16:1)-H	PE
PE(14:0/18:1)-H	PE
PE(14:0/18:2)-H	PE
PE(14:0/18:3)-H	PE
PE(14:0/20:1)-H	PE
PE(14:0/20:2)-H	PE
PE(14:0/20:3)-H	PE
PE(14:0/20:4)-H	PE
PE(14:0/20:5)-H	PE
PE(14:0/22:4)-H	PE
PE(14:0/22:5)-H	PE
PE(14:0/22:6)-H	PE
PE(14:1/14:1)-H	PE
PE(16:0/14:0)-H	PE
PE(16:0/16:0)-H	PE
PE(16:0/16:1)-H	PE
PE(16:0/18:1)-H	PE
PE(16:0/18:2)-H	PE
PE(16:0/18:3)-H	PE
PE(16:0/20:1)-H	PE
PE(16:0/20:2)-H	PE
PE(16:0/20:3)-H	PE
PE(16:0/20:4)-H	PE
PE(16:0/20:5)-H	PE
PE(16:0/22:4)-H	PE
PE(16:0/22:5)-H	PE
PE(16:0/22:6)-H	PE
PE(18:0/14:0)-H	PE
PE(18:0/16:0)-H	PE
PE(18:0/16:1)-H	PE
PE(18:0/18:0)-H	PE
PE(18:0/18:1)-H	PE
PE(18:0/18:2)-H	PE
PE(18:0/18:3)-H	PE
PE(18:0/20:1)-H	PE
PE(18:0/20:2)-H	PE
PE(18:0/20:3)-H	PE
PE(18:0/20:4)-H	PE
PE(18:0/20:5)-H	PE
PE(18:0/22:4)-H	PE
PE(18:0/22:5)-H	PE
PE(18:0/22:6)-H	PE
PE(18:1/16:1)-H	PE
PE(18:1/18:1)-H	PE
PE(18:1/18:2)-H	PE
PE(18:1/18:3)-H	PE
PE(18:1/20:1)-H	PE
PE(18:1/20:2)-H	PE
PE(18:1/20:3)-H	PE
PE(18:1/20:4)-H	PE
PE(18:1/20:5)-H	PE
PE(18:1/22:4)-H	PE
PE(18:1/22:5)-H	PE
PE(18:1/22:6)-H	PE
PE(18:2/16:1)-H	PE
PE(18:2/18:2)-H	PE
PE(18:2/18:3)-H	PE
PE(18:2/20:1)-H	PE
PE(18:2/20:2)-H	PE
PE(18:2/20:3)-H	PE
PE(18:2/20:4)-H	PE
PE(18:2/20:5)-H	PE
PE(18:2/22:4)-H	PE
PE(18:2/22:5)-H	PE
PE(18:2/22:6)-H	PE
PE(O-16:0/16:0)-H	PE-O
PE(O-16:0/16:1)-H	PE-O
PE(O-16:0/18:0)-H	PE-O
PE(O-16:0/18:1)-H	PE-O
PE(O-16:0/18:2)-H	PE-O
PE(O-16:0/18:3)-H	PE-O
PE(O-16:0/20:1)-H	PE-O
PE(O-16:0/20:2)-H	PE-O
PE(O-16:0/20:3)-H	PE-O
PE(O-16:0/20:4)-H	PE-O
PE(O-16:0/20:5)-H	PE-O
PE(O-16:0/22:4)-H	PE-O
PE(O-16:0/22:5)-H	PE-O
[truncated: 40,949 more rows]
