# Supplementary material for: Altered lipid profiles in the prefrontal cortex are associated with neuroinflammation after severe burn injury
Source: Front Immunol. 2025 Dec 1;16:1709256. doi: 10.3389/fimmu.2025.1709256 (PMC12702713; doi:10.3389/fimmu.2025.1709256)
Supplement: Supplementary file 5 [file DataSheet4.csv]

Lipid	Mean_B_A	Mean_B_V	Mean_S_A	Mean_S_V	SEM_B_A	SEM_B_V	SEM_S_A	SEM_S_V	Adjusted_P_Value
AA	-0.0839823357142858	0.302257065	-0.1657876975	-0.062984825	0.427588696675951	0.523277536117832	0.193113510544642	0.262777111805451	0.998355709154068
Adrenic Acid	-0.0897722257142857	0.07624453625	-0.22496175375	0.22726791375	0.319803950234822	0.393953253710986	0.29540773180581	0.447322330681978	0.998355709154068
CE(18:1)+H	0.0488426557142857	0.454679495	-0.4724681075	-0.02494871125	0.289008587020446	0.153386882228454	0.421978212953923	0.457893820649269	0.888146237269884
CE(18:2)+H	-0.100956839714286	0.1363938675	0.151550884125	-0.199607516625	0.2786283697368	0.304968833808462	0.272373321876911	0.545335786107099	0.998355709154068
CE(20:4)+H	-0.209081371428571	0.2996078375	-0.0419513987500001	-0.0747101462725	0.467350041289515	0.389616436641341	0.332322464847569	0.30054341005782	0.998355709154068
CE(24:1)+H	-0.341166428571429	0.05098007625	0.1509031525	0.09663739625	0.356356081398888	0.525323643699007	0.25348637376786	0.284154802801963	0.998355709154068
CER(14:0)+H	0.232914613142857	0.0525334327499999	-0.08211409675	-0.1742196225	0.369257987167609	0.479444568415775	0.291134661862745	0.326112689333435	0.998355709154068
CER(16:0)+H	0.285395602857143	-0.3039653975	0.08151003375	-0.02726579125	0.183710278061557	0.180362375195891	0.540207551771153	0.402009277819646	0.992816760270269
CER(18:0)+H	-0.0705960037142858	-0.289132264875	0.134376802125	0.216526966375	0.455276155640177	0.322289671930367	0.40586400855263	0.299696535294879	0.995065805937805
CER(18:1)+H	0.152136022857143	0.0651360525	0.13586560625	-0.3341206775	0.385543554135749	0.353864272033535	0.395601230501448	0.347025542749679	0.995065805937805
CER(20:0)+H	-0.133618175714286	0.0654769025	-0.05015315625	0.10159215875	0.413191178927558	0.417072666090314	0.437788402440568	0.193346405368984	0.998842446546776
CER(20:1)+H	0.0340728	0.5817011375	0.0332626124999999	-0.64477745	0.269907720163352	0.450375796946492	0.369259324459915	0.183989328384603	0.888146237269884
CER(22:0)+H	0.1311253	0.36728451625	-0.27816928	-0.20384987375	0.357200877565892	0.394424895694782	0.336388854090076	0.364528047851105	0.920790541612265
CER(22:1)+H	0.651137061428571	0.43848460875	-0.3998801525	-0.6083493875	0.381381004969978	0.302459609084209	0.354694450254558	0.230560215226759	0.83424395894137
CER(24:0)+H	-0.0577924642857143	0.45767144125	0.08431454375	-0.491417575	0.254492338733303	0.331926883947717	0.419782955261743	0.367275404435681	0.888146237269884
CER(24:1)+H	0.246822957142857	0.45578495	-0.0912752874999999	-0.5804797875	0.247773723975159	0.485363313086552	0.269386064338041	0.30806629815088	0.888146237269884
CER(26:0)+H	-0.0921760871428572	0.55854901875	-0.461548325	-0.016346615	0.396099541733071	0.26981784340566	0.371532266980631	0.362083521612618	0.888146237269884
CER(26:1)+H	0.362167958571429	0.3735520825	-0.50640784125	-0.18404120375	0.31545298707348	0.282932318271751	0.390141522914143	0.38860750193829	0.888146237269884
DAG(14:0/14:0)+NH4	-0.1755574	-0.144971675	0.0848997875	0.2136844625	0.3001474	0.330733125	0.369800822661071	0.455634991551541	0.998355709154068
DAG(14:0/16:1)+NH4	0.379937314285714	-0.0554694250000001	0.0938647375	-0.3708406	0.491142767740126	0.315371175	0.4647053375	0	0.915317783762982
DAG(14:0/18:1)+NH4	-0.112889314285714	-0.4254817625	0.5241115625	0.000148424999999966	0.388031544602254	0.330773078852238	0.339198434003892	0.362800965886955	0.888146237269884
DAG(14:0/18:2)+NH4	-0.226960442857143	-0.284666475	0.157362225	0.325894725	0.348336563015058	0.317068772182236	0.354871856509086	0.426049886019067	0.927617901656028
DAG(14:0/18:3)+NH4	-0.0819528285714286	0.3181531125	-0.1071002875	-0.1393442375	0.345912571428571	0.490026266997335	0.3207651125	0.2885211625	0.998355709154068
DAG(14:0/20:0)+NH4	0.291291801857143	0.410778944875	0.13429536825	-0.799954639125	0.382010007477729	0.32745627796955	0.35251575665362	0.257029038875	0.888146237269884
DAG(14:0/20:4)+NH4	0.347519271428571	0.2400016125	-0.611284075	0.0672030875	0.386546022329588	0.385874581871498	0.283768173663222	0.341871511105729	0.888146237269884
DAG(14:0/22:6)+NH4	0.2516414	-0.0386603875	-0.1098230225	-0.071702815	0.273402154182583	0.303716885664329	0.563302946073855	0.243951120718521	0.998355709154068
DAG(16:0/16:0)+NH4	-0.174585710714286	-0.012809849125	0.151279155125	0.014293190875	0.269561170291576	0.447240103750226	0.379956649046977	0.360130689123304	0.998842446546776
DAG(16:0/16:1)+NH4	-0.025718968	0.283813396125	-0.11112656975	-0.150182729125	0.237007690458946	0.277843937550625	0.554119626718224	0.304569982329701	0.998355709154068
DAG(16:0/18:0)+NH4	-0.476887478571428	0.206128405	-0.11197825	0.32312638625	0.489931976357897	0.245138409205341	0.473617893383027	0.141696378338944	0.888146237269884
DAG(16:0/18:1)+NH4	-0.503317040142857	0.48197405775	0.08398558075	-0.1255572285	0.526632068419537	0.272328238430479	0.348242784290454	0.253300730116815	0.888146237269884
DAG(16:0/18:2)+NH4	0.0130041157142857	0.39899079	0.0877358525	-0.49810524625	0.525243703947548	0.216820074945185	0.329439280639207	0.337572995551108	0.888146237269884
DAG(16:0/18:3)+NH4	-0.607103201428571	0.26421597375	-0.21368300375	0.480682335	0.418423870893526	0.406659570940158	0.370949849526614	0.0765119700490031	0.888146237269884
DAG(16:0/20:3)+NH4	-0.0205341571428572	0.46968115	-0.227220975	-0.224492775	0.573285135704764	0.25760072260362	0.319334998606542	0.273399305986096	0.889330973133078
DAG(16:0/20:4)+NH4	-0.17968123	0.5218292325	-0.04468343	-0.31992472625	0.402493103061137	0.271718609121249	0.378812330014019	0.372881440386149	0.888146237269884
DAG(16:0/20:5)+NH4	-0.608716942857143	0.663097375	0.3056281375	-0.4360981875	0.468243767229597	0.104091891469453	0.294337104847213	0.352365881662713	0.888146237269884
DAG(16:0/22:5)+NH4	-0.0103543628571428	0.16970297875	-0.24063085	0.07998794	0.491896376455994	0.295383930686109	0.378451253570426	0.332343615108558	0.998355709154068
DAG(16:0/22:6)+NH4	-0.0479004328571428	0.1335846675	0.18481769875	-0.2764894875	0.3348417571614	0.315776372425398	0.418772763696018	0.397370157458295	0.998355709154068
DAG(16:1/16:1)+NH4	-0.365324057142857	0.0351853	0.11089485	0.173578325	0.366308147508198	0.382286209764994	0.396227500391202	0.330179489953896	0.995065805937805
DAG(16:1/18:0)+NH4	-0.111840739285714	0.207112892575	-0.065621061125	-0.0436311846125	0.449120787392549	0.369192707671958	0.383708180112882	0.303839313710663	0.998842446546776
DAG(16:1/18:1)+NH4	-0.1796053	0.51636525	-0.1796053	-0.1796053	0	0.69597055	0	0	0.888146237269884
DAG(16:1/18:2)+NH4	0.616952134285714	-0.2197153325	0.31159156875	-0.63170936	0.116663999134608	0.430929558065408	0.279968682346308	0.368877382989102	0.888146237269884
DAG(16:1/18:3)+NH4	-0.0303914857142857	-0.4250132	0.2805879	0.1710178625	0.394621714285714	0	0.462005127983939	0.405123378144558	0.910717404638406
DAG(16:1/20:0)+NH4	-0.184207157142857	-0.17024195	0.2118531125	0.1195701625	0.33934590155188	0.354975826436424	0.376403273175455	0.405985601073386	0.998355709154068
DAG(16:1/20:2)+NH4	-0.0902287142857143	-0.38136525	-0.03759125	0.497906875	0.358640932002942	0.23349375	0.385440325437616	0.422789321087112	0.888146237269884
DAG(16:1/20:4)+NH4	-0.330048145714286	0.595195595	-0.18465981625	-0.1217436525	0.303300802631114	0.445137511279875	0.255706212385602	0.363282635060958	0.888146237269884
DAG(16:1/22:6)+NH4	-0.0040496928571429	0.08326166	0.02281122875	-0.1025294075	0.417513170319877	0.380132459428572	0.434234216575926	0.26333972444375	0.998842446546776
DAG(18:0/18:1)+NH4	-0.297146271428571	0.42661847375	-0.1253467175	-0.04126876875	0.601769367741498	0.29415610115506	0.170673254932818	0.330056098109278	0.915317783762982
DAG(18:0/18:2)+NH4	0.02821158	0.57641558625	-0.03097218375	-0.570128535	0.399640091827874	0.194350625224117	0.403550993240897	0.348091692207907	0.888146237269884
DAG(18:0/18:3)+NH4	0.577892642857143	0.1343027	-0.588893375	-0.0510654375	0.399443480628786	0.38577771124673	0.270630625	0.315826130373509	0.888146237269884
DAG(18:0/22:6)+NH4	0.0288279122857143	0.046764673375	-0.207104331625	0.135115235	0.502790981916043	0.254164211134858	0.359431625118742	0.378381938813163	0.998842446546776
DAG(18:1/18:1)+NH4	-0.210763984714286	0.423258197625	-0.0418354482499999	-0.19700426275	0.427386794877416	0.352858110656984	0.366483666930002	0.320875306926924	0.927617901656028
DAG(18:1/18:2)+NH4	0.268376752857143	0.5106781475	-0.0865427250000001	-0.65896507875	0.396207523432532	0.182562388285122	0.394432162632782	0.345991946397131	0.888146237269884
DAG(18:1/20:1)+NH4	-0.133597078571429	0.48755719125	0.07308950625	-0.4437492575	0.573080491233629	0.265101707009096	0.347259851373612	0.182883864737598	0.888146237269884
DAG(18:1/20:2)+NH4	-0.133711852857143	0.21729747125	0.18767898625	-0.28797858625	0.481073327634492	0.329589709681197	0.278558908591869	0.387371365851006	0.986988486571468
DAG(18:1/20:3)+NH4	-0.336854268428571	0.62040327975	0.05333172925	-0.37898752425	0.28886037214867	0.368032000789345	0.323550367866332	0.378030345413528	0.888146237269884
DAG(18:1/20:4)+NH4	-0.373419577142857	0.4097825125	0.00134745999999997	-0.08438784125	0.243191735567798	0.336667766917034	0.418880651467175	0.400143421352085	0.910717404638406
DAG(18:1/20:5)+NH4	0.128954652857143	0.40466303	-0.50764560625	-0.00985274374999998	0.258019489874315	0.194024361902864	0.587691609353043	0.201137510239281	0.888146237269884
DAG(18:1/22:4)+NH4	0.209307664285714	0.25833732	-0.2451880325	-0.1962934975	0.356937738925403	0.343320654941112	0.432849686475047	0.325315382542817	0.964481986251667
DAG(18:1/22:5)+NH4	0.06252216	0.123433525	0.24534812	-0.423488535	0.321508600743425	0.203326779410359	0.456804128011122	0.413874058911385	0.927617901656028
DAG(18:1/22:6)+NH4	-0.0153080571428571	0.32239895	0.00151720875000003	-0.3105216125	0.431700422185644	0.275361774470729	0.421198715312171	0.337719888567669	0.967329642427702
DAG(18:2/18:3)+NH4	0.512634257142857	0.413969925	-0.00197852499999998	-0.8605463875	0.285738822927521	0.33065027797148	0.40347357944608	0.1980806125	0.79495904884607
DAG(18:2/20:3)+NH4	-0.03343	0.3391536675	0.3304304825	-0.64033290125	0.424920265494745	0.253006653792622	0.281404090447639	0.40786141277974	0.888146237269884
DAG(18:2/20:4)+NH4	0.113508692857143	0.5582985825	-0.00705133749999995	-0.65056735	0.360318972879939	0.278411930640785	0.255932030265657	0.434418215046109	0.888146237269884
DAG(18:2/20:5)+NH4	0.0931353857142858	0.4160758875	-0.0450042875	-0.4525651125	0.393179329634858	0.314924035973824	0.37099221479231	0.357204709103128	0.888146237269884
DAG(18:2/22:4)+NH4	0.490881054285714	0.3877528	-0.77118849875	-0.0460852225	0.340493870315246	0.213921334267478	0.327978364546548	0.398202949256215	0.888146237269884
DAG(18:2/22:5)+NH4	-0.164802657142857	0.5280419	0.2362972875	-0.62013685	0.336347563065283	0.212908984160986	0.442330472077389	0.322083505528703	0.888146237269884
DAG(18:2/22:6)+NH4	0.266022874571428	0.302051250875	0.129115210375	-0.663936476375	0.439121173489318	0.228696184799872	0.382229631061659	0.324743103815194	0.888146237269884
DAG(20:0/20:0)+NH4	0.0172940285714286	-0.2896303625	0.0747673625	0.1997308	0.362247966410002	0.351708058607341	0.413697347332106	0.352042543601069	0.998355709154068
DCER(14:0)+H	0.103628997142857	0.18763440375	0.29265874125	-0.57096851625	0.39738795353297	0.436350187104801	0.233529287603755	0.327352022090489	0.888146237269884
DCER(16:0)+H	0.11523581	-0.2692670475	0.13158440125	0.0368513125	0.241637019978816	0.405336210781809	0.493890429409353	0.26270234220645	0.998355709154068
DCER(18:0)+H	0.117665011428571	-0.2401396325	0.4737622925	-0.3365795425	0.301725422258194	0.303767261123177	0.289077427670909	0.483092591925969	0.888146237269884
DCER(18:1)+H	0.564793630571429	-0.376845174625	-0.396396716625	0.279047464625	0.216776618391583	0.268743003254458	0.453292294298174	0.35922267829079	0.888146237269884
DCER(20:0)+H	0.0800984257142857	0.04639391875	-0.09495430625	-0.02152573625	0.150145160491119	0.315342093078766	0.582615497248235	0.278318991522278	0.998842446546776
DCER(20:1)+H	0.149529037142857	0.33565805	0.30459825625	-0.77109421375	0.201615635234098	0.275215524239846	0.368763506282688	0.420014613511511	0.888146237269884
DCER(22:0)+H	-0.0344940785714286	0.17128894125	-0.03327697375	-0.10782964625	0.31607860187637	0.547665721904016	0.318117229276555	0.231277619116699	0.998842446546776
DCER(22:1)+H	0.282337964285714	0.05884985375	0.2869474275	-0.592843	0.328803689882009	0.473549139117165	0.32120455524764	0.234048007668212	0.888146237269884
DHA	0.0654387865714286	0.13643672325	-0.192873511	-0.000822150375000025	0.354424311646955	0.515161334464287	0.212146722186774	0.350136312258144	0.998842446546776
DPA	0.0332936628571429	-0.04584335	-0.15015925875	0.166870655	0.444507246265848	0.397206913158699	0.298672894110596	0.364564891797795	0.998842446546776
EPA	0.112211444285714	0.35621778125	-0.479297245	0.0248944512499999	0.401228198532229	0.44752097354901	0.128110556748362	0.381682013935115	0.888146237269884
FFA 12:0 (Lauric acid)	-0.14247507	0.03635279625	0.0124486625	0.07586422625	0.433663248589392	0.377174613791366	0.363674917209582	0.341431944954554	0.998842446546776
FFA 13:0 (Tridecanoic acid)	-0.264481244142857	0.109596696875	0.060815368625	0.061009023	0.398083234482416	0.414043903892582	0.311723452762064	0.369780916897001	0.998355709154068
FFA 14:0 (Myristic acid)	-0.03157702	0.13317807875	-0.05315280125	-0.05239538375	0.423580763743053	0.418036730206625	0.312779368870175	0.353707438058239	0.998842446546776
FFA 14:1 (Myristoleic acid, nâ€“5)	-0.0399541514285714	0.03884563875	-0.07022147	0.066335715	0.430768611207919	0.501840553028732	0.210213536635069	0.314263007027952	0.999867406336412
FFA 15:0 (Pentadecylic acid)	-0.415985158571429	0.334732335	0.205662245	-0.17640756875	0.435440073169677	0.441024779436614	0.278154167254703	0.271128331353552	0.889330973133078
FFA 16:0 (Palmitic acid)	-0.35135113	0.4062236	0.06604002875	-0.1648313925	0.426373956093741	0.48162953129758	0.228539512428698	0.267696900040462	0.899727551379992
FFA 16:1 (Palmitoleic acid, nâ€“7)	-0.105552147142857	0.2080213375	-0.23796055875	0.12229735	0.355704045896334	0.503932161011061	0.194374979649858	0.362340345062963	0.998355709154068
FFA 17:0 (Margaric acid)	-0.251353012857143	0.03795382125	0.04233534	0.139644725	0.415831460098323	0.418955259941595	0.27276150032582	0.380736342935803	0.998355709154068
FFA 17:1 (cis-10-Heptadecanoic acid, nâ€“7)	-0.0811538028571428	0.18968834	-0.16565791625	0.04697915625	0.384063878895158	0.421693081570258	0.245691485593695	0.420353412679748	0.998355709154068
FFA 18:0 (Stearic acid)	-0.253026071428571	0.4851156375	0.0518069125	-0.3155247375	0.360789535495073	0.395556873245315	0.289112766613148	0.376574004678707	0.888146237269884
FFA 18:1 (Elaidic acid, nâ€“9 or trans-Vaccenic acid, nâ€“7)	-0.129581325714286	0.22762679	-0.14091002125	0.0266668899999999	0.374522006222186	0.48733468219025	0.26531096990606	0.331949114755317	0.998355709154068
FFA 18:1 (Oleic acid, nâ€“9 or cis-Vaccenic acid, nâ€“7)	-0.09819496	0.21320505375	-0.17090828125	0.0436238225	0.350171263191976	0.494211032864601	0.264302719528252	0.342790254140731	0.998355709154068
FFA 18:2 (Linoleic acid, nâ€“6)	0.32673544	0.26071453	-0.41782047875	-0.12878756	0.221482710065281	0.448545924753495	0.224589276947985	0.443763623346514	0.888146237269884
FFA 18:3 (a-Linolenic acid, nâ€“3 or g-Linolenic acid, nâ€“6)	0.01937061	0.30631872875	-0.45767452625	0.1344065125	0.323372625466517	0.438153830374465	0.181379699265506	0.431802878017977	0.889330973133078
FFA 18:4 (Stearidonic acid, nâ€“3)	-0.120716701714286	0.0166914561250001	0.068840200125	0.0200954578750001	0.366591580669638	0.431670826021566	0.313826637337159	0.384056419630566	0.998842446546776
FFA 19:0 (Tuberculostearic acid)	0.10922674	-0.12687078375	-0.14370096625	0.17499835375	0.365026413230782	0.407525003697743	0.388845957662986	0.327700452722987	0.998355709154068
FFA 20:0 (Arachidic acid)	-0.0826031657142857	0.2832438425	-0.4258085925	0.21484252125	0.437361285320722	0.222453261637889	0.304652178314429	0.452926637085108	0.89627221324712
FFA 20:1 (cis-11-Eicosenoic acid, nâ€“9)	-0.232440049185714	0.219243982875	-0.18544629285	0.1695873530125	0.314520394410203	0.428180322098114	0.298443985321283	0.408010938646943	0.995065805937805
FFA 20:2 (cis-11-14-Eicosadienoic acid, nâ€“6)	-0.0455979757142858	0.29439907375	-0.1727418025	-0.08175904125	0.319052646831832	0.441705411324644	0.229757589530266	0.440019234409002	0.998355709154068
FFA 20:3 (Dihomo-g-linolenic acid, nâ€“6 or Mead acid, nâ€“9)	-0.0397946085714286	0.2173034725	-0.23957780625	0.0570946175	0.401850716274952	0.520410171014543	0.159944115659966	0.320286293348624	0.998355709154068
FFA 20:4 (Arachidonic acid, nâ€“6)	-0.119937164285714	0.28480548	-0.10392402625	-0.075936435	0.379176296794758	0.574336807442082	0.110255778964303	0.264786103242135	0.998355709154068
FFA 20:5 (Eicosapentaenoic acid, nâ€“3)	-0.0285567571428571	0.2808674375	-0.2062470625	-0.0496332124999999	0.384224444260056	0.397591054188912	0.375458909678819	0.328853662155051	0.998355709154068
FFA 21:0 (Heneicosanoic acid)	-0.0707993722000001	0.1207246946625	-0.3059386515	0.247163407475	0.428294528935073	0.26037514818724	0.256524040837547	0.489622694343956	0.992114502276741
FFA 22:0 (Behenic acid)	0.04799524	0.27064087625	-0.51646889125	0.20383218125	0.44919954833063	0.22001372118121	0.370448045832776	0.379405449455492	0.888146237269884
FFA 22:1 (Erucic acid, nâ€“9)	-0.344310514285714	0.20641509875	0.05633067125	0.03852592875	0.348917736505434	0.416366490166011	0.250176730922376	0.432303534313137	0.995065805937805
FFA 22:4 (Docosatetraenoic acid, nâ€“6)	-0.151800142857143	0.1020510625	-0.1857061125	0.216480175	0.32098546651154	0.40717282801917	0.31021027582691	0.424771394034717	0.998355709154068
FFA 22:5 (Docosapentaenoic acid, nâ€“6)	0.189729375714286	0.1940241875	0.04528099125	-0.40531838125	0.282539086326816	0.297094552735526	0.176231027810118	0.56822619707557	0.930770391197712
FFA 22:6 (Docosahexaenoic acid, nâ€“3)	0.0572366071428571	0.1361247225	-0.21910521625	0.03289846125	0.34218210165554	0.502725691751514	0.191415823791442	0.385298968099545	0.998355709154068
FFA 23:0 (Tricosanoic acid)	-0.0939802028571429	-0.10629218	0.102638915	0.08588594125	0.315043575803115	0.478273434310668	0.324932292677025	0.348814705565974	0.998842446546776
FFA 24:0 (Lignoceric acid)	-0.121479813	-0.11826429425	0.14071595	0.083843180375	0.350139078200881	0.466981410669291	0.322107581259131	0.338032011448178	0.998842446546776
FFA 24:1 (Nervonic acid, nâ€“9)	-0.0074716485714286	-0.00838234249999997	0.02448241	-0.00956237499999998	0.373011231978161	0.466119414541029	0.339945908681205	0.313711677415583	0.999953000335068
FFA 25:0 (Pentacosanoic acid)	-0.00970787971428565	0.0189066405	0.02195231175	-0.0323645576250001	0.357498531211932	0.45878680161268	0.291358622886673	0.379741862257464	0.999953000335068
FFA 26:0 (Cerotic acid)	-0.0450901745714286	-0.078635122	-0.022000277	0.140089302	0.394893673676162	0.448652009267299	0.293004615476586	0.357222595222415	0.998842446546776
FFA 27:0 (Heptacosanoic acid)	0.149398551428571	0.188627745	0.1273895675	-0.446741045	0.245986756486888	0.277389452988799	0.17050300416137	0.587889190427829	0.920790541612265
FFA 28:0 (Montanic acid)	-0.0953858042857143	0.0512103599999999	0.08141638875	-0.0491641687499999	0.429514538763547	0.406380259039695	0.280169587879487	0.388468942469719	0.998842446546776
LPC(14:0)+AcO	0.310083791428571	0.21352485375	-0.47075992375	-0.0140882475	0.265585376351312	0.338574336642928	0.405513553801852	0.391814854130786	0.888146237269884
LPC(16:0)+AcO	-0.247034032857143	0.59207627875	0.0582569825	-0.4341784825	0.335892823519588	0.40313618352938	0.287928206703891	0.347206664605286	0.888146237269884
LPC(16:1)+AcO	-0.0338253457142857	0.43558997625	-0.33725500875	-0.0687377875	0.323748143868338	0.482852467352788	0.259896265062301	0.335022148475947	0.89627221324712
LPC(18:0)+AcO	-0.453942167142857	0.6397528525	0.063150645	-0.3057041	0.290632029750175	0.392059482203838	0.308505046194973	0.354020598626019	0.888146237269884
LPC(18:1)+AcO	-0.12630316	0.61352530875	-0.3148388825	-0.18817116375	0.427125692953966	0.323906089548758	0.207322870388783	0.419526942744763	0.888146237269884
LPC(18:2)+AcO	0.193010532714286	0.53560451275	-0.135010386125	-0.569478343	0.482943570898361	0.238847442112144	0.247753116774804	0.384430738045737	0.888146237269884
LPC(20:0)+AcO	-0.286417201	0.461544387625	-0.193879125875	-0.01705021075	0.457228724937233	0.196727229568074	0.366451393569793	0.399793490169849	0.889330973133078
LPC(20:1)+AcO	-0.21026784	0.58459878125	-0.37905920875	-0.02155521125	0.42264121174437	0.391881259795383	0.258220057122247	0.326427361326989	0.888146237269884
LPC(20:2)+AcO	0.347472412857143	0.39345588625	-0.33390709	-0.3635871575	0.297228104515427	0.312790744547109	0.35264373502514	0.418616687931277	0.888146237269884
LPC(20:3)+AcO	0.126201022857143	0.445383975	-0.69820655	0.14239667875	0.190455926476058	0.221092509480448	0.529273124463716	0.276820938574351	0.888146237269884
LPC(20:4)+AcO	-0.0963819614285714	0.5816928275	-0.475944345	-0.0214142675	0.454882711349431	0.329300225109467	0.237496344696617	0.365728339374939	0.888146237269884
LPC(22:4)+AcO	-0.0282364857142858	0.3502877075	-0.1521325425	-0.17344824125	0.39680588172759	0.47951782084244	0.156784755498356	0.371310884709841	0.989990730425688
LPC(22:5)+AcO	0.451370871428571	0.227944225	-0.8206456	0.1977519125	0.335002605384001	0.408817232483615	0	0.386947104938097	0.888146237269884
LPC(22:6)+AcO	0.0952325657142857	0.436573135	-0.13027186	-0.38962977125	0.126086259922039	0.135819983621848	0.479256228927241	0.472423512720409	0.888146237269884
LPE(16:0)-H	-0.269664127571429	-0.143638105625	0.48187958325	-0.102285366	0.314718055783582	0.556960004643243	0.106272955154694	0.3053291235967	0.889330973133078
LPE(16:1)-H	-0.124094407285714	0.000255571374999958	0.039414751375	0.068912283625	0.410819081885053	0.372178035160162	0.358404389264526	0.373282155368108	0.998842446546776
LPE(18:0)-H	-0.266886419571429	-0.3338421055	0.6480646715	-0.080696948625	0.219676934245521	0.509229754864778	0.208200905031068	0.333323658576515	0.888146237269884
LPE(18:1)-H	-0.210355625714286	0.39657434	-0.14142262125	-0.07109054375	0.414500755545801	0.353892393390059	0.233465004126404	0.442190815325047	0.939991657667749
LPE(18:2)-H	0.587642968714286	0.2055418465	-0.39350258475	-0.326226859375	0.226685182248163	0.381623147817923	0.26897830004538	0.438935286917487	0.888146237269884
LPE(20:0)-H	0.339885614285714	0.2186900625	-0.2580449	-0.2580449	0.597930514285714	0.4767349625	0	0	0.913285585961064
LPE(20:1)-H	0.129185077142857	0.0652175112500001	-0.261544135	0.08328968125	0.323348607634126	0.569013223039408	0.259084614372749	0.230088521980092	0.998355709154068
LPE(20:2)-H	0.0477318714285714	0.5706242375	-0.5522144875	-0.0601751250000001	0.4007618448285	0.244325965522376	0.340587938624977	0.385590916222288	0.888146237269884
LPE(20:3)-H	0.178687334285714	0.36661251875	-0.73326338	0.21029944125	0.179481645631313	0.175932428657904	0.556922145453563	0.25321730191196	0.888146237269884
LPE(20:4)-H	0.10807863	0.21554572	-0.52835937	0.21824485	0.267879714441713	0.516867458728775	0.245044584314142	0.316091175159708	0.888146237269884
LPE(20:5)-H	-0.2574426	-0.2574426	0.281724625	0.2009802125	0	0	0.539167225	0.4584228125	0.927617901656028
LPE(22:4)-H	0.330552394957143	0.0718973278875	-0.56948523235	0.208354558875	0.395518555651421	0.437341950112475	0.256725967926245	0.307055636694584	0.888146237269884
LPE(22:5)-H	0.297934198571429	-0.0118486425	-0.453807965	0.20496418375	0.191793276967181	0.367633012979437	0.410212410717219	0.397693563768977	0.889330973133078
LPE(22:6)-H	-0.106773951428571	0.17705355625	0.045999725	-0.129626075	0.421733844757105	0.51790978550041	0.206465031665601	0.287845948737104	0.998842446546776
LPG(14:0)-H	-0.1796053	-0.1796053	0.51636525	-0.1796053	0	0	0.69597055	0	0.888146237269884
LPG(16:0)-H	0.0863313442857143	0.415489769375	-0.492536937625	0.00150724175000004	0.299455808346888	0.414006253347201	0.266912313364718	0.406897846957866	0.888146237269884
LPG(16:1)-H	0.0451242257142857	0.3254715875	-0.45122729125	0.08627200375	0.424609165506253	0.431593702391788	0.248669566357074	0.326875238323838	0.89076593172316
LPG(18:0)-H	-0.134151721428571	0.5657225	-0.5517078475	0.10336810625	0.252128219980577	0.418744635359591	0.226838945542014	0.410189545784334	0.888146237269884
LPG(18:1)-H	-0.00541257	0.4396710775	-0.49798639625	0.06305131625	0.389244241622929	0.432034588098253	0.221480211829295	0.350369812705953	0.888146237269884
LPG(18:2)-H	0.511425312714286	0.3239539805	-0.582742942625	-0.18870818625	0.336354223055611	0.366918766078129	0.289282430279255	0.362302564506865	0.888146237269884
LPG(18:3)-H	0.0473779000000001	0.0419444	-0.2392449125	0.15584485	0.32067644105906	0.442461388122836	0.316612350854745	0.387808383959502	0.998355709154068
LPG(20:0)-H	-0.320533764285714	0.4499155275	-0.32705825625	0.1576097775	0.440765702004003	0.339177808870584	0.372976862845715	0.274344673824943	0.888146237269884
LPG(20:1)-H	-0.0936216328571429	0.46810517875	-0.40714882125	0.02096257	0.38120925290449	0.483012206526787	0.149957889073702	0.33881070336913	0.888146237269884
LPG(20:2)-H	0.23458623	0.29025842125	-0.3776961425	-0.11782523125	0.404497126212779	0.447542904061548	0.207423484832572	0.358336005239628	0.910717404638406
LPG(20:3)-H	0.0801324328571429	0.325167195	-0.44054748	0.0452644062500001	0.360061898664568	0.448451582452618	0.174153374163015	0.403876794786741	0.897452339127701
LPG(20:4)-H	0.00605064285714287	0.28289325	-0.5283590625	0.2401714875	0.30488474880138	0.394644330551232	0.188919229872542	0.463686965168831	0.888146237269884
LPG(22:4)-H	0.136306408571429	-0.176530535	-0.24006733625	0.29732976125	0.0976751329582781	0.588877103571831	0.271079643872455	0.284010177931073	0.972316298131027
LPG(22:5)-H	-0.268522063142857	-0.103349658625	-0.0451340942499999	0.383440558625	0.436252065792649	0.415509667082624	0.336016639106744	0.274933099841575	0.939991657667749
LPG(22:6)-H	-0.162234128571429	-0.0878971875	0.2286669625	0.00118518750000002	0.388297551336038	0.334914085782233	0.381052068420382	0.39166467137988	0.998355709154068
LPI(16:0)-H	0.127897398571429	-0.33161743	0.0353422725	0.18436493375	0.356746000200389	0.287779730860983	0.468174286921544	0.339809089976293	0.995065805937805
LPI(16:1)-H	0.2244889	-0.2552429	0.3140580625	-0.2552429	0.4797318	0	0.5693009625	0	0.919500170899473
LPI(18:0)-H	-0.00319690571428571	-0.03196437625	0.281529325	-0.246767655	0.309127447734351	0.427194248242527	0.4075362733517	0.308698253256481	0.998355709154068
LPI(18:1)-H	-0.706522064285714	0.2954018575	0.19900172125	0.12380322875	0.513424292720757	0.152408376412183	0.337889235758081	0.343371159489655	0.888146237269884
LPI(18:2)-H	0.171071315714286	-0.31987318	0.49842650625	-0.328240725	0.151223378083063	0.514931344966636	0.174773226124871	0.392053840058606	0.888146237269884
LPI(20:0)-H	0.0435818142857143	0.224283425	-0.186135875	-0.0762816625000001	0.417619008504713	0.412482241443297	0.301916174552827	0.361124259248797	0.998355709154068
LPI(22:5)-H	0.463460885714286	-0.3737995	0.0202487875	-0.0519775	0.553312371793054	0	0.3940482875	0.321822	0.889330973133078
LPS(16:0)-H	0.883939885714286	-0.2578158	-0.2578158	-0.2578158	0.738971227818928	0	0	0	0.888146237269884
LPS(18:0)-H	-0.192240641428571	-0.0792893075	0.1823784825	0.06512138625	0.22768451868506	0.245517460171679	0.455227491488211	0.467384223749966	0.998355709154068
LPS(20:0)-H	-0.1796053	-0.1796053	-0.1796053	0.51636525	0	0	0	0.69597055	0.888146237269884
MAG(16:0)+NH4	-0.164095591428571	0.31041920375	-0.07479215875	-0.09204340125	0.488365318091699	0.327395155891081	0.372884442188196	0.302435650938291	0.998355709154068
MAG(16:1)+NH4	-0.653444622857143	0.60891937	0.20457533875	-0.24173066	0.45839929814009	0.172514529023475	0.0853012068862105	0.469478633842932	0.888146237269884
MAG(18:0)+NH4	-0.585102632857143	0.2914329825	0.0456492575	0.17488256625	0.38683811736185	0.313383019593295	0.411331806569255	0.310621061194839	0.888146237269884
MAG(18:1)+NH4	0.0133084042857142	0.55144922375	-0.26928639375	-0.29380768125	0.375011779042447	0.392948947648222	0.340663593538021	0.305978318617735	0.888146237269884
MAG(18:2)+NH4	0.18473532	-0.3032134875	0.32765611625	-0.18608603125	0.195263334281027	0.612772273807382	0.0923111798912046	0.292272990273401	0.924282346184159
MAG(20:0)+NH4	-0.0818603857142857	-0.027196075	0.2513198875	-0.15249605	0.379401854547549	0.334679886925958	0.407185118706609	0.369670249836727	0.998355709154068
MAG(20:1)+NH4	-0.11046598	0.54050718	-0.36612239125	-0.07772705875	0.488713312862224	0.241453868804062	0.349827795956385	0.335605552996915	0.888146237269884
MAG(20:2)+NH4	-0.657771945714286	0.19539505625	0.300868905	0.07928649125	0.661879356416849	0.260490370811844	0.206548090845306	0.152534523904172	0.888146237269884
MAG(20:3)+NH4	-0.393505818571429	0.28214350375	-0.15846584	0.22063992625	0.367816043407868	0.452186340636916	0.266882394811204	0.342460508853717	0.910717404638406
MAG(20:4)+NH4	-0.107676051428571	0.28881191125	0.1217978125	-0.31639317625	0.502212138070374	0.242016256481033	0.324448267037104	0.391059773040185	0.959933586354505
MAG(22:0)+NH4	0.218125942428571	-0.288548444	-0.127281473375	0.22496971775	0.247946672381402	0.524523557756103	0.389502912556559	0.188102087247423	0.974790382736727
MAG(22:1)+NH4	0.0518702871428572	-0.112069536625	0.15405386	-0.0873708245	0.435271666481919	0.414239504538749	0.305540847288453	0.349366865192759	0.998842446546776
MAG(22:2)+NH4	-0.109561631428571	-0.0899593675	0.21185604625	-0.02603025375	0.326869096301787	0.356125284586319	0.474014278221722	0.308061289751093	0.998842446546776
MAG(22:3)+NH4	0.363207678571429	-0.16023023	0.3807788325	-0.5383553225	0.166261906823765	0.295291146990921	0.139366394136428	0.571040732783615	0.888146237269884
MAG(22:4)+NH4	-0.298150331428571	0.42218095375	0.1958914175	-0.3571908325	0.330739371851431	0.456058049486582	0.279337944030361	0.327676314855999	0.888146237269884
MAG(22:5)+NH4	-0.2544678	-0.2544678	0.3220959375	0.155031175	0	0	0.5765637375	0.409498975	0.927617901656028
MAG(22:6)+NH4	0.0454566028571429	0.29056174875	0.2242779125	-0.55461419	0.40807407033303	0.378922143480508	0.337835756510198	0.299430434214638	0.888146237269884
PC(14:0/14:0)+AcO	0.0558329028571429	-0.22063857625	0.2537985525	-0.082013765	0.425754995625233	0.406451293833086	0.352887070448732	0.304178993300652	0.998355709154068
PC(14:0/18:1)+AcO	-0.0452616728571429	0.04080453125	0.16412183125	-0.16532240125	0.369586251511182	0.367215587047108	0.307143494742186	0.442535807836711	0.998842446546776
PC(14:0/18:2)+AcO	0.593642342857143	0.0813682125	-0.0897476875	-0.5110575875	0.366725798923118	0.289467856287635	0.201218539660762	0.47655910978801	0.888146237269884
PC(14:0/18:3)+AcO	0.584075807142857	0.5874771375	-0.3404063625	-0.758137105	0.254448431781539	0.292764466377286	0.321706919043603	0.327625684517168	0.617137634206335
PC(14:0/20:1)+AcO	-0.0407991928571429	0.310237655	-0.4538765525	0.1793381875	0.292791712776429	0.357779729583123	0.453018039408741	0.300343030561092	0.889330973133078
PC(14:0/20:2)+AcO	0.433710115714286	0.15076046125	-0.3233131225	-0.20694369125	0.452417534183049	0.293704366544151	0.391096684698954	0.308501486092958	0.889330973133078
PC(14:0/20:3)+AcO	0.110974431428571	0.1327884375	0.00469403125000002	-0.23458509625	0.338905282134208	0.281842028018858	0.273717987217472	0.532252049834736	0.998355709154068
PC(14:0/20:4)+AcO	0.168606392857143	-0.11947858625	-0.194684885	0.1666328775	0.358419269743786	0.361937952188629	0.203585823785623	0.50194190088339	0.998355709154068
PC(14:0/20:5)+AcO	0.232137067142857	0.31665311875	-0.58394967625	0.06417662625	0.212518406137223	0.182530112953432	0.604844279517487	0.179791537348049	0.888146237269884
PC(14:0/22:4)+AcO	0.242703097142857	0.03859574625	-0.08543584	-0.16552511125	0.607985552288411	0.238027611374512	0.172091867777138	0.399592252443451	0.998355709154068
PC(14:0/22:5)+AcO	-0.0107264399999999	-0.11688675625	0.07720417625	0.04906821625	0.449084682295005	0.22453131281223	0.397737640980954	0.415554247374	0.998842446546776
PC(14:0/22:6)+AcO	-0.0643029271428571	-0.0536806	0.16897515625	-0.0590294925	0.422852613347301	0.372594953678295	0.269688638398352	0.429589142696098	0.998842446546776
PC(14:1/14:1)+AcO	-0.0645911857142857	-0.2391486	-0.0482543374999999	0.3439201625	0.390343992469789	0.281792702841635	0.405615556211344	0.389339357831816	0.986988486571468
PC(16:0/14:0)+AcO	-0.0417819757142857	-0.18897393125	0.2222020375	0.00333112250000005	0.368778623005918	0.40989799155716	0.259717133117914	0.431128625220005	0.998355709154068
PC(16:0/16:0)+AcO	0.0424918014285715	-0.20852962	0.39968897625	-0.228339685	0.373050678584772	0.415384640841528	0.283263579984866	0.376628068317945	0.927617901656028
PC(16:0/16:1)+AcO	0.185990571428571	-0.0479111999999999	0.0583755875	-0.173206125	0.324888084248284	0.38116252958787	0.277192329267568	0.474346972628249	0.998842446546776
PC(16:0/18:0)+AcO	-0.161932342857143	-0.0258979	0.2527403375	-0.0851516375	0.409098877815566	0.500176021817966	0.169327136326797	0.343235122754474	0.998355709154068
PC(16:0/18:1)+AcO	-0.109294522857143	0.0344829787500001	0.26152901375	-0.20037928125	0.380930335547782	0.427995583242313	0.234616107226349	0.41411150474205	0.998355709154068
PC(16:0/18:2)+AcO	0.714559796	0.323113299	-0.081960541375	-0.86639257925	0.432961018604911	0.279908470444979	0.0872445635398153	0.349614141632938	0.617137634206335
PC(16:0/18:3)+AcO	0.43065438	0.39960990375	-0.33280273625	-0.44362975	0.291883771080771	0.263084570142767	0.267631243510632	0.490962186286052	0.888146237269884
PC(16:0/20:1)+AcO	-0.152740731428571	0.32047897	-0.05752021	-0.12931062125	0.493270678669726	0.41085146663712	0.256702116452582	0.313181091928986	0.998355709154068
PC(16:0/20:2)+AcO	0.368979714285714	0.1911443125	-0.24260005	-0.271401525	0.353564409134559	0.312172491008239	0.20100810126904	0.512771217559228	0.910717404638406
PC(16:0/20:3)+AcO	0.136705008857143	0.13082480575	0.037134562875	-0.287576251375	0.27403795725925	0.311128817461727	0.268867735860063	0.541764096513355	0.998355709154068
PC(16:0/20:4)+AcO	0.0517494014285714	0.06947536875	-0.0735021987499999	-0.04125389625	0.342552726333382	0.377153216993366	0.288321141128588	0.469355579078398	0.999867406336412
PC(16:0/20:5)+AcO	0.327741714285714	0.22619818875	-0.2003768075	-0.3125953825	0.143026404576588	0.171643768465195	0.477259501847651	0.471913344059801	0.913285585961064
PC(16:0/22:4)+AcO	-0.0914307928571429	-0.0574203525	0.24164774875	-0.1042254525	0.310492948075264	0.356678268795719	0.314587448838161	0.475200454805944	0.998355709154068
PC(16:0/22:5)+AcO	0.175821358571429	-0.20451404125	0.01322098625	0.037449365	0.362298362572713	0.313521809925198	0.380451841430734	0.429144581374649	0.998355709154068
PC(16:0/22:6)+AcO	0.0402875857142857	-0.1867047875	0.34673705	-0.1952839125	0.291173385735087	0.46164417055736	0.346208298459634	0.333686091678475	0.971384848698094
PC(16:1/18:1)+AcO	0.0125161857142858	-0.09461444875	0.1293928275	-0.0457300437500001	0.304187733705768	0.424503377027704	0.24009435709764	0.473792440655072	0.998842446546776
PC(16:1/18:2)+AcO	0.746888828571429	-0.11896705	-0.10244567	-0.43211500375	0.374234778423267	0.276652172866942	0.221416725791676	0.452976188146713	0.888146237269884
PC(18:0/14:0)+AcO	-0.0712575085714285	0.10832863	-0.115736945	0.0697586362499999	0.429940755100361	0.355018081267347	0.330852812027162	0.395798144186034	0.998842446546776
PC(18:0/16:1)+AcO	0.0345311585714285	0.148121375	-0.1249532925	-0.05338284625	0.428271229516073	0.429370853557148	0.232921693867531	0.391943042913163	0.998842446546776
PC(18:0/18:0)+AcO	-0.20469911	0.30662038	-0.0566158225	-0.0708928325	0.464224123325992	0.409016751327827	0.256577375909415	0.348016015378758	0.998355709154068
PC(18:0/18:1)+AcO	-0.168248395714286	0.25876494875	-0.07363507625	-0.0379125287500001	0.477685563467785	0.456594057935972	0.199714402204936	0.319575821209472	0.998355709154068
PC(18:0/18:2)+AcO	0.372421028571429	0.499582875	-0.1728725125	-0.652578775	0.39483379383792	0.312037939682505	0.252073733050334	0.373880970276187	0.888146237269884
PC(18:0/18:3)+AcO	0.390286042857143	-0.1097712725	0.1296474775	-0.3613764925	0.185193336003164	0.636239944123051	0.104778738796072	0.228894885173998	0.910717404638406
PC(18:0/20:0)+AcO	0.235163635714286	-0.17705786125	0.0606537925	-0.0893641112499999	0.374134166138916	0.291715376252962	0.475186653930424	0.326763131198421	0.998355709154068
PC(18:0/20:1)+AcO	-0.183861752857143	0.14749405	0.01483010625	-0.00144512125000001	0.516491890954219	0.402388335786137	0.218111983587701	0.344654936757137	0.998842446546776
PC(18:0/20:2)+AcO	0.208027598571429	0.119689105	-0.129888785	-0.171824465	0.434636124455347	0.270903633869057	0.445613999683416	0.32861603164986	0.998355709154068
PC(18:0/20:3)+AcO	0.0543026285714286	0.36912886625	-0.18320656125	-0.23343710375	0.382499212919395	0.399416642371807	0.289476837788809	0.38760953627835	0.935617962611497
PC(18:0/20:4)+AcO	0.0345172428571428	0.22938962	-0.2394374925	-0.020154715	0.385764331847048	0.384386936877593	0.318153915555699	0.39901675908621	0.998355709154068
PC(18:0/20:5)+AcO	-0.307738068571429	-0.17772756375	0.21977066875	0.22722771	0.511798205596642	0.461536447725333	0.211752033062549	0.225344615750639	0.95081114421069
PC(18:0/22:4)+AcO	-0.0584815857142857	-0.00238751250000002	-0.1142054125	0.16776425	0.360393662688266	0.453577486294233	0.214630562445625	0.424488493511467	0.998842446546776
PC(18:0/22:5)+AcO	-0.169536357142857	0.197393525	-0.2119047875	0.1628556	0.427289962996833	0.440252491139639	0.152129256091573	0.403055077399989	0.998355709154068
PC(18:0/22:6)+AcO	-0.134638	0.0616835124999999	0.25434605	-0.1982213	0.405163697131932	0.402445285195004	0.349781250095577	0.33259984825115	0.998355709154068
PC(18:1/16:1)+AcO	-0.00909824571428571	-0.00967301749999999	0.0161759325	0.00145805124999993	0.340751178146347	0.377413828990471	0.232186530353254	0.502212684289467	0.999953000335068
PC(18:1/18:1)+AcO	-0.188899284285714	0.22633403125	0.035340265	-0.0963874225	0.4736366716859	0.466391801044202	0.140866775283373	0.341784422031246	0.998355709154068
PC(18:1/18:2)+AcO	0.593355895714286	0.3642365525	-0.1413274325	-0.74209553125	0.413859680239243	0.323831062082808	0.243107727241183	0.314323671850736	0.888146237269884
PC(18:1/18:3)+AcO	0.225890201428571	-0.00433926500000001	-0.1322577525	-0.06105690625	0.422191237827294	0.322190002785479	0.215693322736392	0.492227359558396	0.998842446546776
PC(18:1/20:1)+AcO	-0.176458892857143	0.336827715	-0.1480271575	-0.03439902875	0.457737829638864	0.457911291641891	0.212065172369294	0.317045498374413	0.995065805937805
PC(18:1/20:2)+AcO	0.721505908571429	0.379998158875	-0.542553844375	-0.468761984375	0.35856280866803	0.377181219549437	0.230553631162077	0.291076006944848	0.79495904884607
PC(18:1/20:3)+AcO	0.107673715714286	0.082769675	-0.14625708625	-0.0307270899999999	0.34653843763433	0.425063442818893	0.238327756987695	0.450055465268502	0.998842446546776
PC(18:1/20:4)+AcO	0.176727841428571	0.1202855125	-0.3439833925	0.0690610200000001	0.30668202467539	0.446564226280934	0.259965053904382	0.417871461088148	0.995065805937805
PC(18:1/20:5)+AcO	0.190234142857143	0.1649095	-0.160808625	-0.170555625	0.431940696132854	0.428166768123123	0.318044375	0.308297375	0.998355709154068
PC(18:1/22:4)+AcO	0.137012267142857	0.05700106625	-0.320390745	0.14350394625	0.424633833159491	0.375978902871133	0.193461114789339	0.448636370240533	0.998355709154068
PC(18:1/22:5)+AcO	0.0952165957142857	-0.31526749125	0.03763894375	0.19431402625	0.38249978891885	0.333776801103312	0.347475668753002	0.415824109712073	0.995065805937805
PC(18:1/22:6)+AcO	-0.0476945112857143	-0.130566293	0.189243277125	-0.016944286625	0.395368812312902	0.346654656747524	0.365687200933698	0.395857879054063	0.998842446546776
PC(18:2/16:1)+AcO	0.576509054285714	0.20037726125	-0.06218440875	-0.64263827375	0.342383656089807	0.187812654277184	0.164333015663197	0.527905393872005	0.888146237269884
PC(18:2/18:2)+AcO	0.482836827142857	0.2501764025	0.10821667625	-0.78087530125	0.281987355734366	0.241983579275236	0.286404584308539	0.456758090308741	0.888146237269884
PC(18:2/18:3)+AcO	0.08580336	-0.3745782575	0.5274902875	-0.22798996625	0.422933877276913	0.427820534079663	0.121084092067758	0.368413159757391	0.888146237269884
PC(18:2/20:1)+AcO	0.238880121428571	0.48952802375	-0.6652236175	-0.03332451125	0.296139760088406	0.153672326178084	0.568321737792282	0.136353862490693	0.888146237269884
PC(18:2/20:2)+AcO	0.476253827142857	0.27403431	-0.1681607875	-0.52259562375	0.245373368792076	0.285362201876296	0.45324632474803	0.348653793257962	0.888146237269884
PC(18:2/20:3)+AcO	0.000770075714285763	0.45762962375	-0.08836911625	-0.36993432625	0.451636593815408	0.26772553260125	0.362043021424983	0.359717620552113	0.888146237269884
PC(18:2/20:4)+AcO	0.647472471428571	0.0769924	-0.3217654	-0.3217654	0.625967251100065	0.3987578	0	0	0.888146237269884
PC(18:2/20:5)+AcO	-0.1796053	-0.1796053	0.51636525	-0.1796053	0	0	0.69597055	0	0.888146237269884
PC(18:2/22:4)+AcO	0.509289741428571	0.30255655875	-0.27708967625	-0.47109540625	0.309824163012376	0.365200121707002	0.225806603317863	0.437251946715211	0.888146237269884
PC(18:2/22:5)+AcO	-0.0808179728571429	-0.423603595	0.16677658125	0.3275427375	0.404582037161801	0.429480365584366	0.365013934471795	0.222508925079799	0.889330973133078
PC(18:2/22:6)+AcO	0.506848355714286	0.25505725875	-0.42919537875	-0.26935419125	0.121518633159238	0.178732998255818	0.40238127450683	0.502690372928415	0.888146237269884
PC(20:0/16:1)+AcO	0.02975815	0.11141522125	-0.34499062375	0.20753702	0.42105862873537	0.380737573114816	0.374304212791824	0.304371485094459	0.991832218523605
PC(20:0/18:1)+AcO	-0.36068816	0.12006880375	0.16346423125	0.03206910625	0.554008716628395	0.433560828022855	0.144311899616102	0.272825016651551	0.995065805937805
PC(20:0/18:3)+AcO	-0.2578606	-0.2578606	0.2121885125	0.2713	0	0	0.4700491125	0.5291606	0.927617901656028
PC(20:0/20:1)+AcO	-0.1796053	0.51636525	-0.1796053	-0.1796053	0	0.69597055	0	0	0.888146237269884
PC(20:0/20:2)+AcO	-0.3165428	0.4395822625	0.1539356	-0.3165428	0	0.506493271783748	0.4704784	0	0.888146237269884
PC(20:0/20:3)+AcO	-0.2178058	0.1969639375	0.3664777875	-0.372861675	0.418169581383073	0.376501848681744	0.326205982093674	0.325394407531517	0.888146237269884
PC(20:0/20:4)+AcO	-0.361561795714286	0.288378375	-0.53216453625	0.5601527325	0.453255169848589	0.295278064405858	0.415725008323489	0.0900836384875925	0.888146237269884
PC(20:0/22:4)+AcO	-0.4006065	0.2499758	-0.13127885	0.2318338	0.382936487243185	0.388746629670139	0.324527738139983	0.360782656370304	0.918679711268307
PC(20:0/22:5)+AcO	-0.5225296	0.63502035	-0.20703375	0.029226925	0	0.454084396687248	0.31549585	0.363320471926002	0.888146237269884
PC(20:0/22:6)+AcO	0.415304829714286	0.2331945445	-0.138261878125	-0.458324392375	0.366623491185397	0.371367611939484	0.292313005935386	0.386621201949438	0.888146237269884
PE(14:0/14:0)-H	-0.1796053	-0.1796053	-0.1796053	0.51636525	0	0	0	0.69597055	0.888146237269884
PE(14:0/16:1)-H	0.192222667142857	-0.55493799375	0.20262373	0.18411942625	0.214262290049173	0.586536596372114	0.165357850102674	0.265695614648634	0.888146237269884
PE(14:0/18:1)-H	-0.0968900014285714	0.4529225525	-0.24249708125	-0.1256467175	0.451208286915426	0.439701986354658	0.169668108429851	0.346067183792141	0.910717404638406
PE(14:0/18:2)-H	-0.362363488571429	0.2109048425	-0.00274817875000004	0.10891138625	0.25051159642215	0.403831906172461	0.360218196526836	0.413940161572867	0.992816760270269
PE(14:0/20:1)-H	-0.4298103	-0.0710735124999999	-0.137863825	0.5850214	0	0.3587367875	0.291946475	0.496354344617939	0.888146237269884
PE(14:0/20:3)-H	-0.294977371428571	-0.235717725	0.536927475	-0.0431046	0.307327330622304	0.353470708830696	0.386933899865409	0.360490568693571	0.888146237269884
PE(14:0/20:4)-H	0.0816667257142857	0.0518757637500001	-0.00835157624999994	-0.114982575	0.292145456279624	0.400617606401062	0.450357901391333	0.324451927082326	0.998842446546776
PE(14:0/22:4)-H	0.398514175428571	0.177690471375	-0.26517396575	-0.261216409	0.18133886260765	0.304193295342985	0.260580313183269	0.553588747816062	0.89627221324712
PE(14:0/22:5)-H	0.859375242857143	-0.2385156875	-0.4955208375	-0.0179168	0.309962079315472	0.34223558803814	0.2645775625	0.375452350421163	0.888146237269884
PE(14:0/22:6)-H	0.5086459	0.1259486375	-0.2702833875	-0.3007304	0.319373130248259	0.379941061526809	0.370346523971011	0.346036001760593	0.888146237269884
PE(16:0/14:0)-H	-0.465957228857143	-0.1758556385	0.089900866375	0.49366734725	0.497479451867897	0.368626493332647	0.356916301330378	0.138916684490533	0.888146237269884
PE(16:0/16:0)-H	-0.189296297142857	0.696092545	-0.39986406125	-0.13059422375	0.30915087053516	0.412238652989775	0.172749844360146	0.40653724391396	0.888146237269884
PE(16:0/16:1)-H	-0.0381953828571428	0.296410075	-0.26243432375	-0.000554791250000089	0.173543531016905	0.327177210203367	0.300748511234103	0.541349395153718	0.995065805937805
PE(16:0/18:1)-H	-0.0923161942857143	0.40168566625	-0.201241965	-0.119667035	0.299931306464802	0.454813159225911	0.22529736498177	0.422710991427448	0.939991657667749
PE(16:0/18:2)-H	0.467299371428571	0.6404703875	-0.376043525	-0.67331385	0.413985065447617	0.1868404927023	0.156293464889302	0.42068677761983	0.79495904884607
PE(16:0/18:3)-H	0.497283518571429	0.320120115	-0.26895009375	-0.4862930975	0.43963365781136	0.212627318757071	0.401989833577055	0.307054398376995	0.888146237269884
PE(16:0/20:1)-H	-0.107018955714286	0.194297355	-0.21394123625	0.113285465	0.407706181807046	0.437246532057076	0.263827852005883	0.367504572029751	0.998355709154068
PE(16:0/20:2)-H	-0.148130671428571	0.62123785	-0.43016525	-0.0614582624999999	0.402696763288472	0.237510731200796	0.353226269757688	0.384785435185009	0.888146237269884
PE(16:0/20:3)-H	-0.307351728571429	0.7240839875	-0.2267515375	-0.2283996625	0.348150327910026	0.332811501738336	0.219129538821246	0.429559338310612	0.888146237269884
PE(16:0/20:4)-H	-0.260616723571429	0.62152719925	-0.366833691375	-0.02665387475	0.186943666339477	0.271093738741019	0.297247628415613	0.514446051904789	0.888146237269884
PE(16:0/20:5)-H	0.138192982857143	0.52731296	0.026323085	-0.67455490375	0.244019167068813	0.127678524973258	0.202911973088465	0.571286149894547	0.888146237269884
PE(16:0/22:4)-H	-0.177340102857143	0.51204147375	-0.398654705	0.0417858224999999	0.191600423505398	0.331364830372576	0.443569226243104	0.370520505984921	0.888146237269884
PE(16:0/22:5)-H	-0.103671258428571	0.17071103475	-0.079844341125	-0.000154342249999927	0.340678318547649	0.299749466186588	0.281441810135108	0.522677130462343	0.998842446546776
PE(16:0/22:6)-H	-0.254785157142857	0.5695358125	-0.0644165	-0.282182325	0.286038425365727	0.359756900241012	0.252720584791374	0.463289186399983	0.888146237269884
PE(18:0/14:0)-H	0.3938605	-0.3956264	0.00375053750000003	0.0472480874999999	0.552503009253414	0	0.261839758823576	0.4428744875	0.910717404638406
PE(18:0/16:0)-H	-0.189377	0.15805370125	0.08856219125	-0.0809110175	0.432077957064404	0.380215061570877	0.175415279660784	0.458535048391726	0.998355709154068
PE(18:0/16:1)-H	-0.364039083285714	0.547309531	0.212533682	-0.441309014875	0.250960267433657	0.448850358021228	0.166795051638083	0.406888540808417	0.888146237269884
PE(18:0/18:0)-H	-0.253455772857143	0.4017149525	-0.09782312	-0.0821180325	0.376165703700438	0.270439741502123	0.481295982389958	0.302310114128659	0.930793726724321
PE(18:0/18:1)-H	-0.227030872857143	0.7910085875	-0.31026706875	-0.2820895025	0.351181482839949	0.370892384961223	0.22960832157751	0.363302876365144	0.888146237269884
PE(18:0/18:2)-H	0.384408202142857	0.76243703325	-0.46854357625	-0.6302506335	0.252111921056639	0.235880072412499	0.284377044893077	0.402382578114584	0.617137634206335
PE(18:0/18:3)-H	0.191511131428571	0.67194238	-0.35333369125	-0.48618093	0.251284163982414	0.250077390189381	0.281908249015408	0.475034370379785	0.888146237269884
PE(18:0/20:1)-H	-0.0676954585714286	0.61531207875	-0.3672720075	-0.1888065425	0.286408038409224	0.456135376508636	0.199017544532369	0.384060467958081	0.888146237269884
PE(18:0/20:2)-H	-0.0442636742857143	0.6242321025	-0.5118403225	-0.07366106875	0.348457475070395	0.366685636973682	0.257746898714861	0.386837358891569	0.888146237269884
PE(18:0/20:3)-H	-0.153103946	0.53145288875	-0.371156997375	-0.0263299383750001	0.278052058018514	0.368353851167099	0.309074122244748	0.428322933537478	0.888146237269884
PE(18:0/20:4)-H	-0.134616702857143	0.495650875	-0.340820595	-0.03704066625	0.265474367557	0.404184333396864	0.331745395744367	0.394063235622201	0.888146237269884
PE(18:0/20:5)-H	-0.138914403285714	0.560048842875	-0.394242808	-0.044255932125	0.317051121600164	0.273040163576706	0.372583200045529	0.42101113477584	0.888146237269884
PE(18:0/22:4)-H	-0.200264548571429	0.51786208875	-0.40129011875	0.05865950875	0.289149582670719	0.379322808252842	0.326285791896485	0.39476480452829	0.888146237269884
PE(18:0/22:5)-H	-0.0870463071428572	0.4858181525	-0.35691532625	-0.0527373075000001	0.301275263921296	0.38447124285458	0.295620970056605	0.423284123202548	0.888146237269884
PE(18:0/22:6)-H	-0.0567312245142857	0.4674748653875	-0.2900371701625	-0.1277978738	0.339591803301904	0.378434463880893	0.36255335099133	0.35859858633256	0.889330973133078
PE(18:1/16:1)-H	-0.131068153	0.370889026375	-0.327672826625	0.071468434	0.332768212531831	0.294396662587413	0.350648597993888	0.452959897608021	0.924282346184159
PE(18:1/18:1)-H	-0.306062213	0.725642795875	-0.384524988	-0.07331337125	0.350082068852121	0.40542535364605	0.290950383284757	0.293175680829546	0.888146237269884
PE(18:1/18:2)-H	0.388207621428571	0.88932106125	-0.484870885	-0.744131845	0.324328491608985	0.211348514288173	0.269826353730857	0.307953097456378	0.272099047992408
PE(18:1/18:3)-H	0.286270234285714	0.68157092125	-0.38999739875	-0.54205997625	0.25338356228778	0.258155990770017	0.282843206443854	0.447891369061874	0.888146237269884
PE(18:1/20:1)-H	-0.125190925714286	0.47507637875	-0.3955046575	0.02997034	0.416391644933434	0.424840167610757	0.223929713133178	0.344046364074752	0.888146237269884
PE(18:1/20:2)-H	-0.0345949157142857	0.60807816375	-0.56569457625	-0.012113035	0.298008060702642	0.377156630072484	0.285100477189798	0.383235212985806	0.888146237269884
PE(18:1/20:3)-H	-0.0500579328571429	0.516599815	-0.440984435	-0.03181468875	0.303803176569703	0.398661553011744	0.242090519685225	0.42730462396148	0.888146237269884
PE(18:1/20:4)-H	-0.305204355714286	0.65256039	-0.42578692375	0.0402803425	0.214021844454953	0.383373170515776	0.212335748271956	0.459010370940615	0.888146237269884
PE(18:1/20:5)-H	0.396628067142857	0.467765545	-0.4605123275	-0.3543027775	0.232491617727011	0.362199856123343	0.324989915013888	0.399019982846374	0.888146237269884
PE(18:1/22:4)-H	-0.221448122857143	0.5308330425	-0.39257469375	0.0555087587500001	0.296297339560015	0.389082881012009	0.264848992033562	0.423672527721029	0.888146237269884
PE(18:1/22:5)-H	-0.026415893	0.2840735955	-0.2927395225	0.0317798335	0.29140851797327	0.347070791018982	0.293351690817372	0.491436297140044	0.995065805937805
PE(18:1/22:6)-H	-0.0579524885714286	0.64468284375	-0.37082317625	-0.22315124	0.292236303913523	0.342401940418201	0.292316388922344	0.427110311689136	0.888146237269884
PE(18:2/16:1)-H	0.4969285382	0.391948941225	-0.3030546598125	-0.52370675235	0.335722386842744	0.210907047014917	0.332855288965451	0.436798162956838	0.888146237269884
PE(18:2/18:2)-H	0.61710043	0.60502805875	-0.2764651325	-0.868525805	0.392955883489415	0.272885690273957	0.182933549774206	0.305606067446156	0.369121952539506
PE(18:2/18:3)-H	0.555218657142857	0.1806917625	-0.091215825	-0.5752922625	0.384338665999307	0.447779459318153	0.246858784986271	0.267983124859696	0.888146237269884
PE(18:2/20:1)-H	0.156951621428571	0.77541976375	-0.53903154375	-0.373720885	0.308220524449847	0.302098329112308	0.263528148060993	0.391558146389661	0.888146237269884
PE(18:2/20:2)-H	0.671046494285714	0.4282295275	-0.40623224375	-0.6091629675	0.339124188350732	0.216565598366539	0.34402405244225	0.353745270551561	0.79495904884607
PE(18:2/20:3)-H	0.2502009	0.53264619125	-0.27556964	-0.47600233875	0.26460902401703	0.348523118067092	0.231491609424703	0.465373043619244	0.888146237269884
PE(18:2/20:4)-H	0.483347558571429	0.461388145	-0.62533674	-0.25898052	0.126295237933493	0.305430368711931	0.280333341782948	0.476253349654195	0.888146237269884
PE(18:2/20:5)-H	-0.316860748571429	0.37706019875	-0.44809296	0.34828591125	0.439314287005809	0.332784179231918	0.427918378397487	0.135031202716948	0.888146237269884
PE(18:2/22:4)-H	0.373057907285714	0.55107089875	-0.440218353125	-0.437278214125	0.248725442564423	0.299954241440961	0.135838050119733	0.514889901922927	0.888146237269884
PE(18:2/22:5)-H	0.414020137285714	0.46466938375	-0.413383215625	-0.41355378825	0.130950092068722	0.282339612116508	0.387550695489944	0.437978938345004	0.888146237269884
PE(18:2/22:6)-H	0.548848402857143	0.263609935	-0.061003045	-0.68284924	0.224159980254142	0.387321607716268	0.300483134197123	0.378147305888704	0.888146237269884
PE(O-16:0/16:0)-H	0.281128065714286	0.31892815625	-0.52758178875	-0.0373334225	0.446119822702133	0.41880631987251	0.231327123918599	0.305227697657042	0.888146237269884
PE(O-16:0/16:1)-H	-0.0378430712857143	0.516398812875	-0.364530444	-0.118755681625	0.340832412762243	0.385971223816786	0.326894423463795	0.365353493089092	0.888146237269884
PE(O-16:0/18:1)-H	-0.210405958571429	0.4995563575	-0.232687135	-0.08276400875	0.425626165063094	0.398437439751458	0.268622742933833	0.345017982429635	0.888146237269884
PE(O-16:0/18:2)-H	0.164815112857143	0.589401935	-0.252279815	-0.48133534125	0.321230782934922	0.295983878005133	0.314338039450506	0.420350300214318	0.888146237269884
PE(O-16:0/18:3)-H	0.338329198714286	0.301873245	-0.082644145375	-0.51526714825	0.241126740688195	0.417468031229647	0.334873687246189	0.373439282465306	0.888146237269884
PE(O-16:0/20:1)-H	-0.154434914285714	0.384274325	-0.270293875	0.0211500625	0.459701803295638	0.426820747637177	0.233658857129985	0.325376973416491	0.927617901656028
PE(O-16:0/20:2)-H	0.04611406	0.35411634125	-0.602318725	0.207852585	0.439464532769738	0.397568815081916	0.301378705066356	0.256512916635055	0.888146237269884
PE(O-16:0/20:3)-H	-0.134796895714286	0.549296775	-0.41573428125	-0.0156152075	0.303602458998203	0.408684862560351	0.227290938358275	0.421661341117562	0.888146237269884
PE(O-16:0/20:4)-H	-0.117536538571429	0.7114743925	-0.441271975	-0.167357945	0.231602662539162	0.362634020981155	0.193823929835908	0.4696320151055	0.888146237269884
PE(O-16:0/20:5)-H	-0.259570238571429	0.435333895	-0.36216949625	0.15395956125	0.31187963543887	0.300698119700015	0.21956668625178	0.516249594293932	0.888146237269884
PE(O-16:0/22:4)-H	-0.172063604285714	0.5275681775	-0.31246722625	-0.064545295	0.264888551162326	0.415248810179355	0.298257102005397	0.404593533095249	0.888146237269884
PE(O-16:0/22:5)-H	-0.0641159157142857	0.32844308625	-0.316127425	0.04378576625	0.267872811210734	0.381477336043853	0.212495016030424	0.510630226375202	0.952159099481079
PE(O-16:0/22:6)-H	-0.0909812817142857	0.618814127625	-0.214901697125	-0.324303809125	0.327904817145147	0.331886480313635	0.332308587330904	0.396401458116264	0.888146237269884
PE(O-18:0/16:0)-H	-0.0561422971428572	0.66495418375	-0.50436277	-0.11146690375	0.190921858617548	0.296944996671064	0.340987221015362	0.449724109769223	0.888146237269884
PE(O-18:0/16:1)-H	0.0923699285714286	0.5195354265	-0.296305395	-0.304053719125	0.262807413720102	0.393071284722553	0.32253899024512	0.400001972879144	0.888146237269884
PE(O-18:0/18:0)-H	0.0447061142857142	-0.0154910625	-0.4675915875	0.4439647625	0.395631396273214	0.376839429685931	0.263785196085244	0.383476294443709	0.888146237269884
PE(O-18:0/18:1)-H	-0.231308291428571	0.42341522	-0.15343043625	-0.06759003	0.420097405744648	0.44995895164687	0.201223721498775	0.352255334383302	0.927617901656028
PE(O-18:0/18:2)-H	0.429929957285714	0.4283638165	-0.36082380775	-0.4437287215	0.207949853361323	0.345028943264686	0.367386845456393	0.391431017580675	0.888146237269884
PE(O-18:0/18:3)-H	0.618200614	0.191849921	-0.07066688525	-0.662108572875	0.262125566537288	0.355123499361339	0.305519056544661	0.385172107158353	0.888146237269884
PE(O-18:0/20:1)-H	-0.0568059185714285	0.35911830125	-0.27019384625	-0.03921927625	0.439367041984041	0.439361394198506	0.247712166462416	0.327194029479839	0.960531849366451
PE(O-18:0/20:2)-H	0.0533138485714286	0.38696951625	-0.366739145	-0.0668799875	0.359492528647093	0.384228942125134	0.306732051727123	0.394298447618814	0.910717404638406
PE(O-18:0/20:3)-H	-0.109676914285714	0.5016504	-0.3844849875	-0.021198125	0.307494142576875	0.398518954111863	0.353082786851917	0.350254666037097	0.888146237269884
PE(O-18:0/20:4)-H	-0.0535651857142857	0.5436944375	-0.3588625375	-0.1379623625	0.301886255635477	0.343649563786267	0.341910387635833	0.410683273605034	0.888146237269884
PE(O-18:0/20:5)-H	0.0291366428571428	0.33392941	-0.42020663625	0.06078266375	0.263259023935142	0.292544630556639	0.509591187526419	0.310936029775191	0.910717404638406
PE(O-18:0/22:4)-H	-0.138525353714286	0.534235319875	-0.387076293625	-0.0259493417500001	0.276362591604774	0.387910679569232	0.398098545266601	0.323733813289933	0.888146237269884
PE(O-18:0/22:5)-H	-0.0929037442857143	0.49478681125	-0.4273928575	0.0138968212500001	0.282110613266858	0.361778916799454	0.348284329893434	0.402074213874598	0.888146237269884
PE(O-18:0/22:6)-H	-0.206691037142857	0.53535313	-0.143842525	-0.21065594625	0.327894837567557	0.355861113754117	0.33604416722764	0.399920671571608	0.888146237269884
PE(P-14:0/18:0)-H	-0.0534465285714285	0.041134475	-0.2921428125	0.297774125	0.331569979536575	0.398989272562424	0.30643356125965	0.417980829925829	0.988698189521755
PE(P-14:0/18:1)-H	-0.0881511128571428	0.3924088825	0.00508804499999999	-0.320364705	0.51943854313152	0.381639324856099	0.130994177466463	0.364567081965871	0.924282346184159
PE(P-16:0/16:0)-H	-0.2454605	0.61267605625	-0.24243243125	-0.1554656875	0.468738826596303	0.315920589116435	0.229902036914705	0.381131898603162	0.888146237269884
PE(P-16:0/16:1)-H	0.0263502872857143	0.443066836	-0.411545034	-0.054578303	0.419244773349431	0.369227400018946	0.236893572925909	0.398359424535009	0.888146237269884
PE(P-16:0/18:0)-H	-0.423948337285714	0.469035798125	-0.043108785	-0.054972217875	0.603094323475455	0.288374278004481	0.209808835348865	0.284870555043639	0.888146237269884
PE(P-16:0/18:1)-H	-0.204164977	0.458649261	-0.275838695	-0.004166211	0.484727583080102	0.388944227780176	0.22822172714009	0.331658139817956	0.889330973133078
PE(P-16:0/18:2)-H	0.0842505157142857	0.60288570375	-0.2638333775	-0.41277152875	0.4402781649521	0.325621365517968	0.276510207940928	0.347487687115828	0.888146237269884
PE(P-16:0/18:3)-H	0.300267273571429	0.111351735125	-0.154982924125	-0.219102675	0.264642098401401	0.447518666946323	0.358893257588064	0.361634655139716	0.995065805937805
PE(P-16:0/20:1)-H	-0.165413808571429	0.37780159875	-0.28813610625	0.05507159375	0.489291710882606	0.404066698792496	0.220700224750709	0.328750069022648	0.927617901656028
PE(P-16:0/20:2)-H	-0.0195308285714286	0.4448906925	-0.3820643625	-0.04573685375	0.453525498549707	0.371454634602184	0.257778710963616	0.357136700195911	0.888146237269884
PE(P-16:0/20:3)-H	-0.105784242857143	0.543084275	-0.419523375	-0.0309997	0.417489310663969	0.401450047704463	0.197699914319028	0.368687715853108	0.888146237269884
PE(P-16:0/20:4)-H	-0.24259584	0.52019465375	-0.2991765925	-0.00874670250000006	0.198342161156105	0.308632692236807	0.208973981038521	0.555404025562268	0.888146237269884
PE(P-16:0/20:5)-H	0.0993050257142857	0.56234185	0.0239228825	-0.673156635	0.299166018415123	0.277777404131865	0.258665380389414	0.461840667208335	0.888146237269884
PE(P-16:0/22:4)-H	-0.303979107142857	0.4515363675	-0.2024100225	0.016855375	0.2624577262438	0.362353030178177	0.439350708570431	0.336381044150292	0.889330973133078
PE(P-16:0/22:5)-H	-0.0898454414285714	0.3702342675	-0.2951126225	0.00349311500000006	0.278555910827978	0.343456886810447	0.31582607116623	0.476210222713227	0.932095537185125
PE(P-16:0/22:6)-H	0.0390587802857143	0.4867767415	-0.356802158875	-0.164151015625	0.311626861244191	0.238723975423388	0.507882365449289	0.303100740900045	0.888146237269884
PE(P-16:1/18:1)-H	-0.20721373	0.54604243	-0.354877515	-0.00985290250000002	0.433721430703624	0.378850649742031	0.254275510659029	0.347099258444906	0.888146237269884
PE(P-18:0/16:0)-H	-0.0398834642857143	0.3645726475	-0.2616997275	-0.06797489125	0.340207275844592	0.462070901159324	0.280951568759632	0.356138873665366	0.959933586354505
PE(P-18:0/16:1)-H	-0.1640903	0.56367745	-0.358921625	-0.0611768125	0.33447791445067	0.428437108809171	0.237168349428214	0.379876662494262	0.888146237269884
PE(P-18:0/18:0)-H	-0.614424466714286	0.29646922775	0.120041056875	0.121111123875	0.639086246442846	0.246369028371528	0.2382467882773	0.219161362117726	0.888146237269884
PE(P-18:0/18:1)-H	-0.220006184285714	0.47528822125	-0.2540567225	-0.02872608625	0.424846772167281	0.410197697959312	0.237067419519422	0.358078069625422	0.889330973133078
PE(P-18:0/18:2)-H	0.211077901428571	0.64019464125	-0.430443735	-0.3944440675	0.343680016861482	0.342748293455091	0.30806278278642	0.349190081093603	0.888146237269884
PE(P-18:0/18:3)-H	0.0391037185714286	0.672099095	-0.3884584825	-0.3178563675	0.355106808293642	0.365725465818565	0.185705351976844	0.414951216805076	0.888146237269884
PE(P-18:0/20:1)-H	-0.1518657	0.44521424625	-0.32112749375	0.00879573375000003	0.438063037199837	0.407389092968987	0.247947884899119	0.344098123985808	0.889330973133078
PE(P-18:0/20:2)-H	-0.193859528571429	0.4473880875	-0.3092905625	0.0315295875	0.41821517939255	0.379320799874062	0.273210847393525	0.372704523955948	0.889330973133078
PE(P-18:0/20:3)-H	0.0142256571428572	0.49988198	-0.48631237375	-0.02601705875	0.268451973612551	0.400771464877549	0.321851240749932	0.384517039994381	0.888146237269884
PE(P-18:0/20:4)-H	-0.0646141967142857	0.4509241555	-0.296512698125	-0.0978740352499999	0.24866914243921	0.34964432262883	0.383352055072892	0.420272824224515	0.899727551379992
PE(P-18:0/20:5)-H	-0.0872825171428571	0.751791365	-0.47383069875	-0.20158846625	0.272806755478516	0.283758422778409	0.351204486468455	0.395550753566347	0.888146237269884
PE(P-18:0/22:4)-H	-0.162469535714286	0.51177410125	-0.4088318175	0.03921856125	0.273963756755292	0.401441827859207	0.356470178315467	0.35550335909561	0.888146237269884
PE(P-18:0/22:5)-H	0.0221261	0.42762923	-0.35903516375	-0.08795440625	0.330291681967593	0.400366886239132	0.347509391937905	0.356557262701645	0.889330973133078
PE(P-18:0/22:6)-H	-0.098517	0.4746562625	-0.2069224375	-0.1815315	0.332096156897142	0.411971599677993	0.307725204643444	0.379947243140617	0.89627221324712
PE(P-18:1/16:0)-H	-0.0907725385714286	0.34843352125	-0.30796815125	0.0389606025	0.425335542357373	0.424266649159408	0.250915183040147	0.353456109093572	0.938627365514589
PE(P-18:1/16:1)-H	-0.185412985714286	0.5705867625	-0.440812075	0.03246165	0.427982020914433	0.359798439710573	0.251132524151987	0.356508570135564	0.888146237269884
PE(P-18:1/18:0)-H	-0.00755940657142852	0.647987756125	-0.554691686625	-0.086681588625	0.384740015327507	0.320724091810823	0.285159095718361	0.368098805298192	0.888146237269884
PE(P-18:1/18:1)-H	-0.21414079	0.57894586125	-0.35314632375	-0.0384263475	0.425950275934675	0.390299037620337	0.225839784215716	0.353072901261046	0.888146237269884
PE(P-18:1/18:2)-H	0.17087293	0.86155336125	-0.55420284875	-0.45686432625	0.295098969165325	0.316994379511379	0.2184344600622	0.372583820761621	0.631012145906567
PE(P-18:1/18:3)-H	0.099607352	0.848539344125	-0.323707981625	-0.6119877955	0.375620640713516	0.224366412233981	0.195526737407041	0.410793596391138	0.79495904884607
PE(P-18:1/20:1)-H	-0.14738745	0.4461013975	-0.35697341	0.039836035	0.452930373578681	0.384565338873541	0.215480091205952	0.371425373314386	0.888146237269884
PE(P-18:1/20:2)-H	-0.153500381428571	0.533986175	-0.38320916625	-0.0164641725	0.444579956251184	0.355761034952411	0.253454074930291	0.363282192788273	0.888146237269884
PE(P-18:1/20:3)-H	-0.142210385714286	0.616520275	-0.4386981875	-0.053388025	0.361595621928104	0.389302986583526	0.270040406246892	0.3583903059185	0.888146237269884
PE(P-18:1/20:4)-H	-0.0309075400000001	0.67582840125	-0.5175883325	-0.13119596875	0.254351619188491	0.312186665211145	0.333009009839451	0.415618991119326	0.888146237269884
PE(P-18:1/20:5)-H	0.38553538	0.550087585	-0.41453829875	-0.47289274375	0.2416551707105	0.343373661890128	0.164613903369695	0.478131540714919	0.888146237269884
PE(P-18:1/22:4)-H	-0.0941887628571428	0.66707176375	-0.6070767575	0.0224201612500001	0.363363028546711	0.397451917369469	0.254652735556387	0.310603995676691	0.888146237269884
PE(P-18:1/22:5)-H	-0.113369779714286	0.427677279875	-0.3491167185	0.020637996	0.321435898017971	0.410338848139829	0.269857964747527	0.414503684990913	0.89173854372754
PE(P-18:1/22:6)-H	-0.131034397571429	0.734978695875	-0.54657358525	-0.073750012625	0.313717244403117	0.347901745460024	0.293895926881419	0.362930640682962	0.888146237269884
PE(P-18:2/18:2)-H	0.533967625714286	0.56336731	-0.26631174	-0.76427724125	0.341614746205288	0.262846151674701	0.179796309389803	0.414989217592583	0.79495904884607
PE(P-18:2/20:4)-H	0.177947685714286	0.63820435	-0.5616563625	-0.2322522125	0.246501411083668	0.22177921964614	0.330449565844185	0.465664342828749	0.888146237269884
PE(P-18:2/22:6)-H	-0.186668872142857	0.449420135375	0.06831078725	-0.354395659625	0.509412274659409	0.143863134660931	0.159381912412507	0.493123480843844	0.888146237269884
PG(14:0/14:0)-H	0.145918178571429	-0.27519843125	-0.00488015999999999	0.152400185	0.425439675410643	0.443670326998022	0.322484453929016	0.286920647051776	0.998355709154068
PG(14:0/18:1)-H	-0.355217028571429	-0.1271136375	-0.392510925	0.83043945	0.109215096862887	0.108686906381586	0.0834218213890101	0.607772853518089	0.888146237269884
PG(14:0/18:2)-H	0.849432437142857	0.096007155	-0.13427509	-0.70498544625	0.350140717438558	0.299367031537689	0.214534298240579	0.378199395734175	0.79495904884607
PG(14:0/18:3)-H	-0.262784157142857	-0.1896227375	-0.0265578125000001	0.4461166875	0.31831336923972	0.382296891162197	0.442489408322062	0.274723710298253	0.910717404638406
PG(14:0/20:1)-H	0.577694971428572	0.00104721249999998	-0.2026296625	-0.303900675	0.366323460742967	0.4208385107814	0.321467596016311	0.306345181969102	0.888146237269884
PG(14:0/20:2)-H	0.293035042857143	-0.071980625	-0.226464425	0.0420394125	0.404236332261169	0.369006049625976	0.267323438506716	0.431831922803645	0.998355709154068
PG(14:0/20:3)-H	0.164818588571429	-0.06936368375	-0.02866431875	-0.0461882575	0.426900624413963	0.38258759509412	0.346328085432852	0.358063749108235	0.998842446546776
PG(14:0/20:4)-H	0.157766877142857	0.0982615825	-0.26396685375	0.027659255	0.32867799729661	0.232787688772571	0.553064761500388	0.282962247600852	0.998355709154068
PG(14:0/20:5)-H	0.314477318571429	0.0535256175	-0.08667423875	-0.24201903	0.475548920012364	0.302228357738531	0.241402061101073	0.440766584328632	0.995065805937805
PG(14:0/22:4)-H	0.0949971314285715	-0.02688624125	-0.21560763875	0.15937139375	0.457436570678611	0.321340588859777	0.447535318928392	0.252447519086283	0.998355709154068
PG(14:0/22:5)-H	0.0446598642857142	-0.41590559125	-0.00415136625000007	0.38097957125	0.398351103535488	0.353876286277678	0.365768312417856	0.334647272529235	0.889330973133078
PG(14:0/22:6)-H	0.176530255714286	0.04242895	-0.1790827725	-0.0178101537500001	0.436190172463747	0.444911519114359	0.236837715590303	0.360832575497397	0.998842446546776
PG(14:1/14:1)-H	-0.325978717142857	0.485319235	-0.01161810375	-0.188469755	0.432589579576309	0.351258790809696	0.276000784932353	0.379184027887864	0.888146237269884
PG(16:0/14:0)-H	0.0831183185714286	-0.12033670625	0.39334800375	-0.3457398275	0.387181541226318	0.400981706505625	0.316047057682384	0.347128159518231	0.910717404638406
PG(16:0/16:0)-H	-0.234687632	0.09799906875	0.477755289125	-0.37040267975	0.330577820897796	0.398986740130949	0.32095378121664	0.362060231776489	0.888146237269884
PG(16:0/16:1)-H	0.0461939542857143	-0.1044350945	0.35943609325	-0.29542070875	0.402335789899183	0.391972337307841	0.265219331393629	0.39695884182833	0.934497315877684
PG(16:0/18:0)-H	0.106853917428571	0.211890950625	0.24639416925	-0.55178229775	0.0475295128375297	0.058404916651713	0.0285398070299081	0.685408978474667	0.888146237269884
PG(16:0/18:1)-H	-0.372724005714286	0.406068375	0.40465441	-0.4845892775	0.359646128499019	0.448067003719531	0.27007113127434	0.259118979687735	0.888146237269884
PG(16:0/18:2)-H	0.7161183	0.2170115125	0.0594930375	-0.9031080625	0.414971960607745	0.20778971125325	0.154031690966409	0.389627068119057	0.617137634206335
PG(16:0/18:3)-H	0.495742205714286	0.29558622375	-0.44195619	-0.2874044625	0.160100970643452	0.0873590072144958	0.589482158028446	0.280113887994242	0.888146237269884
PG(16:0/20:1)-H	-0.293026864285714	0.56423512375	0.26063773625	-0.568474355	0.217984378009208	0.486047435895054	0.265078478088962	0.285453460306816	0.888146237269884
PG(16:0/20:2)-H	0.361414757142857	0.50924100375	0.206589735	-1.03206865375	0.30161073692721	0.331453745725561	0.239336093115043	0.297836156338828	0.406489122468541
PG(16:0/20:3)-H	-0.229544095714286	0.03290242375	-0.07521424375	0.243162905	0.445428120969186	0.298417232991812	0.401891507071906	0.346906298748731	0.998355709154068
PG(16:0/20:4)-H	0.0578364985714285	-0.06057594	0.104024545	-0.0940555425000001	0.398834071563044	0.332766989919175	0.378784800576399	0.398056579028321	0.998842446546776
PG(16:0/20:5)-H	-0.246861372857143	0.23358273625	-0.01535949	-0.00221954124999996	0.403103981355357	0.396696868216126	0.307660463431718	0.382589751963616	0.998355709154068
PG(16:0/22:4)-H	-0.0548702857142857	0.03772325	-0.2868301	0.2971183625	0.423428261544131	0.352172427006183	0.411625837509154	0.28782006029016	0.991832218523605
PG(16:0/22:5)-H	0.577245514285714	-0.0858883625	-0.3447558625	-0.074445575	0.399928969790715	0.363987177573647	0.334592018817017	0.332929085898559	0.888146237269884
PG(16:0/22:6)-H	-0.00704432714285714	0.06628082125	0.07514522625	-0.13526226375	0.375688968291311	0.412753697113609	0.342300478106401	0.371844354736259	0.998842446546776
PG(18:0/14:0)-H	-0.228795367142857	0.1000180125	0.41996366125	-0.31978572375	0.323219751594592	0.422447932414553	0.319851583474194	0.358910310059318	0.889330973133078
PG(18:0/16:1)-H	-0.00168770714285712	0.05387891125	0.2688607	-0.32126286375	0.398288407427903	0.45573847593633	0.216780267071625	0.3695428213321	0.988698189521755
PG(18:0/18:0)-H	-0.61954959	0.3842496675	0.34575854125	-0.18790231625	0.37366984300539	0.436469434810133	0.262559221965964	0.28346857448219	0.888146237269884
PG(18:0/18:1)-H	-0.475054375714286	0.3972120075	0.3917965	-0.37333592625	0.335593241764059	0.477891799350089	0.254895793704454	0.255548274499663	0.888146237269884
PG(18:0/18:2)-H	0.696028202857143	0.3753811425	-0.006239995	-0.97816582625	0.397316524314847	0.239944301645284	0.118359546498409	0.358269724525022	0.369121952539506
PG(18:0/18:3)-H	0.383720962857143	0.23032483	-0.4704857375	-0.09559493625	0.359364533185838	0.356986232626797	0.410275821523243	0.290138069605531	0.888146237269884
PG(18:0/20:0)-H	-0.344965428571429	0.6950507625	-0.6326869875	0.2394809875	0.405064303603008	0.325664318822175	0.303162459490454	0.255783570766987	0.888146237269884
PG(18:0/20:1)-H	0.0162445157142857	0.33561436625	-0.45527975	0.1054514325	0.112347849396412	0.175564377876733	0.661145598055258	0.104821116911497	0.889330973133078
PG(18:0/20:2)-H	0.385152005714286	0.54968374875	0.0619297375	-0.94862149	0.289847125324336	0.347429671946912	0.294415792502016	0.272961161648156	0.617137634206335
PG(18:0/20:3)-H	0.00867135142857142	0.13924811875	0.0894340325	-0.23626958375	0.397543081393399	0.389617483524435	0.326548903169133	0.383211612979109	0.998355709154068
PG(18:0/20:4)-H	0.0588969857142858	-0.0296306375	0.0414073	-0.06331155	0.436641651597691	0.300665295454656	0.372186861903287	0.403017459228795	0.999953000335068
PG(18:0/20:5)-H	-0.04904353	0.083002025	0.04452205	-0.08461098875	0.589028964193857	0.283005499659846	0.246594815517911	0.363326424224218	0.998842446546776
PG(18:0/22:4)-H	0.0246025528571429	0.00112556125000002	-0.0311848825	0.00853208624999995	0.340513103181989	0.403810823952755	0.352029181571542	0.401919781048733	0.999953000335068
PG(18:0/22:5)-H	0.0768110628571429	-0.1629223725	0.04221163125	0.05350106125	0.456340546435768	0.39886622847092	0.196050128169812	0.420483578677682	0.998842446546776
PG(18:0/22:6)-H	0.000101592857142856	0.14270260625	0.01154341875	-0.15433492125	0.422367288980187	0.361398079102965	0.355013960673961	0.372752288410407	0.998842446546776
PG(18:1/16:1)-H	0.0295656841428572	0.121634225875	-0.0225749336249999	-0.124929265625	0.47843675752152	0.353796375442645	0.236211652248247	0.422545766798757	0.998842446546776
PG(18:1/18:1)-H	-0.359520643	0.322444167	0.168132565	-0.17599616925	0.451140799356692	0.417656267349068	0.265811572979554	0.313851280334242	0.915317783762982
PG(18:1/18:2)-H	0.63724473	0.28502076625	-0.1520276525	-0.690582255	0.306173280461882	0.291156339370095	0.19157459472759	0.45840879857156	0.888146237269884
PG(18:1/18:3)-H	0.617573574285714	0.22097184875	-0.131687025	-0.62966170125	0.3060841720048	0.307317566997107	0.290161004899742	0.415986208511816	0.888146237269884
PG(18:1/20:1)-H	-0.309358564285714	0.59881339125	-0.13067983	-0.19744481625	0.437388063236787	0.462295885321094	0.194345823578524	0.263720035396372	0.888146237269884
PG(18:1/20:2)-H	0.387156828571429	0.48396919625	-0.10705272375	-0.715678695	0.401182867455682	0.29246846241086	0.24112368911409	0.379894531930642	0.888146237269884
PG(18:1/20:3)-H	0.187392428571429	0.1897334125	-0.319064275	-0.03463755	0.320588911069341	0.350040701511987	0.4025655067027	0.387036379237422	0.993931206434135
PG(18:1/20:4)-H	0.111476	-0.01746492125	-0.07330420375	-0.00677237375000004	0.377331151668805	0.35224352858126	0.409705408722829	0.366912837184194	0.998842446546776
PG(18:1/20:5)-H	0.4226	0.11801755	-0.2735468	-0.21424575	0.373984354392866	0.2541034978838	0.288940380649364	0.49112150397216	0.910717404638406
PG(18:1/22:4)-H	0.07046527	-0.02742757125	-0.19827170125	0.1640421625	0.401924516784402	0.426905157290815	0.325610307703133	0.340732095580099	0.998355709154068
PG(18:1/22:5)-H	0.1897048	-0.20966465625	-0.282113445	0.3257864025	0.299087322370577	0.484193436726431	0.346879553407641	0.276667964428926	0.925904789056161
PG(18:1/22:6)-H	-0.00515820571428567	0.08658340625	-0.09610623625	0.01403626	0.405428344581896	0.431844936622047	0.313205698312994	0.354154496810782	0.998842446546776
PG(18:2/16:1)-H	0.509442327142857	0.0818789025	0.350421605	-0.878062545	0.0431464582525567	0.337081475439223	0.0263715365266675	0.50883726417104	0.79495904884607
PG(18:2/18:2)-H	0.730394557142857	0.20740666375	-0.2212724125	-0.62522949	0.305856459891321	0.325485200810462	0.215348771967274	0.42138877860299	0.888146237269884
PG(18:2/18:3)-H	0.656277853714286	0.274392838875	-0.246595253375	-0.6020407075	0.169888734712685	0.281123964201991	0.49027843692466	0.263826630056075	0.888146237269884
PG(18:2/20:1)-H	0.499426836857143	0.4639259132625	-0.498889086325	-0.4020353092	0.439296270175841	0.175072528037797	0.335246078210461	0.356884862914996	0.888146237269884
PG(18:2/20:2)-H	0.378588751428571	0.1768887975	-0.19674917125	-0.31140478375	0.369893738466561	0.30793363270577	0.348404865922464	0.418473104771721	0.910717404638406
PG(18:2/20:3)-H	0.474700597142857	0.10515700375	-0.14957336875	-0.37094665875	0.257402149047498	0.370341237222641	0.242879431234769	0.487112580247679	0.888146237269884
PG(18:2/20:4)-H	0.480872774285714	0.06136249375	-0.17732911375	-0.30479705625	0.332082773741071	0.341067711021304	0.264280945386995	0.468643663878755	0.889330973133078
PG(18:2/20:5)-H	-0.0942822341428572	0.139862111375	-0.494469630125	0.437104473625	0.414510164677559	0.315965742292653	0.330833727447906	0.36254159678183	0.888146237269884
PG(18:2/22:4)-H	0.659020453428571	-0.00238210262500001	-0.279901187	-0.2943596075	0.317177890150817	0.267921017733257	0.265750557771563	0.489896180113177	0.888146237269884
PG(18:2/22:5)-H	0.582804027142857	0.045025015	-0.29181175375	-0.2631667875	0.311953196234749	0.348196181414572	0.273618379620707	0.449237934886951	0.888146237269884
PG(18:2/22:6)-H	0.562064495714286	-0.0532237	-0.0769297875	-0.361652945	0.364189274526013	0.282858507347578	0.302232439124209	0.453278214678119	0.888146237269884
PG(20:0/16:1)-H	0.0341106117142857	0.20389799325	0.034444165125	-0.268188943625	0.376571210653142	0.394853444048315	0.320082642185835	0.39302489427908	0.998355709154068
PG(20:0/18:1)-H	-0.144626631142857	0.14913994725	-0.09335069125	0.070759046125	0.518476617038654	0.242403961089799	0.471581312294799	0.212602584892817	0.998842446546776
PG(20:0/18:2)-H	-0.423001575714286	0.28248264875	-0.0250285925	0.11267232	0.331129256719652	0.435337761666949	0.327502675707673	0.347898726420661	0.927617901656028
PG(20:0/18:3)-H	0.295361914285714	0.2426037875	-0.137937125	-0.3631082625	0.307038406370171	0.409785870417752	0.433179516162714	0.261867354233608	0.913276068506001
PG(20:0/20:1)-H	-0.15368752	0.80312273	-0.09260657	-0.57603958	0.47995242544619	0.216694830305517	0.305560131090947	0.280892251229348	0.888146237269884
PG(20:0/20:2)-H	-0.479496847142857	-0.127359475	0.18867529	0.3582439275	0.231637768460541	0.474110483198106	0.377008250753826	0.272176103765926	0.888146237269884
PG(20:0/20:3)-H	-0.20939926	0.29488133375	0.0405591375	-0.15221611625	0.414729525056481	0.443151251825149	0.251069632171455	0.354748840875383	0.995065805937805
PG(20:0/20:4)-H	-0.913210474285714	-0.0763571387499999	0.5971573525	0.27825895	0.312918152608937	0.386505639025136	0.186926744626632	0.332967102602349	0.79495904884607
PG(20:0/20:5)-H	-0.462236325714286	0.206610675	0.52342464375	-0.32557853	0.286208826534738	0.403075204352565	0.344764400348612	0.325357287185124	0.888146237269884
PG(20:0/22:4)-H	-0.984567922857143	0.44630724875	0.2209477625	0.19424192125	0.412141637695505	0.274779035767737	0.19661646000236	0.363546042625946	0.79495904884607
PG(20:0/22:5)-H	-0.348243771428571	-0.07518299625	0.4510442675	-0.0711479725	0.425296727489839	0.393445755574783	0.274464379269665	0.352382173593465	0.889330973133078
PG(20:0/22:6)-H	-0.625069452857143	0.39576306	0.0209623175	0.13021039375	0.316529613363953	0.378056618842399	0.358195020497483	0.340060605778526	0.888146237269884
PI(14:0/14:0)-H	0.336168128571429	-0.2581243	-0.2581243	0.2221015875	0.594292428571428	0	0	0.4802258875	0.913285585961064
PI(14:0/18:1)-H	-0.0437126714285714	0.00277956249999997	-0.5018480125	0.5373169625	0.345020924493154	0.380997414411365	0.2696299875	0.388731820215898	0.888146237269884
PI(14:0/18:2)-H	-0.0445573950714286	0.0120846991625	0.4196946015125	-0.3927915799875	0.159202803037997	0.634895238910056	0.151524262191863	0.207799001239366	0.889330973133078
PI(14:0/18:3)-H	-0.1796053	-0.1796053	-0.1796053	0.51636525	0	0	0	0.69597055	0.888146237269884
PI(14:0/20:1)-H	-0.4830547	-0.08486475	0.031111825	0.476425875	0.2803674	0.349136991005816	0.389159611100914	0.375042914935308	0.888146237269884
PI(14:0/20:4)-H	0.5766296	-0.2794335	-0.029050225	-0.1960672125	0.427801211063912	0.3381898	0.385628688728691	0.277564934125816	0.888146237269884
PI(14:1/14:1)-H	-0.265665071428571	0.491376425	-0.2283096625	-0.0306097875	0.405335778369541	0.379732158521829	0.337402226683452	0.321806063418657	0.888146237269884
PI(16:0/14:0)-H	-0.2569937	0.2903374625	0.19152555	-0.2569937	0	0.5473311625	0.44851925	0	0.927617901656028
PI(16:0/16:0)-H	-0.0329036917142857	-0.015734324875	-0.193075641125	0.2376006965	0.126194781593491	0.433912187126787	0.556867301193218	0.108758631088743	0.998355709154068
PI(16:0/16:1)-H	0.287268901428571	-0.117678515875	-0.1787086475	0.045026874625	0.152161074089428	0.457756585828515	0.437308319254427	0.316897630366727	0.998355709154068
PI(16:0/18:0)-H	-0.286338405714286	0.0558780525	0.27404105125	-0.079372995	0.460763728073756	0.386679792551928	0.317850110528553	0.321890961945263	0.995065805937805
PI(16:0/18:1)-H	-0.348434267142857	-0.1554707925	0.2626639325	0.19768684375	0.368140490224334	0.363372954176665	0.362087094490365	0.369937839252515	0.930770391197712
PI(16:0/18:2)-H	-0.237960214285714	0.19910035	-0.160038475	0.169153275	0.380682685714286	0.401315295786907	0.306490631811821	0.389290059356917	0.998355709154068
PI(16:0/20:1)-H	0.302790171428571	-0.2582928	0.251644075	-0.2582928	0.561082971428571	0	0.509936875	0	0.915317783762982
PI(16:0/20:3)-H	-0.1796053	-0.1796053	0.51636525	-0.1796053	0	0	0.69597055	0	0.888146237269884
PI(16:0/20:4)-H	0.133954085714286	-0.31189335	-0.0419061375	0.2365895875	0.377888290720785	0.306469660561961	0.344241804686572	0.437951549283351	0.992816760270269
PI(16:0/22:4)-H	-0.4742907	-0.4742907	0.228624325	0.6606708875	0	0	0.466338721829922	0.433780349871496	0.888146237269884
PI(16:0/22:5)-H	-0.1796053	0.51636525	-0.1796053	-0.1796053	0	0.69597055	0	0	0.888146237269884
PI(16:0/22:6)-H	0.615789614285714	-0.1796053	-0.1796053	-0.1796053	0.795394914285714	0	0	0	0.888146237269884
PI(18:0/16:1)-H	-0.394622823857143	-0.425757190875	0.275123477875	0.4959286835	0.452646387249113	0.503100120681958	0.151859472455447	0.120693347204375	0.888146237269884
PI(18:0/18:0)-H	-0.40450052	0.4976815625	0.29422662	-0.43797023	0.277747609839819	0.492398869432097	0.32433761866045	0.186007825948323	0.888146237269884
PI(18:0/18:1)-H	-0.0828997228571428	0.17054368125	0.1276534225	-0.22565984625	0.455629545593351	0.434786820307264	0.312861053707634	0.280138094316267	0.998355709154068
PI(18:0/20:0)-H	-0.0213855242857144	0.4311511875	-0.28724878	-0.12519007375	0.396296177611142	0.373804471052512	0.411712010523948	0.260864541221244	0.913285585961064
PI(18:0/20:1)-H	1.28530832857143	-0.3748816	-0.3748816	-0.3748816	0.598868146966948	0	0	0	0.145175167606477
PI(18:0/20:3)-H	-0.111455209	0.0603262848749999	0.15878503575	-0.121588012625	0.287271306363824	0.441191326775315	0.358282711806282	0.37817714849742	0.998842446546776
PI(18:0/20:4)-H	-0.263870142857143	0.098831975	0.08366907	0.0483853325	0.3292084618629	0.406793629852032	0.365863985961311	0.379024755233181	0.998355709154068
PI(18:0/20:5)-H	0.127892642857143	-0.344494525	0.093000825	0.1395876625	0.450999745224138	0.310628891949795	0.349524673586406	0.376149470765416	0.995065805937805
PI(18:0/22:4)-H	-0.3715137	0.377351525	-0.3715137	0.3192366125	0	0.508580088742461	0	0.452978373089302	0.888146237269884
PI(18:0/22:5)-H	0.17250567	-0.113791285	0.0674901275	-0.1046413025	0.251000665931688	0.380108277529935	0.394776706352816	0.424673777929826	0.998842446546776
PI(18:0/22:6)-H	0.615789614285714	-0.1796053	-0.1796053	-0.1796053	0.795394914285714	0	0	0	0.888146237269884
PI(18:1/16:1)-H	-0.0163109871428571	0.2012884325	0.0898559875	-0.27687230625	0.342560166991497	0.50415781673916	0.19873172935473	0.368928518030008	0.998355709154068
PI(18:1/18:1)-H	0.123979045714286	0.7010966525	-0.33335813	-0.4762201875	0.282514424832542	0.242315289083228	0.495015475809279	0.227337376957158	0.888146237269884
PI(18:1/18:2)-H	0.182406887142857	0.30768983625	0.1946683925	-0.66196425875	0.287011648947594	0.280467758366985	0.196893486554129	0.52039057399275	0.888146237269884
PI(18:1/18:3)-H	0.0852794428571429	0.402387425	-0.0832090874999999	-0.3937979125	0.353803736254004	0.367484679937042	0.334191063135366	0.384603728913095	0.889330973133078
PI(18:1/20:1)-H	0.368432785714286	-0.2569985	-0.2569985	0.1916182125	0.625431285714286	0	0	0.4486167125	0.910717404638406
PI(18:1/20:3)-H	0.465217557142857	-0.2118717625	-0.3721285125	0.1769348875	0.35005682231685	0.325519067737206	0.330549208964094	0.413355409785875	0.888146237269884
PI(18:1/20:4)-H	0.0430059672857143	-0.01872583525	0.0915444467500001	-0.11044883275	0.127077700934375	0.41866578570951	0.43277890189365	0.397244161315677	0.998842446546776
PI(18:1/20:5)-H	-0.315956	-0.315956	0.60693025	-0.0145128750000001	0	0	0.60452713230182	0.301443125	0.888146237269884
PI(18:1/22:4)-H	0.114013971428571	-0.3173519	0.0317704	0.1858193125	0.431365871428571	0	0.3491223	0.5031712125	0.995065805937805
PI(18:1/22:5)-H	-0.3211506	-0.3211506	0.0541321625	0.5480251	0	0	0.3752827625	0.569146603559083	0.888146237269884
PI(18:1/22:6)-H	0.425101185714286	-0.2494702375	0.3183838	-0.4408770625	0.419967832950417	0.281986828287893	0.43960877857256	0.2386079375	0.888146237269884
PI(18:2/16:1)-H	-0.0354870331428571	0.3356824805	-0.170368922625	-0.134262403625	0.342496348850187	0.345982351074893	0.493568836892481	0.247882698695224	0.995065805937805
PI(18:2/18:2)-H	0.154445771428571	-0.2422698625	0.01520015	0.091929725	0.443509846718522	0.2848963375	0.359787730539925	0.406163097449588	0.998355709154068
PI(18:2/18:3)-H	-0.1796053	-0.1796053	0.51636525	-0.1796053	0	0	0.69597055	0	0.888146237269884
PI(18:2/20:1)-H	-0.0438872	-0.033680575	0.3303274125	-0.2582454375	0.345209924942766	0.35385767989776	0.442515401266915	0.3158854625	0.988698189521755
PI(18:2/20:3)-H	-0.194316914285714	0.234935175	0.4779617375	-0.54286975	0.383037705219052	0.384943053225051	0.373942597866994	0.22432215	0.888146237269884
PI(18:2/20:4)-H	-0.1796053	-0.1796053	-0.1796053	0.51636525	0	0	0	0.69597055	0.888146237269884
PI(18:2/22:4)-H	-0.2555147	0.310978325	-0.2555147	0.1681118	0	0.566493025	0	0.4236265	0.927617901656028
PI(18:2/22:6)-H	0.3949464	0.097931	-0.5213922	0.077883	0.442352164397612	0.417276304865261	0	0.392769750057523	0.888146237269884
PI(20:0/16:1)-H	-0.275498430285714	0.18393594	-0.094707930875	0.15183311725	0.262645206017968	0.519845391814636	0.267266438136817	0.351299731862106	0.998355709154068
PI(20:0/18:1)-H	0.231754971428571	0.159317275	-0.3512400875	-0.0108628125	0.378099974113426	0.49397760882381	0.234167028206806	0.318850488097506	0.970097419835655
PI(20:0/18:2)-H	0.412844227142857	0.33270395125	-0.3465877875	-0.34735486125	0.361349195118644	0.308451020740704	0.382223974009267	0.35359871912893	0.888146237269884
PI(20:0/20:1)-H	-0.2502212	0.238461725	-0.2567738375	0.23725565	0.410096540166677	0.272378503884569	0.397109681071713	0.379846764423714	0.930793726724321
PI(20:0/20:2)-H	0.364998045428571	0.145218253625	-0.669328213125	0.204736670125	0.465334619684456	0.32315404752136	0.23478166721324	0.352288693442065	0.888146237269884
PI(20:0/20:3)-H	0.309515924285714	0.09400361625	-0.14756170875	-0.2172683375	0.184167351887194	0.224275136704431	0.296768129689404	0.59060455102322	0.995065805937805
PI(20:0/20:4)-H	0.280198731428571	-0.06557694	-0.192136585	0.01253963625	0.269691725718294	0.41129711261553	0.184894946164133	0.511945422651965	0.998355709154068
PI(20:0/20:5)-H	-0.1796053	-0.1796053	-0.1796053	0.51636525	0	0	0	0.69597055	0.888146237269884
PI(20:0/22:5)-H	-0.02530764	-0.241165865	-0.15295476375	0.4162648125	0.481358652460924	0.212858593231324	0.447201286695934	0.283111628205764	0.927617901656028
PI(20:0/22:6)-H	-0.104667731428571	-0.10969129625	0.10866669	0.0926088725	0.460053321452709	0.224346805961199	0.501485254262675	0.262979317677508	0.998842446546776
PS(14:0/14:0)-H	-0.3764483	-0.3764483	0.7641470375	-0.058306325	0	0	0.559140526154794	0.318141975	0.888146237269884
PS(14:0/18:1)-H	-0.195278128571429	0.3555268125	-0.00177938750000001	-0.1828790625	0.390938786194496	0.448900056233665	0.368842246272091	0.236498537889316	0.972316298131027
PS(14:0/18:2)-H	0.499095142857143	-0.01029225	-0.377788	-0.048627875	0.566198750445856	0.36749575	0	0.329160125	0.888146237269884
PS(14:0/20:1)-H	0.216703485714286	0.13801535	-0.230043475	-0.0975873625	0.448965556376356	0.41539332418231	0.32363764598256	0.29955313769173	0.998355709154068
PS(14:0/20:3)-H	0.197343528571428	-0.3190832	-0.3190832	0.4654909	0.516426728571429	0	0	0.520364798982987	0.888146237269884
PS(14:0/20:4)-H	-0.1796053	-0.1796053	-0.1796053	0.51636525	0	0	0	0.69597055	0.888146237269884
PS(14:0/20:5)-H	-0.5298049	0.104368325	0.3144444875	0.0447665874999999	0	0.415275832952031	0.412961694855947	0.376389140690294	0.888146237269884
PS(14:0/22:4)-H	-0.241440222857143	0.14193522125	0.0939374875	-0.0246125137500001	0.376331786644728	0.22420512720903	0.224645415575991	0.563249331676395	0.998355709154068
PS(14:0/22:5)-H	0.184516885714286	-0.291075925	0.078411075	0.05121257125	0.374974270377713	0.360250752824415	0.38197510883255	0.370083786723936	0.998355709154068
PS(14:0/22:6)-H	-0.0821664	0.03837076875	-0.198769465	0.2322942925	0.548761682986349	0.422327752998921	0.269525634364771	0.210826600180298	0.998355709154068
PS(16:0/14:0)-H	-0.2572187	0.2862485875	-0.2572187	0.1960364875	0	0.5434672875	0	0.4532551875	0.927617901656028
PS(16:0/16:0)-H	-0.545601024285714	-0.13980090625	0.6425346225	-0.02533282125	0.427754953010628	0.365691507992878	0.255255959748549	0.317057124430518	0.888146237269884
PS(16:0/16:1)-H	-0.216200541428571	-0.041347725	0.56643282625	-0.33590962875	0.438617607833874	0.437830267029132	0.255276080670108	0.257919471657042	0.888146237269884
PS(16:0/18:0)-H	-0.371589257142857	0.3150642875	-0.00328207500000006	0.0133583875	0.458566404071984	0.346867342336508	0.356976469354379	0.314301015482162	0.939991657667749
PS(16:0/18:2)-H	0.252420048571429	0.38377693	0.04131085125	-0.645955325	0.411241360308083	0.275410396598513	0.410492714324931	0.275067725217093	0.888146237269884
PS(16:0/18:3)-H	-0.2580357	-0.2580357	0.2183245625	0.2654924875	0	0	0.4763602625	0.5235281875	0.927617901656028
PS(16:0/20:1)-H	-0.188467695714286	0.31638534125	-0.14015204125	-0.0113240675	0.232045856342875	0.409736326885134	0.39450703710499	0.387616172650853	0.995065805937805
PS(16:0/20:2)-H	-0.317115954285714	0.099629215	0.34415766875	-0.166310425	0.404203578567126	0.357358480150987	0.348017751626905	0.359857170543767	0.927617901656028
PS(16:0/20:4)-H	0.161990087142857	-0.51686384625	0.2211927025	0.1539298175	0.222221685489644	0.619980022793673	0.216537965816316	0.124879957916601	0.888146237269884
PS(16:0/20:5)-H	0.24199067	0.12433579	-0.03091031875	-0.30516730875	0.290493510447494	0.343511186802857	0.403606647783787	0.41055740552138	0.995065805937805
PS(16:0/22:4)-H	-0.457036318571429	0.1867747925	0.32185848125	-0.10872649	0.435884201830754	0.37168524620922	0.261001090280136	0.373316127757557	0.889330973133078
PS(16:0/22:5)-H	0.235017	0.104418375	0.00753487499999998	-0.317593	0.55261	0.422011375	0.325127875	0	0.995065805937805
PS(18:0/14:0)-H	0.0658938985714286	-0.2222212775	0.46333924	-0.29877512125	0.132114311098187	0.357941914628461	0.526566596012207	0.257313194485676	0.888146237269884
PS(18:0/16:1)-H	-0.0801573907142857	0.18473834875	-0.1050546125	-0.00954601962499997	0.314643911766375	0.432535955379474	0.297286522257523	0.422763279112648	0.998842446546776
PS(18:0/18:0)-H	-0.205859892428571	0.337723935875	-0.01410042725	-0.143496102625	0.381033623142605	0.47420952558881	0.35751643265381	0.222644206817452	0.992816760270269
PS(18:0/18:1)-H	-0.02267291	0.4702147	-0.1273624675	-0.323013435	0.309801008163326	0.466214538106794	0.268940770465209	0.353798980494688	0.888146237269884
PS(18:0/18:2)-H	0.682022485714286	0.44365255	-0.240704075	-0.799718125	0.399473389774094	0.335068392498396	0.220147151960189	0.263421360535329	0.617137634206335
PS(18:0/18:3)-H	0.350791576714286	0.311544011625	-0.530242711875	-0.088243929375	0.214176704645577	0.128843288005235	0.624573010615752	0.15521994861771	0.888146237269884
PS(18:0/20:0)-H	0.0714991414285715	-0.12069302375	0.06845796125	-0.0103266875	0.398909727212547	0.45162233835301	0.332155797320301	0.314121995229365	0.998842446546776
PS(18:0/20:2)-H	-0.1796053	-0.1796053	-0.1796053	0.51636525	0	0	0	0.69597055	0.888146237269884
PS(18:0/20:5)-H	-0.160306861428571	0.00870053375000007	0.3686911575	-0.23712319	0.381528328224928	0.4707038248837	0.0845577377044	0.408845538463719	0.95081114421069
PS(18:1/16:1)-H	-0.757256545714286	0.1893408525	0.63959653625	-0.16633790875	0.313055952480014	0.434889044373108	0.247120874044153	0.269851445305352	0.888146237269884
PS(18:1/18:1)-H	0.01377362	-0.015878475	0.127650915	-0.12382436125	0.208277797748299	0.422804841163053	0.3023748719409	0.477919607114227	0.998842446546776
PS(18:1/18:2)-H	0.223457512857143	0.29422401875	0.14031282375	-0.6300621675	0.426291173266965	0.31876882468554	0.381819497822404	0.271825807514445	0.888146237269884
PS(18:1/18:3)-H	0.860221072857143	0.06047649	-0.24431290125	-0.5688570225	0.381807023552804	0.290296687062797	0.348860206914569	0.269501204449307	0.888146237269884
PS(18:1/20:1)-H	-0.162952154285714	0.577739815	-0.21158213625	-0.2235745425	0.475041353820343	0.360421748784743	0.208941857365341	0.358283334815468	0.888146237269884
PS(18:1/20:2)-H	-0.00685768828571431	0.34879037525	0.03237561025	-0.375165508125	0.424009154534474	0.388110315095532	0.277156080131909	0.368496222879673	0.924282346184159
PS(18:1/20:3)-H	0.13248691	0.638567435	-0.30925698125	-0.44523649625	0.384803076575948	0.37138503211448	0.354616059819518	0.241972958908074	0.888146237269884
PS(18:1/20:4)-H	-0.212789681428571	-0.0397870725	0.1552939475	0.07068409875	0.562230249006019	0.341079129720578	0.336386085538657	0.243108159914961	0.998355709154068
PS(18:1/20:5)-H	-0.2583069	0.234135425	-0.2583069	0.25019015	0	0.492442325	0	0.50849705	0.927617901656028
PS(18:1/22:4)-H	0.129871065857143	0.2241464645	-0.238010580875	-0.09977306675	0.513428366229192	0.417455322306139	0.254246733082315	0.283367111451178	0.998355709154068
PS(18:1/22:5)-H	-0.435083968571429	0.15232850125	0.13959821125	0.08877176375	0.418610712502108	0.366518507514528	0.385897187586399	0.300247892331651	0.948857689261981
PS(18:1/22:6)-H	-0.102849675714286	0.173859155	0.10997581	-0.19384149625	0.349253002483098	0.375213629250371	0.387772009177838	0.374623333443771	0.998355709154068
PS(18:2/16:1)-H	0.396167077142857	0.1253329275	0.194875045	-0.66685416375	0.263758068321183	0.428482616433981	0.358990345221534	0.283286192469788	0.888146237269884
PS(18:2/18:2)-H	0.302242545714286	0.26303643875	0.231096865	-0.7585955325	0.311691705328694	0.359801076918812	0.224469302690606	0.414566494272409	0.888146237269884
PS(18:2/18:3)-H	-0.507913785714286	0.5013896375	0.099073125	-0.156038175	0.36089033448929	0.35785375023641	0.34181062983897	0.346552275909758	0.888146237269884
PS(18:2/20:1)-H	0.330891342857143	0.3581986875	-0.5676759	-0.0800526	0.436228065424333	0.459914023125553	0	0.32016323134912	0.888146237269884
PS(18:2/20:2)-H	-0.540309242857143	-0.092170975	0.4997185125	0.065223025	0.404358713613671	0.415322642377423	0.377839257846845	0.154409206293373	0.888146237269884
PS(18:2/20:3)-H	-0.170949164285714	0.04099672375	0.1067917125	0.00179208124999999	0.370938842406331	0.410914981912461	0.435478139937442	0.261729841318616	0.998842446546776
PS(18:2/20:4)-H	-0.208852528571429	0.237026175	-0.4261025	0.3718223625	0.44856537965573	0.322384458346948	0.285700779519163	0.374276880320413	0.888146237269884
PS(18:2/22:4)-H	-0.266215528571429	0.00760151250000013	0.1086578875	0.116679275	0.384116508970178	0.399365100561131	0.349244607915385	0.362066651035034	0.998355709154068
PS(18:2/22:5)-H	0.615789614285714	-0.1796053	-0.1796053	-0.1796053	0.795394914285715	0	0	0	0.888146237269884
PS(18:2/22:6)-H	0.430568585714286	-0.5137976	-0.0207787875	0.1578289	0.453290824007811	0	0.327311648183484	0.458225332737868	0.888146237269884
PS(20:0/16:1)-H	0.09650983	0.0924434525	-0.23606846375	0.0591789125	0.42264628204258	0.347086717831412	0.372924714229235	0.362426894130787	0.998355709154068
PS(20:0/18:1)-H	-0.0536084492857143	0.18167068025	0.22998663825	-0.364749925375	0.389996420983441	0.213517930637413	0.232145333831345	0.539002370327978	0.939991657667749
PS(20:0/18:2)-H	0.726569308571429	0.58613057875	-0.38234336625	-0.83953535875	0.350512885768797	0.210731326480136	0.212082353354807	0.342847786569845	0.28846476086505
PS(20:0/18:3)-H	0.388835057142857	-0.2990525375	-0.33418625	0.2930082	0.458893402934101	0.2788773625	0.24374365	0.425087082733232	0.888146237269884
PS(20:0/20:1)-H	-0.05352196	0.26906285875	-0.01315086	-0.209080285	0.41753274529842	0.433414751912708	0.272917264698933	0.354488466915074	0.998355709154068
PS(20:0/20:2)-H	0.44126043	0.28349525125	-0.1350534675	-0.5345446575	0.551257460607189	0.330552345803033	0.160213726568559	0.305976869576254	0.888146237269884
PS(20:0/20:3)-H	0.508840468571429	-0.27718903375	0.0626729537499999	-0.23071932875	0.37217401983232	0.39623296236995	0.330360958039112	0.337910553445277	0.888146237269884
PS(20:0/20:4)-H	0.254942585714286	-0.14498581	-0.41521911375	0.33713016	0.377311088781367	0.402734013777955	0.336433712910932	0.318693470879425	0.888146237269884
PS(20:0/20:5)-H	-0.4221963	0.167455	0.364169375	-0.1622026375	0	0.392320272663764	0.514986545480218	0.2599936625	0.888146237269884
PS(20:0/22:4)-H	-0.0654229842857143	0.46550648625	-0.20955321125	-0.19870816125	0.484045655155236	0.417830890380086	0.30699305538532	0.218531897711154	0.899727551379992
PS(20:0/22:5)-H	0.0519257971428572	0.23068406875	-0.31087107125	0.03475193	0.334826420137743	0.361491100928478	0.451435742457222	0.308618100925511	0.995065805937805
SM(14:0)+H	-0.057500897142857	0.16148330875	-0.02681610375	-0.0843539175	0.503081997026005	0.374150394431217	0.281773314329261	0.348214223605389	0.998842446546776
SM(16:0)+H	0.0718353414285715	-0.04236268875	0.1162279	-0.136721135	0.416008536001819	0.332845205703102	0.366652712819808	0.393948192494432	0.998842446546776
SM(18:0)+H	0.241801127	-0.163277883125	-0.029912053125	-0.01838604975	0.408118432569749	0.362572057014947	0.468388274038224	0.2205779104576	0.998355709154068
SM(18:1)+H	0.0315072482857143	-0.06669407725	-0.111920455375	0.15104569025	0.378283589206687	0.281671765677581	0.499995532603763	0.305364814958291	0.998842446546776
SM(20:0)+H	0.580692041428571	0.54598112	-0.5623324625	-0.49175419625	0.358066605018782	0.272759929603966	0.276234625357358	0.352698893057484	0.79495904884607
SM(20:1)+H	0.655190647142857	0.435205795	-0.6408161575	-0.36768145125	0.291145780480349	0.273682636901721	0.278021225116618	0.401557463630676	0.79495904884607
SM(22:0)+H	-0.0360403685714286	0.48607426875	-0.39235881125	-0.0621801362499999	0.384878414626747	0.42133687013915	0.239738640173662	0.364906645230579	0.888146237269884
SM(22:1)+H	0.222882787142857	0.50470643625	-0.53426993625	-0.16545893625	0.333774235118881	0.380776694182209	0.271158666521234	0.382562849839465	0.888146237269884
SM(24:0)+H	-0.0572999071428571	0.49891557375	-0.45145195625	0.00267380249999999	0.3990812446736	0.432228252784703	0.190142137233905	0.358054592573596	0.888146237269884
SM(24:1)+H	0.05225826	0.52118327625	-0.59618281125	0.0292735575	0.340275923806178	0.438620950134617	0.20123042165876	0.354889914633353	0.888146237269884
SM(26:0)+H	0.00131804	0.4240164625	-0.407069455	-0.0181002925	0.409989721969528	0.439272375559653	0.211822413368743	0.349875879902034	0.888146237269884
SM(26:1)+H	0.08439429	0.45494868125	-0.54266114125	0.0138674637499999	0.362626895326151	0.453489197869658	0.162629738813925	0.363916021118855	0.888146237269884
TAG(40:0/FA14:0)+NH4	-0.1796053	-0.1796053	-0.1796053	0.51636525	0	0	0	0.69597055	0.888146237269884
TAG(40:0/FA16:0)+NH4	-0.1796053	-0.1796053	-0.1796053	0.51636525	0	0	0	0.69597055	0.888146237269884
TAG(42:0/FA16:0)+NH4	-0.1796053	-0.1796053	-0.1796053	0.51636525	0	0	0	0.69597055	0.888146237269884
TAG(42:1/FA14:0)+NH4	-0.1796053	-0.1796053	-0.1796053	0.51636525	0	0	0	0.69597055	0.888146237269884
TAG(42:1/FA16:0)+NH4	-0.1796053	-0.1796053	-0.1796053	0.51636525	0	0	0	0.69597055	0.888146237269884
TAG(42:1/FA16:1)+NH4	-0.1796053	-0.1796053	-0.1796053	0.51636525	0	0	0	0.69597055	0.888146237269884
TAG(42:1/FA18:1)+NH4	-0.1796053	-0.1796053	-0.1796053	0.51636525	0	0	0	0.69597055	0.888146237269884
TAG(42:2/FA18:2)+NH4	-0.545046688571429	0.62846917625	0.18389615875625	-0.33544938875	0.401187303322172	0.187497596394628	0.425004864210728	0.291120053133338	0.888146237269884
TAG(44:0/FA16:0)+NH4	-0.1796053	-0.1796053	-0.1796053	0.51636525	0	0	0	0.69597055	0.888146237269884
TAG(44:0/FA18:0)+NH4	-0.1796053	-0.1796053	-0.1796053	0.51636525	0	0	0	0.69597055	0.888146237269884
TAG(44:1/FA14:0)+NH4	-0.1796053	-0.1796053	-0.1796053	0.51636525	0	0	0	0.69597055	0.888146237269884
TAG(44:1/FA16:0)+NH4	0.0728891642857143	0.12560564875	-0.0388690137500001	-0.1505146525	0.396315098546173	0.238626126551225	0.437285223504513	0.404208002456788	0.998842446546776
TAG(44:1/FA16:1)+NH4	-0.1796053	-0.1796053	-0.1796053	0.51636525	0	0	0	0.69597055	0.888146237269884
TAG(44:1/FA18:1)+NH4	-0.399039494285714	0.18740537625	0.43088931125	-0.26913513125	0.390122981545009	0.276361145258883	0.329444833287068	0.41816898546899	0.888146237269884
TAG(44:2/FA14:0)+NH4	-0.1796053	-0.1796053	-0.1796053	0.51636525	0	0	0	0.69597055	0.888146237269884
TAG(44:2/FA16:0)+NH4	0.0370351857142857	0.13875614	-0.22704003125	0.05587810375	0.366505181872204	0.247155884087817	0.48905804087863	0.352099559744899	0.998355709154068
TAG(44:2/FA16:1)+NH4	-0.1796053	-0.1796053	-0.1796053	0.51636525	0	0	0	0.69597055	0.888146237269884
TAG(44:2/FA18:1)+NH4	-0.362964256242857	-0.10055697695	0.3310121209125	0.087138580225	0.376591093134343	0.549396839619227	0.225284686556385	0.205204064451187	0.927617901656028
TAG(44:2/FA18:2)+NH4	0.122088154285714	0.0458243625	-0.28239474125	0.12974324625	0.469364658487464	0.254254052705354	0.37989487932799	0.381525002514632	0.998355709154068
TAG(44:3/FA18:2)+NH4	-0.10735478	-0.196694825	0.00951268874999998	0.28111757	0.380490141635183	0.553387720413683	0.261272774497255	0.18537306290132	0.998355709154068
TAG(45:0/FA14:0)+NH4	-0.1796053	-0.1796053	-0.1796053	0.51636525	0	0	0	0.69597055	0.888146237269884
TAG(45:0/FA16:0)+NH4	-0.1796053	-0.1796053	-0.1796053	0.51636525	0	0	0	0.69597055	0.888146237269884
TAG(45:1/FA16:0)+NH4	-0.1796053	-0.1796053	-0.1796053	0.51636525	0	0	0	0.69597055	0.888146237269884
TAG(45:1/FA18:1)+NH4	-0.1796053	-0.1796053	-0.1796053	0.51636525	0	0	0	0.69597055	0.888146237269884
TAG(46:0/FA14:0)+NH4	-0.1796053	-0.1796053	-0.1796053	0.51636525	0	0	0	0.69597055	0.888146237269884
TAG(46:0/FA18:0)+NH4	-0.1796053	-0.1796053	-0.1796053	0.51636525	0	0	0	0.69597055	0.888146237269884
TAG(46:1/FA14:0)+NH4	-0.1796053	-0.1796053	-0.1796053	0.51636525	0	0	0	0.69597055	0.888146237269884
TAG(46:1/FA16:0)+NH4	-0.0834172821428571	0.428590332375	-0.08650871125	-0.269091499375	0.345475428825015	0.294521596849659	0.427916918630001	0.371239621782684	0.920790541612265
TAG(46:1/FA16:1)+NH4	-0.1796053	-0.1796053	-0.1796053	0.51636525	0	0	0	0.69597055	0.888146237269884
TAG(46:1/FA18:0)+NH4	0.14985383	-0.11137817	0.10951154625	-0.12925547375	0.532118390350791	0.338370675942522	0.21358594239105	0.393139908889133	0.998842446546776
TAG(46:1/FA18:1)+NH4	-0.258578391428571	0.139864675	0.12047346375	-0.0340820462500001	0.324412555719925	0.27708503786157	0.491380542601294	0.353778056103687	0.998355709154068
TAG(46:2/FA14:0)+NH4	-0.82396884	0.4511862675	0.2319919	0.0377945675	0.372987548411537	0.350106040087483	0.26675047668636	0.340301198562528	0.888146237269884
TAG(46:2/FA16:0)+NH4	-0.133235464285714	0.645327175	-0.39508406	-0.13366208625	0.223041427735408	0.347454881210525	0.484887877465589	0.23664344773994	0.888146237269884
TAG(46:2/FA16:1)+NH4	-0.251473215714286	0.4627592025	-0.182427155	-0.06029298625	0.43581822336199	0.407694353690393	0.325979337136526	0.277512568082261	0.898815237027675
TAG(46:2/FA18:1)+NH4	0.00617288571428563	0.049159025	-0.04646865875	-0.00809164124999998	0.532124963060807	0.226615295168827	0.302467402911589	0.424072764910228	0.999953000335068
TAG(46:2/FA18:2)+NH4	-0.625270973542857	0.27130337145	0.118771732275	0.1570369981125	0.352642035108538	0.456446584822062	0.370236389285291	0.17917804947512	0.888146237269884
TAG(46:3/FA14:0)+NH4	-0.1796053	-0.1796053	-0.1796053	0.51636525	0	0	0	0.69597055	0.888146237269884
TAG(46:3/FA16:0)+NH4	-0.1796053	-0.1796053	-0.1796053	0.51636525	0	0	0	0.69597055	0.888146237269884
TAG(46:3/FA16:1)+NH4	-0.1796053	-0.1796053	-0.1796053	0.51636525	0	0	0	0.69597055	0.888146237269884
TAG(46:3/FA18:1)+NH4	-0.0653637211428571	0.355942745875	-0.27245638025	-0.0262931095	0.409988200467721	0.280571506798067	0.391443453205111	0.385177130899286	0.961664757869218
TAG(46:3/FA18:2)+NH4	-0.0219770314285715	0.14008311	-0.08988578875	-0.03096741875	0.49392645161557	0.438382986421683	0.235841857485959	0.317467875345852	0.998842446546776
TAG(46:3/FA18:3)+NH4	-0.1796053	-0.1796053	-0.1796053	0.51636525	0	0	0	0.69597055	0.888146237269884
TAG(46:4/FA18:2)+NH4	0.123818792857143	0.14873356375	-0.4289205025	0.171845495	0.463383521704687	0.34228724993293	0.306097682448031	0.358102733225308	0.927617901656028
TAG(47:0/FA14:0)+NH4	-0.1796053	-0.1796053	-0.1796053	0.51636525	0	0	0	0.69597055	0.888146237269884
TAG(47:0/FA16:0)+NH4	-0.1796053	-0.1796053	-0.1796053	0.51636525	0	0	0	0.69597055	0.888146237269884
TAG(47:0/FA17:0)+NH4	-0.1796053	-0.1796053	-0.1796053	0.51636525	0	0	0	0.69597055	0.888146237269884
TAG(47:1/FA14:0)+NH4	-0.1796053	-0.1796053	-0.1796053	0.51636525	0	0	0	0.69597055	0.888146237269884
TAG(47:1/FA16:0)+NH4	-0.1796053	-0.1796053	-0.1796053	0.51636525	0	0	0	0.69597055	0.888146237269884
TAG(47:1/FA16:1)+NH4	-0.1796053	-0.1796053	-0.1796053	0.51636525	0	0	0	0.69597055	0.888146237269884
TAG(47:1/FA17:0)+NH4	-0.1796053	-0.1796053	-0.1796053	0.51636525	0	0	0	0.69597055	0.888146237269884
TAG(47:1/FA18:1)+NH4	-0.249834041428571	0.34446356375	-0.02795721625	-0.09790156	0.487249152259797	0.291643063510473	0.325076020787453	0.375088815096107	0.98575212912273
TAG(47:2/FA14:0)+NH4	-0.1796053	-0.1796053	-0.1796053	0.51636525	0	0	0	0.69597055	0.888146237269884
TAG(47:2/FA16:1)+NH4	-0.1796053	-0.1796053	-0.1796053	0.51636525	0	0	0	0.69597055	0.888146237269884
TAG(47:2/FA18:1)+NH4	-0.196520591428571	0.17332406875	0.48389086375	-0.4852594175	0.288999638638352	0.237842130906085	0.286295307136097	0.508262807382142	0.888146237269884
TAG(47:2/FA18:2)+NH4	-0.1796053	-0.1796053	-0.1796053	0.51636525	0	0	0	0.69597055	0.888146237269884
TAG(48:0/FA14:0)+NH4	-0.1796053	-0.1796053	-0.1796053	0.51636525	0	0	0	0.69597055	0.888146237269884
TAG(48:0/FA16:0)+NH4	0.0154145485714285	-0.18612033125	0.55163155875	-0.378998955	0.317199117250888	0.220566928314845	0.461230156884152	0.360416886208407	0.888146237269884
TAG(48:1/FA14:0)+NH4	-0.237718698571429	0.04087333	0.03550008625	0.13163044625	0.306275587366181	0.475988628773961	0.425407968843332	0.218782822347055	0.998355709154068
TAG(48:1/FA16:0)+NH4	0.0395298185714286	0.31251414	0.0250149524999999	-0.37211768375	0.229896453719876	0.245450317997011	0.541553924716456	0.32943886108087	0.930770391197712
TAG(48:1/FA16:1)+NH4	-0.0928473285714286	0.1996961	0.119607375	-0.2380620875	0.196756236650805	0.365757603454542	0.51269072051017	0.305179745744536	0.998355709154068
TAG(48:1/FA18:1)+NH4	0.145098166428571	0.0892817174999999	0.11866120625	-0.334903819625	0.244144739569732	0.536666323340131	0.351074806757372	0.240707635526049	0.995065805937805
TAG(48:2/FA14:0)+NH4	-0.0711028728571428	0.50385021625	-0.28119463625	-0.160440565	0.183897739644409	0.475808335335765	0.366681190437867	0.312458575286049	0.888146237269884
TAG(48:2/FA16:0)+NH4	-0.0436265385714286	0.51184853625	0.197214185	-0.67088950125	0.229878763208257	0.427149950506974	0.311274769222624	0.330472351732008	0.888146237269884
TAG(48:2/FA16:1)+NH4	0.0203699457142857	0.3093541675	-0.11327749375	-0.213900375	0.381871295408997	0.49120396711663	0.376774182134026	0.144956185898746	0.995065805937805
TAG(48:2/FA18:0)+NH4	-0.214081938571429	-0.41278917625	0.47405186875	0.1260590075	0.413729310444223	0.504777049132941	0.126614762698364	0.268438867641941	0.888146237269884
TAG(48:2/FA18:1)+NH4	-0.176269384285714	0.0866628025	-0.01762510625	0.08519802	0.211103660600507	0.519079370469279	0.422213086348195	0.220330024281531	0.998842446546776
TAG(48:2/FA18:2)+NH4	-0.113896028571429	0.4154399975	-0.244245905	-0.071535065	0.136550547695129	0.432606807727599	0.312535693647228	0.44874480056062	0.927617901656028
TAG(48:3/FA14:0)+NH4	-0.0571982428571429	0.470638675	-0.515750185	0.09515997125	0.195643490784651	0.294070755640275	0.499367717205453	0.315936663706661	0.888146237269884
TAG(48:3/FA16:0)+NH4	0.0135413	0.1315058625	-0.0159360175	-0.12741848125	0.212799288683385	0.612375014775494	0.301565768432217	0.175947338950063	0.998842446546776
TAG(48:3/FA16:1)+NH4	0.100564231428571	0.3718739975	-0.61849135375	0.15862365125	0.231426986862952	0.28569934212483	0.551901430645281	0.173390848847929	0.888146237269884
TAG(48:3/FA18:1)+NH4	-0.12452112	0.31355118875	-0.1560368775	-0.04855833125	0.238912129276833	0.524011397986578	0.289786615669562	0.33844149842366	0.998355709154068
TAG(48:3/FA18:2)+NH4	-0.361059587142857	0.289871179375	-0.27111521	0.2971711695	0.257416869323859	0.56644786592223	0.272803347176305	0.198283697784652	0.888146237269884
TAG(48:3/FA18:3)+NH4	-0.542246542142857	0.310652224	-0.024339996125	0.188153496625	0.550537169108994	0.3015785036532	0.300679802395736	0.267124742031784	0.888146237269884
TAG(48:4/FA18:2)+NH4	-0.04178743	0.10204633875	-0.291663585	0.2261812475	0.227068019352488	0.581702199819256	0.223125164724425	0.296167810140716	0.995065805937805
TAG(48:4/FA18:3)+NH4	-0.579623114285714	0.25343385	0.1089827625	0.1447536625	0.240264885714286	0.408254547304384	0.355610047405792	0.378718315486091	0.888146237269884
TAG(48:4/FA20:4)+NH4	0.452294992857143	-0.00254258000000002	0.05865085625	-0.451866395	0.250849414189011	0.307639715626947	0.249671131936147	0.525651619914981	0.888146237269884
TAG(48:5/FA18:2)+NH4	-0.0459421142857143	-0.000436400000000003	-0.36513385	0.4057695875	0.367197970210459	0.411266624775477	0.24915755	0.400671387379787	0.907207186353519
TAG(48:5/FA18:3)+NH4	-0.0373238428571428	0.356978225	-0.0994077500000001	-0.224912075	0.419679182791067	0.301630109073237	0.427347100957041	0.320925139312023	0.975966053466843
TAG(49:2/FA14:0)+NH4	-0.377080228571429	-0.0212021624999999	0.0676469375	0.28350045	0.287698671428571	0.42142069822265	0.36374552817598	0.365727698497062	0.959768365332307
TAG(49:2/FA16:0)+NH4	-0.283725081428571	0.5564424225	-0.00538457625	-0.30279839875	0.493486843301158	0.291251994786669	0.144212407191272	0.424317149672057	0.888146237269884
TAG(49:2/FA18:2)+NH4	-0.493870467	0.51245817675	-0.431209232125	0.3508877145	0.395127149252351	0.403552688639689	0.353038011283929	0.137742273009373	0.888146237269884
TAG(49:3/FA16:0)+NH4	-0.301091128571429	0.3918288	-0.3218170125	0.1934428375	0.262605571428571	0.479492996178103	0.2418796875	0.37705172011831	0.888146237269884
TAG(49:3/FA18:2)+NH4	-0.0136998471428572	0.25392048375	-0.67416008625	0.43222696875	0.221221417808122	0.369313475977574	0.476194260239611	0.187100032860748	0.888146237269884
TAG(49:3/FA18:3)+NH4	-0.104368042857143	0.096177375	0.196927425	-0.2017827125	0.392263492384529	0.301235679082301	0.390567909590484	0.403714454680355	0.998355709154068
TAG(50:0/FA16:0)+NH4	0.0470270285714286	0.2120321175	-0.15698653	-0.096194235	0.30633135145708	0.244564619929516	0.482003187184249	0.402062982936299	0.998355709154068
TAG(50:1/FA16:0)+NH4	-0.0714758	0.2919234125	0.2179073375	-0.447289425	0.270706231269789	0.322315191433862	0.439979900303763	0.367567977961342	0.889330973133078
TAG(50:1/FA16:1)+NH4	-0.381560094285714	0.1886180525	0.052887025	0.092360005	0.295455575821322	0.395756306002101	0.494316381223356	0.21064885295656	0.991832218523605
TAG(50:1/FA18:0)+NH4	-0.40956141	0.09640985375	0.22240754	0.0395488425	0.667751319980373	0.365207789905145	0.155370354130902	0.119136246885428	0.959933586354505
TAG(50:1/FA18:1)+NH4	0.0655870214285715	0.30196865625	0.18623439875	-0.54559169625	0.321949982877552	0.264635295838044	0.427060069165294	0.380157961690646	0.888146237269884
TAG(50:1/FA20:1)+NH4	0.194984091428571	-0.1829117075	0.15558747875	-0.14328685	0.371453151788574	0.429339941930115	0.327501797375762	0.353154195317858	0.998355709154068
TAG(50:2/FA14:0)+NH4	0.257449288571429	0.42686822	-0.67599210875	0.0238557575	0.260827221183993	0.457035173973483	0.328715556981249	0.260917775727573	0.888146237269884
TAG(50:2/FA16:0)+NH4	-0.0641367771428571	0.5659887925	-0.1878632425	-0.32200586875	0.173281865523866	0.448480248198253	0.281600452557168	0.408202307053256	0.888146237269884
TAG(50:2/FA16:1)+NH4	0.0464333071428571	0.50456096125	-0.2047800975	-0.34041000875	0.185062418706183	0.473739046582569	0.40682867522009	0.246793009616376	0.888146237269884
TAG(50:2/FA18:1)+NH4	-0.175245787142857	0.3690187925	0.0529437	-0.26862243	0.1252091536103	0.492220196170294	0.362700582312391	0.340767800055933	0.930770391197712
TAG(50:2/FA18:2)+NH4	-0.0604211514285714	0.48921707	-0.1855687425	-0.2507798175	0.243852883076405	0.470782239424528	0.232198783695309	0.408672670635715	0.889248901737068
TAG(50:3/FA14:0)+NH4	-0.263580987142857	0.524815955	-0.24745288375	-0.04672970375	0.14250743864741	0.484613200256882	0.262524322885492	0.39952816615716	0.888146237269884
TAG(50:3/FA16:0)+NH4	-0.0921668914285714	0.56346477	-0.38348482375	-0.0993339137500001	0.150072429980636	0.483469355387995	0.298067414616644	0.356931367524123	0.888146237269884
TAG(50:3/FA16:1)+NH4	-0.06251583	0.3811164075	-0.3355019925	0.00908693875	0.132423275886151	0.550704485995647	0.303912105529265	0.299322290587068	0.925904789056161
TAG(50:3/FA18:0)+NH4	0.28259445	0.2064840325	-0.1504090025	-0.30334517625	0.113523228634636	0.45835621335928	0.344507483916933	0.405983065684789	0.935617962611497
TAG(50:3/FA18:1)+NH4	-0.122897405714286	0.48262141	-0.21272580875	-0.1623603725	0.164667582217403	0.505284968580041	0.318833634386466	0.336179628013389	0.89173854372754
TAG(50:3/FA18:2)+NH4	-0.113072327428571	0.48594565125	-0.3210301115	-0.0659772535	0.081955567656784	0.55848162234762	0.255991936155183	0.320258467050243	0.888146237269884
TAG(50:3/FA18:3)+NH4	-0.540463167142857	0.6368167	-0.0128934075	-0.15101802	0.27218758186834	0.366307643400626	0.400117529857188	0.2968945738925	0.888146237269884
TAG(50:3/FA20:3)+NH4	-0.147081388571429	0.1626992025	0.46828953125	-0.5022925175	0.160744842454956	0.474477988413624	0.198266831066153	0.421947756719378	0.888146237269884
TAG(50:4/FA14:0)+NH4	-0.0583862771428571	0.56660623	-0.46606550625	-0.04945273125	0.117919592588967	0.463841874032156	0.313086051915285	0.366665551848183	0.888146237269884
TAG(50:4/FA16:0)+NH4	0.29118932	0.32558433875	-0.480527315	-0.099847675	0.172531897829259	0.422508240975692	0.327452478594713	0.409264147230486	0.888146237269884
TAG(50:4/FA16:1)+NH4	-0.165282553371429	0.378103679	-0.2546083028125	0.0211268580125	0.166198233015784	0.528564303703637	0.363845751762446	0.264710067194715	0.932095537185125
TAG(50:4/FA18:1)+NH4	0.276475787042857	-0.113241124875	-0.2177712425	0.0890960537375	0.102167427480557	0.592587163751195	0.360912250204507	0.164841555321671	0.998355709154068
TAG(50:4/FA18:2)+NH4	-0.125754820285714	0.436778280375	-0.377196536875	0.0504537242499999	0.143740692319559	0.490406900369806	0.312259465130592	0.363722391656952	0.888146237269884
TAG(50:4/FA18:3)+NH4	-0.393585997142857	0.46774068875	-0.18732568125	0.06397273875	0.513617842159944	0.322383217507694	0.349689147102808	0.235441133754733	0.888146237269884
TAG(50:4/FA20:3)+NH4	0.0820271814285715	-0.6265105525	0.5669006025	-0.012163835	0.438167227055303	0.387591170212789	0.110947523414823	0.355441128724864	0.888146237269884
TAG(50:4/FA20:4)+NH4	0.02406745	0.245209435	0.27595343375	-0.5422218875	0.345906742101228	0.294590736436397	0.410111448363069	0.359804443793151	0.888146237269884
TAG(50:5/FA16:1)+NH4	-0.450303342857143	0.5773712	-0.1892981875	0.00594241249999999	0.468235782850005	0.224624111146232	0.440077722181048	0.221501774296885	0.888146237269884
TAG(50:5/FA18:1)+NH4	0.271864465714286	0.1551626325	0.0272278062499999	-0.42027184625	0.205757050469919	0.381964415883152	0.401274834335013	0.398782307799234	0.923066338639026
TAG(50:5/FA18:2)+NH4	-0.281301788571429	0.589343475	-0.33880928125	-0.00439512749999998	0.328077185443949	0.427796518376682	0.247204215014111	0.367365818454102	0.888146237269884
TAG(50:5/FA18:3)+NH4	-0.120368857142857	0.6728815875	-0.566100825	-0.00145798749999999	0.224191621797536	0.274900819139873	0.530149235631716	0.170631152551379	0.888146237269884
TAG(50:5/FA20:4)+NH4	0.346152467142857	-0.1620820175	-0.24398400125	0.10318260875	0.310532429161812	0.432813547739397	0.365377106728652	0.337354246514457	0.967329642427702
TAG(50:5/FA20:5)+NH4	0.0604900571428571	0.1346352375	0.0229402112499999	-0.2105042475	0.395789547676426	0.381779118409948	0.393354831693562	0.329076846777863	0.998842446546776
TAG(50:6/FA20:4)+NH4	-0.00135173700000005	0.565134215125	-0.307992024375	-0.255959420375	0.330029856278642	0.160693020075014	0.474862551506504	0.366294597247708	0.888146237269884
TAG(51:1/FA16:0)+NH4	-0.576540172857143	0.345180395	0.251767845	-0.09247558875	0.571891019168579	0.248262415867321	0.177961286104262	0.35814408897155	0.888146237269884
TAG(51:1/FA17:0)+NH4	-0.447460478571429	0.180069895	0.3901263075	-0.17866828625	0.5339927262743	0.425629534631516	0.208184926393905	0.203442588179752	0.888146237269884
TAG(51:1/FA18:0)+NH4	-0.131019885714286	0.1136923375	-0.14838015	0.1493302375	0.222108120614057	0.417258810427446	0.538905600727988	0.154492335594373	0.998355709154068
TAG(51:1/FA18:1)+NH4	0.304746899428571	0.700658878	0.17472184275	-1.1420342575	0.160525890960283	0.130593113771865	0.159343882910919	0.44891060858963	0.145175167606477
TAG(51:2/FA16:0)+NH4	-0.0346614171428571	0.26844552375	-0.205350955	-0.03276583125	0.203690686725496	0.50801482583919	0.423921122808553	0.224022936844708	0.998355709154068
TAG(51:2/FA18:1)+NH4	-0.703736394285714	0.96486146375	-0.41256686	0.06347474125	0.314070496947538	0.35103320755072	0.233885138127157	0.253014723471589	0.369121952539506
TAG(51:2/FA18:2)+NH4	0.217902691428571	0.05940228875	-0.15438060625	-0.09568654125	0.190285957533334	0.447423408784557	0.389388834481282	0.38156822768101	0.998355709154068
TAG(51:3/FA16:1)+NH4	-0.0352282685714286	0.02461346625	-0.27731717625	0.28352844625	0.367842487016436	0.417348555372003	0.413675625305554	0.257320315645268	0.995065805937805
TAG(51:3/FA17:0)+NH4	-0.4174843	0.3218971125	-0.4174843	0.4608859125	0	0.496676497908939	0	0.444064669989623	0.888146237269884
TAG(51:3/FA18:2)+NH4	-0.359178131428571	0.63654660375	0.03859607625	-0.360861815	0.146944139665441	0.397342178561275	0.176708470949411	0.487428648965205	0.888146237269884
TAG(51:4/FA16:1)+NH4	-0.3756576	0.397050575	0.3073073625	-0.3756576	0	0.506817832226923	0.45281112867305	0	0.888146237269884
TAG(51:4/FA18:2)+NH4	-0.643572992857143	0.47952821	-0.25853830625	0.34213646875	0.241728730815263	0.453013667293867	0.270241003089921	0.320536867515743	0.888146237269884
TAG(51:4/FA18:3)+NH4	-0.5239348	0.16577125	0.2904568875	0.00221494999999997	0	0.451874514084106	0.400125980067251	0.348038546511353	0.888146237269884
TAG(51:4/FA20:4)+NH4	0.0534895714285714	0.0427733874999999	-0.22481685	0.1352401125	0.375304787885856	0.393994837607899	0.379210185276377	0.347259975009792	0.998355709154068
TAG(51:5/FA18:2)+NH4	-0.263853242857143	0.4175969125	-0.2623274	0.075602075	0.351877028079239	0.384995252837562	0.361138681740225	0.346333083920095	0.89627221324712
TAG(51:5/FA18:3)+NH4	-0.4737409	0.1809611875	0.1529958125	0.0805661625	0	0.440192981262699	0.411735837148596	0.367987578483787	0.927617901656028
TAG(52:0/FA16:0)+NH4	-0.28253331	0.3673240475	-0.41206662375	0.29195922375	0.471891247337358	0.356780445092428	0.40487653909486	0.108620472282667	0.888146237269884
TAG(52:0/FA18:0)+NH4	0.271108714285714	-0.062290325	-0.5380761625	0.36314635	0.310022711363649	0.488481311878188	0.298596439692599	0.256735164793852	0.888146237269884
TAG(52:0/FA20:0)+NH4	0.210696658571429	-0.4471988125	0.37793705875	-0.11509782125	0.552668308269587	0.261076415853162	0.221566116107236	0.36464197969166	0.888146237269884
TAG(52:1/FA16:0)+NH4	-0.0236551385714285	0.312806115	-0.06723917375	-0.2248686975	0.221410078145071	0.451728614636315	0.408946219862749	0.325167580483479	0.995065805937805
TAG(52:1/FA16:1)+NH4	-0.349963016571429	0.720186837375	-0.3020058835	-0.111963314	0.396042074506803	0.0881021960631969	0.40602521103345	0.375810456293773	0.888146237269884
TAG(52:1/FA18:0)+NH4	-0.165800034285714	0.52067762	0.1104489775	-0.486051565	0.187733323743655	0.413557382829757	0.411110964213741	0.302624892335229	0.888146237269884
TAG(52:1/FA18:1)+NH4	-0.395118756571429	0.4268051145	0.233148887625	-0.314225090125	0.301154306861189	0.399786863781996	0.32933738547562	0.363307424774473	0.888146237269884
TAG(52:1/FA20:0)+NH4	0.241957821428571	0.4053907625	-0.4266779675	-0.1904258825	0.316828716075623	0.31842856021676	0.446753116145246	0.312186671039175	0.888146237269884
TAG(52:1/FA20:1)+NH4	-0.275537828571429	0.4748998	0.27429265	-0.508096825	0.609870918629835	0.236775497884498	0.231313808456129	0.240523523989298	0.888146237269884
TAG(52:2/FA14:0)+NH4	-0.0107304428571429	0.243686825	-0.09250205	-0.1417956625	0.418990657142857	0.441406045666407	0.33721905	0.2879254375	0.998355709154068
TAG(52:2/FA16:0)+NH4	-0.125211622428571	0.62742748875	-0.209695086	-0.308172233625	0.1517502913589	0.469434831793024	0.356171196449518	0.305237077865507	0.888146237269884
TAG(52:2/FA16:1)+NH4	-0.0678108685714286	0.6141439175	-0.2464908425	-0.308318565	0.286763586910818	0.347285048886242	0.349888635695038	0.392802712585788	0.888146237269884
TAG(52:2/FA18:0)+NH4	-0.153320328571429	0.50835943375	-0.1960037175	-0.17820043125	0.221573362225116	0.513968861818069	0.288382060403882	0.31887843913393	0.888146237269884
TAG(52:2/FA18:1)+NH4	-0.195661858571429	0.57796752	-0.0557375975	-0.351025795	0.216256119317177	0.438322513444723	0.366871921975888	0.321503829413419	0.888146237269884
TAG(52:2/FA18:2)+NH4	0.00106275428571429	0.4780990975	-0.13212378	-0.34690522375	0.174638024486316	0.481147241290196	0.334908653960214	0.341809932287788	0.888146237269884
TAG(52:2/FA20:0)+NH4	0.522935357142857	-0.1800369125	-0.00216542500000003	-0.2753661	0.498446982664493	0.3416133875	0.349822022733214	0.2462842	0.888146237269884
TAG(52:2/FA20:1)+NH4	-0.468854977142857	0.425307	0.06311347	-0.0781723575	0.40235722039084	0.296715844231673	0.382587761038264	0.353724578246635	0.888146237269884
TAG(52:2/FA20:2)+NH4	0.108841464285714	-0.16034358125	-0.20261642875	0.26772372875	0.200752828313853	0.458346808874892	0.475426955912441	0.219357123621978	0.995065805937805
TAG(52:3/FA14:0)+NH4	-0.0190488857142857	0.2031866125	0.235966325	-0.4224852	0.403436314285714	0.418749826046051	0.445977177623984	0	0.915317783762982
TAG(52:3/FA16:0)+NH4	-0.169615487571429	0.545098903375	-0.319690171625	-0.07699518025	0.123685907013862	0.510412111920214	0.275971296678591	0.355062077639835	0.888146237269884
TAG(52:3/FA16:1)+NH4	-0.131238593428571	0.509936448375	-0.359941629375	-0.035161049875	0.116438276687271	0.499577619910976	0.361303125090142	0.295706627127877	0.888146237269884
TAG(52:3/FA18:0)+NH4	-0.168640192857143	0.50570269125	-0.1986153325	-0.15952719125	0.520942355628592	0.358544405455423	0.203325520879021	0.336041197019343	0.888146237269884
TAG(52:3/FA18:1)+NH4	-0.19392782	0.56903801125	-0.34813800375	-0.05121316625	0.171230979665994	0.478373536943499	0.273112494595423	0.376357333273156	0.888146237269884
TAG(52:3/FA18:2)+NH4	-0.18356433	0.5848460825	-0.31175290875	-0.11247438375	0.122731015944603	0.518230364698147	0.28073620655975	0.329050990002254	0.888146237269884
TAG(52:3/FA18:3)+NH4	0.235717927142857	0.20771183	-0.47468726375	0.06072225	0.16325635950366	0.471399756840692	0.461412786204985	0.186494061346637	0.889330973133078
TAG(52:3/FA20:0)+NH4	0.0266634714285714	0.2225834875	-0.2524504	0.00653636250000003	0.354848094109259	0.485153602283016	0.2660485	0.34473689921744	0.998355709154068
TAG(52:3/FA20:1)+NH4	0.103142571428571	-0.184034875	-0.27179775	0.365583	0.415861249755473	0.340270125	0.25250725	0.436635497888971	0.927617901656028
TAG(52:3/FA20:2)+NH4	0.434023671428571	0.1669759625	-0.156145875	-0.3906007125	0.351202339090723	0.407872751281871	0.352761575255915	0.315590487569288	0.888146237269884
TAG(52:3/FA20:3)+NH4	0.148743615714286	-0.1284353075	0.33967723125	-0.341392585	0.327688362672876	0.23424734752168	0.342976653992728	0.494388354029444	0.921588130999244
TAG(52:4/FA14:0)+NH4	-0.456618471428571	0.45032005	-0.153194025	0.10241505	0.303420639114858	0.321478104438932	0.388615139541109	0.390401101218223	0.888146237269884
TAG(52:4/FA16:0)+NH4	-0.305340227142857	0.5244184675	-0.241099185	-0.0161465825	0.20815522987766	0.504374987874145	0.281728360797081	0.331918027158791	0.888146237269884
TAG(52:4/FA16:1)+NH4	0.0220039628571429	0.41693310125	-0.411214095	-0.0249724725	0.0835034608756039	0.51186973557759	0.350331174882849	0.310809362579037	0.888146237269884
TAG(52:4/FA18:0)+NH4	0.540111328571429	0.0250954125	-0.2947216125	-0.2029713125	0.379235886803779	0.43520135023111	0.280509071998114	0.323905575736431	0.888146237269884
TAG(52:4/FA18:1)+NH4	-0.168101607142857	0.5417881725	-0.38902295875	-0.00567630499999998	0.159913921202942	0.468185644924185	0.356050021253309	0.321675807186499	0.888146237269884
TAG(52:4/FA18:2)+NH4	-0.215822924	0.5002381035	-0.384003793	0.072610748125	0.189362514228097	0.471451509156485	0.29758041387633	0.366893087978187	0.888146237269884
TAG(52:4/FA18:3)+NH4	-0.214140155285714	0.380292252125	-0.268036005875	0.075116389625	0.134062922820825	0.549392249290339	0.270934668508566	0.330961457472916	0.925904789056161
TAG(52:4/FA20:0)+NH4	0.2731481	-0.1139024125	-0.0665427125	-0.0585595125	0.364572529903965	0.428584920876068	0.336785669207388	0.355833891990696	0.998355709154068
TAG(52:4/FA20:2)+NH4	-0.286248971428571	0.1768654375	-0.239757525	0.3133600625	0.231283628571429	0.463826589546999	0.277775075	0.407860600127349	0.927617901656028
TAG(52:4/FA20:3)+NH4	0.344727541142857	-0.061604284375	-0.126499671875	-0.113532642	0.147818117654396	0.51268930792983	0.371192758911868	0.314909596332681	0.998355709154068
TAG(52:4/FA20:4)+NH4	-0.0421799357142857	0.33088721125	0.24433940125	-0.53831916875	0.114484391008402	0.305261030586289	0.455178354919946	0.39965273424796	0.888146237269884
TAG(52:4/FA22:4)+NH4	-0.103098205714286	0.4808536075	-0.13699855875	-0.2536441175	0.333062436739522	0.183395558684544	0.455641737070585	0.406252283307214	0.889330973133078
TAG(52:5/FA14:0)+NH4	0.581098942857143	0.0848341875	-0.39503355	-0.1982622625	0.287406492461414	0.330927832092992	0.432855244562999	0.325176007111644	0.888146237269884
TAG(52:5/FA16:0)+NH4	-0.29553323	0.47379547875	-0.3072856075	0.09208170625	0.285318860239325	0.460653096825055	0.310737815262389	0.32895747054762	0.888146237269884
TAG(52:5/FA16:1)+NH4	-0.180215955714286	0.45309839375	-0.27838547875	-0.0170239587500001	0.16057710143855	0.523754601043742	0.238148778998541	0.375288107877948	0.89627221324712
TAG(52:5/FA18:1)+NH4	-0.0785227885714286	0.3976260825	-0.20955888	-0.11935976375	0.140635841542664	0.492567151423815	0.338043602222887	0.363755958142528	0.939991657667749
TAG(52:5/FA18:2)+NH4	-0.112620162	0.509613232125	-0.514735401125	0.103664811125	0.130650736355165	0.444949141199989	0.391210695719273	0.30629193216914	0.888146237269884
TAG(52:5/FA18:3)+NH4	-0.276677202857143	0.48173514375	-0.525906395	0.286263805	0.246686504579988	0.418008774987849	0.358814170021302	0.304393526671554	0.888146237269884
TAG(52:5/FA20:3)+NH4	-0.0483611714285715	0.321895275	-0.2898377375	0.0102584	0.341386701822237	0.438864820956156	0.2855957625	0.383442005886406	0.975650725163776
TAG(52:5/FA20:4)+NH4	0.0747476028571429	0.4495254375	-0.3200908875	-0.194838705	0.191230461778776	0.354725267906676	0.531225397767414	0.225013329063387	0.888146237269884
TAG(52:5/FA20:5)+NH4	0.402478866428571	0.3076740775	-0.4788586705	-0.180984415375	0.164233113685469	0.292555515820142	0.426564082085601	0.420392650775967	0.888146237269884
TAG(52:5/FA22:5)+NH4	-0.0974909742857143	0.23347921125	0.1350765625	-0.2832511725	0.305043836714363	0.0896246631982505	0.52690338928038	0.396512319451795	0.995065805937805
TAG(52:6/FA14:0)+NH4	0.184821352714286	0.09671588725	-0.1247245305	-0.133710040375	0.179605832179021	0.221922158327009	0.520076627345584	0.425921278962526	0.998355709154068
TAG(52:6/FA16:0)+NH4	0.137813487142857	0.43547566125	-0.35336702375	-0.20269544	0.165101424316581	0.22652062988577	0.577778718249473	0.277412235051209	0.888146237269884
TAG(52:6/FA16:1)+NH4	-0.182372588857143	0.561246395375	-0.175246436375	-0.2264239445	0.288693014400778	0.290243395624219	0.390239684707141	0.419296894188703	0.888146237269884
TAG(52:6/FA18:1)+NH4	-0.6183743	0.8576438125	-0.1528771625	-0.163689075	0	0.439336761850483	0.305114809795852	0.299263416365655	0.79495904884607
TAG(52:6/FA18:2)+NH4	-0.0753545925714286	0.27899174	-0.455291592125	0.242235120875	0.116080985226986	0.480608272469106	0.480144429141552	0.11941717412199	0.888146237269884
TAG(52:6/FA18:3)+NH4	-0.154069728571429	0.0816441525000001	-0.3307492875	0.38391615	0.14309925839382	0.549820636112894	0.395060792392831	0.146209519256754	0.913285585961064
TAG(52:6/FA20:4)+NH4	0.0579793171428572	0.3386604325	-0.5192873825	0.12989504875	0.355236683350712	0.377394986175871	0.433842160003012	0.229533644050323	0.888146237269884
TAG(52:6/FA20:5)+NH4	0.0219490571428571	-0.3766819	0.734158225	-0.3766819	0.398630957142857	0	0.546750390040372	0	0.888146237269884
TAG(52:6/FA22:6)+NH4	0.150565645714286	0.1864532625	0.1625116175	-0.48070981375	0.171235309345101	0.200764981566506	0.557529294829916	0.343500983791097	0.89627221324712
TAG(52:7/FA16:0)+NH4	-0.346200175714286	0.10673911375	0.135066915	0.0611191325000001	0.373108319202395	0.36562522379886	0.389370918746796	0.355339520415623	0.998355709154068
TAG(52:7/FA18:1)+NH4	0.111371314285714	0.5451424125	-0.3212961	-0.3212961	0.432667414285714	0.567286578745361	0	0	0.888146237269884
TAG(52:7/FA20:5)+NH4	0.3310466	-0.2131704875	0.17428915	-0.2507845875	0.521046457649284	0.2611590125	0.424742289632127	0.2235449125	0.930793726724321
TAG(52:7/FA22:6)+NH4	0.00849193857142857	-0.2232981275	0.04908165375	0.16678602375	0.399661248333309	0.458141452585301	0.391516129196532	0.203196290237202	0.998355709154068
TAG(52:8/FA16:1)+NH4	-0.271159228571429	0.2911932	-0.148368975	0.0944401	0.345072571428571	0.447610654784292	0.309722949083611	0.352705564291373	0.988049564655937
TAG(52:8/FA18:2)+NH4	-0.4272719	0.59950205	-0.1665202125	-0.05911905	0	0.503549753943699	0.2607516875	0.36815285	0.888146237269884
TAG(53:0/FA16:0)+NH4	0.113722855714286	0.33587703375	0.1265471525	-0.5619316875	0.287282436529657	0.231409127519986	0.398086716302204	0.44346647799626	0.888146237269884
TAG(53:1/FA16:0)+NH4	0.206768354285714	0.0888836925	-0.17744476625	-0.092361235	0.334404881995941	0.37199909563107	0.431555086919182	0.339163217901534	0.998355709154068
TAG(53:1/FA17:0)+NH4	-0.3204473	0.5525590875	0.0482795625000001	-0.3204473	0	0.572973938172262	0.3687268625	0	0.888146237269884
TAG(53:1/FA18:0)+NH4	-0.1929514	0.13483565	0.0646540875	-0.0306572	0.3319909	0.432139397024689	0.390367303403365	0.325480076921064	0.998842446546776
TAG(53:1/FA18:1)+NH4	-0.198035814285714	0.3354260875	-0.1912096	0.0290648375	0.358106828290642	0.352974850529921	0.392399672967129	0.366941748874798	0.985590823019852
TAG(53:2/FA16:0)+NH4	0.350175983428571	0.2665764425	-0.499568426375	-0.073412001625	0.118179635243236	0.381046131942352	0.453718391663554	0.335082991004521	0.888146237269884
TAG(53:2/FA17:0)+NH4	-0.160403669714286	0.5085465125	-0.68359132225	0.315398020125	0.374575929949743	0.344325471854432	0.42205852190768	0.112521658247323	0.888146237269884
TAG(53:2/FA18:1)+NH4	-0.642568932857143	0.60950446625	-0.04748395625	0.000227306250000059	0.383518738897524	0.336806151131555	0.197881168374839	0.409633004704163	0.888146237269884
TAG(53:2/FA18:2)+NH4	-0.4008057	-0.0213766625	0.0129643000000001	0.3591173875	0.268858549093448	0.394395831656397	0.405090371747167	0.351085079777903	0.920790541612265
TAG(53:3/FA16:0)+NH4	-0.563733801428571	0.37480123625	0.09250688375	0.02595895375	0.359939372343495	0.3956286107382	0.317031553756246	0.346993917552097	0.888146237269884
TAG(53:3/FA17:0)+NH4	-0.554982940714286	0.596427309875	0.153414514	-0.264231751375	0.337369113541709	0.268229666285607	0.137976904340067	0.506666583968936	0.888146237269884
TAG(53:3/FA18:2)+NH4	-0.457317529	0.586450715125	-0.2322312615	0.0459333844999999	0.306182140604674	0.331683191678607	0.345247478569407	0.391041849617832	0.888146237269884
TAG(53:4/FA16:0)+NH4	0.156057028571429	0.1887166375	-0.2344539625	-0.0908125125000001	0.334626983203657	0.399937327712405	0.342375364838868	0.396735892091388	0.998355709154068
TAG(53:4/FA17:0)+NH4	-0.2893377	-0.02903390875	0.24285793125	0.03934646625	0.0913868523014641	0.534909204766567	0.362568106523072	0.3043604661205	0.998355709154068
TAG(53:4/FA18:2)+NH4	-0.28946286	0.3454271425	-0.0774019025	-0.01474523625	0.324247815242155	0.500354670898112	0.334511321412991	0.257299359246567	0.970097419835655
TAG(53:4/FA18:3)+NH4	-0.294871671428571	0.1271550125	-0.32659365	0.4574514	0.270264528571429	0.456495150729689	0.23854255	0.396649863780116	0.888146237269884
TAG(53:4/FA20:4)+NH4	-0.242542194	0.386671512625	-0.209369705	0.0349226121250001	0.489720399104578	0.128295230495393	0.425178097277022	0.351368157590032	0.927617901656028
TAG(53:5/FA20:4)+NH4	0.0457374271428571	0.29571702125	0.025236525	-0.36097379375	0.247517940183976	0.597354885112683	0.169337779524472	0.269810284040423	0.939991657667749
TAG(53:6/FA20:4)+NH4	0.329224928571429	0.1138129625	-0.5423619375	0.1404772	0.394973300194643	0.434634386293466	0.2138179625	0.351917013447912	0.888146237269884
TAG(54:0/FA16:0)+NH4	0.0249360014285714	0.3529975825	-0.170640155	-0.204176425	0.339444282835748	0.214462997606673	0.481933858244997	0.378218093885813	0.970097419835655
TAG(54:0/FA18:0)+NH4	0.177850892857143	0.0217382300000001	0.2092277375	-0.3865855025	0.346200885280365	0.350144749310098	0.38919080200704	0.37433578879547	0.939991657667749
TAG(54:1/FA16:0)+NH4	0.443489003428571	0.02646274725	-0.279265311	-0.135250314375	0.168055595511182	0.397238569758839	0.4212375353243	0.375303666267582	0.920790541612265
TAG(54:1/FA18:0)+NH4	-0.00708553571428564	0.17848836375	-0.0545217375	-0.11776678375	0.375473731807319	0.499802846666571	0.279893442104718	0.30801345485514	0.998842446546776
TAG(54:1/FA18:1)+NH4	-0.267016412857143	0.5690291525	-0.25820905875	-0.0771807325	0.440343425754086	0.342508921098188	0.314992380367128	0.32895425783671	0.888146237269884
TAG(54:1/FA20:0)+NH4	0.254012277142857	-0.14734696	0.1192914675	-0.19420525125	0.269367338766812	0.378930563657853	0.434945668949544	0.360473801104127	0.998355709154068
TAG(54:1/FA20:1)+NH4	0.0205157299999999	0.3747409075	-0.07640372	-0.31628844875	0.455718005250668	0.132680013488761	0.352053633067106	0.450743925660601	0.927617901656028
TAG(54:2/FA16:0)+NH4	0.126436214285714	0.3004857	-0.2348230625	-0.1762943	0.327266155215314	0.445595683614061	0.375537500986903	0.297638310043201	0.97515304928927
TAG(54:2/FA18:0)+NH4	-0.287341621428571	0.5495777825	-0.1183072775	-0.1798465875	0.301958402893784	0.490910280711677	0.285900995559889	0.290704369263859	0.888146237269884
TAG(54:2/FA18:1)+NH4	-0.082297815	0.6107500155	-0.243294995875	-0.295444431625	0.332577627551961	0.444656464365005	0.335755661930481	0.259320051787725	0.888146237269884
TAG(54:2/FA18:2)+NH4	0.0863388228571429	0.14305090375	-0.05846368125	-0.1601336925	0.202116407773185	0.611101064203587	0.153908829105947	0.316127913594927	0.998842446546776
TAG(54:2/FA20:0)+NH4	0.508947083857143	-0.140688595875	-0.3683070155	0.063666913125	0.183315733611271	0.447506897329699	0.412623296047602	0.291250293555522	0.888146237269884
TAG(54:2/FA20:1)+NH4	-0.0500276285714286	0.3744485625	-0.2379660125	-0.092708375	0.362929952400826	0.447417932263857	0.314553815710926	0.328843640151804	0.959933586354505
TAG(54:2/FA20:2)+NH4	-0.109764234285714	-0.27893131625	0.139116505	0.23585851375	0.457340674355834	0.555892577758146	0.150621517955028	0.154298477376006	0.995065805937805
TAG(54:3/FA16:0)+NH4	-0.0167523871428572	0.452889275	-0.15303055875	-0.28520038	0.239566357773543	0.257417136582068	0.484813438067888	0.383485212859076	0.89627221324712
TAG(54:3/FA16:1)+NH4	0.161477871428571	-0.1460331625	0.1459192875	-0.1411792125	0.397081198452611	0.438771734313334	0.316100087048308	0.33589315717175	0.998355709154068
TAG(54:3/FA18:0)+NH4	-0.243648582857143	0.55984440125	-0.3914804525	0.0448285625	0.135828363691566	0.494357225235018	0.357867044192088	0.273939351094816	0.888146237269884
TAG(54:3/FA18:1)+NH4	-0.315706878571429	0.5172745575	-0.19097046	-0.0500605775000001	0.15238204371081	0.49027236790953	0.357840077475195	0.30599186631931	0.888146237269884
TAG(54:3/FA18:2)+NH4	-0.178741718571429	0.5031618375	-0.197874425	-0.14888840875	0.180705810006498	0.480702733520147	0.32454545970441	0.354819949586193	0.888146237269884
TAG(54:3/FA18:3)+NH4	0.153969142857143	0.25083825	-0.519285	0.13372375	0.451889711568591	0.376852243849332	0	0.4330294725984	0.888146237269884
TAG(54:3/FA20:1)+NH4	-0.199706128571429	0.695679355	-0.2748337125	-0.24610277875	0.360839470383763	0.399496243956712	0.26501985390486	0.338616209892752	0.888146237269884
TAG(54:3/FA20:2)+NH4	0.183029102857143	0.4224958375	-0.14997309875	-0.43267320125	0.404121180371402	0.384334940679353	0.363452816126673	0.271611549722875	0.888146237269884
TAG(54:3/FA20:3)+NH4	0.0884304	-0.03945727625	0.33965196875	-0.37757129375	0.384792831122279	0.211152122793737	0.447512506108356	0.376518735412798	0.923066338639026
TAG(54:4/FA16:0)+NH4	-0.0893967685714286	0.09770755125	0.21744269125	-0.2369280725	0.231351277330893	0.265282375720942	0.494143830351785	0.404823809995611	0.998355709154068
TAG(54:4/FA16:1)+NH4	0.172575378571429	0.38420697875	-0.36912092375	-0.16608951125	0.341205244334375	0.342615310390976	0.393729041666302	0.357456194184342	0.889330973133078
TAG(54:4/FA18:0)+NH4	-0.380760561428571	0.49050423	-0.09252531125	-0.0648134275	0.163852624416711	0.510351585224596	0.280817318295676	0.349206760667017	0.888146237269884
TAG(54:4/FA18:1)+NH4	-0.31954521	0.48637386625	-0.21916301875	0.01239121625	0.116155029213277	0.5216276540431	0.297044901892284	0.334398918947177	0.888146237269884
TAG(54:4/FA18:2)+NH4	-0.211242385142857	0.431765758	-0.264032717125	0.017104045875	0.0977425126960627	0.510424581186391	0.333161025525084	0.338834985528062	0.910717404638406
TAG(54:4/FA18:3)+NH4	-0.0120455128571428	0.4325075225	-0.35373345625	-0.0682342425	0.0655611214618086	0.417579072610913	0.483797718696471	0.280671019727816	0.89173854372754
TAG(54:4/FA20:1)+NH4	-0.152862214285714	0.15417595	-0.312088675	0.2916672	0.285653318644009	0.447112416498188	0.289814217279329	0.397781974948735	0.935617962611497
TAG(54:4/FA20:2)+NH4	0.0145378778571429	0.484464339625	-0.67517546725	0.177990484625	0.16969460132818	0.369502834178766	0.435609787623405	0.290902260180614	0.888146237269884
TAG(54:4/FA20:3)+NH4	-0.0440003642857143	0.3967354025	-0.11287431125	-0.24536076875	0.337163796251248	0.284197358348583	0.433343154431036	0.385684270532488	0.932095537185125
TAG(54:4/FA20:4)+NH4	0.0131606428571428	0.2575538125	0.0895044875	-0.35857385	0.372201622071376	0.260805741849123	0.406090992396543	0.412157703939562	0.964782297498304
TAG(54:4/FA22:4)+NH4	-0.221019128571429	0.3334984	0.12501675	-0.2651234	0.235948440816969	0.144519835227351	0.541400784832107	0.381694370019832	0.930423964250383
TAG(54:5/FA16:0)+NH4	-0.00190692714285715	0.30453605	0.06979209125	-0.37265958125	0.336903061128848	0.21785026506856	0.462750722437214	0.393960738347659	0.930770391197712
TAG(54:5/FA16:1)+NH4	-0.236848527142857	0.67524718375	-0.1831361725	-0.28486854875	0.212622122304023	0.274738330706271	0.506137838287032	0.285689068198623	0.888146237269884
TAG(54:5/FA18:0)+NH4	-0.270391848571429	0.66086688875	-0.4331202175	0.00884619375000004	0.233445500326038	0.408211522448287	0.393915959808572	0.273301919508715	0.888146237269884
TAG(54:5/FA18:1)+NH4	-0.276456501428571	0.48102245375	-0.20245982125	-0.0366631962500001	0.170887300151554	0.489221350780578	0.312169801076145	0.358286195577267	0.88891984352543
TAG(54:5/FA18:2)+NH4	-0.301791921428571	0.45300618625	-0.27791291375	0.08897466	0.15018275470321	0.496326093519386	0.330605312806662	0.332103790715553	0.888146237269884
TAG(54:5/FA18:3)+NH4	-0.370825702857143	0.43690543375	-0.01648030875	-0.095952635	0.143892390632483	0.502485924163428	0.32182875742426	0.343958068439655	0.889330973133078
TAG(54:5/FA20:2)+NH4	-0.0757517	0.2743299125	-0.24545155	0.0374044625	0.322119395109324	0.422175914716582	0.332936123978509	0.385408659134739	0.998355709154068
TAG(54:5/FA20:3)+NH4	-0.0220392571428571	0.56748312125	-0.35518559875	-0.19301317125	0.251229877672886	0.381681371593649	0.355269180218657	0.383496622822249	0.888146237269884
TAG(54:5/FA20:4)+NH4	-0.01618245	0.42000641125	-0.09777763	-0.3080691425	0.376073419588019	0.316601295141373	0.390375319914384	0.369938147882431	0.913285585961064
TAG(54:5/FA20:5)+NH4	-0.0540568285714286	0.365205075	0.3213519	-0.639257225	0.332300269214271	0.318660924431125	0.302109078880027	0.409306990824103	0.888146237269884
TAG(54:5/FA22:4)+NH4	-0.271787981428571	0.04314327875	0.3203144975	-0.12564329375	0.302714309093941	0.287884323955424	0.528619339724331	0.279749030548789	0.985289792963883
TAG(54:5/FA22:5)+NH4	-0.00802859571428568	-0.0953981775	0.28223760625	-0.17981440625	0.331517846064095	0.139434148217669	0.502917068117883	0.404489600114605	0.998355709154068
TAG(54:6/FA16:0)+NH4	-0.0140213871428571	0.157825256875	0.17295851775	-0.318515061	0.23291368360708	0.183210030617382	0.555605963698598	0.361129030970545	0.995065805937805
TAG(54:6/FA16:1)+NH4	0.2262347	0.1366225075	-0.34394927875	0.00937141000000002	0.271198594003805	0.209928522369209	0.5669695345581	0.298414708758018	0.986988486571468
TAG(54:6/FA18:1)+NH4	-0.287827714285714	0.40285101375	-0.12017862375	-0.03082314375	0.138253694966782	0.523749271057895	0.2721130661138	0.370514742929672	0.927617901656028
TAG(54:6/FA18:2)+NH4	-0.246970161571429	0.41939964925	-0.30694791375	0.103647156	0.218715850629359	0.486523772059671	0.316828550815333	0.339123228731501	0.889330973133078
TAG(54:6/FA18:3)+NH4	-0.373955042857143	0.4656069275	-0.21860232125	0.08020605625	0.118152253141543	0.463775865562145	0.353305460347327	0.359354331114182	0.888146237269884
TAG(54:6/FA20:3)+NH4	-0.194752688571429	0.15088633625	0.07093861	-0.05141634875	0.422861539264037	0.453686992479911	0.169260898110937	0.397535175323352	0.998842446546776
TAG(54:6/FA20:4)+NH4	-0.131288178571429	0.5500485175	-0.32288892375	-0.11228243625	0.384825673944172	0.368942836122506	0.305048942969598	0.36524113367057	0.888146237269884
TAG(54:6/FA20:5)+NH4	-0.225849772857143	0.39125376875	0.0238780075	-0.2175132225	0.477730341408529	0.280458722468315	0.303799140236849	0.398131557153003	0.927617901656028
TAG(54:6/FA22:5)+NH4	0.0422905985142857	0.00588813121250002	0.10331575625	-0.1462081611625	0.358608094930955	0.206276881722213	0.534979933794774	0.325120831259909	0.998842446546776
TAG(54:6/FA22:6)+NH4	0.0632798928571429	0.05178875	0.31181441625	-0.4189730725	0.179463905276347	0.226150772761955	0.569566357845226	0.310094251312527	0.915317783762982
TAG(54:7/FA16:1)+NH4	-0.063176786	0.1551819505	0.01499064	-0.114892902875	0.421194229293066	0.21272356778455	0.51853239368017	0.287535566671107	0.998842446546776
TAG(54:7/FA18:1)+NH4	-0.436495770571429	0.34625521275	0.324663033	-0.288984446875	0.304712558895113	0.393644219325584	0.277003808367204	0.407992895894735	0.888146237269884
TAG(54:7/FA18:2)+NH4	-0.431820944285714	0.46924045	-0.29695838	0.20556125375	0.203971860762468	0.452193608974227	0.348118863674064	0.324725968184811	0.888146237269884
TAG(54:7/FA18:3)+NH4	-0.420187311428571	0.49443628625	-0.18732975375	0.060557365	0.18202993982454	0.491091242708124	0.28690730511995	0.353335601341223	0.888146237269884
TAG(54:7/FA20:4)+NH4	-0.00713014285714288	0.51938966	-0.48559207	-0.02755871625	0.338853021796182	0.39686528331701	0.344015151920008	0.318451433495069	0.888146237269884
TAG(54:7/FA20:5)+NH4	-0.25059593	-0.05513531625	0.03410769875	0.2402990575	0.362449191979138	0.592421622958709	0.140988357678431	0.222815581632381	0.998355709154068
TAG(54:7/FA22:5)+NH4	0.0451991271428572	0.21526447125	-0.110901965	-0.14391174125	0.423894564017408	0.221135627772109	0.306613506761803	0.496432914042329	0.998355709154068
TAG(54:7/FA22:6)+NH4	0.184667055714286	0.01124857875	0.1539672725	-0.32679952875	0.275534449450184	0.254071258349927	0.550209372875697	0.297603897504494	0.995065805937805
TAG(54:8/FA18:2)+NH4	-0.407531177142857	0.36414341125	-0.18754236875	0.179988735	0.433606944648531	0.335165638804847	0.4215962098349	0.235091408319664	0.888146237269884
TAG(54:8/FA18:3)+NH4	-0.460543254285714	0.52050781875	-0.1641280725	0.046595605	0.213093403680342	0.485446800654696	0.306379060112715	0.320555675841785	0.888146237269884
TAG(54:8/FA20:4)+NH4	-0.608840085714286	0.135937225	0.034138525	0.3626592875	0.535701746672895	0.337508910575384	0.327497536222449	0.177155815794545	0.888146237269884
TAG(54:8/FA20:5)+NH4	-0.315074585714286	0.033334175	0.00746966250000003	0.234886275	0.253702114285714	0.400540056182314	0.377321897007582	0.405190352874228	0.998355709154068
TAG(54:8/FA22:6)+NH4	0.300201522857143	0.30596785625	-0.35357652875	-0.21506766125	0.195088667538576	0.238247617223715	0.557507860520664	0.300809846062989	0.888146237269884
TAG(55:1/FA16:0)+NH4	0.228756524285714	0.4418093025	-0.2922224075	-0.34974885	0.366499507893714	0.187172996078866	0.448014613894983	0.367589113629348	0.888146237269884
TAG(55:1/FA18:1)+NH4	-0.117545367142857	0.24674427625	-0.035170985	-0.10872109375	0.305993114439192	0.400065622840777	0.406501202438636	0.3576377263692	0.998355709154068
TAG(55:2/FA18:1)+NH4	-0.47835479	0.21356979125	0.06101953375	0.14397111875	0.556963489410346	0.368889412243619	0.323557193102586	0.153874795164207	0.920790541612265
TAG(55:2/FA18:2)+NH4	0.166807271428571	0.0374708925	-0.4801439475	0.29671669125	0.226085117984305	0.447217500808727	0.42622630908922	0.257907181982184	0.888146237269884
TAG(55:3/FA18:1)+NH4	-0.129530721428571	0.07165226625	0.00689014625000002	0.034796965	0.16209066867231	0.572350982734185	0.367208160343045	0.224880631742098	0.998842446546776
TAG(55:3/FA18:2)+NH4	-0.0491881228571428	0.15680297375	-0.3201778625	0.20641449625	0.318191956693903	0.432993266159658	0.356038370350659	0.347831531191524	0.992816760270269
TAG(55:4/FA18:1)+NH4	-0.197493272857143	0.02430417875	0.02383921625	0.12466321625	0.251766535404829	0.626329490720008	0.158332250551828	0.252102380153149	0.998842446546776
TAG(55:4/FA18:2)+NH4	-0.01053617	0.16534463625	-0.1593151625	0.00318967749999999	0.134211707483936	0.532218570235844	0.313988706895536	0.364434358416725	0.998842446546776
TAG(55:5/FA18:1)+NH4	-0.236997268571429	0.075727235	0.15164188	-0.0199965025	0.380900540060643	0.448751985333706	0.264899407677529	0.37969457927777	0.998355709154068
TAG(55:5/FA18:2)+NH4	-0.206091094285714	0.19721978125	-0.07518707875	0.05829700375	0.262175786885753	0.499504473791893	0.206132409293094	0.424273597768313	0.998355709154068
TAG(55:5/FA20:4)+NH4	0.0977747311428571	0.397412162	-0.296291022625	-0.186674029375	0.367115360424349	0.355769114349162	0.306119847583888	0.416024393487457	0.910717404638406
TAG(55:7/FA22:6)+NH4	0.08430619	0.491901625	0.14483536875	-0.71050490875	0.264834708517498	0.40356020762129	0.380480807534658	0.254786276555205	0.888146237269884
TAG(56:1/FA16:0)+NH4	-0.0851358714285714	0.2976086125	-0.142833375	-0.0802813124999999	0.338080028571429	0.486187214029847	0.280382525	0.3429345875	0.998355709154068
TAG(56:1/FA18:1)+NH4	-0.113938585714286	0.021788625	0.1352679625	-0.0573604125	0.392016255179757	0.363276877145456	0.412517455032841	0.336959191783128	0.998842446546776
TAG(56:10/FA18:2)+NH4	-0.121475541428571	0.40706815625	-0.704780185	0.40400331741	0.267469161065507	0.31569820856715	0.487726055205033	0.157240415171809	0.888146237269884
TAG(56:2/FA16:0)+NH4	0.392531457142857	0.0813317125	-0.2649915625	-0.159805225	0.420923343706175	0.414898664865568	0.328097746311021	0.298593488869432	0.930770391197712
TAG(56:2/FA18:0)+NH4	0.2573652	0.269222525	-0.569030275	0.0746132375	0.346329503374526	0.396821613426893	0.323496222079348	0.343443128511144	0.888146237269884
TAG(56:2/FA20:0)+NH4	0.322675816	0.552609009	-0.2790787055	-0.555871642625	0.276744898752912	0.184357230075291	0.358377098642204	0.451600739296552	0.888146237269884
TAG(56:2/FA20:1)+NH4	0.1703997	-0.0233291250000001	-0.093418575	-0.0323520625000001	0.377889882324387	0.437808554823415	0.323239897787864	0.356861117588747	0.998842446546776
TAG(56:3/FA16:0)+NH4	0.0857359257142857	0.14848116125	0.15590076875	-0.3794008725	0.313124050534531	0.411534204911144	0.320386851099575	0.40257554465695	0.970097419835655
TAG(56:3/FA18:0)+NH4	0.610685165714286	0.230397175	-0.64698512625	-0.1177615725	0.197385732365169	0.305661528014589	0.515042203011978	0.178370510927614	0.888146237269884
TAG(56:3/FA18:1)+NH4	-0.277344308571429	0.76451279375	-0.22269759875	-0.299138925	0.38207419103971	0.372955293164549	0.271675895761615	0.316772625810474	0.888146237269884
TAG(56:3/FA18:2)+NH4	-0.058030442857143	0.458338025	-0.5703613125	0.1628	0.355397839298626	0.357361686951185	0.314862506014933	0.365303824812918	0.888146237269884
TAG(56:3/FA20:0)+NH4	0.188791391428571	-0.306625405	-0.00546539499999997	0.146898335	0.138857266087897	0.583046132618569	0.359510620267608	0.176320797709772	0.995065805937805
TAG(56:3/FA20:1)+NH4	-0.452646214285714	0.679234175	-0.1159655375	-0.167203175	0.349666273152666	0.407422230278982	0.334252213215553	0.262416639553777	0.888146237269884
TAG(56:3/FA20:2)+NH4	-0.295604342857143	0.180380925	-0.0992096124999999	0.177482475	0.342892769166911	0.42907449399471	0.349581224828822	0.346040067266815	0.995065805937805
TAG(56:4/FA16:0)+NH4	0.135100151428571	0.0650846475	0.0641792850000001	-0.2474765675	0.302582986951656	0.319817061402766	0.54100478557774	0.244649739851948	0.998355709154068
TAG(56:4/FA18:0)+NH4	0.111975828571429	0.3682199875	-0.220440225	-0.245758625	0.327285480182876	0.353430382306867	0.42833340409162	0.332397340786928	0.927617901656028
TAG(56:4/FA18:1)+NH4	-0.0494654771428571	0.61028562	-0.34715910625	-0.21984422375	0.20850798852654	0.436521538944773	0.339182696961027	0.346233005544354	0.888146237269884
TAG(56:4/FA18:2)+NH4	-0.392739114285714	0.6806899875	-0.2109873875	-0.1260558875	0.28762083562399	0.447084054073374	0.240605366154365	0.348989556498743	0.888146237269884
TAG(56:4/FA20:1)+NH4	0.0203914397142857	0.34000898625	-0.272296963	-0.08555453275	0.170888655051621	0.495519913130305	0.32424070393295	0.367335058524941	0.970097419835655
TAG(56:4/FA20:2)+NH4	0.116548822857143	0.48646498875	-0.42244425125	-0.1660009575	0.23006369004464	0.388284719578788	0.448668712915186	0.281092608085513	0.888146237269884
TAG(56:4/FA20:3)+NH4	-0.286257027142857	0.43113013375	-0.028150785	-0.15250444625	0.402596397598019	0.253378182251843	0.438308105408196	0.342935808602298	0.913285585961064
TAG(56:4/FA20:4)+NH4	0.153777042857143	0.20636181875	-0.0551312675	-0.28578546125	0.407315033078062	0.3505072152842	0.36263389369976	0.368490347001186	0.995065805937805
TAG(56:4/FA22:4)+NH4	-0.114454664285714	0.2197494425	0.00934795499999993	-0.1289495675	0.263273326285026	0.271920690503405	0.400779708286344	0.48809883877528	0.998355709154068
TAG(56:5/FA16:0)+NH4	0.0187655714285714	0.17371905875	-0.014236935	-0.175902	0.280885513699037	0.218201127911319	0.5307448922929	0.372069256421877	0.998842446546776
TAG(56:5/FA18:0)+NH4	0.134014155142857	0.2051212615	-0.020403958625	-0.30197968825	0.3738964430704	0.233129053299692	0.438062720350468	0.404072710846554	0.995065805937805
TAG(56:5/FA18:1)+NH4	-0.16030233	0.365455305	-0.0149189525000001	-0.21027181125	0.327263913224989	0.338802399975171	0.411145784093817	0.378047930636513	0.967329642427702
TAG(56:5/FA18:2)+NH4	-0.363995594285714	0.558283612625	-0.0619273921249999	-0.1778600755	0.283139051707546	0.43709350871522	0.269533994812376	0.381752218368414	0.888146237269884
TAG(56:5/FA20:1)+NH4	-0.219097711428571	0.479389925	-0.34052926125	0.0528498350000001	0.286127213390666	0.451705785300112	0.286647114719865	0.363747317345052	0.888146237269884
TAG(56:5/FA20:2)+NH4	-0.197050594285714	0.32226958375	-0.23151266375	0.08166234875	0.125085350276373	0.480846256615856	0.411377869450265	0.308601157085351	0.970097419835655
TAG(56:5/FA20:3)+NH4	-0.117296624285714	0.443039495	-0.2574210325	-0.08298391625	0.309524553449292	0.355377201273227	0.392251320087103	0.37880798384046	0.913285585961064
TAG(56:5/FA20:4)+NH4	-0.0135880061428572	0.400551809	-0.198923067625	-0.189739236125	0.409053269347001	0.29044916887431	0.448569857409161	0.301506181412936	0.930770391197712
TAG(56:5/FA22:4)+NH4	-0.222227791428571	0.156494735	0.16151841625	-0.1235638325	0.371244246570492	0.299189090708796	0.474073173814961	0.320169086852835	0.998355709154068
TAG(56:5/FA22:5)+NH4	0.0219700528571428	0.153095835	0.10225571375	-0.27457534375	0.364487269234657	0.149218142168584	0.491532456763314	0.395642769630689	0.998355709154068
TAG(56:6/FA16:0)+NH4	-0.104356243428571	0.198534999125	0.16878185975	-0.276005146	0.335691121128658	0.238453285176491	0.486761513245013	0.368044406020699	0.995065805937805
TAG(56:6/FA18:0)+NH4	0.131374558571429	0.20491848625	0.1578241225	-0.4776953475	0.254756134534355	0.249600029116721	0.476332997727314	0.391831514413862	0.89627221324712
TAG(56:6/FA18:1)+NH4	-0.0318480428571429	0.3260029	-0.000622400000000051	-0.2975134625	0.333803429207613	0.332580217144945	0.45284526404649	0.329413136235181	0.970097419835655
TAG(56:6/FA18:2)+NH4	-0.0068012157142857	0.41075691625	-0.2971259725	-0.10767987875	0.324874973898327	0.436513887247459	0.31826694837177	0.355444838545465	0.920790541612265
TAG(56:6/FA18:3)+NH4	-0.311662282857143	-0.0307626799999999	0.21448022125	0.0889869525	0.392365154220631	0.575740636515126	0.089201224449885	0.246652695351368	0.998355709154068
TAG(56:6/FA20:2)+NH4	0.050622643	0.547496378	-0.370444381875	-0.22134680875	0.193044748073232	0.347372750875817	0.473451007315943	0.305279312957874	0.888146237269884
TAG(56:6/FA20:3)+NH4	-0.374647014285714	0.6346182	-0.1882901	-0.11851195	0.362321748990514	0.414522602711344	0.270131226184325	0.33212359352416	0.888146237269884
TAG(56:6/FA20:4)+NH4	0.0508574685714286	0.4854723075	-0.2496396375	-0.280332955	0.369406842876876	0.368326760752343	0.380906147704369	0.313834770902317	0.888146237269884
TAG(56:6/FA20:5)+NH4	0.0348191643714286	0.5007840497125	-0.6268753801375	0.0956245615875	0.378616427890057	0.174117268737706	0.535314311232048	0.133791130593301	0.888146237269884
TAG(56:6/FA22:4)+NH4	-0.0485955428571429	0.3626714875	-0.269732675	-0.0504177125	0.262393870384919	0.453326062564728	0.381340459998145	0.321417538173128	0.959933586354505
TAG(56:6/FA22:5)+NH4	0.0859115474285715	0.08718929075	0.06508786725	-0.227449761875	0.350901610801322	0.209585575506651	0.521355966658332	0.342961934419076	0.998355709154068
TAG(56:6/FA22:6)+NH4	0.0418602257142857	0.02936935125	0.1818055975	-0.24780264875	0.254798648070078	0.350145271253961	0.516246606308427	0.289954807733806	0.998355709154068
TAG(56:7/FA16:0)+NH4	0.189212134285714	0.26058239	0.0212038462499999	-0.4473468525	0.33335132057499	0.233717771980238	0.521487833917051	0.288045316507331	0.907207186353519
TAG(56:7/FA16:1)+NH4	0.148728914428571	0.2619055115	-0.160833610625	-0.2312097005	0.269792980834131	0.306290082937109	0.513015486291009	0.316588290291033	0.995065805937805
TAG(56:7/FA18:0)+NH4	-0.08740185	0.56356199	-0.27253126	-0.21455411125	0.40405258672411	0.277270762131436	0.287891811046966	0.435885708117994	0.888146237269884
TAG(56:7/FA18:1)+NH4	0.0431468142857143	0.5068262125	-0.091590925	-0.4529887375	0.266429610118878	0.280394848944802	0.464754009923901	0.347011267429747	0.888146237269884
TAG(56:7/FA18:2)+NH4	-0.0611129885714286	0.521200835	-0.42029904125	-0.04742793	0.286324602039115	0.424028620499948	0.286764729043493	0.383878096366259	0.888146237269884
TAG(56:7/FA18:3)+NH4	-0.148048208571429	0.40768395	-0.2313981525	-0.046743615	0.287999712695196	0.469669361196892	0.325211588326385	0.3357224416861	0.928628435953463
TAG(56:7/FA20:3)+NH4	-0.0578014404285715	0.509054026125	-0.36576212225	-0.092715643	0.242606153188326	0.390489396898789	0.41158547316048	0.334528951999498	0.888146237269884
TAG(56:7/FA20:4)+NH4	-0.0572358481428572	0.46187982925	-0.242950043125	-0.168848419125	0.340938162239587	0.385225359042342	0.316249087428375	0.395894604294869	0.899727551379992
TAG(56:7/FA20:5)+NH4	-0.328435415714286	0.353043065	-0.15615825625	0.09049617875	0.412576003833259	0.437555620720973	0.222318050057904	0.36225254724559	0.927617901656028
TAG(56:7/FA22:4)+NH4	0.0678643285714286	0.03079254625	-0.08849964	-0.00167419625000001	0.178146806569864	0.467522286142526	0.44829176129128	0.300897070298516	0.999867406336412
TAG(56:7/FA22:5)+NH4	0.0134669042857143	0.2066597375	-0.04837033625	-0.17007294375	0.348423175831497	0.326647159042675	0.430449062012913	0.376948654460859	0.998355709154068
TAG(56:7/FA22:6)+NH4	0.174384498571429	0.177403765	0.09983985625	-0.4298300575	0.252863034066639	0.228492813538748	0.553202159578851	0.305619431405662	0.927617901656028
TAG(56:8/FA16:0)+NH4	0.392501441428571	0.40210937375	-0.131576565	-0.61397157125	0.312283965725731	0.226727515710708	0.42630290283375	0.361597832223774	0.888146237269884
TAG(56:8/FA16:1)+NH4	0.190338247142857	0.20901964875	-0.21594833625	-0.15961728	0.235134678608206	0.444417122548277	0.467761461004326	0.23847256601049	0.995065805937805
TAG(56:8/FA18:1)+NH4	-0.0384123699999999	0.36571036375	-0.14703863875	-0.1850608975	0.405119029295536	0.287185468492692	0.453772733512479	0.31139390618679	0.97515304928927
TAG(56:8/FA18:2)+NH4	0.0277216457142857	0.58454764375	-0.20464415375	-0.40415993125	0.277418781071132	0.350101193569652	0.341148955452888	0.401014207143522	0.888146237269884
TAG(56:8/FA18:3)+NH4	-0.338990482857143	0.6264556725	-0.28514264	-0.04469635875	0.353652975911116	0.344209960018904	0.40923970937752	0.271339474903718	0.888146237269884
TAG(56:8/FA20:4)+NH4	0.06486921	0.4013323725	-0.2909667225	-0.16712621	0.331720508260746	0.32954651853871	0.41141761655567	0.368374393576544	0.915317783762982
TAG(56:8/FA20:5)+NH4	-0.198178775714286	0.4123456175	-0.27443743125	0.03549824	0.347333438168479	0.434235563224368	0.382508673260177	0.264994071745757	0.913285585961064
TAG(56:8/FA22:5)+NH4	0.0753654128571428	0.5598114	-0.1771104025	-0.448645735	0.29778285167842	0.252453689475796	0.312856871201091	0.478414398870589	0.888146237269884
TAG(56:8/FA22:6)+NH4	0.3985156	0.364532675	-0.1192296125	-0.594004225	0.360062367439025	0.208970432952367	0.48847929941507	0.254809691106571	0.888146237269884
TAG(56:9/FA18:3)+NH4	-0.141355892285714	0.790950640125	-0.24410902875	-0.4231552055	0.212929469294699	0.278444204206207	0.393351270956369	0.378802515818585	0.888146237269884
TAG(56:9/FA20:4)+NH4	0.0940407	0.39283129125	-0.32111064125	-0.15400626375	0.331379423912239	0.344348855026494	0.390337284098803	0.375694671932852	0.910717404638406
TAG(56:9/FA20:5)+NH4	-0.497550264142857	0.375059846875	0.046536431125	0.0137602028749999	0.552804227015708	0.32284813824124	0.210244026462504	0.326664616960852	0.888146237269884
TAG(56:9/FA22:6)+NH4	0.187524605714286	0.50052503625	-0.15190877875	-0.5127002875	0.384016023657415	0.209939394357508	0.440449299575	0.325591217306175	0.888146237269884
TAG(57:10/FA22:6)+NH4	-0.449371261428571	0.32180529125	-0.0774318625	0.148826425	0.485839463419726	0.178934983646332	0.500703017637464	0.178623725352892	0.896562209897152
TAG(57:2/FA18:1)+NH4	0.09726337	0.64047606125	-0.30248577625	-0.423095735	0.359036410917271	0.243498577959352	0.338298140815609	0.408495898277236	0.888146237269884
TAG(57:3/FA18:2)+NH4	0.118053737142857	0.42655132875	-0.405001055	-0.12484729625	0.345744238997301	0.330008434621623	0.391902789771476	0.360795341947452	0.888146237269884
TAG(58:10/FA18:2)+NH4	0.123350484285714	0.49067905125	-0.4302503775	-0.16836034625	0.30898457877651	0.375505331243523	0.400077948174029	0.310246101543964	0.888146237269884
TAG(58:10/FA20:4)+NH4	0.294259734285714	0.25038634875	-0.0177255275	-0.49013808625	0.272079905329688	0.337389673748391	0.458598351140723	0.319226303289336	0.888146237269884
TAG(58:10/FA20:5)+NH4	0.13202567	0.4171273275	0.03635500625	-0.56900479375	0.329229949350421	0.310875065595154	0.372879247955096	0.38113161436972	0.888146237269884
TAG(58:10/FA22:5)+NH4	0.234683314285714	0.38704631625	-0.2254322625	-0.366961955	0.282390465609782	0.293830254634525	0.458557278784407	0.352863328028724	0.888146237269884
TAG(58:10/FA22:6)+NH4	0.244340357142857	0.23677255625	-0.0962326112500001	-0.35433776	0.325034523334294	0.312393571595177	0.455061298810855	0.342165497154463	0.927617901656028
TAG(58:2/FA18:1)+NH4	0.103060242857143	0.4760482625	-0.3992608	-0.1669650625	0.443542249451556	0.400963407588076	0.264491710979994	0.311419334717137	0.888146237269884
TAG(58:3/FA18:1)+NH4	-0.622735098571429	0.25322927125	0.09636779875	0.1952961375	0.34383184434247	0.404165726849512	0.355496929922954	0.304811581091797	0.888146237269884
TAG(58:5/FA18:1)+NH4	0.00984185285714283	-0.07047961	0.06271199625	-0.000844007499999952	0.310841709054646	0.385325471911894	0.499634262802789	0.252692661816773	0.999953000335068
TAG(58:6/FA16:0)+NH4	0.240328797142857	-0.00851613774999998	-0.16259111525	-0.039180444625	0.252795662705888	0.197155852870725	0.588877679874927	0.301515741362153	0.998355709154068
TAG(58:6/FA18:0)+NH4	0.251839872428571	0.109498295625	0.067553852	-0.397412036	0.332313884590912	0.284286988713814	0.41859469695291	0.404962055240277	0.933951037078084
TAG(58:6/FA18:1)+NH4	-0.0152336928571429	0.39378574625	-0.1824295725	-0.19802669125	0.320430779771846	0.323510243561676	0.484618971795562	0.294372269307053	0.935617962611497
TAG(58:6/FA20:4)+NH4	0.258807985714286	0.4182435125	-0.36966055	-0.27503995	0.358174160841256	0.34928534960889	0.386377858849665	0.323294422024356	0.888146237269884
TAG(58:6/FA22:4)+NH4	-0.229966824285714	0.44205220125	-0.05314675625	-0.18768447125	0.358863455842273	0.32624463898926	0.443643929841107	0.309692592281625	0.915079200037557
TAG(58:6/FA22:5)+NH4	-0.149227238571429	0.42150723875	0.0501960625	-0.34112946375	0.358141556274124	0.219223558589224	0.470173108328572	0.353899151303618	0.89173854372754
TAG(58:7/FA16:0)+NH4	-0.0717463357142857	0.13967362375	0.235992825	-0.312888405	0.495602626508636	0.308151554729776	0.356473654789311	0.322637385126914	0.98887926356835
TAG(58:7/FA18:0)+NH4	0.198513482857143	0.3646439525	-0.16177371125	-0.3765695375	0.410902296822444	0.247051334164017	0.395832297595945	0.378746267749992	0.889330973133078
TAG(58:7/FA18:1)+NH4	-0.0382453728571429	0.39881264375	-0.06920909375	-0.29613884625	0.34347900829353	0.335410890959013	0.433567173268809	0.332615215424149	0.927617901656028
TAG(58:7/FA18:2)+NH4	-0.131780428571429	0.461206325	-0.3607807375	0.0148822875	0.330414591944134	0.454229065570807	0.310884017471028	0.315716024723429	0.888146237269884
TAG(58:7/FA20:4)+NH4	0.17066661	0.31092128375	-0.18897392125	-0.27128064625	0.412417337616451	0.284327198242938	0.406332286291318	0.359352578029634	0.932095537185125
TAG(58:7/FA22:4)+NH4	-0.137496338571429	0.39483080125	-0.34124128625	0.06671978125	0.247923114527514	0.435792601603101	0.355323917397862	0.362684759568313	0.910717404638406
TAG(58:7/FA22:5)+NH4	-0.00916828714285708	0.3293076825	-0.11684188375	-0.20444354875	0.374099364961854	0.255085761297899	0.455805528888397	0.366742897180417	0.995065805937805
TAG(58:7/FA22:6)+NH4	0.20993241	0.30863448625	0.01270917875	-0.505034525	0.300351207386907	0.277001588407768	0.473173394673614	0.334449046064377	0.888146237269884
TAG(58:8/FA18:1)+NH4	0.222067038571429	0.39080826625	-0.09743246375	-0.48768446125	0.371620406420027	0.262441621925585	0.439449445194529	0.326849928857825	0.888146237269884
TAG(58:8/FA18:2)+NH4	0.00415235285714282	0.46700555875	-0.3875771825	-0.08306168125	0.223534563781252	0.453545710784558	0.30009792616093	0.385840018445107	0.888146237269884
TAG(58:8/FA20:3)+NH4	0.18512584	0.1760212825	0.07341329	-0.41141968375	0.431699658523951	0.377267629025583	0.332727255221746	0.330517140575931	0.930770391197712
TAG(58:8/FA20:4)+NH4	0.109028361428571	0.29438002	-0.262986965	-0.1267928725	0.406977137290773	0.317354703759489	0.376063029932908	0.378564794025385	0.986988486571468
TAG(58:8/FA22:5)+NH4	-0.105984685714286	0.2152223875	-0.1197908125	-0.00269497499999999	0.356892983075255	0.397016226995025	0.363364249875767	0.374775960617514	0.998355709154068
TAG(58:8/FA22:6)+NH4	0.275880702857143	0.2514193025	0.00327933624999996	-0.49609425375	0.388496006070858	0.197571203238222	0.503937601403775	0.275365019490405	0.888146237269884
TAG(58:9/FA18:1)+NH4	0.0128166557142857	0.4777662575	-0.21861344875	-0.27036738125	0.377951958853536	0.303546591261841	0.372311646249058	0.384607315141758	0.888146237269884
TAG(58:9/FA18:2)+NH4	0.130956417142857	0.41240875875	-0.39865964625	-0.12833597875	0.293525345680518	0.40983432764242	0.373453916670691	0.334912468910956	0.888146237269884
TAG(58:9/FA20:4)+NH4	0.118334095714286	0.4009163825	-0.14303429625	-0.36142442	0.354751800530321	0.289562976765499	0.391001388343306	0.397872737667683	0.889330973133078
TAG(58:9/FA22:5)+NH4	-0.0643702088571428	0.2295622125	-0.160368829	-0.0128694503750001	0.368478870702	0.213543454163513	0.425931363151515	0.441723237878108	0.998355709154068
TAG(58:9/FA22:6)+NH4	0.09168781	0.4093402475	-0.0924575337500001	-0.3971095475	0.348663646077363	0.226192991151248	0.43780285299802	0.391111023481966	0.88891984352543
TAG(60:10/FA22:5)+NH4	0.118002051428571	-0.1012068925	0.0565690075	-0.05861390875	0.372289267024678	0.193022587158464	0.51637013868747	0.351734561794679	0.998842446546776
TAG(60:10/FA22:6)+NH4	0.182554560714286	0.26345146675	-0.0409022505	-0.382284457	0.353923203642928	0.285006061550622	0.476639377063479	0.313300424637098	0.927617901656028
TAG(60:11/FA22:5)+NH4	0.186200412857143	-0.1842116225	0.17785362	-0.156567355	0.358393896008949	0.20683216780132	0.493455579159644	0.36864538083097	0.998355709154068
TAG(60:11/FA22:6)+NH4	0.237378247142857	0.0147308925	0.05408008875	-0.27651695125	0.351896170748613	0.286799813578324	0.500239649048295	0.303202586837094	0.998355709154068
TAG(60:12/FA22:6)+NH4	0.195568385714286	0.086574575	0.07705915	-0.3347560375	0.302228350071015	0.319320725898426	0.542770109574539	0.218938287877953	0.995065805937805
