# Supplementary material for: Altered lipid profiles in the prefrontal cortex are associated with neuroinflammation after severe burn injury
Source: Front Immunol. 2025 Dec 1;16:1709256. doi: 10.3389/fimmu.2025.1709256 (PMC12702713; doi:10.3389/fimmu.2025.1709256)
Supplement: Supplementary file 6 [file DataSheet5.csv]

	coef.mean	B_A	B_V	S_A	S_V
PI(18:0/20:1)-H	46.663	100	22.657	27.559	36.437
PG(20:0/20:4)-H	45.307	69.662	27.571	41.88	42.114
TAG(51:1/FA18:1)+NH4	42.72	52.31	22.997	9.0802	86.494
TAG(51:2/FA18:1)+NH4	41.373	55.851	35.779	59.317	14.545
TAG(52:6/FA18:1)+NH4	40.837	63.576	33.107	50.128	16.535
PS(18:1/16:1)-H	38.219	67.086	23.651	48.107	14.032
PE(18:1/18:2)-H	36.765	16.611	29.527	38.332	62.588
PS(14:0/14:0)-H	36.73	36.569	30.239	61.841	18.272
PS(20:0/18:2)-H	36.213	36.557	24.044	19.132	65.119
PG(16:0/20:2)-H	36.006	31.476	21.145	23.279	68.122
PG(20:0/20:1)-H	35.776	46.989	26.452	27.852	41.81
PS(18:1/18:3)-H	35.245	59.785	19.597	19.686	41.91
LPC(22:5)+AcO	34.981	54.174	26.858	47.787	11.104
PI(18:2/20:3)-H	34.847	57.984	17.537	24.538	39.33
PG(14:0/18:2)-H	34.349	48.938	17.423	15.416	55.618
PS(16:0/16:0)-H	34.286	45.645	24.712	47.621	19.166
PG(20:0/22:4)-H	34.162	73.232	15.698	14.034	33.685
PG(18:0/20:0)-H	33.726	22.044	31.21	68.801	12.849
SM(20:1)+H	33.664	50.071	25.94	29.68	28.966
TAG(49:2/FA18:2)+NH4	33.128	29.285	25.165	57.118	20.942
PG(16:0/18:2)-H	33.115	30.146	17.042	19.163	66.107
DAG(16:0/20:5)+NH4	33.058	71.042	23.228	21.47	16.492
TAG(50:4/FA20:3)+NH4	33.05	15.498	29.437	64.274	22.992
PG(14:0/18:1)-H	32.949	19.798	18.103	41.239	52.655
DAG(16:1/18:2)+NH4	32.708	29.543	14.697	39.108	47.485
DAG(18:2/22:4)+NH4	32.69	48.319	28.053	44.627	9.7625
TAG(51:4/FA18:2)+NH4	32.486	41.781	18.984	33.24	35.939
PS(18:2/20:2)-H	32.356	40.703	21.526	41.467	25.728
PG(16:0/18:3)-H	32.29	33.51	22.225	36.397	37.028
PE(18:0/18:2)-H	32.275	12.36	26.102	35.688	54.951
PC(14:0/18:3)+AcO	32.207	28.15	22.087	19.184	59.408
PE(18:2/20:4)-H	32.042	35.846	25.886	38.85	27.584
SM(20:0)+H	32.012	38.61	25.118	27.454	36.867
TAG(56:3/FA18:0)+NH4	31.842	53.966	24.033	33.964	15.405
LPS(16:0)-H	31.738	68.856	14.499	15.049	28.551
PE(18:2/20:2)-H	31.664	39.585	21.367	18.417	47.286
PG(18:0/18:2)-H	31.64	25.718	16.869	11.717	72.256
PG(18:2/18:3)-H	31.591	36.831	18.05	17.287	54.197
PE(18:2/18:2)-H	31.582	23.378	20.866	15.418	66.667
PC(18:1/20:2)+AcO	31.569	52.692	22.65	18.199	32.735
PC(18:1/22:5)+AcO	31.52	35.059	19.774	37.767	33.482
PG(16:0/18:1)-H	31.457	55.988	19.668	26.73	23.441
DCER(20:1)+H	31.368	25.416	20.603	39.208	40.243
PG(18:1/22:5)-H	31.344	51.414	15.119	20.585	38.259
PG(16:0/20:1)-H	31.342	58.461	19.332	13.094	34.48
DAG(18:0/18:3)+NH4	31.322	52.106	22.07	34.232	16.879
TAG(49:3/FA18:2)+NH4	31.279	25.369	22.257	54.077	23.414
PE(14:0/22:5)-H	31.252	76.942	17.129	19.879	11.056
TAG(54:5/FA20:5)+NH4	31.224	37.066	20.029	33.6	34.201
TAG(48:2/FA16:0)+NH4	31.217	45.832	19.321	17.507	42.208
PE(P-18:1/18:3)-H	31.196	27.528	25.947	28.011	43.299
TAG(47:2/FA18:1)+NH4	31.194	44.157	17.682	35.882	27.057
TAG(56:10/FA18:2)+NH4	31.032	25.701	20.525	40.679	37.224
PG(18:2/16:1)-H	30.961	14.355	14.88	31.787	62.821
TAG(52:0/FA18:0)+NH4	30.809	51.968	16.296	31.601	23.37
PI(16:0/18:1)-H	30.69	16.001	18.463	43.21	45.087
PI(18:0/16:1)-H	30.626	13.001	20.127	33.569	55.807
PC(18:2/18:2)+AcO	30.594	20.667	21.019	41.362	39.329
PC(16:0/18:2)+AcO	30.571	31.767	16.258	9.1301	65.131
PI(20:0/20:2)-H	30.024	48.309	21.016	36.212	14.558
TAG(49:2/FA16:0)+NH4	30.002	45.881	21.204	26.774	26.149
PC(20:0/22:5)+AcO	29.997	45.298	25.93	44.651	4.1117
DAG(18:2/22:5)+NH4	29.93	38.992	22.283	33.34	25.103
LPE(20:3)-H	29.928	33.376	23.93	45.159	17.247
PI(16:0/22:5)-H	29.906	31.969	22.707	39.727	25.221
DAG(18:2/20:3)+NH4	29.868	33.007	20.014	36.744	29.709
PS(18:0/18:2)-H	29.821	34.282	18.146	8.1772	58.677
TAG(52:6/FA20:5)+NH4	29.784	18.319	24.408	58.315	18.094
DCER(18:1)+H	29.769	66.283	17.846	20.561	14.387
PG(20:0/20:5)-H	29.728	54.325	18.438	36.92	9.2298
PC(16:1/18:2)+AcO	29.544	50.057	14.515	19.244	34.358
PG(18:0/20:2)-H	29.462	22.366	18.424	15.085	61.971
PG(18:2/18:2)-H	29.447	42.764	16.811	12.119	46.094
TAG(50:3/FA20:3)+NH4	29.422	37.705	17.715	38.903	23.363
TAG(46:2/FA14:0)+NH4	29.411	70.388	16.5	14.613	16.144
TAG(42:2/FA18:2)+NH4	29.392	64.296	20.349	15.212	17.71
PE(16:0/18:2)-H	29.17	17.71	22.029	23.595	53.347
TAG(52:7/FA22:6)+NH4	29.137	26.346	17.182	36.514	36.506
CER(22:1)+H	29.106	41.208	19.872	11.887	43.456
PE(18:0/14:0)-H	29.076	44.424	20.626	37.409	13.845
PG(18:0/18:1)-H	28.895	57.531	18.609	24.724	14.716
PI(14:0/18:1)-H	28.873	30.063	14.555	37.282	33.591
MAG(20:2)+NH4	28.739	48.659	14.348	25.92	26.027
TAG(52:7/FA18:1)+NH4	28.579	17.784	22.251	37.574	36.707
TAG(50:5/FA16:1)+NH4	28.548	41.27	24.141	42.141	6.6414
PS(16:0/20:4)-H	28.515	30.616	22.16	38.027	23.256
PE(14:0/20:3)-H	28.472	27.317	22.313	47.715	16.543
PE(P-18:2/18:2)-H	28.433	19.865	19.139	15.145	59.582
PE(P-18:0/18:0)-H	28.365	41.503	13.277	22.77	35.912
PI(18:1/20:5)-H	28.326	30.508	23.459	44.983	14.352
PI(18:0/18:0)-H	28.236	55.806	18.633	18.198	20.308
PC(14:0/18:2)+AcO	28.226	38.955	17.776	27.976	28.198
PE(O-18:0/18:0)-H	28.17	46.641	10.195	13.631	42.214
PS(14:0/20:3)-H	28.115	44.373	16.192	21.608	30.288
PG(18:2/20:1)-H	28.096	31.506	22.028	26.434	32.416
PS(14:0/20:5)-H	28.006	43.055	15.445	30.015	23.508
PC(14:0/20:5)+AcO	27.966	24.721	23.568	50.083	13.49
PG(18:1/18:2)-H	27.838	33.545	16.777	13.987	47.042
PE(18:0/18:3)-H	27.788	15.335	22.769	31.396	41.654
PE(O-18:0/22:6)-H	27.752	34.251	21.553	33.716	21.488
PG(18:0/18:3)-H	27.721	31.051	20.596	37.947	21.291
CER(26:1)+H	27.666	23.694	21.856	38.182	26.933
MAG(22:3)+NH4	27.61	14.77	17.465	54.942	23.261
TAG(52:1/FA20:1)+NH4	27.518	39.791	20.963	33.591	15.727
PC(18:2/16:1)+AcO	27.51	30.823	17.383	23.923	37.91
PS(18:1/20:3)-H	27.438	17.727	21.95	30.409	39.667
PI(18:1/22:6)-H	27.404	23.607	16.34	42.182	27.486
PC(18:1/18:2)+AcO	27.392	29.929	17.478	14.55	47.611
PG(16:0/22:5)-H	27.391	46.104	15.121	25.148	23.192
PC(18:2/20:4)+AcO	27.361	46.145	15.757	16.138	31.401
PG(16:0/16:0)-H	27.18	48.727	12.488	19.896	27.609
PS(16:0/16:1)-H	27.169	28.305	20.313	53.285	6.7735
TAG(53:2/FA17:0)+NH4	27.125	9.5607	22.962	52.492	23.486
TAG(55:7/FA22:6)+NH4	27.107	24.964	19.724	28.194	35.544
TAG(54:8/FA20:4)+NH4	27.075	33.067	10.056	15.683	49.492
TAG(51:4/FA16:1)+NH4	27.064	48.818	18.733	27.591	13.114
LPE(22:4)-H	26.947	49.771	15.622	20.876	21.521
PI(16:0/22:4)-H	26.942	18.152	17.166	15.43	57.02
TAG(46:2/FA16:0)+NH4	26.924	22.036	24.657	43.242	17.764
TAG(52:5/FA20:5)+NH4	26.904	29.975	20.457	32.932	24.249
PG(14:0/22:5)-H	26.868	34.22	17.138	21.367	34.748
PE(18:0/16:1)-H	26.863	49.01	19.55	21.209	17.683
PS(18:0/18:3)-H	26.785	29.847	21.677	38.31	17.306
TAG(58:3/FA18:1)+NH4	26.605	41.445	11.025	17.369	36.579
PE(16:0/18:3)-H	26.532	24.532	16.984	20.27	44.343
PS(20:0/20:4)-H	26.445	53.958	10.982	9.3298	31.51
PS(20:0/20:3)-H	26.418	39.261	17.218	37.222	11.97
PC(20:0/20:4)+AcO	26.362	9.5055	14.284	38.406	43.254
PG(20:0/20:2)-H	26.313	27.251	14.424	21.497	42.082
PE(18:1/18:3)-H	26.278	9.3795	22.019	29.154	44.561
DAG(16:0/18:3)+NH4	26.158	28.978	10.076	19.521	46.059
PC(18:2/20:1)+AcO	26.158	22.256	24.886	45.596	11.894
TAG(51:3/FA17:0)+NH4	26.157	18.95	14	31.586	40.09
PG(18:2/22:4)-H	26.153	50.849	16.6	21.251	15.914
TAG(48:0/FA16:0)+NH4	26.149	22.769	17.012	40.3	24.514
PI(20:0/22:5)-H	26.093	36.339	13.147	14.726	40.16
DAG(14:0/20:0)+NH4	26.07	19.927	16.177	18.408	49.768
PG(18:2/22:6)-H	26.052	41.393	15.587	27.47	19.76
PG(18:1/18:3)-H	26.014	33.694	14.688	10.54	45.136
TAG(52:1/FA20:0)+NH4	25.928	17.154	20.506	37.201	28.852
TAG(60:11/FA22:5)+NH4	25.912	24.412	18.301	47.67	13.264
PG(20:0/22:6)-H	25.863	48.386	16.029	23.443	15.595
LPG(18:2)-H	25.805	44.651	21.09	24.378	13.103
PC(14:0/22:5)+AcO	25.803	22.17	15.023	36.763	29.254
PI(18:1/18:1)-H	25.799	18.104	21.714	25.743	37.635
PS(18:2/18:2)-H	25.785	12.255	16.777	33.166	40.944
TAG(53:2/FA18:1)+NH4	25.753	50.511	17.029	13.51	21.96
TAG(55:2/FA18:2)+NH4	25.743	44.464	11.91	15.597	31.003
PE(18:2/20:5)-H	25.599	14.096	19.347	48.08	20.872
LPC(20:3)+AcO	25.589	22.9	23.562	45.489	10.406
LPE(16:0)-H	25.581	24.528	19.414	44.607	13.775
PE(18:2/22:6)-H	25.577	25.268	14.933	14.628	47.478
PC(18:2/22:6)+AcO	25.575	36.984	18.347	22.545	24.423
TAG(50:2/FA14:0)+NH4	25.518	25.548	24.341	45.281	6.9022
PC(16:0/22:5)+AcO	25.379	30.881	15.971	34.322	20.34
TAG(54:7/FA18:1)+NH4	25.358	44.65	18.671	33.814	4.2987
DAG(18:2/18:3)+NH4	25.294	13.486	14.335	10.234	63.119
PE(16:0/22:6)-H	25.27	38.592	19.612	23.275	19.601
PI(18:2/22:6)-H	25.196	40.548	19.25	35.837	5.1477
PE(O-18:0/18:3)-H	25.177	27.314	11.806	5.0619	56.527
PG(18:2/20:5)-H	25.171	23.473	13.484	31.517	32.211
TAG(50:3/FA18:3)+NH4	25.129	50.984	21.253	24.776	3.5028
PC(20:0/20:3)+AcO	25.09	40.839	14.029	23.264	22.229
MAG(16:1)+NH4	25.086	60.795	19.339	16.705	3.5052
PE(16:0/20:5)-H	25.058	30.661	15.149	5.3655	49.055
PI(18:1/18:2)-H	25.047	26.636	13.754	14.586	45.21
TAG(48:3/FA18:3)+NH4	24.994	40.813	15.926	30.364	12.871
TAG(60:10/FA22:5)+NH4	24.938	25.838	15.119	38.845	19.949
TAG(52:2/FA20:1)+NH4	24.832	47.164	17.794	25.364	9.0072
TAG(50:5/FA18:3)+NH4	24.738	11.286	25.871	51.314	10.481
TAG(44:1/FA18:1)+NH4	24.726	41.898	16.799	37.139	3.0689
TAG(52:4/FA18:0)+NH4	24.711	37.102	14.253	20.667	26.82
DCER(14:0)+H	24.657	22.272	14.815	29.531	32.01
LPE(18:2)-H	24.625	42.813	16.405	13.708	25.573
PC(18:2/22:5)+AcO	24.554	19.985	17.254	26.072	34.905
TAG(54:1/FA20:0)+NH4	24.539	27.219	16.901	44.718	9.3177
PE(O-16:0/20:2)-H	24.529	26.733	18.25	31.321	21.813
TAG(54:4/FA20:2)+NH4	24.527	16.659	22.179	43.665	15.604
LPI(18:1)-H	24.523	53.365	11.276	11.243	22.209
LPI(16:0)-H	24.512	32.661	16.214	25.61	23.561
PC(20:0/18:1)+AcO	24.469	23.859	12.165	32.392	29.461
PS(18:2/20:1)-H	24.422	29.53	21.044	33.746	13.369
TAG(52:5/FA14:0)+NH4	24.422	48.738	15.551	14.939	18.459
PE(P-18:1/18:2)-H	24.418	7.7729	25.006	32.473	32.419
PE(18:2/16:1)-H	24.41	26.541	16.754	14.045	40.299
PI(20:0/18:2)-H	24.406	28.337	17.841	22.427	29.017
TAG(52:4/FA20:4)+NH4	24.387	29.886	16.079	24.652	26.93
PC(18:0/20:5)+AcO	24.332	15.869	14.869	29.564	37.025
PS(20:0/18:3)-H	24.305	48.971	15.337	21.27	11.641
PE(P-18:0/22:6)-H	24.255	23.658	19.37	32.581	21.41
PI(14:1/14:1)-H	24.254	27.041	20.778	38.479	10.72
PS(16:0/20:2)-H	24.241	24.03	14.918	42.075	15.942
FFA 15:0 (Pentadecylic acid)	24.239	33.94	16.231	30.783	16.003
PS(18:2/22:5)-H	24.237	50.169	12.27	17.355	17.153
DAG(16:1/20:2)+NH4	24.236	27.532	14.236	13.438	41.74
PG(18:2/22:5)-H	24.215	47.382	16.238	20.443	12.795
PE(14:0/22:6)-H	24.201	34.161	14.193	16.539	31.909
PE(18:1/20:5)-H	24.165	27.094	20.059	23.389	26.118
PC(18:1/22:6)+AcO	24.034	14.568	15.535	40.965	25.066
PI(14:0/20:4)-H	24.026	41.841	12.386	19.527	22.351
PE(18:2/18:3)-H	24.012	29.335	13.559	12.365	40.788
PS(18:2/18:3)-H	23.894	50.237	17.827	20.099	7.411
DAG(14:0/20:4)+NH4	23.872	39.431	19.765	30.745	5.5477
TAG(53:3/FA18:2)+NH4	23.847	34.586	18.751	25.527	16.524
PG(18:0/14:0)-H	23.8	43.279	11.349	18.275	22.296
PS(18:2/16:1)-H	23.766	13.044	13.198	26.031	42.79
TAG(51:1/FA16:0)+NH4	23.675	49.105	14.671	19.991	10.935
LPE(18:0)-H	23.667	30.222	21.59	38.211	4.6442
DAG(16:0/18:1)+NH4	23.658	39.783	16.304	21.05	17.495
PG(14:0/20:1)-H	23.629	43.445	13.955	16.883	20.232
PG(18:0/18:0)-H	23.614	58.283	15.963	18.444	1.7659
TAG(50:4/FA18:3)+NH4	23.576	33.31	20	36.495	4.4971
PG(20:0/22:5)-H	23.549	33.069	17.321	34.981	8.8236
CER(20:1)+H	23.548	27.313	17.477	14.439	34.964
PE(P-16:0/20:5)-H	23.524	27.172	16.574	11.024	39.324
TAG(48:4/FA20:4)+NH4	23.516	26.154	13.756	27.846	26.308
LPE(20:4)-H	23.512	33.874	14.482	20.908	24.784
LPG(14:0)-H	23.501	23.003	19.565	45.649	5.7869
PE(P-18:0/20:5)-H	23.438	16.593	24.322	37.417	15.42
TAG(56:3/FA20:0)+NH4	23.369	31.235	15.371	26.029	20.839
PS(18:1/22:5)-H	23.324	27.568	10.722	25.459	29.548
TAG(50:4/FA20:4)+NH4	23.32	17.158	17.483	40.06	18.579
TAG(48:2/FA18:0)+NH4	23.264	16.794	20.072	35.912	20.277
PC(16:0/18:3)+AcO	23.234	24.356	17.104	17.371	34.104
TAG(52:4/FA14:0)+NH4	23.2	32.623	17.019	28.375	14.782
TAG(53:3/FA17:0)+NH4	23.193	57.206	17.988	12.309	5.271
PG(16:0/18:0)-H	23.183	32.24	10.112	5.7445	44.635
LPE(22:5)-H	23.16	47.931	11.268	11.593	21.847
TAG(52:8/FA18:2)+NH4	23.125	37.375	21.018	30.85	3.2557
TAG(53:6/FA20:4)+NH4	23.034	36.126	18.146	34.506	3.3568
PE(P-18:2/20:4)-H	22.999	10.669	22.93	36.695	21.7
TAG(51:1/FA17:0)+NH4	22.979	47.53	14.272	26.489	3.6248
PE(O-16:0/22:6)-H	22.962	24.654	19.718	24.468	23.009
TAG(56:6/FA18:3)+NH4	22.938	23.289	13.34	28.899	26.226
MAG(22:6)+NH4	22.9	18.218	16.751	33.684	22.945
PE(18:0/18:1)-H	22.861	27.675	23.029	27.483	13.255
TAG(52:1/FA18:1)+NH4	22.86	39.48	18.435	29.894	3.629
TAG(52:0/FA20:0)+NH4	22.842	16.033	20.925	46.247	8.1622
PE(18:2/22:5)-H	22.79	25.054	18.317	17.879	29.912
LPG(22:4)-H	22.744	38.242	10.643	11.821	30.272
PE(18:2/22:4)-H	22.732	19.85	19.53	20.655	30.895
TAG(51:3/FA18:2)+NH4	22.728	47.439	17.98	10.83	14.661
TAG(58:5/FA18:1)+NH4	22.647	17.567	12.867	34.458	25.696
PI(16:0/22:6)-H	22.645	47.984	10.535	12.144	19.917
PE(16:0/14:0)-H	22.639	16.855	11.242	12.548	49.913
TAG(46:2/FA18:2)+NH4	22.618	46.485	9.8597	9.3841	24.742
TAG(56:6/FA20:5)+NH4	22.615	19.286	20.544	34.883	15.746
DPA	22.595	29.572	10.353	20.985	29.468
PE(P-18:1/20:5)-H	22.56	19.417	18.931	18.483	33.409
TAG(52:1/FA18:0)+NH4	22.528	33.539	17.681	19.789	19.104
PE(14:0/20:1)-H	22.454	15.655	10.904	18.898	44.357
MAG(22:4)+NH4	22.444	42.64	15.375	15.379	16.383
LPI(22:5)-H	22.413	40.222	15.694	24.296	9.4394
PC(20:0/20:1)+AcO	22.409	26.597	18.738	27.907	16.393
TAG(56:8/FA16:0)+NH4	22.408	21.222	17.469	20.856	30.086
TAG(48:4/FA18:3)+NH4	22.407	46.886	11.426	14.979	16.335
TAG(52:5/FA18:3)+NH4	22.385	9.9341	16.694	33.406	29.506
PI(16:0/20:3)-H	22.301	20.245	18.94	44.774	5.2442
LPG(20:4)-H	22.273	25.182	14.435	23.309	26.165
TAG(50:1/FA18:1)+NH4	22.265	21.941	14.876	23.836	28.407
FFA 22:0 (Behenic acid)	22.255	26.855	15.121	24.78	22.263
TAG(54:2/FA20:0)+NH4	22.254	53.459	11.805	13.922	9.8292
CER(24:0)+H	22.243	30.122	15.853	16.434	26.563
PG(18:0/22:5)-H	22.221	23.324	13.659	30.187	21.715
LPC(16:0)+AcO	22.221	38.473	18.147	16.364	15.9
PE(14:0/16:1)-H	22.163	28.593	19.148	26.313	14.599
DAG(18:2/20:4)+NH4	22.127	21.255	17.642	17.89	31.723
TAG(54:3/FA18:3)+NH4	22.053	30.085	15.525	23.528	19.074
TAG(48:3/FA16:1)+NH4	22.017	15.073	21.548	47.064	4.383
TAG(56:9/FA18:3)+NH4	22.008	27.515	21.146	18.867	20.505
PE(O-18:0/18:2)-H	21.965	25.933	16.807	13.743	31.376
PE(16:0/20:3)-H	21.962	32.661	21.663	25.601	7.9238
PI(18:0/20:5)-H	21.961	24.728	15.443	26.107	21.567
TAG(52:2/FA20:0)+NH4	21.94	37.43	10.192	18.245	21.894
PI(18:1/20:3)-H	21.911	45.258	13.684	23.971	4.7287
TAG(52:3/FA14:0)+NH4	21.904	26.491	13.873	25.539	21.712
TAG(56:9/FA20:5)+NH4	21.86	35.483	12.669	16.358	22.931
PG(14:0/14:0)-H	21.855	30.278	13.911	22.169	21.061
TAG(53:2/FA16:0)+NH4	21.84	30.868	17.947	26.817	11.728
TAG(52:1/FA16:1)+NH4	21.81	28.877	22.583	32.07	3.7085
TAG(54:7/FA18:2)+NH4	21.753	24.627	13.281	17.308	31.797
PI(14:0/18:2)-H	21.74	22.573	12.539	34.648	17.198
TAG(44:2/FA18:1)+NH4	21.69	27.585	14.42	25.341	19.414
TAG(56:8/FA22:6)+NH4	21.628	22.179	16.143	17.654	30.534
PE(14:0/14:0)-H	21.581	25.063	9.4731	7.5393	44.247
TAG(50:4/FA16:0)+NH4	21.571	22.521	18.57	31.075	14.119
TAG(50:1/FA16:0)+NH4	21.546	27.865	14.503	22.88	20.937
PS(20:0/20:5)-H	21.524	42.428	13.679	27.177	2.8123
PI(18:2/18:3)-H	21.491	22.552	18.005	40.164	5.2426
MAG(18:0)+NH4	21.478	41.031	9.3154	8.1775	27.388
TAG(48:5/FA18:2)+NH4	21.453	24.415	9.3925	21.095	30.911
PI(18:0/22:6)-H	21.426	47.87	9.5303	8.5252	19.78
DCER(22:1)+H	21.381	6.9577	12.271	32.116	34.178
CER(26:0)+H	21.379	9.4538	21.67	43.156	11.238
PI(14:0/20:1)-H	21.283	25.349	9.9475	8.505	41.331
PE(18:1/18:1)-H	21.243	23.195	22.482	33.412	5.8834
TAG(50:2/FA16:0)+NH4	21.187	24.108	18.088	21.387	21.166
PC(18:2/22:4)+AcO	21.145	32.219	14.953	9.5893	27.819
DAG(18:1/20:3)+NH4	21.119	39.89	18.291	16.318	9.9756
DCER(18:0)+H	21.107	13.48	14.203	33.652	23.092
TAG(52:3/FA20:1)+NH4	21.092	36.556	9.5837	7.6392	30.59
LPC(14:0)+AcO	21.092	28.331	16.999	28.694	10.345
TAG(56:2/FA18:0)+NH4	21.081	30.647	18.152	29.489	6.0372
CER(16:0)+H	21.005	30.283	16.069	31.243	6.4255
PC(18:0/22:4)+AcO	21.003	21.705	8.9908	20.766	32.55
PG(18:2/20:3)-H	20.981	31.551	13.739	18.073	20.562
DAG(14:0/22:6)+NH4	20.971	33.877	12.462	25.578	11.968
TAG(51:4/FA18:3)+NH4	20.952	46.273	11.329	17.035	9.1722
TAG(52:0/FA16:0)+NH4	20.947	10.017	15.48	35.874	22.417
TAG(46:0/FA14:0)+NH4	20.921	24.905	8.9207	5.598	44.259
PS(18:0/20:2)-H	20.921	24.905	8.9207	5.598	44.259
TAG(40:0/FA14:0)+NH4	20.921	24.905	8.9207	5.598	44.259
TAG(42:0/FA16:0)+NH4	20.921	24.905	8.9207	5.598	44.259
TAG(42:1/FA16:0)+NH4	20.921	24.905	8.9207	5.598	44.259
TAG(42:1/FA16:1)+NH4	20.921	24.905	8.9207	5.598	44.259
TAG(44:0/FA16:0)+NH4	20.921	24.905	8.9207	5.598	44.259
TAG(44:1/FA16:1)+NH4	20.921	24.905	8.9207	5.598	44.259
TAG(45:0/FA16:0)+NH4	20.921	24.905	8.9207	5.598	44.259
TAG(46:3/FA14:0)+NH4	20.921	24.905	8.9207	5.598	44.259
TAG(46:3/FA16:0)+NH4	20.921	24.905	8.9207	5.598	44.259
TAG(47:1/FA14:0)+NH4	20.921	24.905	8.9207	5.598	44.259
TAG(47:1/FA16:0)+NH4	20.921	24.905	8.9207	5.598	44.259
TAG(47:1/FA17:0)+NH4	20.921	24.905	8.9207	5.598	44.259
TAG(40:0/FA16:0)+NH4	20.921	24.905	8.9207	5.598	44.259
TAG(42:1/FA14:0)+NH4	20.921	24.905	8.9207	5.598	44.259
TAG(42:1/FA18:1)+NH4	20.921	24.905	8.9207	5.598	44.259
TAG(44:1/FA14:0)+NH4	20.921	24.905	8.9207	5.598	44.259
TAG(45:0/FA14:0)+NH4	20.921	24.905	8.9207	5.598	44.259
TAG(45:1/FA18:1)+NH4	20.921	24.905	8.9207	5.598	44.259
TAG(46:1/FA16:1)+NH4	20.921	24.905	8.9207	5.598	44.259
TAG(46:3/FA16:1)+NH4	20.921	24.905	8.9207	5.598	44.259
TAG(46:3/FA18:3)+NH4	20.921	24.905	8.9207	5.598	44.259
TAG(47:0/FA16:0)+NH4	20.921	24.905	8.9207	5.598	44.259
TAG(47:0/FA17:0)+NH4	20.921	24.905	8.9207	5.598	44.259
TAG(47:1/FA16:1)+NH4	20.921	24.905	8.9207	5.598	44.259
TAG(47:2/FA14:0)+NH4	20.921	24.905	8.9207	5.598	44.259
TAG(47:2/FA16:1)+NH4	20.921	24.905	8.9207	5.598	44.259
TAG(47:2/FA18:2)+NH4	20.921	24.905	8.9207	5.598	44.259
TAG(44:0/FA18:0)+NH4	20.921	24.905	8.9207	5.598	44.259
TAG(44:2/FA14:0)+NH4	20.921	24.905	8.9207	5.598	44.259
TAG(44:2/FA16:1)+NH4	20.921	24.905	8.9207	5.598	44.259
TAG(45:1/FA16:0)+NH4	20.921	24.905	8.9207	5.598	44.259
TAG(46:0/FA18:0)+NH4	20.921	24.905	8.9207	5.598	44.259
TAG(46:1/FA14:0)+NH4	20.921	24.905	8.9207	5.598	44.259
TAG(47:0/FA14:0)+NH4	20.921	24.905	8.9207	5.598	44.259
TAG(48:0/FA14:0)+NH4	20.921	24.905	8.9207	5.598	44.259
PI(18:0/22:4)-H	20.913	15.739	12.006	21.546	34.362
PC(20:0/22:6)+AcO	20.894	27.151	14.764	17.615	24.047
PC(18:2/20:5)+AcO	20.872	20.841	18.128	41.483	3.0366
DAG(16:0/18:0)+NH4	20.865	28.601	8.6375	15.059	31.165
TAG(52:6/FA20:4)+NH4	20.828	20.215	17.378	32.076	13.642
DAG(18:2/22:6)+NH4	20.825	7.8305	14.293	24.779	36.395
TAG(48:3/FA18:2)+NH4	20.776	20.312	11.858	23.638	27.297
PG(18:1/20:2)-H	20.755	13.823	15.303	11.951	41.941
TAG(53:4/FA17:0)+NH4	20.727	23.001	12.815	27.673	19.418
PS(18:2/22:6)-H	20.707	41.988	16.446	16.931	7.4635
PC(20:0/20:2)+AcO	20.698	42.734	14.552	11.661	13.845
PS(18:1/18:2)-H	20.618	8.6363	14.777	27.479	31.578
LPC(18:0)+AcO	20.592	44.662	18.736	16.755	2.2166
TAG(49:3/FA16:0)+NH4	20.578	17.7	15.9	32.289	16.422
PC(18:1/16:1)+AcO	20.506	17.611	10.793	30.086	23.535
PI(20:0/20:5)-H	20.498	20.729	10.335	12.887	38.039
PS(14:0/20:4)-H	20.498	20.729	10.335	12.887	38.039
TAG(55:2/FA18:1)+NH4	20.485	33.068	8.6479	12.275	27.949
TAG(50:2/FA18:2)+NH4	20.442	21.617	17.106	23.63	19.415
TAG(54:5/FA18:0)+NH4	20.436	17.983	20.089	30.569	13.102
PE(18:1/20:4)-H	20.418	18.365	18.83	27.029	17.447
PS(20:0/20:2)-H	20.404	24.139	13.926	12.539	31.014
PC(18:2/20:2)+AcO	20.394	25.548	12.469	6.3644	37.195
TAG(53:3/FA16:0)+NH4	20.323	44.766	11.645	9.1865	15.696
TAG(58:10/FA20:4)+NH4	20.321	18.111	16.333	29.44	17.4
TAG(56:3/FA18:2)+NH4	20.31	15.439	16.226	25.621	23.954
LPC(20:2)+AcO	20.261	20.68	15.634	15.986	28.746
PC(16:1/18:1)+AcO	20.189	13.95	12.802	34.67	19.333
PI(16:0/20:1)-H	20.167	18.818	14.181	33.496	14.172
DAG(18:1/20:1)+NH4	20.165	25.572	17.284	23.742	14.061
TAG(56:4/FA18:2)+NH4	20.154	33.772	18.561	18.12	10.162
PC(14:0/20:4)+AcO	20.116	33.993	9.7145	14.721	22.034
LPI(18:2)-H	20.091	5.444	16.033	40.772	18.116
TAG(56:5/FA22:4)+NH4	20.013	15.135	12.451	33.34	19.125
PI(14:0/18:3)-H	19.994	13.321	12.636	25.067	28.952
TAG(60:11/FA22:6)+NH4	19.98	22.191	15.195	38.536	3.997
TAG(58:8/FA22:6)+NH4	19.946	16.274	16.148	30.023	17.34
PG(18:2/20:4)-H	19.937	34.164	12.613	15.123	17.848
DAG(16:1/18:1)+NH4	19.923	25.578	17.367	23.396	13.352
TAG(53:0/FA16:0)+NH4	19.914	11.448	16.002	30.272	21.934
TAG(50:3/FA16:0)+NH4	19.897	13.8	20.084	34.777	10.926
MAG(18:2)+NH4	19.89	10.482	17.906	46.174	4.9968
PI(14:0/14:0)-H	19.851	44.172	11.369	10.62	13.242
TAG(58:6/FA16:0)+NH4	19.85	32.89	11.671	21.638	13.202
SM(24:1)+H	19.844	18.08	19.071	28.479	13.747
PI(16:0/18:0)-H	19.791	24.228	12.12	29.681	13.134
PS(16:0/22:4)-H	19.685	45.282	11.741	18.209	3.5093
PG(18:1/22:4)-H	19.654	29.24	8.0665	14.651	26.661
PI(18:1/20:1)-H	19.651	43.975	11.705	12.687	10.236
TAG(53:1/FA17:0)+NH4	19.637	41.023	15.774	10.293	11.456
PS(16:0/18:2)-H	19.614	7.3131	15.275	23.994	31.874
PS(18:2/20:4)-H	19.551	6.1514	13.163	35.718	23.172
TAG(54:5/FA22:5)+NH4	19.526	5.1696	14.43	44.705	13.799
PC(18:0/18:2)+AcO	19.514	15.567	15.266	10.288	36.935
TAG(46:4/FA18:2)+NH4	19.502	33.277	10.302	9.579	24.849
PE(O-18:0/16:0)-H	19.478	9.1479	21.788	36.555	10.422
PG(16:0/14:0)-H	19.478	18.029	10.298	23.514	26.072
TAG(54:8/FA18:3)+NH4	19.463	31.882	12.874	9.4732	23.621
LPS(20:0)-H	19.451	15.279	11.569	20.165	30.79
PE(16:0/20:4)-H	19.425	19.184	19.678	30.556	8.2819
DAG(18:0/18:2)+NH4	19.409	19.247	16.951	17.074	24.363
TAG(56:3/FA20:1)+NH4	19.408	37.999	17.29	12.604	9.7374
TAG(52:3/FA18:0)+NH4	19.406	24.067	17.49	25.03	11.038
PE(O-18:0/20:4)-H	19.379	13.034	18.957	31.431	14.095
TAG(54:3/FA18:0)+NH4	19.37	16.378	18.3	30.368	12.436
PI(18:2/20:4)-H	19.361	11.944	12.185	24.127	29.189
PC(14:0/20:2)+AcO	19.346	32.831	13.559	14.92	16.075
PC(18:1/22:4)+AcO	19.346	34.066	9.0999	9.9896	24.228
TAG(54:1/FA16:0)+NH4	19.321	41.546	14.072	19.526	2.1422
PG(18:1/18:1)-H	19.284	31.303	13.803	22.772	9.2582
PE(18:2/20:1)-H	19.283	7.4391	21.594	25.599	22.502
PC(18:2/18:3)+AcO	19.247	0	19.977	52.817	4.1923
TAG(54:7/FA20:5)+NH4	19.209	9.8112	9.2071	20.504	37.313
TAG(50:5/FA18:2)+NH4	19.171	21.013	18.23	26.706	10.735
TAG(51:5/FA18:3)+NH4	19.149	39.852	8.8658	11.344	16.535
TAG(54:7/FA18:3)+NH4	19.069	29.238	12.876	11.57	22.591
TAG(53:2/FA18:2)+NH4	19.061	18.75	7.8089	9.6462	40.038
DAG(14:0/16:1)+NH4	18.97	20.021	8.9901	18.291	28.576
PC(18:0/18:3)+AcO	18.916	20.901	8.7146	19.867	26.182
PC(18:1/18:3)+AcO	18.9	28.777	11.485	23.106	12.231
PI(18:2/22:4)-H	18.83	16.67	15.52	35.27	7.8604
PS(18:0/14:0)-H	18.773	9.262	14.337	36.245	15.249
FFA 18:2 (Linoleic acid, nâ€“6)	18.766	26.971	15.4	20.313	12.381
PE(O-16:0/16:0)-H	18.766	30.421	17.415	23.357	3.8698
PG(20:0/18:2)-H	18.757	32.764	11.894	18.906	11.466
TAG(52:3/FA18:3)+NH4	18.742	27.338	15.591	25.957	6.081
DAG(18:1/18:2)+NH4	18.659	7.6455	16.459	20.185	30.348
TAG(46:1/FA16:0)+NH4	18.656	22.4	14.338	17.215	20.672
TAG(54:6/FA18:3)+NH4	18.61	25.433	12.964	14.62	21.424
TAG(54:6/FA22:5)+NH4	18.609	12.912	11.827	35.696	14
PS(18:1/20:5)-H	18.608	13.361	13.721	35.127	12.223
TAG(52:5/FA16:0)+NH4	18.602	19.271	15.147	23.635	16.353
TAG(54:5/FA22:4)+NH4	18.595	24.068	12.267	29.832	8.2145
TAG(50:3/FA18:1)+NH4	18.591	20.266	16.782	24.837	12.481
DAG(16:0/18:2)+NH4	18.588	13.765	16.373	28.734	15.481
PS(20:0/18:1)-H	18.549	27.486	10.232	13.744	22.733
PE(14:0/18:2)-H	18.525	21.46	8.3823	15.013	29.244
PC(14:0/22:6)+AcO	18.486	7.7127	11.725	34.803	19.704
PE(P-18:2/22:6)-H	18.412	34.627	13.165	7.4678	18.389
TAG(54:8/FA18:2)+NH4	18.404	23.474	10.937	15.068	24.137
PI(20:0/20:4)-H	18.39	34.682	10.25	18.118	10.513
SM(26:1)+H	18.381	21.756	16.478	20.406	14.883
PS(14:0/18:2)-H	18.381	43.471	12.42	13.592	4.0393
TAG(48:5/FA18:3)+NH4	18.37	19.35	13.453	18.911	21.765
LPG(20:0)-H	18.343	16.51	13.842	22.29	20.731
TAG(53:4/FA18:3)+NH4	18.326	8.9666	7.0694	20.476	36.791
TAG(52:6/FA18:2)+NH4	18.319	13.096	13.026	26.266	20.89
TAG(52:4/FA16:0)+NH4	18.305	24.638	16.074	21.345	11.163
DAG(14:0/18:1)+NH4	18.262	14.181	19.118	35.076	4.6717
PC(14:0/20:1)+AcO	18.253	15.615	13.721	24.873	18.801
PI(20:0/22:6)-H	18.224	12.157	10.912	25.291	24.538
PC(18:1/20:4)+AcO	18.221	33.805	10.264	9.6886	19.127
TAG(58:10/FA20:5)+NH4	18.211	8.9055	15.813	25.626	22.5
MAG(22:5)+NH4	18.207	15.82	14.069	23.09	19.849
TAG(56:8/FA18:3)+NH4	18.203	23.402	16.154	16.861	16.395
TAG(54:4/FA18:1)+NH4	18.177	24.932	15.02	19.938	12.82
TAG(54:7/FA22:6)+NH4	18.151	13.621	14.528	41.777	2.6787
PC(14:1/14:1)+AcO	18.149	22.344	9.8958	9.3059	31.05
PE(P-18:1/22:6)-H	18.089	7.4821	22.634	37.843	4.3976
PE(P-18:0/18:3)-H	18.084	11.73	19.098	22.914	18.595
PE(18:0/22:6)-H	18.078	12.403	16.94	29.019	13.949
PE(P-16:0/18:0)-H	18.049	31.674	12.56	10.672	17.292
PI(18:1/22:5)-H	18.023	12.002	10.359	6.0346	43.696
DAG(16:1/16:1)+NH4	18.02	22.072	8.7715	15.599	25.639
PE(P-18:0/18:2)-H	18.004	10.419	18.313	19.05	24.232
TAG(52:3/FA20:2)+NH4	18.001	25.283	10.187	5.4824	31.051
TAG(52:6/FA16:1)+NH4	17.964	24.515	16.658	18.676	12.005
PS(18:0/20:5)-H	17.956	19.319	12.653	33.982	5.87
DAG(18:1/20:5)+NH4	17.886	22.397	16.817	23.36	8.9693
TAG(52:6/FA18:3)+NH4	17.882	14.859	7.2205	17.734	31.714
TAG(58:8/FA20:3)+NH4	17.87	11.213	15.809	37.783	6.6731
SM(16:0)+H	17.839	12.141	11.806	36.321	11.087
TAG(55:5/FA18:1)+NH4	17.828	17.955	9.5815	25.837	17.94
TAG(57:10/FA22:6)+NH4	17.793	26.921	10.039	13.383	20.828
TAG(52:4/FA18:1)+NH4	17.743	13.722	19.297	34.816	3.1389
PS(16:0/18:0)-H	17.742	24.559	10.392	14.615	21.405
PC(14:0/22:4)+AcO	17.705	24.811	12.906	27.327	5.7748
TAG(54:3/FA18:1)+NH4	17.697	26.918	15.785	19.724	8.3629
PI(16:0/14:0)-H	17.621	33.375	11.93	14.614	10.564
MAG(20:3)+NH4	17.579	21.544	8.7072	12.571	27.493
TAG(52:4/FA18:2)+NH4	17.566	13.44	15.804	25.774	15.247
PC(20:0/22:4)+AcO	17.556	24.32	8.2542	11.561	26.088
TAG(54:5/FA18:2)+NH4	17.537	19.403	13.195	17.818	19.733
TAG(54:6/FA22:6)+NH4	17.516	6.0613	12.558	38.566	12.88
FFA 22:1 (Erucic acid, nâ€“9)	17.513	22.155	9.2225	17.541	21.135
TAG(54:6/FA16:1)+NH4	17.505	35.375	11.074	9.7731	13.798
LPE(20:1)-H	17.464	28.21	9.1608	12.838	19.647
PE(18:0/16:0)-H	17.457	11.853	10.849	28.404	18.723
LPG(18:0)-H	17.436	6.5043	16.565	26.539	20.137
FFA 20:0 (Arachidic acid)	17.398	12.948	12.369	23.817	20.456
TAG(56:6/FA22:5)+NH4	17.392	12.337	13.022	34.51	9.7012
PC(20:0/18:3)+AcO	17.362	10.875	12.141	18.297	28.134
TAG(56:6/FA20:3)+NH4	17.323	30.29	15.501	11.118	12.382
MAG(22:0)+NH4	17.31	35.363	10.433	7.4568	15.986
TAG(48:3/FA14:0)+NH4	17.304	5.8252	17.882	35.756	9.7541
FFA 27:0 (Heptacosanoic acid)	17.25	14.458	9.8546	14.428	30.26
LPG(16:1)-H	17.243	23.654	12.191	12.4	20.725
TAG(49:2/FA14:0)+NH4	17.235	25.332	9.7766	13.881	19.951
TAG(52:2/FA16:0)+NH4	17.226	22.737	17.037	15.784	13.346
PE(P-18:1/22:4)-H	17.202	3.0051	19.915	33.597	12.29
DAG(18:1/22:5)+NH4	17.195	4.9553	14.027	40.201	9.5985
PS(20:0/16:1)-H	17.185	26.91	9.1815	12.618	20.03
TAG(50:3/FA14:0)+NH4	17.131	22.448	16.402	22.739	6.9333
TAG(52:5/FA18:2)+NH4	17.12	3.6762	17.722	35.106	11.975
EPA	17.075	20.318	15.794	23.956	8.2302
TAG(52:4/FA20:2)+NH4	17.071	13.649	9.0835	22.123	23.429
TAG(52:2/FA18:0)+NH4	17.063	21.129	16.128	21.062	9.9331
LPG(18:1)-H	17.054	17.917	14.199	16.876	19.224
TAG(56:6/FA16:0)+NH4	17.01	9.8192	13.615	35.222	9.3836
TAG(50:5/FA20:4)+NH4	16.995	41.224	8.6175	8.0784	10.06
TAG(52:5/FA18:1)+NH4	16.975	15.909	14.824	24.115	13.052
TAG(52:7/FA20:5)+NH4	16.935	18.413	9.257	19.013	21.059
CER(24:1)+H	16.901	9.6793	13.012	10.329	34.583
TAG(56:2/FA20:0)+NH4	16.861	14.179	14.596	6.4174	32.251
TAG(58:7/FA16:0)+NH4	16.849	9.5689	13.646	38.283	5.8973
FFA 18:3 (a-Linolenic acid, nâ€“3 or g-Linolenic acid, nâ€“6)	16.79	14.442	14.301	26.519	11.897
PE(O-16:0/20:4)-H	16.785	12.45	20.212	27.518	6.9593
PE(16:0/22:4)-H	16.761	11.072	16.59	28.32	11.061
TAG(46:1/FA18:0)+NH4	16.741	15.572	11.789	31.948	7.6531
PI(18:2/20:1)-H	16.704	18.74	9.5744	22.955	15.547
TAG(50:1/FA18:0)+NH4	16.674	34.957	8.9187	12.238	10.583
PC(14:0/14:0)+AcO	16.672	9.2052	13.746	33.858	9.8804
TAG(54:4/FA18:0)+NH4	16.662	32.127	12.649	8.5476	13.324
TAG(58:7/FA22:6)+NH4	16.645	9.4976	13.703	22.512	20.866
TAG(52:2/FA20:2)+NH4	16.638	28.549	8.7128	10.09	19.198
PE(P-14:0/18:0)-H	16.63	21.599	6.5004	11.894	26.528
PE(18:1/22:6)-H	16.628	11.451	18.463	24.408	12.188
TAG(58:6/FA18:0)+NH4	16.616	13.785	11.555	23.567	17.559
PE(P-16:0/22:4)-H	16.613	23.386	13.301	16.219	13.547
DAG(16:0/22:5)+NH4	16.613	21.478	8.8434	11.795	24.334
PC(20:0/16:1)+AcO	16.602	23.097	8.8242	13.599	20.887
TAG(50:4/FA14:0)+NH4	16.578	6.1483	19.162	34.446	6.5565
PE(P-18:1/20:4)-H	16.575	5.1079	20.359	32.201	8.6308
TAG(52:6/FA16:0)+NH4	16.573	9.0093	15.498	23.35	18.434
LPE(20:5)-H	16.546	18.592	12.783	16.683	18.127
PS(16:0/14:0)-H	16.544	13.553	11.617	24.176	16.831
PC(18:1/20:3)+AcO	16.54	21.444	10.118	19.136	15.463
DAG(16:1/20:0)+NH4	16.531	9.1502	11.33	23.052	22.59
PC(16:0/20:5)+AcO	16.507	20.232	10.822	9.0675	25.908
TAG(56:7/FA22:6)+NH4	16.48	9.2928	13.239	29.538	13.85
TAG(52:3/FA18:1)+NH4	16.427	15.497	17.568	26.472	6.1717
PG(16:0/16:1)-H	16.412	8.6284	11.86	34.141	11.019
PE(O-16:0/20:5)-H	16.394	12.017	12.332	18.69	22.535
TAG(54:6/FA20:5)+NH4	16.362	20.344	13.848	21.641	9.6164
PG(16:0/22:4)-H	16.347	16.433	7.9384	20.018	21.001
TAG(58:10/FA22:6)+NH4	16.343	18.465	14.516	24.472	7.9177
TAG(56:3/FA18:1)+NH4	16.336	28.105	18.599	13.622	5.0185
TAG(58:8/FA18:1)+NH4	16.307	11.522	15.004	21.034	17.667
LPG(16:0)-H	16.277	20.581	14.427	15.822	14.279
TAG(58:8/FA22:5)+NH4	16.251	9.6837	9.6491	20.037	25.636
PG(18:1/20:5)-H	16.25	32.819	11.031	7.8492	13.302
PE(14:0/22:4)-H	16.234	26.36	11.046	8.1595	19.373
PI(18:1/18:3)-H	16.229	16.51	11.871	9.254	27.281
PI(20:0/18:1)-H	16.187	33.53	10.87	8.477	11.87
TAG(56:6/FA18:0)+NH4	16.182	4.3036	12.821	29.817	17.787
TAG(56:7/FA16:0)+NH4	16.177	9.8922	13.918	26.405	14.493
PS(18:1/20:4)-H	16.177	8.9246	9.3917	23.34	23.052
LPE(20:2)-H	16.149	6.6508	19.593	33.297	5.0548
SM(22:1)+H	16.111	21.955	18.142	20.367	3.9807
TAG(54:3/FA20:3)+NH4	16.097	3.7587	10.999	38.319	11.309
PC(16:0/16:0)+AcO	16.094	4.9239	13.992	37.471	7.9893
TAG(52:3/FA18:2)+NH4	16.072	17.83	17.872	25.17	3.4177
TAG(52:6/FA22:6)+NH4	16.035	5.3793	11.683	25.827	21.251
TAG(54:4/FA16:0)+NH4	16.007	10.057	11.814	34.262	7.8947
FFA 18:0 (Stearic acid)	15.99	29.962	13.754	11.225	9.0204
PE(18:0/22:4)-H	15.921	10.415	15.029	23.103	15.138
TAG(51:5/FA18:2)+NH4	15.919	17.353	12.328	17.012	16.983
PC(14:0/18:1)+AcO	15.914	3.6199	10.55	35.521	13.966
DAG(18:1/20:4)+NH4	15.894	29.77	11.607	10.622	11.577
TAG(50:5/FA18:1)+NH4	15.865	11.3	11.125	20.12	20.917
TAG(60:12/FA22:6)+NH4	15.864	14.283	11.796	26.729	10.647
PG(18:2/20:2)-H	15.813	23.397	10.131	6.7927	22.93
TAG(44:3/FA18:2)+NH4	15.767	14.668	8.9929	11.62	27.788
LPE(20:0)-H	15.753	22.97	11.448	10.13	18.465
PG(18:0/20:1)-H	15.748	6.6021	16.283	36.052	4.0544
TAG(56:2/FA16:0)+NH4	15.715	32.018	10.531	9.2722	11.039
TAG(52:3/FA20:3)+NH4	15.69	2.5868	11.09	35.165	13.919
DCER(16:0)+H	15.668	16.486	12.453	23.635	10.1
PG(18:0/16:1)-H	15.655	12.853	10.331	28.18	11.255
TAG(52:3/FA16:0)+NH4	15.615	15.71	17.357	26.487	2.9059
DAG(16:1/22:6)+NH4	15.605	11.285	10.18	26.844	14.112
LPG(20:3)-H	15.585	20.712	12.646	14.807	14.174
DAG(18:1/18:1)+NH4	15.573	16.636	13.489	20.026	12.143
CE(18:1)+H	15.567	9.1905	17.178	30.116	5.7847
PE(18:1/20:2)-H	15.566	3.5819	19.053	32.403	7.2273
TAG(58:9/FA22:5)+NH4	15.564	13.482	9.5653	16.028	23.179
PE(16:0/16:0)-H	15.558	14.551	18.766	23.572	5.3445
DAG(18:1/20:2)+NH4	15.552	15.987	13.294	30.312	2.6149
PC(16:0/20:2)+AcO	15.541	26.211	10.861	7.3519	17.742
TAG(50:4/FA16:1)+NH4	15.491	14.362	15.036	28.68	3.8841
PC(18:0/22:6)+AcO	15.481	12.798	10.502	31.17	7.4562
PE(P-18:0/22:4)-H	15.463	8.9051	15.776	26.162	11.007
TAG(52:2/FA18:1)+NH4	15.403	28.111	14.684	8.8005	10.018
TAG(56:3/FA20:2)+NH4	15.364	15.005	5.51	8.3165	32.626
PC(16:0/18:0)+AcO	15.357	12.668	10.717	28.153	9.8909
FFA 21:0 (Heneicosanoic acid)	15.346	19.024	6.6706	9.3965	26.293
PC(18:1/18:1)+AcO	15.332	10.894	10.243	22.553	17.639
FFA 26:0 (Cerotic acid)	15.326	14.673	7.9219	16.122	22.588
PE(O-16:0/18:3)-H	15.3	11.428	9.6679	4.5661	35.538
PE(16:0/20:2)-H	15.288	9.3889	17.637	25.784	8.3429
PI(16:0/20:4)-H	15.27	27.887	10.233	7.4071	15.553
TAG(56:5/FA18:2)+NH4	15.269	33.566	13.643	6.9331	6.9328
MAG(20:4)+NH4	15.256	23.076	11.338	14.706	11.904
TAG(54:5/FA18:3)+NH4	15.223	33.587	11.839	7.7948	7.672
LPC(18:2)+AcO	15.205	8.6751	14.041	10.9	27.206
DAG(18:2/20:5)+NH4	15.189	18.348	10.883	3.6819	27.844
TAG(54:2/FA20:2)+NH4	15.186	7.6167	10.872	17.142	25.114
TAG(52:5/FA20:3)+NH4	15.167	7.5381	14.462	31.05	7.618
TAG(54:0/FA16:0)+NH4	15.131	10.252	12.616	19.463	18.192
PE(18:1/22:4)-H	15.077	10.56	13.226	16.122	20.4
TAG(50:4/FA18:2)+NH4	15.073	8.0557	15.537	29.447	7.2509
TAG(54:5/FA18:1)+NH4	15.052	21.848	12.999	13.522	11.84
TAG(60:10/FA22:6)+NH4	15.012	12.542	13.815	24.629	9.0634
TAG(50:3/FA18:2)+NH4	15.01	12.239	16.207	26.458	5.1336
PS(14:0/22:4)-H	15.009	25.697	9.2621	17.482	7.5975
LPG(22:6)-H	14.984	12.444	10.847	24.985	11.658
TAG(56:4/FA20:3)+NH4	14.978	21.254	12.328	14.514	11.816
LPI(16:1)-H	14.963	7.1002	8.9135	18.858	24.982
TAG(54:6/FA18:2)+NH4	14.955	13.212	10.872	13.399	22.338
TAG(51:3/FA16:1)+NH4	14.914	12.608	7.9651	22.429	16.655
DAG(18:1/22:4)+NH4	14.835	22.945	13.393	17.55	5.4515
TAG(56:5/FA20:1)+NH4	14.825	11.923	12.563	16.023	18.793
TAG(58:6/FA22:4)+NH4	14.812	18.994	12.935	16.054	11.263
PC(16:0/22:4)+AcO	14.79	8.845	10.637	29.413	10.264
TAG(54:7/FA20:4)+NH4	14.767	11.033	15.343	19.77	12.923
PC(16:0/22:6)+AcO	14.767	2.3785	13.662	38.798	4.2304
TAG(54:4/FA22:4)+NH4	14.764	23.487	12.755	19.331	3.4831
PE(O-18:0/22:4)-H	14.739	9.8254	16.895	27.864	4.3713
TAG(56:7/FA22:5)+NH4	14.716	8.7266	11.504	25.192	13.442
TAG(56:7/FA22:4)+NH4	14.682	16.506	8.2684	18.868	15.085
TAG(56:3/FA16:0)+NH4	14.669	7.1909	11.029	26.14	14.317
TAG(50:3/FA18:0)+NH4	14.654	13.722	9.5081	9.7335	25.651
PE(P-18:1/16:1)-H	14.645	7.0887	14.463	19.271	17.756
TAG(55:4/FA18:1)+NH4	14.636	10.731	6.848	17.244	23.722
CE(24:1)+H	14.636	29.995	9.6228	15.989	2.9395
PE(18:2/20:3)-H	14.62	8.0987	13.595	8.6017	28.186
TAG(56:1/FA18:1)+NH4	14.597	7.1136	8.561	27.005	15.711
TAG(50:1/FA16:1)+NH4	14.583	26.236	6.4992	7.3238	18.272
TAG(52:5/FA16:1)+NH4	14.562	15.009	14.647	22.721	5.871
TAG(54:1/FA18:1)+NH4	14.501	18.586	13.986	13.311	12.12
TAG(54:5/FA16:1)+NH4	14.485	25.089	16.274	11.19	5.387
TAG(54:8/FA20:5)+NH4	14.466	16.028	5.6819	8.3166	27.839
LPI(18:0)-H	14.445	15.625	8.3933	21.16	12.603
TAG(52:7/FA16:0)+NH4	14.441	28.668	6.7731	9.5606	12.762
PE(P-14:0/18:1)-H	14.44	19.78	12.33	13.404	12.246
TAG(48:4/FA18:2)+NH4	14.439	17.536	6.1158	8.6338	25.471
TAG(55:3/FA18:2)+NH4	14.417	13.491	8.4504	16.082	19.646
TAG(58:7/FA18:0)+NH4	14.416	14.53	14.247	18.786	10.101
PE(P-18:0/20:4)-H	14.385	10.419	14.932	23.826	8.3641
TAG(56:4/FA20:2)+NH4	14.375	6.3372	15.97	23.808	11.385
DAG(16:1/20:4)+NH4	14.372	24.711	12.835	5.6792	14.262
TAG(54:4/FA20:1)+NH4	14.353	7.8761	7.2187	16.855	25.461
TAG(52:4/FA18:3)+NH4	14.345	14.107	11.175	15.663	16.435
FFA 14:0 (Myristic acid)	14.271	10.892	8.9334	20.099	17.159
PE(18:0/20:3)-H	14.246	10.375	15.685	23.64	7.283
TAG(56:7/FA20:5)+NH4	14.24	18.952	7.7231	4.6137	25.673
TAG(58:6/FA22:5)+NH4	14.228	15.508	14.713	23.784	2.9048
TAG(53:1/FA18:1)+NH4	14.214	15.24	13.248	24.93	3.439
TAG(58:10/FA22:5)+NH4	14.202	16.752	14.034	14.774	11.248
TAG(52:2/FA18:2)+NH4	14.18	17.654	12.479	8.0647	18.522
PG(14:0/20:5)-H	14.162	18.818	7.2516	7.3899	23.188
MAG(20:1)+NH4	14.138	8.316	16.859	27.521	3.856
TAG(53:4/FA20:4)+NH4	14.136	15.685	12.047	18.199	10.613
TAG(47:1/FA18:1)+NH4	14.136	17.342	10.59	14.652	13.96
PI(20:0/20:3)-H	14.134	24.02	10.289	13.429	8.7996
TAG(56:5/FA18:1)+NH4	14.095	13.283	12.444	20.327	10.325
PE(O-16:0/22:4)-H	14.09	14.404	15.339	20.899	5.7191
LPC(22:6)+AcO	14.03	12.772	11.247	6.6222	25.479
PE(P-16:0/20:4)-H	14.028	15.481	12.57	12.21	15.851
TAG(56:2/FA20:1)+NH4	14.002	20.594	8.4754	18.583	8.3574
TAG(50:6/FA20:4)+NH4	13.995	8.6503	15.478	18.514	13.339
PE(O-16:0/18:2)-H	13.987	7.803	13.59	7.0979	27.457
PE(P-18:1/18:0)-H	13.98	3.125	19.053	29.619	4.1244
LPC(20:1)+AcO	13.976	10.761	13.528	13.607	18.008
TAG(52:3/FA16:1)+NH4	13.974	10.246	15.65	24.399	5.5992
PC(16:0/18:1)+AcO	13.956	12.279	9.9024	30.112	3.5324
TAG(52:4/FA20:3)+NH4	13.955	28.454	8.4762	13.157	5.7346
PI(18:0/20:0)-H	13.953	6.9978	14.334	23.688	10.793
PG(20:0/18:3)-H	13.94	14.465	9.1891	5.7232	26.382
PE(18:0/20:5)-H	13.939	8.4113	16.26	24.725	6.3595
TAG(53:5/FA20:4)+NH4	13.939	17.675	8.3819	3.1241	26.575
TAG(56:9/FA22:6)+NH4	13.926	7.1475	14.267	14.714	19.576
TAG(44:2/FA18:2)+NH4	13.918	25.951	6.8812	6.9663	15.872
TAG(54:4/FA18:2)+NH4	13.9	14.49	12.183	15.956	12.97
TAG(50:2/FA18:1)+NH4	13.889	22.98	12.205	14.505	5.8665
TAG(53:4/FA18:2)+NH4	13.886	26.049	10.47	10.509	8.5177
PE(P-18:1/18:1)-H	13.873	12.293	14.264	15.898	13.035
DAG(18:0/22:6)+NH4	13.866	23.429	5.8626	6.446	19.725
PS(18:1/20:2)-H	13.833	19.077	9.3105	3.6814	23.263
PE(P-18:1/20:3)-H	13.82	7.4328	16.295	22.05	9.5026
TAG(58:2/FA18:1)+NH4	13.816	7.593	15.01	20.557	12.106
PG(18:1/16:1)-H	13.805	10.685	9.9112	23.137	11.489
TAG(54:0/FA18:0)+NH4	13.782	3.768	8.551	24.545	18.265
PS(18:1/22:6)-H	13.776	5.9647	10.742	28.185	10.213
TAG(46:2/FA16:1)+NH4	13.763	19.552	13.312	16.379	5.8082
PI(16:0/16:0)-H	13.761	16.297	6.7415	14.916	17.09
PE(O-18:0/22:5)-H	13.757	4.4995	16.042	28.926	5.5608
DAG(16:0/20:4)+NH4	13.715	20.092	14.673	15.903	4.1911
PI(18:1/22:4)-H	13.697	19.413	10.233	11.04	14.104
PE(O-18:0/20:5)-H	13.677	4.6589	14.893	31.772	3.3851
PC(18:0/18:0)+AcO	13.667	11.711	9.8044	16.042	17.11
TAG(55:5/FA18:2)+NH4	13.654	10.753	6.9836	12.913	23.966
PG(14:0/18:3)-H	13.65	8.1747	7.5511	6.8188	32.057
FFA 17:0 (Margaric acid)	13.642	12.742	5.863	12.295	23.668
TAG(56:4/FA20:4)+NH4	13.632	12.987	13.077	25.736	2.727
PC(18:0/20:1)+AcO	13.612	8.0427	7.6664	19.276	19.463
TAG(48:2/FA14:0)+NH4	13.586	12.059	14.806	19.445	8.0349
PC(18:2/20:3)+AcO	13.559	17.615	11.343	5.16	20.118
SM(24:0)+H	13.529	9.433	13.429	15.887	15.368
TAG(56:5/FA16:0)+NH4	13.518	7.9708	10.697	24.477	10.929
TAG(54:2/FA18:0)+NH4	13.493	26.923	13.626	9.1972	4.2259
FFA 16:0 (Palmitic acid)	13.472	32.931	11.396	7.8776	1.6814
CER(18:1)+H	13.471	15.249	4.9993	3.6597	29.978
MAG(22:2)+NH4	13.422	6.4631	9.6335	24.612	12.981
TAG(48:1/FA16:0)+NH4	13.392	13.215	10.514	12.285	17.554
TAG(48:1/FA14:0)+NH4	13.362	10.614	5.7208	13.333	23.778
DAG(18:0/18:1)+NH4	13.346	20.539	9.8601	6.4297	16.557
TAG(54:5/FA16:0)+NH4	13.338	6.3147	13.235	27.07	6.7326
PG(18:1/20:1)-H	13.335	26.265	13.309	5.8892	7.8782
FFA 20:1 (cis-11-Eicosenoic acid, nâ€“9)	13.323	12.855	8.8474	17.872	13.719
PS(16:0/18:3)-H	13.285	13.456	10.137	9.5727	19.975
TAG(44:2/FA16:0)+NH4	13.276	19.404	7.4915	8.7311	17.475
DAG(16:0/22:6)+NH4	13.264	4.8705	11.732	33.563	2.8919
LPC(20:0)+AcO	13.26	17.479	11.364	11.178	13.017
PE(18:0/20:4)-H	13.256	9.7959	14.936	22.944	5.3486
TAG(56:5/FA18:0)+NH4	13.249	10.362	12.985	27.225	2.4223
PE(P-18:0/20:3)-H	13.233	5.4216	16.37	27.09	4.0524
LPC(20:4)+AcO	13.188	4.1894	14.887	19.746	13.929
DAG(14:0/18:2)+NH4	13.154	9.1303	9.4133	8.2009	25.87
PC(18:0/20:2)+AcO	13.137	18.622	10.912	19.049	3.9639
PI(16:0/16:1)-H	13.059	32.728	6.9699	7.8554	4.685
PG(18:0/22:4)-H	13.046	12.614	6.5456	17.256	15.767
PG(16:0/20:5)-H	13.034	22.731	10.146	16.829	2.4289
TAG(53:1/FA18:0)+NH4	12.989	23.255	8.1554	14.094	6.4499
PG(14:0/20:4)-H	12.988	14.157	10.215	21.24	6.3398
PS(18:1/20:1)-H	12.974	17.845	14.588	13.102	6.3619
PE(14:0/18:1)-H	12.943	12.292	13.477	18.072	7.9327
PE(P-16:1/18:1)-H	12.942	10.419	12.372	11.806	17.172
TAG(52:5/FA22:5)+NH4	12.939	12.86	11.483	23.572	3.8398
PI(18:2/16:1)-H	12.918	10.792	11.812	18.524	10.544
PS(18:2/22:4)-H	12.888	16.52	6.8638	11.848	16.322
TAG(56:4/FA16:0)+NH4	12.833	10.184	10.543	26.799	3.8041
CE(20:4)+H	12.823	14.468	9.2061	12.928	14.687
PI(16:0/18:2)-H	12.774	11.712	8.4209	18.217	12.746
LPG(18:3)-H	12.767	21.963	5.8286	6.9684	16.31
TAG(56:5/FA22:5)+NH4	12.717	2.8993	11.491	31.083	5.3948
TAG(52:4/FA16:1)+NH4	12.71	2.2793	14.865	28.026	5.67
DHA	12.702	19.037	8.0294	10.385	13.357
PE(O-16:0/20:3)-H	12.656	5.4659	14.096	18.931	12.129
TAG(54:3/FA20:1)+NH4	12.655	18.696	16.428	13.046	2.4481
TAG(54:6/FA16:0)+NH4	12.653	4.4429	11.446	30.563	4.1605
TAG(54:6/FA18:1)+NH4	12.605	22.043	9.208	4.4954	14.673
TAG(54:8/FA22:6)+NH4	12.601	27.437	12.238	6.242	4.4871
TAG(58:8/FA20:4)+NH4	12.566	17.373	10.905	11.295	10.692
TAG(56:6/FA22:6)+NH4	12.563	4.2335	10.092	32.298	3.6283
PS(18:0/18:0)-H	12.562	22.629	10.37	10.55	6.6989
PE(18:0/20:2)-H	12.557	0.66101	17.436	27.173	4.9592
PS(16:0/22:5)-H	12.555	9.6866	7.3339	10.945	22.256
PE(P-18:0/16:1)-H	12.547	9.5602	14.363	17.503	8.7626
TAG(54:4/FA20:4)+NH4	12.514	6.6636	11.865	24.393	7.1366
PG(14:1/14:1)-H	12.497	29.923	12.082	6.6435	1.3413
TAG(54:4/FA16:1)+NH4	12.458	14.399	13.236	14.603	7.5944
PE(P-16:0/16:0)-H	12.42	18.367	13.697	9.2364	8.3803
TAG(56:7/FA18:1)+NH4	12.395	7.4696	13.498	14.356	14.257
TAG(50:4/FA18:1)+NH4	12.375	26.863	7.7244	13.635	1.2756
PC(18:1/20:5)+AcO	12.34	9.4814	8.6027	13.04	18.237
FFA 20:3 (Dihomo-g-linolenic acid, nâ€“6 or Mead acid, nâ€“9)	12.313	15.176	7.2635	6.9682	19.843
PI(20:0/20:1)-H	12.296	7.4195	4.9564	5.7781	31.03
SM(26:0)+H	12.267	12.381	11.843	11.821	13.023
TAG(50:1/FA20:1)+NH4	12.257	11.47	8.7981	19.765	8.9967
PE(P-16:0/22:6)-H	12.24	2.473	14.249	21.09	11.146
PS(18:0/20:0)-H	12.216	11.548	8.3438	19.169	9.8019
PC(16:0/16:1)+AcO	12.125	13.628	8.4662	23.186	3.2178
TAG(52:4/FA20:0)+NH4	12.106	23.243	7.8745	16.01	1.2951
MAG(20:0)+NH4	12.084	14.313	8.7187	21.575	3.7281
PG(14:0/20:2)-H	12.077	27.952	7.3347	10.988	2.0338
TAG(58:6/FA20:4)+NH4	12.061	21.384	12.805	5.5418	8.5152
PG(18:1/22:6)-H	12.035	13.432	6.5932	12.496	15.617
TAG(46:2/FA18:1)+NH4	12.032	11.266	6.8419	16.51	13.508
PE(P-18:1/20:2)-H	12.022	6.5022	12.89	15.296	13.4
TAG(55:3/FA18:1)+NH4	12.014	7.5635	5.8744	16.397	18.221
PE(P-16:0/18:3)-H	12.007	19.362	8.4547	8.2787	11.931
LPE(18:1)-H	11.997	13.146	9.6602	9.4804	15.702
PE(O-18:0/20:3)-H	11.991	4.9206	14.031	21.284	7.727
TAG(55:1/FA18:1)+NH4	11.964	6.2522	8.9205	17.368	15.314
TAG(58:7/FA20:4)+NH4	11.924	13.841	13.059	18.6	2.1947
TAG(49:3/FA18:3)+NH4	11.908	19.507	7.6026	14.392	6.1319
PG(18:1/20:3)-H	11.884	22.963	9.7306	8.791	6.0528
TAG(52:4/FA22:4)+NH4	11.804	16.842	11.882	8.2928	10.201
PE(18:1/20:3)-H	11.795	5.2223	13.5	17.062	11.395
TAG(55:1/FA16:0)+NH4	11.789	16.347	12.822	7.3846	10.603
TAG(54:7/FA16:1)+NH4	11.775	4.245	8.4656	21.089	13.299
PE(P-18:0/20:2)-H	11.761	8.7976	10.464	11.319	16.462
TAG(48:1/FA16:1)+NH4	11.748	14.368	9.6419	18.019	4.964
TAG(54:6/FA20:3)+NH4	11.661	16.067	7.4678	14.353	8.7582
PC(18:0/22:5)+AcO	11.649	11.176	4.4441	2.7044	28.274
FFA 23:0 (Tricosanoic acid)	11.64	5.1207	7.5621	17.032	16.847
DAG(16:1/18:3)+NH4	11.636	4.8417	12.583	17.659	11.46
TAG(56:8/FA16:1)+NH4	11.591	20.815	10.652	11.971	2.9246
DAG(16:0/16:0)+NH4	11.572	12.687	7.0429	15.177	11.383
PS(14:0/22:6)-H	11.548	8.3893	5.7062	16.449	15.646
PC(18:0/18:1)+AcO	11.546	7.921	7.8853	13.099	17.278
TAG(56:4/FA22:4)+NH4	11.544	6.3471	8.9096	18.807	12.114
PG(18:0/20:4)-H	11.537	11.25	4.8705	11.892	18.135
LPG(20:1)-H	11.525	6.5197	11.094	11.466	17.021
PE(18:0/22:5)-H	11.496	5.6176	14.533	23.193	2.6408
PE(18:0/18:0)-H	11.493	19.779	10.637	10.163	5.3923
FFA 22:5 (Docosapentaenoic acid, nâ€“6)	11.465	6.4019	6.8832	6.5251	26.048
PS(18:2/20:3)-H	11.464	7.307	6.0315	17.578	14.938
FFA 24:0 (Lignoceric acid)	11.448	5.7704	8.0064	17.022	14.993
TAG(50:2/FA16:1)+NH4	11.416	10.023	11.912	7.3721	16.358
FFA 22:6 (Docosahexaenoic acid, nâ€“3)	11.414	18.899	6.8443	6.3244	13.589
PE(P-16:0/16:1)-H	11.408	12.579	11.676	9.4157	11.962
TAG(56:5/FA20:2)+NH4	11.392	11.262	8.1533	9.2016	16.95
LPE(16:1)-H	11.386	5.9226	5.628	15.331	18.66
PE(P-18:0/18:1)-H	11.374	12.803	10.616	8.6333	13.444
LPG(22:5)-H	11.373	7.7127	5.5055	4.6341	27.638
TAG(48:1/FA18:1)+NH4	11.365	6.3746	6.1061	10.925	22.056
LPE(22:6)-H	11.319	6.7832	8.5558	19.681	10.254
TAG(56:4/FA18:1)+NH4	11.318	7.9893	15.08	15.662	6.5418
PC(14:0/20:3)+AcO	11.305	7.8045	10.648	24.839	1.9299
TAG(52:8/FA16:1)+NH4	11.265	15.786	6.1798	3.083	20.011
TAG(54:3/FA18:2)+NH4	11.254	17.572	12.83	11.63	2.9828
FFA 20:5 (Eicosapentaenoic acid, nâ€“3)	11.253	4.072	10.907	21.845	8.1879
TAG(56:8/FA22:5)+NH4	11.225	8.1521	12.497	6.5104	17.741
PC(18:0/20:0)+AcO	11.206	17.659	6.8899	10.76	9.5168
TAG(54:3/FA16:1)+NH4	11.204	9.7201	8.1132	19.665	7.3184
FFA 24:1 (Nervonic acid, nâ€“9)	11.199	8.6998	6.2115	17.944	11.938
CE(18:2)+H	11.196	15.244	8.1448	16.08	5.3172
TAG(50:3/FA16:1)+NH4	11.195	4.0291	13.001	24.216	3.5328
PC(16:0/20:1)+AcO	11.178	10.211	9.6185	14.151	10.732
PE(18:1/20:1)-H	11.127	4.2275	10.879	12.1	17.303
TAG(57:3/FA18:2)+NH4	11.079	15.017	12.686	10.869	5.7443
PE(16:0/20:1)-H	11.077	10.591	5.3569	5.1768	23.185
TAG(58:9/FA20:4)+NH4	11.069	7.508	12.709	16.251	7.8077
LPG(20:2)-H	11.048	22.107	11.586	8.9351	1.5645
FFA 14:1 (Myristoleic acid, nâ€“5)	11.02	11.658	4.8179	10.536	17.067
PI(18:1/16:1)-H	11.007	6.3665	10.121	22.186	5.3526
TAG(46:1/FA18:1)+NH4	10.997	21.389	6.5348	10.18	5.8848
TAG(56:7/FA18:2)+NH4	10.997	4.4148	12.756	14.703	12.114
PE(P-18:0/22:5)-H	10.993	1.658	13.239	21.73	7.3426
PG(14:0/22:6)-H	10.99	16.545	7.365	12.526	7.5263
Adrenic Acid	10.942	8.4338	5.2948	12.811	17.23
PS(20:0/22:5)-H	10.927	15.057	8.7531	9.6995	10.199
TAG(54:2/FA18:1)+NH4	10.924	14.118	13.698	8.0749	7.8046
TAG(51:2/FA18:2)+NH4	10.922	13.565	6.9606	10.69	12.471
TAG(58:7/FA22:4)+NH4	10.919	5.468	8.6233	8.3242	21.261
TAG(44:1/FA16:0)+NH4	10.905	9.0132	9.0419	19.627	5.9364
PS(14:0/18:1)-H	10.858	18.204	10.481	11.901	2.8483
TAG(54:3/FA20:2)+NH4	10.852	6.0113	10.395	5.9528	21.05
TAG(58:7/FA22:5)+NH4	10.834	4.498	10.858	18.068	9.9132
PS(16:0/20:5)-H	10.818	10.067	6.1669	5.1383	21.899
PE(O-18:0/16:1)-H	10.808	4.1539	12.377	10.257	16.444
TAG(58:9/FA18:2)+NH4	10.793	14.297	12.646	11.665	4.5635
SM(22:0)+H	10.788	7.873	11.934	11.493	11.851
LPS(18:0)-H	10.776	13.507	7.209	10.977	11.412
PE(O-16:0/18:1)-H	10.766	13.745	10.986	7.8039	10.529
FFA 25:0 (Pentacosanoic acid)	10.757	7.7407	6.1766	18.01	11.101
SM(18:0)+H	10.738	21.187	7.6218	12.507	1.6361
PG(16:0/20:3)-H	10.732	11.138	3.652	5.1221	23.018
TAG(58:9/FA22:6)+NH4	10.715	3.6222	12.376	17.075	9.7859
PG(20:0/20:3)-H	10.714	20.85	8.6111	7.6642	5.7323
TAG(58:10/FA18:2)+NH4	10.702	12.575	14.192	13.637	2.4056
PE(O-18:0/20:2)-H	10.662	10.996	12.41	15.668	3.5738
PC(16:0/20:3)+AcO	10.639	5.4084	8.7704	18.802	9.5748
PG(18:1/20:4)-H	10.63	16.306	5.7657	11.758	8.6918
PI(18:0/20:4)-H	10.604	19.081	4.5164	6.632	12.186
TAG(52:2/FA16:1)+NH4	10.6	12.632	13.48	7.5356	8.7525
TAG(50:5/FA20:5)+NH4	10.587	12.095	5.6308	5.3215	19.299
PS(14:0/20:1)-H	10.578	16.911	8.1768	8.6982	8.5251
PI(18:0/18:1)-H	10.558	10.268	9.4427	20.929	1.5917
PC(18:1/20:1)+AcO	10.529	8.3875	7.9257	8.4904	17.314
PE(P-16:0/18:1)-H	10.488	9.8118	9.1376	5.4685	17.532
PE(P-16:0/20:3)-H	10.476	2.6075	12.165	13.106	14.023
TAG(56:7/FA16:1)+NH4	10.455	13.688	11.141	15.074	1.918
PG(14:0/22:4)-H	10.416	12.099	6.899	19.031	3.6341
PE(P-18:1/20:1)-H	10.383	3.9163	9.7142	10.208	17.693
PE(P-16:0/18:2)-H	10.368	6.7227	12.577	4.7816	17.392
PE(18:1/16:1)-H	10.357	6.1527	8.3989	8.4399	18.437
TAG(54:7/FA22:5)+NH4	10.336	7.956	9.2445	16.119	8.0253
FFA 22:4 (Docosatetraenoic acid, nâ€“6)	10.33	5.6846	5.7063	15.451	14.479
PC(16:0/14:0)+AcO	10.321	2.5301	9.3918	21.17	8.19
TAG(48:2/FA18:2)+NH4	10.271	10.019	11.73	15.453	3.8842
TAG(51:4/FA20:4)+NH4	10.227	5.9125	8.5718	24.993	1.4308
TAG(58:7/FA18:2)+NH4	10.22	3.8588	9.4895	8.1803	19.351
FFA 19:0 (Tuberculostearic acid)	10.212	15.924	7.5455	14.278	3.0988
PE(P-18:0/20:1)-H	10.184	5.7356	10.051	10.616	14.335
CER(14:0)+H	10.116	15.327	5.413	4.1985	15.527
TAG(56:8/FA20:5)+NH4	9.98	8.2092	7.1449	1.7067	22.859
PG(20:0/16:1)-H	9.9461	10.383	6.9296	7.2925	15.18
PE(P-16:0/20:2)-H	9.9231	6.9741	11.355	11.961	9.4016
TAG(56:8/FA18:2)+NH4	9.9132	9.4958	12.135	3.9975	14.025
TAG(56:6/FA18:1)+NH4	9.8916	4.6471	11.577	21.201	2.1418
FFA 13:0 (Tridecanoic acid)	9.8174	19.309	4.1627	4.5858	11.213
PI(20:0/16:1)-H	9.8082	12.042	3.4266	1.5056	22.259
TAG(54:6/FA20:4)+NH4	9.7806	7.1878	11.723	9.1841	11.028
TAG(54:1/FA18:0)+NH4	9.7671	4.4139	8.1269	17.169	9.3589
SM(18:1)+H	9.7387	16.151	4.0048	3.2842	15.515
PE(P-18:1/22:5)-H	9.692	3.5018	9.5706	10.27	15.425
TAG(58:8/FA18:2)+NH4	9.6676	6.5971	11.538	10.983	9.5523
TAG(56:6/FA20:2)+NH4	9.6148	1.6498	13.511	14.878	8.4199
FFA 18:4 (Stearidonic acid, nâ€“3)	9.6131	5.5689	4.9966	14.253	13.634
AA	9.5861	5.5047	7.8413	9.7895	15.209
TAG(52:5/FA20:4)+NH4	9.5791	6.0016	12.17	13.116	7.0286
CER(18:0)+H	9.5712	5.0381	7.9889	8.0786	17.179
TAG(54:2/FA16:0)+NH4	9.5616	14.027	10.272	9.9075	4.0391
TAG(52:6/FA14:0)+NH4	9.5207	14.412	6.6115	7.3877	9.6714
PE(18:1/22:5)-H	9.491	11.048	7.2695	4.7817	14.865
DAG(18:1/22:6)+NH4	9.4634	3.8964	10.588	17.853	5.5165
PE(O-18:0/18:1)-H	9.4544	15.304	8.605	3.3008	10.608
PS(18:0/18:1)-H	9.4127	10.534	10.414	5.1049	11.598
LPC(18:1)+AcO	9.4072	9.5165	13.335	9.8968	4.8803
PI(18:0/22:5)-H	9.3405	12.157	5.538	11.139	8.5279
CER(20:0)+H	9.3042	4.4688	3.2079	8.7312	20.809
PE(P-18:1/16:0)-H	9.2938	6.7245	7.7342	6.1949	16.521
PC(18:0/16:1)+AcO	9.2863	10.783	6.7959	10.009	9.5575
PE(P-16:0/20:1)-H	9.2319	5.2713	7.2252	4.8947	19.537
FFA 16:1 (Palmitoleic acid, nâ€“7)	9.2034	7.9181	5.4355	5.9542	17.506
TAG(54:1/FA20:1)+NH4	9.1976	9.7102	8.7064	4.1343	14.239
PC(16:0/20:4)+AcO	9.1577	10.818	6.023	11.525	8.2649
TAG(56:9/FA20:4)+NH4	9.1054	13.879	10.331	5.3526	6.8594
TAG(54:4/FA18:3)+NH4	9.0175	0.69736	12.565	20.155	2.6526
PE(O-16:0/22:5)-H	8.9978	1.7902	9.4647	15.672	9.0647
TAG(56:8/FA20:4)+NH4	8.9625	11.138	10.246	6.5509	7.9153
TAG(58:7/FA18:1)+NH4	8.9136	5.4005	11.619	16.728	1.907
PG(18:0/20:3)-H	8.8369	4.138	8.2661	19.754	3.1896
TAG(56:8/FA18:1)+NH4	8.7891	3.5643	9.7743	13.006	8.8115
DAG(14:0/14:0)+NH4	8.7848	8.4938	5.3353	3.0686	18.241
PI(18:0/20:3)-H	8.7656	12.069	6.2204	15.469	1.3032
TAG(46:3/FA18:2)+NH4	8.7535	7.3715	5.9006	10.169	11.573
SM(14:0)+H	8.7306	2.0349	6.8906	15.958	10.039
TAG(48:3/FA18:1)+NH4	8.7028	10.619	9.0788	11.788	3.3253
DAG(20:0/20:0)+NH4	8.7002	10.835	7.6251	5.5325	10.808
FFA 18:1 (Oleic acid, nâ€“9 or cis-Vaccenic acid, nâ€“7)	8.5952	7.1452	5.2895	5.3092	16.637
LPI(20:0)-H	8.5312	4.8304	7.9227	12.418	8.9533
FFA 28:0 (Montanic acid)	8.4942	6.486	5.1823	14.828	7.4805
TAG(52:3/FA20:0)+NH4	8.4918	2.6465	9.0568	18.159	4.1049
PE(O-16:0/20:1)-H	8.4155	5.0387	7.4378	5.1376	16.048
TAG(54:5/FA20:4)+NH4	8.3772	4.645	11.143	13.649	4.071
PE(18:0/20:1)-H	8.3722	4.4849	13.694	12.46	2.8499
TAG(55:5/FA20:4)+NH4	8.362	8.8856	10.615	8.5843	5.3633
FFA 18:1 (Elaidic acid, nâ€“9 or trans-Vaccenic acid, nâ€“7)	8.3529	4.1623	5.3682	6.913	16.968
PS(18:1/22:4)-H	8.3501	15.064	8.2041	6.3519	3.7806
TAG(56:7/FA20:3)+NH4	8.2972	2.1651	11.041	10.208	9.7748
PE(P-16:0/22:5)-H	8.2217	2.7067	8.9853	11.455	9.74
TAG(51:1/FA18:0)+NH4	8.1523	4.8684	4.1257	8.9209	14.694
DAG(14:0/18:3)+NH4	8.0518	11.958	8.6324	8.2581	3.3587
TAG(52:2/FA14:0)+NH4	8.0518	8.4534	7.0003	7.1147	9.6386
FFA 20:4 (Arachidonic acid, nâ€“6)	8.0321	6.162	7.0544	8.3328	10.579
MAG(18:1)+NH4	7.9576	5.0647	11.482	6.2001	9.0838
TAG(53:1/FA16:0)+NH4	7.9323	18.308	6.2062	3.8942	3.3209
TAG(54:3/FA16:0)+NH4	7.9191	9.4039	9.4679	3.1478	9.6569
PS(14:0/22:5)-H	7.9172	14.368	7.8403	7.9114	1.5491
DCER(22:0)+H	7.9159	1.8218	6.9205	15.084	7.8372
TAG(54:5/FA20:3)+NH4	7.894	2.828	13.041	12.84	2.8674
TAG(57:2/FA18:1)+NH4	7.8448	3.1996	11.984	1.8714	14.324
PS(16:0/20:1)-H	7.828	8.6472	6.2104	3.539	12.916
TAG(56:7/FA18:3)+NH4	7.8272	8.2346	7.4528	1.9612	13.66
PE(16:0/16:1)-H	7.7965	7.6923	6.6917	3.8696	12.933
PE(O-16:0/16:1)-H	7.6496	1.6358	11.935	12.847	4.1812
TAG(56:5/FA20:4)+NH4	7.6348	4.6529	9.4447	8.6209	7.8207
CER(22:0)+H	7.5646	10.519	9.3131	4.0908	6.3355
TAG(56:5/FA20:3)+NH4	7.5547	5.1046	7.9429	2.5901	14.581
PC(18:0/20:4)+AcO	7.5522	11.286	6.301	3.0728	9.5494
TAG(54:5/FA20:2)+NH4	7.5108	2.3699	7.48	11.595	8.5988
PS(20:0/20:1)-H	7.5091	5.1	8.7501	14.531	1.6549
LPC(16:1)+AcO	7.5069	0.51385	10.819	14.137	4.5574
TAG(53:4/FA16:0)+NH4	7.4627	15.429	7.3116	4.4768	2.633
TAG(58:6/FA18:1)+NH4	7.4577	2.2676	9.5162	10.545	7.502
PI(18:2/18:2)-H	7.2741	15.294	6.6876	5.5016	1.6134
TAG(46:3/FA18:1)+NH4	7.2529	4.5905	7.6741	6.0257	10.721
MAG(22:1)+NH4	7.1913	2.6043	6.1967	16.022	3.9423
PS(18:1/18:1)-H	6.9446	10.686	2.3139	2.7012	12.077
PG(14:0/20:3)-H	6.9397	13.199	4.0004	7.4211	3.1387
DAG(16:0/16:1)+NH4	6.8982	5.9046	7.1402	6.8242	7.7236
TAG(54:4/FA20:3)+NH4	6.8925	3.6663	9.9058	11.619	2.3793
TAG(48:2/FA18:1)+NH4	6.884	10.571	2.2352	1.5904	13.139
TAG(56:6/FA22:4)+NH4	6.8777	5.3796	7.0101	2.4356	12.686
MAG(16:0)+NH4	6.8718	12.664	7.0685	4.3674	3.3876
TAG(56:4/FA18:0)+NH4	6.7893	7.9768	9.0869	4.8859	5.2076
TAG(52:1/FA16:0)+NH4	6.7446	5.8216	8.3769	9.546	3.2339
FFA 12:0 (Lauric acid)	6.673	7.854	2.6247	5.0788	11.135
TAG(55:4/FA18:2)+NH4	6.5423	6.9634	4.5738	3.778	10.854
TAG(56:7/FA18:0)+NH4	6.53	6.0463	11.252	6.2204	2.6011
TAG(56:6/FA18:2)+NH4	6.5174	4.8676	8.4636	4.2084	8.5302
PE(16:0/18:1)-H	6.4944	6.8379	9.0807	7.7351	2.3239
TAG(56:4/FA20:1)+NH4	6.3607	5.9527	7.6106	4.2167	7.6626
PE(16:0/22:5)-H	6.34	4.6708	4.3191	5.639	10.731
PE(O-18:0/20:1)-H	6.2377	4.0262	7.0799	3.7615	10.083
PS(18:0/16:1)-H	6.1922	3.2723	4.5997	6.0501	10.847
TAG(56:7/FA20:4)+NH4	6.1575	3.423	8.8234	4.2159	8.1679
TAG(58:9/FA18:1)+NH4	6.0339	1.2317	10.558	9.2014	3.1445
FFA 17:1 (cis-10-Heptadecanoic acid, nâ€“7)	5.9858	5.5119	3.6063	1.0296	13.795
PG(20:0/18:1)-H	5.8584	6.1409	3.0616	2.4682	11.763
TAG(56:1/FA16:0)+NH4	5.736	4.4277	6.2889	4.9069	7.3205
PE(P-18:0/16:0)-H	5.6575	3.6249	6.926	2.7063	9.373
TAG(48:2/FA16:1)+NH4	5.3625	2.9239	7.1937	6.0142	5.3182
PG(16:0/20:4)-H	5.3488	2.3076	4.4789	13.092	1.5173
PC(18:0/14:0)+AcO	5.3358	4.3394	2.9856	4.0297	9.9884
TAG(56:6/FA20:4)+NH4	5.209	2.4016	9.9225	5.0152	3.4969
DAG(16:1/18:0)+NH4	5.1892	8.0819	4.5156	2.5342	5.6251
PG(16:0/22:6)-H	5.098	1.2012	4.8452	13.487	0.85918
TAG(54:2/FA20:1)+NH4	5.0428	3.1474	6.6983	1.7197	8.6058
PI(18:1/20:4)-H	5.0367	2.2253	3.1194	10.388	4.4141
FFA 20:2 (cis-11-14-Eicosadienoic acid, nâ€“6)	4.8704	4.0199	6.9996	7.0515	1.4104
PC(18:0/20:3)+AcO	4.8636	2.7668	7.5426	3.0703	6.0747
TAG(48:3/FA16:0)+NH4	4.6869	6.2325	3.4592	1.5212	7.5347
TAG(51:2/FA16:0)+NH4	4.6728	1.9403	5.7479	4.9227	6.0802
PE(14:0/20:4)-H	4.6556	3.1576	3.8415	7.8516	3.7717
PS(20:0/22:4)-H	4.6543	5.4409	8.6779	2.5449	1.9533
PG(18:0/22:6)-H	4.6398	2.176	5.0073	8.8399	2.5358
PG(18:0/20:5)-H	4.5594	6.4867	3.9284	7.3027	0.51981
TAG(50:0/FA16:0)+NH4	4.349	6.217	5.6583	4.024	1.4967
LPC(22:4)+AcO	4.2032	3.038	7.2747	4.8025	1.6977
TAG(54:2/FA18:2)+NH4	3.802	1.918	3.4239	1.3931	8.473
DAG(16:0/20:3)+NH4	3.5793	0.70829	8.5242	3.219	1.8659
DCER(20:0)+H	3.194	6.6818	2.6599	2.1048	1.3296
