# Supplementary material for: Altered lipid profiles in the prefrontal cortex are associated with neuroinflammation after severe burn injury
Source: Front Immunol. 2025 Dec 1;16:1709256. doi: 10.3389/fimmu.2025.1709256 (PMC12702713; doi:10.3389/fimmu.2025.1709256)
Supplement: Supplementary file 7 [file DataSheet6.csv]

	Comp 1	Comp 2	Comp 3	Comp 4	Comp 5	Comp 6	Comp 7	Comp 8
AA	-0.056852	0.05897	-0.025213	0.019828	-0.042872	-0.0018446	0.043833	-0.0093609
Adrenic Acid	-0.0069669	0.027446	-0.083987	0.060002	-0.016459	0.063958	-0.025049	-0.01078
CE(18:1)+H	-0.030866	0.0234	-0.050605	-0.019275	0.04412	0.023906	0.052797	-0.0044452
CE(18:2)+H	-0.024388	0.015235	0.01947	0.022687	-0.068714	0.047216	-0.051057	-0.011716
CE(20:4)+H	-0.049001	0.043637	-0.003765	0.014868	0.042443	-0.039817	0.028515	-0.0088786
CE(24:1)+H	0.026012	-0.01829	0.036188	0.026729	-0.013178	-0.00098599	-0.034303	-0.049925
CER(14:0)+H	-0.016619	-0.00356	-0.015176	0.014215	-0.031551	-0.025825	0.018239	0.016537
CER(16:0)+H	-0.015632	0.016554	-0.0028402	-0.018022	-0.019185	0.047201	-0.042963	-0.012254
CER(18:0)+H	0.015714	-0.011148	0.068196	0.013262	-0.044753	0.0279	-0.052945	0.082623
CER(18:1)+H	-0.01115	-0.042538	0.065828	0.021664	-0.021006	0.020827	-0.030872	0.037562
CER(20:0)+H	-0.025464	0.032228	0.011767	-0.0015938	-0.0025924	0.075463	0.01597	-0.033552
CER(20:1)+H	-0.064158	0.019302	0.022543	-0.018548	-0.06165	0.058074	0.039079	-0.018952
CER(22:0)+H	-0.045439	0.038472	-0.043351	-0.017357	-0.0027589	-0.061279	0.012575	0.0052745
CER(22:1)+H	-0.07596	0.0099233	-0.041603	-0.018214	-0.0037346	-0.015684	0.019007	0.040954
CER(24:0)+H	-0.031997	0.022172	-0.057719	-0.014177	0.0078117	-0.053783	0.034381	0.038305
CER(24:1)+H	-0.056571	0.019487	-0.074528	0.00069612	0.027404	-0.039641	0.043519	0.020848
CER(26:0)+H	-0.014538	0.0038584	-0.0045818	-0.02185	0.036495	-0.017737	-0.019483	-0.066864
CER(26:1)+H	-0.027042	-0.01737	-0.024437	-0.0045792	0.036265	-0.0083921	0.014115	0.028774
DAG(14:0/14:0)+NH4	0.0058289	-0.0034232	0.041972	0.022276	0.034674	0.010519	-0.026291	-0.083882
DAG(14:0/16:1)+NH4	-0.015139	-0.0096002	-0.037835	-0.0076182	-0.010759	0.048992	-0.0068157	-0.1032
DAG(14:0/18:1)+NH4	0.04333	-0.012624	-0.022732	-0.0057847	-0.0017807	0.0025486	0.046064	-0.0089828
DAG(14:0/18:2)+NH4	0.026313	6.1543e-05	0.036685	0.00023977	0.018609	0.0053209	-0.010244	-0.056198
DAG(14:0/18:3)+NH4	-0.037569	0.0058912	0.037699	0.010637	0.023685	0.064008	-0.017349	-0.047485
DAG(14:0/20:0)+NH4	-0.076836	-0.012823	0.038694	0.028017	0.010948	-0.018766	0.027125	-0.040145
DAG(14:0/20:4)+NH4	-0.033528	0.029342	-0.074166	-0.020964	0.014436	0.046955	0.037557	-0.013046
DAG(14:0/22:6)+NH4	-0.058334	0.036197	0.040857	-0.014865	-0.012168	-0.010179	0.03462	-0.010714
DAG(16:0/16:0)+NH4	-0.0072191	0.01604	0.048455	-0.0037327	-0.068885	0.061321	-0.040399	-0.027483
DAG(16:0/16:1)+NH4	-0.030969	0.011271	-0.0055791	-0.0032325	0.040706	0.012771	0.062432	0.030144
DAG(16:0/18:0)+NH4	0.0066307	0.031339	-0.010574	-0.0066617	0.049473	0.012317	-0.010003	-0.0055814
DAG(16:0/18:1)+NH4	-0.044657	0.059221	0.012549	-0.0091233	-0.0022064	-0.033888	0.052227	0.00082127
DAG(16:0/18:2)+NH4	-0.071647	0.039515	0.0086571	-0.012518	0.0056582	-0.043052	0.047825	0.028894
DAG(16:0/18:3)+NH4	0.0023589	0.055543	0.01114	-0.018095	-0.018835	0.011136	0.038417	-0.036764
DAG(16:0/20:3)+NH4	-0.06122	0.045922	-0.0033569	-0.022238	0.0020866	-0.029408	0.076538	0.0024095
DAG(16:0/20:4)+NH4	-0.058419	0.050679	-0.01164	-0.0078986	-0.013498	-0.0373	0.022106	0.0031832
DAG(16:0/20:5)+NH4	-0.030205	0.023526	0.024879	0.0016097	-0.017391	0.020629	0.018814	0.011941
DAG(16:0/22:5)+NH4	-0.049361	0.056566	-0.0062205	-0.019821	0.026277	-0.025975	0.010647	-0.025362
DAG(16:0/22:6)+NH4	-0.042234	0.048368	0.0024723	-0.025534	-0.061838	-0.00076975	0.017489	0.013028
DAG(16:1/16:1)+NH4	0.0024303	0.041324	-0.028211	-0.0013267	-0.011347	-0.013906	0.027863	0.0073564
DAG(16:1/18:0)+NH4	-0.018382	0.017545	0.0095879	-0.031819	0.052494	-0.017304	0.02942	0.031021
DAG(16:1/18:1)+NH4	-0.022733	0.014806	-0.051992	0.021879	0.0067417	0.038486	0.034136	-0.07488
DAG(16:1/18:2)+NH4	-0.023853	-0.022961	-0.054425	0.015818	-0.013284	0.0047182	-0.015465	-0.014699
DAG(16:1/18:3)+NH4	0.040226	-0.008387	-0.007684	0.0010454	-0.047775	0.011559	0.018344	0.0032187
DAG(16:1/20:0)+NH4	-0.0084912	0.021192	0.023988	0.017267	0.0067738	-0.019226	0.019389	-0.056722
DAG(16:1/20:2)+NH4	0.021557	0.023354	0.018972	-0.023108	-0.0084609	0.014387	-0.036627	0.06629
DAG(16:1/20:4)+NH4	-0.058107	0.058623	0.0094849	-0.0070816	-0.0070696	-0.021089	0.016519	-0.045917
DAG(16:1/22:6)+NH4	-0.045719	0.05289	0.0078838	-0.024626	-0.044667	0.019398	0.03492	-0.048566
DAG(18:0/18:1)+NH4	-0.047631	0.050994	-0.026638	0.012581	0.045582	-0.032703	0.054141	0.018867
DAG(18:0/18:2)+NH4	-0.076725	0.035802	-0.004882	0.00085263	-0.008946	-0.033416	0.033208	-0.00032763
DAG(18:0/18:3)+NH4	-0.027716	0.007048	-0.095395	-0.0027126	0.020755	-0.016286	0.047872	0.049518
DAG(18:0/22:6)+NH4	-0.033862	0.039497	-0.0082596	-0.0015084	-0.009315	0.049341	0.023694	0.020601
DAG(18:1/18:1)+NH4	-0.061241	0.061138	-0.024726	0.0030232	0.017073	-0.045493	0.043525	-0.0033103
DAG(18:1/18:2)+NH4	-0.090486	0.031164	-0.0002516	-0.0079318	0.018827	-0.040937	-0.010085	-0.0083484
DAG(18:1/20:1)+NH4	-0.055597	0.044192	-0.037456	-0.0021262	0.012568	-0.071597	0.035332	-0.0013684
DAG(18:1/20:2)+NH4	-0.051193	0.036002	0.010587	0.016334	0.012227	-0.057951	0.0096419	-0.020654
DAG(18:1/20:3)+NH4	-0.049315	0.042264	-0.0089969	-0.0055616	-0.012146	-0.010709	0.03507	0.0048148
DAG(18:1/20:4)+NH4	-0.030743	0.045402	-0.0018101	-0.0027286	-0.018439	-0.022165	-0.0027524	0.030753
DAG(18:1/20:5)+NH4	-0.056789	0.037733	0.0020352	-0.0097964	-0.014295	0.024826	0.021027	-0.023869
DAG(18:1/22:4)+NH4	-0.069936	0.052412	-0.023088	-0.010265	0.0079414	-0.041029	0.024721	-0.020019
DAG(18:1/22:5)+NH4	-0.058201	0.034417	0.026729	-0.021348	0.01016	-0.038495	0.017546	-0.061453
DAG(18:1/22:6)+NH4	-0.061497	0.039936	0.033055	-0.01572	-0.041224	-0.0027983	0.055183	0.017776
DAG(18:2/18:3)+NH4	-0.047261	-0.01994	-0.052072	-0.021302	0.024219	0.0036281	-0.00039717	-0.028893
DAG(18:2/20:3)+NH4	-0.057343	0.017369	0.004374	0.020003	-0.021381	-0.0039559	0.026604	0.0059361
DAG(18:2/20:4)+NH4	-0.081693	0.020148	0.017721	0.015404	0.0014055	-0.03715	-0.035753	0.05064
DAG(18:2/20:5)+NH4	-0.045218	-0.0017053	-0.00044792	0.0067837	0.041417	-0.033086	0.014328	-0.0049289
DAG(18:2/22:4)+NH4	-0.068863	0.012959	0.014029	-0.0018476	0.03475	-0.010361	-0.023817	-0.051967
DAG(18:2/22:5)+NH4	-0.059736	0.030513	0.023853	-0.035927	0.016513	-0.002116	0.0067416	-0.012332
DAG(18:2/22:6)+NH4	-0.065588	0.010759	0.037729	-0.021425	-0.027126	-0.034085	0.022345	-0.013408
DAG(20:0/20:0)+NH4	0.029099	-0.0084798	-0.0059959	-0.0036567	0.011481	-0.04955	0.0078348	-0.0052857
DCER(14:0)+H	-0.034679	-0.0013337	0.038315	-0.020132	-0.036866	-0.034492	0.014021	0.028714
DCER(16:0)+H	-0.009735	0.0065471	0.0078241	0.0033038	0.016063	0.079112	-0.038423	-0.037429
DCER(18:0)+H	-0.00011502	-0.020922	0.037677	0.023368	-0.082882	0.0095225	-0.029328	0.047304
DCER(18:1)+H	-0.019823	-0.0064248	0.019623	0.023006	-0.015273	0.031202	0.0036192	0.0219
DCER(20:0)+H	-0.00409	0.012584	-0.043876	0.0032316	-0.040629	0.054489	-0.019403	0.0036606
DCER(20:1)+H	-0.059508	0.013757	0.030405	-0.032938	-0.049807	0.021246	0.0056495	0.025667
DCER(22:0)+H	-0.028321	0.038591	-0.016336	-0.032249	0.012321	-0.063803	0.0052717	0.02713
DCER(22:1)+H	-0.041489	0.001776	0.0034776	0.0042969	-0.06445	0.017077	0.022917	-0.014893
DHA	-0.049334	0.049514	-0.054743	0.038698	-0.030193	0.030877	0.032399	-0.023259
DPA	-0.039438	0.060378	-0.058031	0.02069	0.010194	-0.021372	0.026289	-0.065535
EPA	-0.050194	0.037343	-0.042956	0.027505	-0.03352	0.071753	0.01965	0.010093
FFA 12:0 (Lauric acid)	-0.0069534	0.027673	-0.062009	0.050256	-0.049921	0.048744	0.013331	-0.057784
FFA 13:0 (Tridecanoic acid)	-0.011605	0.021715	-0.01906	0.060365	-0.057746	0.050068	-0.0041019	-0.0058722
FFA 14:0 (Myristic acid)	-0.049515	0.04829	0.011119	-0.012358	0.019072	-0.087306	0.060059	0.013653
FFA 14:1 (Myristoleic acid, nâ€“5)	-0.035128	0.03945	-0.025496	0.047927	-0.052224	0.016287	0.041755	0.0033721
FFA 15:0 (Pentadecylic acid)	-0.049899	0.052273	0.038848	0.00045308	-0.010193	-0.057598	0.067948	0.029478
FFA 16:0 (Palmitic acid)	-0.02808	0.032353	-0.031765	0.047444	-0.058428	0.056448	0.0082898	-0.048719
FFA 16:1 (Palmitoleic acid, nâ€“7)	-0.027385	0.048816	-0.087798	0.042495	-0.023783	0.045013	0.024162	-0.048847
FFA 17:0 (Margaric acid)	-0.021427	0.041929	-0.031414	0.057585	-0.043922	0.013363	0.0093862	0.010626
FFA 17:1 (cis-10-Heptadecanoic acid, nâ€“7)	-0.036288	0.041814	-0.055223	0.051608	-0.025985	0.010741	0.026854	0.014299
FFA 18:0 (Stearic acid)	-0.047399	0.030074	0.019578	0.014589	-0.037111	-0.037276	0.058775	0.0018652
FFA 18:1 (Elaidic acid, nâ€“9 or trans-Vaccenic acid, nâ€“7)	-0.03736	0.055968	-0.068787	0.024614	0.0011452	-0.045819	0.054506	-0.0086427
FFA 18:1 (Oleic acid, nâ€“9 or cis-Vaccenic acid, nâ€“7)	-0.036234	0.054062	-0.072052	0.027034	0.00011462	-0.04597	0.054178	-0.0012369
FFA 18:2 (Linoleic acid, nâ€“6)	-0.045536	0.020007	-0.093973	0.051839	-0.00038511	0.035975	-0.0084221	-0.00061573
FFA 18:3 (a-Linolenic acid, nâ€“3 or g-Linolenic acid, nâ€“6)	-0.02823	0.033284	-0.076705	0.035847	-0.011806	0.066444	-0.0042197	-0.01043
FFA 18:4 (Stearidonic acid, nâ€“3)	-0.02522	0.034529	-0.021167	0.05241	-0.071738	0.020402	0.0096099	-0.00028903
FFA 19:0 (Tuberculostearic acid)	0.024042	0.0014867	-0.082301	0.016225	-0.019173	0.045115	-0.014532	-0.058593
FFA 20:0 (Arachidic acid)	-0.027609	0.03865	-0.055431	0.036886	-0.018889	0.059789	-0.0096596	0.0067324
FFA 20:1 (cis-11-Eicosenoic acid, nâ€“9)	-0.0042069	0.028182	-0.092522	0.06161	-0.010756	0.040644	0.0026298	-0.017199
FFA 20:2 (cis-11-14-Eicosadienoic acid, nâ€“6)	-0.033757	0.029515	-0.084444	0.057567	-0.0004333	0.046869	-0.00044704	-0.011764
FFA 20:3 (Dihomo-g-linolenic acid, nâ€“6 or Mead acid, nâ€“9)	-0.048815	0.060565	-0.064697	0.034406	-0.024667	0.0098607	0.035765	-0.019471
FFA 20:4 (Arachidonic acid, nâ€“6)	-0.043745	0.050841	-0.048155	0.030926	-0.04702	0.018387	0.045109	-0.017523
FFA 20:5 (Eicosapentaenoic acid, nâ€“3)	-0.014191	-0.0056009	0.044386	-0.016475	-0.0070865	-0.0066581	0.039758	0.023994
FFA 21:0 (Heneicosanoic acid)	-0.028487	0.047812	-0.05783	0.041031	-0.026739	0.050714	-0.0085082	0.014674
FFA 22:0 (Behenic acid)	-0.042562	0.042545	-0.028117	0.0195	-0.010521	0.031183	-0.0043016	-0.0006919
FFA 22:1 (Erucic acid, nâ€“9)	-0.026594	0.060058	-0.069649	0.042978	-0.035953	-0.01003	0.021994	0.010728
FFA 22:4 (Docosatetraenoic acid, nâ€“6)	0.001435	0.020348	-0.079715	0.059822	-0.022786	0.075259	-0.023143	-0.010374
FFA 22:5 (Docosapentaenoic acid, nâ€“6)	-0.035693	-0.010617	0.029304	0.0012724	0.0059568	-0.054798	0.085336	-0.10772
FFA 22:6 (Docosahexaenoic acid, nâ€“3)	-0.046077	0.046228	-0.057376	0.046345	-0.030949	0.042567	0.020336	-0.027042
FFA 23:0 (Tricosanoic acid)	-0.015304	0.032478	-0.049616	0.059368	-0.03526	-0.029935	0.039703	0.023269
FFA 24:0 (Lignoceric acid)	-0.0055503	0.029428	-0.066754	0.063983	-0.046991	-0.00091948	0.022371	0.00098443
FFA 24:1 (Nervonic acid, nâ€“9)	-0.029014	0.040209	-0.0658	0.050722	-0.025627	-0.046544	0.050538	0.0070931
FFA 25:0 (Pentacosanoic acid)	-0.032872	0.042087	-0.05391	0.050682	-0.055893	-0.0032833	0.019983	-0.0017628
FFA 26:0 (Cerotic acid)	-0.02444	0.04302	-0.054153	0.057674	-0.047264	0.012005	0.0096492	-0.0036108
FFA 27:0 (Heptacosanoic acid)	-0.023681	0.0034595	-0.05869	0.021409	-0.050177	0.031121	0.033696	0.053545
FFA 28:0 (Montanic acid)	-0.022563	0.032725	-0.046226	0.051513	-0.060973	0.0070849	0.01365	0.0014607
LPC(14:0)+AcO	-0.017055	0.013282	-0.097648	0.01209	0.018714	-0.048918	0.011358	-0.031994
LPC(16:0)+AcO	-0.051973	0.03374	-0.014722	0.0086457	-0.010601	0.032316	-0.030983	0.0081406
LPC(16:1)+AcO	-0.045424	0.036895	-0.062291	0.03075	0.021895	-0.0015481	-0.00067666	-0.0021036
LPC(18:0)+AcO	-0.048928	0.043533	0.010418	-0.0061846	0.027742	-0.042877	-0.0068906	0.0086206
LPC(18:1)+AcO	-0.068134	0.053907	-0.047603	0.022783	0.021583	-0.006743	0.0092266	-0.0048505
LPC(18:2)+AcO	-0.082534	0.025144	-0.012382	0.014561	0.021977	-0.011631	-0.02329	0.032737
LPC(20:0)+AcO	-0.038398	0.046239	-0.0272	0.0029963	0.031431	-0.040686	0.051482	-0.023533
LPC(20:1)+AcO	-0.064036	0.058011	-0.027237	0.014341	0.041576	-0.029645	0.017997	-0.002987
LPC(20:2)+AcO	-0.048013	0.010749	-0.066825	0.017943	0.0025957	-0.012189	-0.030922	0.030513
LPC(20:3)+AcO	-0.03862	0.020984	-0.038351	0.0061062	0.051866	0.030134	0.010074	-0.0058833
LPC(20:4)+AcO	-0.065952	0.052315	-0.025167	0.019143	0.015964	0.0013446	-0.0026271	0.0093716
LPC(22:4)+AcO	-0.050589	0.037099	-0.040666	0.020821	0.040413	-0.0403	-0.016478	0.01264
LPC(22:5)+AcO	-0.041522	0.023359	-0.074399	0.017589	0.022217	0.0342	0.0077581	-0.0077348
LPC(22:6)+AcO	-0.038131	0.012047	-0.043167	-0.0038879	0.01424	0.024284	-0.0092798	-0.028208
LPE(16:0)-H	-0.0079866	0.027685	0.027809	0.012293	-0.079614	0.037293	-0.025662	0.019435
LPE(16:1)-H	-0.023692	0.037432	-0.0043812	0.0028118	-0.010249	0.015205	0.045463	-0.012907
LPE(18:0)-H	0.035614	-0.024929	0.10108	-0.022667	-0.043598	-0.033198	-0.029192	0.054475
LPE(18:1)-H	-0.0527	0.058329	-0.042294	0.015683	0.020939	-0.022405	0.02617	0.015398
LPE(18:2)-H	-0.05509	0.0058963	-0.041657	0.00080944	0.0059273	0.031815	-0.058091	0.039031
LPE(20:0)-H	-0.044569	0.0011163	-0.013966	0.0041662	0.037081	-0.040048	0.034767	0.047102
LPE(20:1)-H	-0.035986	0.049104	-0.058411	-0.0074113	0.039009	-0.07445	0.026118	-0.012473
LPE(20:2)-H	-0.050274	0.024241	-0.028916	0.0072133	0.059488	-0.024978	-0.011497	0.0037352
LPE(20:3)-H	-0.046932	0.019594	0.009297	0.0029166	0.052092	0.021311	-0.020528	-0.017631
LPE(20:4)-H	-0.045632	0.04811	-0.03934	0.018044	-0.0010979	0.010272	-0.0094888	0.016067
LPE(20:5)-H	0.034023	0.0013664	-0.0084026	0.018578	-0.013968	-0.0066617	-0.017942	-0.056733
LPE(22:4)-H	-0.046701	0.035295	-0.032654	0.0058637	0.028924	0.025088	-0.017304	0.041738
LPE(22:5)-H	-0.032295	0.038372	-0.01788	-0.030976	0.0020639	0.02604	-0.026496	-0.024288
LPE(22:6)-H	-0.047668	0.04233	0.011394	0.015912	-0.040425	0.029803	-0.0055659	-0.011996
LPG(14:0)-H	-0.0028836	0.0083835	0.02048	0.0040139	0.020434	-0.058404	-0.0081697	0.021785
LPG(16:0)-H	-0.067075	0.052144	-0.047079	0.023529	0.023973	0.016622	-0.013237	-0.00065518
LPG(16:1)-H	-0.059821	0.056737	-0.051089	0.023714	0.023733	-0.013309	0.019714	-0.034666
LPG(18:0)-H	-0.056242	0.055457	-0.058097	0.032439	0.026815	0.010417	-0.024473	0.0027806
LPG(18:1)-H	-0.061735	0.060539	-0.061702	0.025322	0.019149	-0.012605	0.008195	-0.017822
LPG(18:2)-H	-0.076073	0.024799	-0.043056	0.026818	0.018622	0.0089468	-0.010116	0.0041689
LPG(18:3)-H	-0.022617	0.032026	-0.021631	0.0082296	-0.011891	-0.015032	0.014655	0.014993
LPG(20:0)-H	-0.020448	0.049506	-0.070242	0.013038	0.019945	-0.034765	0.037835	-0.0090706
LPG(20:1)-H	-0.054401	0.05982	-0.073599	0.022434	0.031567	-0.027624	0.013416	-0.022223
LPG(20:2)-H	-0.05896	0.039446	-0.070882	0.031379	0.015595	0.0040619	-0.012575	-0.012614
LPG(20:3)-H	-0.053715	0.049336	-0.060192	0.032622	-0.0002699	0.010881	-0.022795	-0.020003
LPG(20:4)-H	-0.043683	0.04768	-0.046198	0.0261	0.012142	0.056801	-0.039296	0.018012
LPG(22:4)-H	-0.023646	0.033567	-0.017548	0.016601	0.023787	-0.0060774	-0.045232	0.01618
LPG(22:5)-H	0.02947	0.03276	-0.081881	0.015454	-0.020623	0.010984	0.0052636	-0.053166
LPG(22:6)-H	-0.00072174	0.029089	-0.046558	0.020754	-0.03767	0.0086963	0.0033386	0.03634
LPI(16:0)-H	-0.014509	0.023872	0.020648	0.00070328	-0.026144	0.038133	0.0014258	-0.082732
LPI(16:1)-H	0.01893	-0.03719	-0.01717	0.0074542	0.010961	0.028939	-0.0092344	0.032767
LPI(18:0)-H	-0.010433	-0.0077454	0.03736	0.026117	-0.058656	-0.037403	-0.035255	0.044365
LPI(18:1)-H	0.0038793	0.034065	0.028494	-0.0024184	-0.003901	-0.015341	-0.0039519	-0.0013492
LPI(18:2)-H	-0.0052344	-0.024651	0.087304	-0.020291	-0.0017134	-0.07964	-0.0056953	0.015398
LPI(20:0)-H	-0.0064338	0.015632	-0.047659	-0.015092	-0.019399	-0.062242	0.062679	-0.015959
LPI(22:5)-H	0.0066982	-0.00073361	-0.015764	-0.030198	-0.067935	-0.028788	0.0039109	-0.017307
LPS(16:0)-H	-0.028181	-0.023452	-0.025103	-0.011584	0.020177	-0.038849	-0.009759	-0.0087839
LPS(18:0)-H	-0.0026219	-0.0032505	0.083696	0.002662	0.0033021	-0.042681	0.014108	-0.026121
LPS(20:0)-H	0.038341	0.008177	-0.032001	-0.0051376	0.033	-0.031781	0.050361	0.0067417
MAG(16:0)+NH4	-0.032986	0.030688	-0.034541	0.036235	-0.024623	0.021876	0.046962	0.0016539
MAG(16:1)+NH4	-0.033552	0.031872	0.060288	-0.00010754	-0.0075553	-0.018525	-0.027634	0.022803
MAG(18:0)+NH4	-0.014661	0.036284	0.026354	0.025467	0.0080866	-0.049961	0.038904	0.054415
MAG(18:1)+NH4	-0.068525	0.040579	-0.047052	0.025558	0.030233	-0.044648	0.038253	-0.0062967
MAG(18:2)+NH4	-0.027526	0.014631	-0.0063474	0.026387	0.022478	-0.050279	-0.046678	0.0013866
MAG(20:0)+NH4	-0.0065222	-0.00048614	0.040855	-0.0047282	0.0013801	-0.062389	-0.026277	0.025157
MAG(20:1)+NH4	-0.047418	0.022293	-0.013396	0.038015	0.0049703	0.028773	0.0092971	-0.023371
MAG(20:2)+NH4	-0.0022012	0.049419	0.010315	0.00091056	-0.046116	-0.026587	0.033711	0.00011614
MAG(20:3)+NH4	-0.02065	0.044216	-0.0072017	0.03715	-0.037705	0.017555	-0.013151	-0.038746
MAG(20:4)+NH4	-0.03604	0.0092029	0.037843	0.0092057	-0.028536	-0.019618	0.063562	-0.0039834
MAG(22:0)+NH4	-0.013923	0.0052597	-0.005109	0.057457	-0.010632	-0.0116	-0.00076484	-0.031965
MAG(22:1)+NH4	-0.0070962	0.0091078	-0.034866	0.031571	-0.032882	0.020027	0.0054965	-0.029774
MAG(22:2)+NH4	-0.019671	0.026977	0.012893	0.034337	-0.066227	-0.037749	0.018885	0.031835
MAG(22:3)+NH4	-0.048776	0.017861	-0.020809	0.017838	-0.035801	-0.020562	-0.022403	-0.011649
MAG(22:4)+NH4	-0.026972	0.016097	-0.016185	0.026958	-0.021418	-0.0023522	0.040653	0.019593
MAG(22:5)+NH4	0.019921	0.0041558	0.042341	-0.022862	0.013975	0.046537	0.015827	-0.042014
MAG(22:6)+NH4	-0.06091	0.028348	0.0047516	0.010228	-0.044077	-0.019809	0.027565	0.0034299
PC(14:0/14:0)+AcO	-0.02931	0.021457	0.023631	0.039884	-0.060166	0.018699	-0.028777	-0.046405
PC(14:0/18:1)+AcO	-0.055041	0.052151	-0.0064317	0.023477	-0.011712	-0.025965	-0.016033	-0.041619
PC(14:0/18:2)+AcO	-0.081502	0.0086574	0.0024759	0.029666	0.00031036	0.013522	-0.044809	0.033198
PC(14:0/18:3)+AcO	-0.081126	-0.014916	-0.0052398	0.011313	0.0031288	0.013323	-0.027204	-0.009462
PC(14:0/20:1)+AcO	-0.033692	0.04004	-0.054348	0.038677	-0.01943	0.024075	0.0054193	-0.01485
PC(14:0/20:2)+AcO	-0.051983	-0.0039237	0.014882	0.021387	-0.0040775	0.057275	-0.032497	-0.033468
PC(14:0/20:3)+AcO	-0.056782	0.044063	-0.03654	0.034962	-0.044413	0.029643	-0.042773	-0.0013044
PC(14:0/20:4)+AcO	-0.0338	0.039322	-0.03215	0.044559	-0.05138	0.034422	-0.058375	0.0053359
PC(14:0/20:5)+AcO	-0.022611	-0.011483	-0.0021728	0.016233	-0.0086528	0.070621	0.022758	0.033141
PC(14:0/22:4)+AcO	-0.057063	0.047282	-0.035494	0.022039	-0.045897	-0.016351	-0.020197	0.0081877
PC(14:0/22:5)+AcO	-0.052265	0.056224	0.018345	0.014287	-0.017058	0.0032116	0.0028717	-0.049685
PC(14:0/22:6)+AcO	-0.047912	0.051178	0.0021988	0.034244	-0.056782	0.026772	-0.0035587	-0.015028
PC(14:1/14:1)+AcO	-0.00030533	0.019278	0.031525	0.0006007	0.012662	0.018656	-0.071241	-0.036185
PC(16:0/14:0)+AcO	-0.0030931	0.015461	-0.012243	0.041603	-0.090331	0.073308	-0.049487	0.004452
PC(16:0/16:0)+AcO	-0.014748	0.012274	-0.0022764	0.034809	-0.094615	0.060675	-0.016761	-0.0060544
PC(16:0/16:1)+AcO	-0.039895	0.022619	-0.011729	0.041335	-0.068669	0.059655	-0.05511	-0.0046169
PC(16:0/18:0)+AcO	-0.021598	0.034655	-0.019511	0.044659	-0.08394	0.024301	0.0050382	0.019383
PC(16:0/18:1)+AcO	-0.034634	0.030462	0.0063591	0.045953	-0.086363	0.012804	-0.027589	0.0263
PC(16:0/18:2)+AcO	-0.077908	-0.036887	0.03177	0.028671	-0.013697	0.023373	-0.054775	0.045969
PC(16:0/18:3)+AcO	-0.070669	-0.0060996	-0.0033101	0.040284	0.01093	0.038802	-0.049384	0.036102
PC(16:0/20:1)+AcO	-0.049815	0.054615	-0.04445	0.027951	-0.015043	-0.054688	0.044807	-0.0018063
PC(16:0/20:2)+AcO	-0.05535	0.0082274	-0.0030136	0.036081	-0.045905	0.040475	-0.071013	0.045242
PC(16:0/20:3)+AcO	-0.052308	0.023983	-0.0069667	0.047743	-0.065441	0.035067	-0.050509	0.028178
PC(16:0/20:4)+AcO	-0.039349	0.034342	-0.021011	0.049402	-0.07428	0.027906	-0.033963	0.036591
PC(16:0/20:5)+AcO	-0.03048	0.0054886	-0.030651	0.003111	-0.066403	0.011445	-0.044495	-0.0067018
PC(16:0/22:4)+AcO	-0.031523	0.026397	0.025487	0.046345	-0.075297	0.0059078	-0.046747	0.060518
PC(16:0/22:5)+AcO	-0.03729	0.046594	-0.045	0.02699	-0.025782	0.033961	-0.034438	-0.048228
PC(16:0/22:6)+AcO	-0.034413	0.02287	0.022645	0.038206	-0.081078	0.052983	0.0053876	-0.039998
PC(16:1/18:1)+AcO	-0.049823	0.046982	0.0028285	0.044152	-0.045872	0.0010251	-0.036712	-0.0064126
PC(16:1/18:2)+AcO	-0.054822	-0.024221	0.016356	0.038153	-0.023801	0.02842	-0.057195	0.048059
PC(18:0/14:0)+AcO	-0.022121	0.02684	-0.015048	0.048232	-0.082952	0.045824	-0.032759	0.00025246
PC(18:0/16:1)+AcO	-0.046978	0.041336	-0.031982	0.049099	-0.053519	-0.0031273	-0.0054108	0.019366
PC(18:0/18:0)+AcO	-0.049971	0.061414	-0.043684	0.019874	0.0052471	-0.044256	0.033394	-0.040516
PC(18:0/18:1)+AcO	-0.04765	0.056489	-0.037541	0.028379	-0.0066838	-0.063838	0.050367	0.0012903
PC(18:0/18:2)+AcO	-0.089637	0.018502	-0.030796	0.034964	0.0079372	-0.031448	0.016257	0.012128
PC(18:0/18:3)+AcO	-0.022359	-0.022175	0.039728	-0.009096	-0.00067102	-0.049826	-0.041096	0.07551
PC(18:0/20:0)+AcO	-0.0078045	-0.01078	0.0060285	0.022925	-0.019754	0.0069814	-0.026132	-0.092096
PC(18:0/20:1)+AcO	-0.032239	0.058198	-0.049833	0.0091325	0.00066509	-0.091913	0.05546	-0.016758
PC(18:0/20:2)+AcO	-0.058719	0.034486	-0.028647	0.022969	0.02393	-0.016166	0.0071881	-0.010023
PC(18:0/20:3)+AcO	-0.058561	0.039232	-0.045713	0.046201	-0.041946	0.00068969	-0.011407	0.019433
PC(18:0/20:4)+AcO	-0.045349	0.041214	-0.04189	0.044081	-0.043757	-0.0011146	-0.016144	0.032728
PC(18:0/20:5)+AcO	-0.0079933	0.038913	0.023892	0.0097886	0.0099716	-0.051844	-0.013888	0.0027424
PC(18:0/22:4)+AcO	-0.042968	0.060371	-0.02847	0.026132	-0.0019551	-0.025426	-0.020527	0.024149
PC(18:0/22:5)+AcO	-0.048918	0.054754	-0.0019225	0.044751	-0.022574	-0.028519	-0.016779	-0.0051732
PC(18:0/22:6)+AcO	-0.048406	0.030833	0.055032	0.040511	-0.072205	-0.021367	0.003267	0.037044
PC(18:1/16:1)+AcO	-0.055625	0.058181	-0.007019	0.034378	-0.036498	-0.0065219	-0.018387	-0.003486
PC(18:1/18:1)+AcO	-0.056818	0.057316	-0.0059648	0.032628	-0.021739	-0.053136	0.033766	0.001219
PC(18:1/18:2)+AcO	-0.092713	-0.0063897	0.015442	0.030051	0.020787	-0.04384	-0.013108	0.025073
PC(18:1/18:3)+AcO	-0.058426	0.03946	-0.0094217	0.027345	-0.010135	0.0091986	-0.020154	0.0101
PC(18:1/20:1)+AcO	-0.049833	0.05679	-0.036358	0.013133	0.028156	-0.079216	0.052816	-0.0031615
PC(18:1/20:2)+AcO	-0.087367	0.017242	-0.052036	0.013688	0.004572	0.0001119	-0.0074444	1.5173e-05
PC(18:1/20:3)+AcO	-0.055603	0.051432	-0.040163	0.042796	-0.02694	-0.018639	-0.024074	0.021377
PC(18:1/20:4)+AcO	-0.058081	0.054496	-0.043013	0.036305	-0.030759	-0.010087	-0.013511	0.024379
PC(18:1/20:5)+AcO	-0.014225	-0.014271	-0.012767	-0.00038074	0.051663	-0.036046	-0.0051348	-0.0040507
PC(18:1/22:4)+AcO	-0.051613	0.052117	-0.02986	0.034653	-0.039348	0.031242	-0.025932	0.030759
PC(18:1/22:5)+AcO	-0.027415	0.050857	-0.032701	0.012337	0.0012834	0.023636	-0.032195	-0.062353
PC(18:1/22:6)+AcO	-0.049186	0.055042	0.013992	0.020721	-0.034115	0.00035559	0.0027955	-0.01304
PC(18:2/16:1)+AcO	-0.086386	-0.0017538	0.022379	0.033021	-0.005178	0.016823	-0.059076	0.010467
PC(18:2/18:2)+AcO	-0.091891	0.022012	-0.012749	0.0098684	0.0043874	-0.024748	-0.022896	0.027624
PC(18:2/18:3)+AcO	-0.011641	0.010209	0.016116	0.0041237	-0.037198	-0.0030178	0.016113	0.048491
PC(18:2/20:1)+AcO	-0.04173	0.0069578	-0.028701	0.0065556	0.039833	0.00023159	-6.8229e-05	-0.025609
PC(18:2/20:2)+AcO	-0.051912	-0.0029604	-0.036317	0.004886	0.011699	-0.017156	-0.01699	0.011262
PC(18:2/20:3)+AcO	-0.044345	0.016894	-0.0094316	0.0067191	-0.018192	-0.003292	-0.013386	0.039684
PC(18:2/20:4)+AcO	-0.04068	-0.013606	-0.036342	0.016119	-0.01238	0.029461	0.0052462	-0.055493
PC(18:2/20:5)+AcO	-0.001497	0.0054888	0.047806	-0.004894	-0.02872	-0.024317	0.032301	0.0080018
PC(18:2/22:4)+AcO	-0.075803	0.012037	-0.0018006	0.016106	-0.026484	-0.013209	-0.036206	0.042922
PC(18:2/22:5)+AcO	0.0004643	0.017985	0.028018	0.026546	0.002321	0.025376	-0.01622	0.0074162
PC(18:2/22:6)+AcO	-0.056103	0.0011333	-0.022928	0.041673	-0.034623	-0.0047506	-0.059003	0.04424
PC(20:0/16:1)+AcO	-0.022232	0.031357	-0.024688	-0.0056624	0.048864	-0.044878	-0.023517	0.027188
PC(20:0/18:1)+AcO	-0.032107	0.064721	-0.033508	0.013814	0.0012043	-0.049448	0.042691	0.0022065
PC(20:0/18:3)+AcO	0.023393	0.018394	0.041268	-0.029403	-0.045263	0.011997	0.012356	0.025455
PC(20:0/20:1)+AcO	-0.018795	0.002463	-0.014677	0.0064784	0.038839	-0.047055	0.018832	0.032578
PC(20:0/20:2)+AcO	-0.027144	0.013826	-0.0033151	0.030375	-0.0088959	-0.01674	0.0026004	-0.030902
PC(20:0/20:3)+AcO	0.00085881	0.0039467	-0.025989	0.012736	-0.044561	-0.068806	0.038176	-0.019108
PC(20:0/20:4)+AcO	0.0016467	0.03793	-0.031633	0.016015	0.014353	0.014024	0.016273	0.015939
PC(20:0/22:4)+AcO	-0.0044562	0.037561	-0.023308	0.0023084	0.037884	-0.046058	-0.0073275	0.025382
PC(20:0/22:5)+AcO	-0.00025005	0.0069986	-0.0075946	0.009232	0.031818	0.014805	0.010199	-0.028823
PC(20:0/22:6)+AcO	-0.078921	0.020146	-0.012882	0.032772	-0.03018	0.044779	0.020123	-0.013432
PE(14:0/14:0)-H	-0.00062204	0.028303	0.040501	0.0064998	0.024044	-0.048018	-0.015205	-0.067859
PE(14:0/16:1)-H	0.010712	-0.0095393	0.021998	0.029803	-0.025396	0.0062881	0.0027745	0.077488
PE(14:0/18:1)-H	-0.025469	0.028537	-0.072297	0.022517	-0.016345	0.030288	-0.014539	-0.083008
PE(14:0/18:2)-H	-0.036576	0.054102	0.0009131	0.019982	0.0088746	0.0069394	-0.011227	-0.026509
PE(14:0/20:1)-H	0.019253	0.016315	0.027562	0.020403	0.047419	-0.029095	0.04346	-0.026174
PE(14:0/20:3)-H	0.00653	0.021009	-0.009495	0.0095776	0.018918	-0.023778	-0.019146	0.035441
PE(14:0/20:4)-H	-0.018531	0.0080811	-0.010486	0.009129	0.0072787	-0.01867	-0.049612	0.046942
PE(14:0/22:4)-H	-0.041565	0.0083817	-0.043871	0.027836	-0.036738	0.016053	-0.067681	0.011686
PE(14:0/22:5)-H	-0.033025	-0.0014427	-0.049344	0.0013876	-0.0021979	-0.014273	-0.033008	0.048212
PE(14:0/22:6)-H	-0.024141	-0.0077542	-0.059089	0.01934	-0.080526	0.077336	-0.033114	-0.022637
PE(16:0/14:0)-H	0.0043389	0.045141	0.027196	0.019073	0.0066368	-0.069289	0.014503	-0.04085
PE(16:0/16:0)-H	-0.058476	0.049248	-0.051913	0.029197	0.0017507	0.011018	-0.018346	-0.013998
PE(16:0/16:1)-H	-0.048963	0.045292	-0.03617	0.029426	-0.011326	0.073488	-0.057229	-0.037125
PE(16:0/18:1)-H	-0.045487	0.040067	-0.06852	0.052205	-0.029396	0.037929	0.022022	0.0034082
PE(16:0/18:2)-H	-0.078768	-0.015976	-0.019784	0.038651	0.015248	0.059989	-0.038543	0.026981
PE(16:0/18:3)-H	-0.049512	-0.034347	0.011858	0.016867	0.046196	0.03453	-0.048034	0.041251
PE(16:0/20:1)-H	-0.037113	0.054705	-0.066345	0.024617	0.041703	-0.079755	0.030463	-0.0031196
PE(16:0/20:2)-H	-0.058863	0.03948	-0.03095	0.039503	0.0099463	0.028614	0.0033713	-0.011162
PE(16:0/20:3)-H	-0.060263	0.028675	-0.001603	0.052416	0.0099117	0.030415	-0.039917	-0.0096391
PE(16:0/20:4)-H	-0.047272	0.032436	-0.0021046	0.037556	-0.018141	0.056515	-0.064936	0.036186
PE(16:0/20:5)-H	-0.03756	-0.0022598	-0.067027	0.0068402	0.0049225	-8.2102e-05	0.011636	0.015376
PE(16:0/22:4)-H	-0.041032	0.029335	-0.017896	0.043127	0.0021422	-0.0063792	-0.039397	0.066511
PE(16:0/22:5)-H	-0.030513	0.039044	-0.05115	0.039239	-0.031055	0.078547	-0.046419	-0.031059
PE(16:0/22:6)-H	-0.030215	0.0087459	-0.014894	0.045615	-0.049567	0.098681	-0.047415	-0.015307
PE(18:0/14:0)-H	-0.019991	0.028163	-0.053145	0.0059387	-0.026056	0.05823	-0.032397	0.029899
PE(18:0/16:0)-H	-0.043804	0.062561	-0.048448	0.025024	-0.011614	-0.040885	-0.0018142	-0.023951
PE(18:0/16:1)-H	-0.041313	0.031023	-0.027246	0.027327	-0.010983	-0.0208	0.030138	-0.01212
PE(18:0/18:0)-H	-0.036541	0.027258	0.0055051	0.014532	0.018041	0.051659	-0.031337	-0.053729
PE(18:0/18:1)-H	-0.063177	0.037428	-0.030613	0.044353	-0.028417	0.022416	-0.00046438	0.013629
PE(18:0/18:2)-H	-0.073475	-0.015147	-0.03615	0.049889	0.013095	0.017209	-0.031363	0.013662
PE(18:0/18:3)-H	-0.060584	-0.010689	-0.0021745	0.035351	0.015168	0.030324	-0.065229	0.00078183
PE(18:0/20:1)-H	-0.06799	0.05391	-0.063143	0.032355	0.010841	-0.029038	0.0061005	-0.016572
PE(18:0/20:2)-H	-0.061071	0.043163	-0.068125	0.046232	0.024403	-0.0049531	-0.0020342	-0.013496
PE(18:0/20:3)-H	-0.043469	0.03925	-0.066867	0.054	-0.0089479	0.017654	-0.023794	0.0084546
PE(18:0/20:4)-H	-0.039812	0.033313	-0.04571	0.049662	-0.035355	0.021768	-0.03133	0.022585
PE(18:0/20:5)-H	-0.048135	0.039551	-0.049485	0.045679	-0.015541	0.019526	-0.034442	0.010789
PE(18:0/22:4)-H	-0.042593	0.047375	-0.060747	0.044754	-0.0077373	-0.0038346	-0.012668	0.036122
PE(18:0/22:5)-H	-0.036642	0.034146	-0.067211	0.046423	-0.040542	0.049218	-0.033809	-0.019437
PE(18:0/22:6)-H	-0.030041	0.0093624	-0.018161	0.050426	-0.069744	0.052172	-0.04522	-0.0066254
PE(18:1/16:1)-H	-0.043768	0.058239	-0.076336	0.024837	0.011547	0.033682	-0.016599	-0.03778
PE(18:1/18:1)-H	-0.045716	0.043751	-0.055671	0.043207	-0.021494	0.021613	0.0093988	-0.034813
PE(18:1/18:2)-H	-0.082303	-0.019098	-0.02377	0.03822	0.038431	0.011762	-0.042277	0.0077187
PE(18:1/18:3)-H	-0.071872	-0.011897	0.010809	0.029492	0.0092562	0.054622	-0.042917	0.034176
PE(18:1/20:1)-H	-0.050286	0.058297	-0.072985	0.017386	0.042657	-0.052408	0.030343	-0.023192
PE(18:1/20:2)-H	-0.053784	0.040907	-0.077884	0.045253	0.028501	-0.0098489	-0.0045496	-0.0047559
PE(18:1/20:3)-H	-0.061219	0.051452	-0.060136	0.041189	0.011887	-0.00061554	-0.023014	-0.013645
PE(18:1/20:4)-H	-0.052357	0.055823	-0.050791	0.04097	-0.001827	0.026442	-0.029759	0.0019032
PE(18:1/20:5)-H	-0.075683	0.011846	-0.017729	0.041214	-0.027458	0.05455	-0.031946	-0.0045359
PE(18:1/22:4)-H	-0.05488	0.058355	-0.051295	0.036244	0.023729	-0.022325	-0.026095	0.013899
PE(18:1/22:5)-H	-0.047118	0.050633	-0.065143	0.035221	0.0046208	0.03811	-0.041622	-0.044422
PE(18:1/22:6)-H	-0.06044	0.030523	-0.032188	0.039926	-0.015836	0.066385	-0.045174	-0.025703
PE(18:2/16:1)-H	-0.066805	-0.0089896	-0.026826	0.026607	0.034191	0.052414	-0.068863	-0.0079702
PE(18:2/18:2)-H	-0.084012	-0.031647	0.01559	0.010319	0.048026	0.00079501	-0.051442	0.048831
PE(18:2/18:3)-H	-0.064744	-0.016009	-0.0054075	0.033801	0.03433	-0.019453	-0.038383	0.019296
PE(18:2/20:1)-H	-0.079051	0.037053	-0.070095	0.019953	0.034225	-0.015557	0.0061713	-0.013668
PE(18:2/20:2)-H	-0.080719	-0.0095677	-0.024501	0.028767	0.009724	0.035891	-0.050889	0.0064251
PE(18:2/20:3)-H	-0.076829	0.011369	-0.013368	0.033481	0.022955	0.048421	-0.066903	-0.012451
PE(18:2/20:4)-H	-0.066804	0.0015515	-0.044247	0.047803	0.020672	0.033697	-0.063314	-0.0089703
PE(18:2/20:5)-H	0.00038607	0.0085647	0.0044461	0.03487	0.020201	-0.024643	-0.038179	-0.027899
PE(18:2/22:4)-H	-0.077353	0.010052	-0.042208	0.042188	0.026229	0.028363	-0.062475	0.026331
PE(18:2/22:5)-H	-0.069765	0.011413	-0.054499	0.027383	0.030422	0.053112	-0.060901	-0.040408
PE(18:2/22:6)-H	-0.067457	-0.0087612	-0.033111	0.031768	-0.0094153	0.071615	-0.030186	-0.03242
PE(O-16:0/16:0)-H	-0.052596	0.032485	-0.04729	0.0059242	0.019435	-0.037099	0.04782	-0.05669
PE(O-16:0/16:1)-H	-0.056178	0.051407	-0.073866	0.028151	0.00033661	-0.010564	0.018915	-0.036901
PE(O-16:0/18:1)-H	-0.050875	0.055052	-0.065085	0.03183	0.013813	-0.043062	0.049817	-0.027461
PE(O-16:0/18:2)-H	-0.070916	0.028796	-0.071191	0.038629	0.0091227	-0.030356	0.016679	0.0013572
PE(O-16:0/18:3)-H	-0.04538	-0.0037517	-0.02507	0.021499	-0.025507	-0.024553	-0.029923	-0.021304
PE(O-16:0/20:1)-H	-0.042382	0.057045	-0.070828	0.019856	0.022925	-0.072252	0.04907	-0.014406
PE(O-16:0/20:2)-H	-0.044338	0.047083	-0.071127	0.033041	0.024184	-0.025137	0.04341	-0.04567
PE(O-16:0/20:3)-H	-0.055688	0.052458	-0.072515	0.043436	0.011437	0.01988	0.00461	-0.022847
PE(O-16:0/20:4)-H	-0.058224	0.042788	-0.064267	0.039209	-0.0089253	0.028926	-0.031502	0.02012
PE(O-16:0/20:5)-H	-0.035363	0.051419	-0.059577	0.027884	0.01764	0.058033	-0.040079	8.2412e-05
PE(O-16:0/22:4)-H	-0.042121	0.034622	-0.042253	0.040217	-0.012922	0.019897	-0.02448	0.040411
PE(O-16:0/22:5)-H	-0.031848	0.03264	-0.062351	0.045825	-0.0072054	0.052334	-0.072227	-0.0072094
PE(O-16:0/22:6)-H	-0.044805	0.012957	-0.011241	0.028702	-0.043855	0.084248	-0.043416	-0.017903
PE(O-18:0/16:0)-H	-0.044891	0.025893	-0.057542	0.038686	-0.0081437	0.033796	-0.036591	0.02375
PE(O-18:0/16:1)-H	-0.054997	0.033523	-0.093178	0.034215	0.025498	-0.024076	0.017468	-0.022138
PE(O-18:0/18:0)-H	-0.031263	0.056768	-0.016313	-0.010674	0.022399	-0.024854	0.00017552	0.036766
PE(O-18:0/18:1)-H	-0.042246	0.05577	-0.078772	0.036815	0.0028282	-0.045946	0.045719	-0.026188
PE(O-18:0/18:2)-H	-0.069346	0.015454	-0.077557	0.046646	0.002555	-0.0026808	-0.0086798	0.0051105
PE(O-18:0/18:3)-H	-0.03497	-0.040118	-0.02334	0.0084615	0.014536	-0.02802	0.01011	-0.024277
PE(O-18:0/20:1)-H	-0.041885	0.053172	-0.089065	0.024641	0.017468	-0.066276	0.033191	-0.023624
PE(O-18:0/20:2)-H	-0.051056	0.041682	-0.071498	0.039157	0.0083371	-0.032316	0.036088	-0.045552
PE(O-18:0/20:3)-H	-0.044867	0.04216	-0.059296	0.046329	-0.025671	0.0066893	-0.016382	-0.0040535
PE(O-18:0/20:4)-H	-0.033089	0.01528	-0.045684	0.048579	-0.049283	0.04543	-0.040255	0.023887
PE(O-18:0/20:5)-H	-0.01814	0.012364	-0.055505	0.050208	-0.039664	0.013351	-0.022598	0.039762
PE(O-18:0/22:4)-H	-0.03529	0.033742	-0.067135	0.049017	-0.027067	0.0026955	-0.0085173	0.025912
PE(O-18:0/22:5)-H	-0.033787	0.031719	-0.066947	0.047226	-0.024114	0.035362	-0.033113	-0.012234
PE(O-18:0/22:6)-H	-0.021315	-0.006665	0.003844	0.05332	-0.060478	0.072891	-0.029965	0.014808
PE(P-14:0/18:0)-H	-0.011609	0.033628	-0.0075646	-0.0077062	-0.0052471	0.027327	-0.032012	-0.050013
PE(P-14:0/18:1)-H	-0.036642	0.035101	-0.067907	0.015696	0.0046912	-0.056624	0.0068642	-0.031262
PE(P-16:0/16:0)-H	-0.060086	0.057171	-0.044558	0.016751	0.025571	-0.038761	0.023123	-0.028836
PE(P-16:0/16:1)-H	-0.06408	0.056523	-0.073941	0.023527	0.042428	-0.0071966	0.0074532	-0.028004
PE(P-16:0/18:0)-H	-0.042046	0.057949	-0.037887	0.021503	0.018321	-0.046796	0.048362	-0.026779
PE(P-16:0/18:1)-H	-0.051003	0.061203	-0.065738	0.019218	0.036812	-0.043221	0.043959	-0.028519
PE(P-16:0/18:2)-H	-0.078117	0.036933	-0.049902	0.026551	0.040242	-0.014732	0.019638	-0.024027
PE(P-16:0/18:3)-H	-0.041178	0.0060778	-0.023181	0.01194	0.062514	-0.033553	-0.061382	-0.0018205
PE(P-16:0/20:1)-H	-0.04344	0.057349	-0.06898	0.015407	0.047775	-0.060872	0.048831	-0.012398
PE(P-16:0/20:2)-H	-0.052225	0.052134	-0.086578	0.029158	0.032521	-0.043306	0.02635	-0.023246
PE(P-16:0/20:3)-H	-0.061229	0.059288	-0.072603	0.029452	0.031155	-0.0068606	0.0029825	-0.020789
PE(P-16:0/20:4)-H	-0.051199	0.054219	-0.043747	0.025548	0.015633	0.028404	-0.052827	0.034649
PE(P-16:0/20:5)-H	-0.07126	0.005796	0.023233	0.025101	-0.03459	0.035156	-0.043913	0.024235
PE(P-16:0/22:4)-H	-0.034085	0.034772	-0.015011	0.032601	0.0052967	-0.018022	-0.019178	0.077899
PE(P-16:0/22:5)-H	-0.039822	0.041947	-0.065984	0.037468	-0.0035663	0.066711	-0.045032	-0.043504
PE(P-16:0/22:6)-H	-0.046754	0.019822	-0.019572	0.0097002	0.010333	0.071039	-0.036579	-0.054452
PE(P-16:1/18:1)-H	-0.055573	0.061574	-0.060263	0.019123	0.03524	-0.035065	0.010047	-0.021662
PE(P-18:0/16:0)-H	-0.05026	0.049244	-0.065768	0.0328	0.007392	-0.032688	0.028515	-0.017188
PE(P-18:0/16:1)-H	-0.049056	0.052596	-0.083261	0.033483	0.017006	-0.030209	0.037239	-0.03
PE(P-18:0/18:0)-H	-0.032993	0.066647	0.0020855	0.020691	0.0052588	-0.045498	0.034914	-0.029096
PE(P-18:0/18:1)-H	-0.044892	0.057319	-0.077283	0.027437	0.022116	-0.050069	0.047625	-0.027113
PE(P-18:0/18:2)-H	-0.07575	0.029667	-0.069986	0.040876	0.014601	-0.015067	0.016561	-0.015217
PE(P-18:0/18:3)-H	-0.065572	0.020072	-0.037435	0.028335	0.056988	0.016289	-0.02285	0.018871
PE(P-18:0/20:1)-H	-0.044151	0.054297	-0.076214	0.02305	0.034462	-0.064301	0.048573	-0.022486
PE(P-18:0/20:2)-H	-0.044919	0.055767	-0.074893	0.035234	0.020055	-0.042987	0.03877	-0.014825
PE(P-18:0/20:3)-H	-0.045224	0.038865	-0.088788	0.051648	-0.014566	0.0067436	-0.0068212	0.0041399
PE(P-18:0/20:4)-H	-0.031368	0.019234	-0.050756	0.052372	-0.041142	0.035169	-0.03706	0.03926
PE(P-18:0/20:5)-H	-0.053834	0.025298	-0.048862	0.047112	-0.0096395	0.021511	-0.032374	0.022094
PE(P-18:0/22:4)-H	-0.0384	0.039545	-0.06485	0.04833	-0.010684	-0.00074729	0.00076197	0.027049
PE(P-18:0/22:5)-H	-0.036839	0.026313	-0.072674	0.053284	-0.037876	0.040785	-0.024527	-0.016826
PE(P-18:0/22:6)-H	-0.018647	-0.0050989	-0.017254	0.051304	-0.065897	0.073353	-0.034085	-0.0025894
PE(P-18:1/16:0)-H	-0.044389	0.055082	-0.079262	0.031017	0.022448	-0.054252	0.041367	-0.011702
PE(P-18:1/16:1)-H	-0.054665	0.05716	-0.060116	0.020763	0.046121	-0.040648	0.030827	-0.027576
PE(P-18:1/18:0)-H	-0.053369	0.045845	-0.094854	0.02246	0.04086	-0.044417	0.027104	-0.0038865
PE(P-18:1/18:1)-H	-0.051899	0.056968	-0.071183	0.022354	0.039195	-0.045646	0.038765	-0.029082
PE(P-18:1/18:2)-H	-0.081655	0.024557	-0.064789	0.03473	0.03816	-0.015055	-0.0065544	-0.0024391
PE(P-18:1/18:3)-H	-0.075656	0.0034119	-0.02529	0.033411	0.043252	0.0054828	-0.022977	0.020558
PE(P-18:1/20:1)-H	-0.04699	0.0577	-0.07532	0.017406	0.047246	-0.052237	0.04114	-0.020748
PE(P-18:1/20:2)-H	-0.052073	0.055455	-0.073025	0.026178	0.036251	-0.045694	0.030677	-0.027801
PE(P-18:1/20:3)-H	-0.05646	0.05261	-0.076223	0.040369	0.017275	-0.020491	0.0066806	-0.0080728
PE(P-18:1/20:4)-H	-0.054685	0.035436	-0.062599	0.043185	-0.014602	0.0094655	-0.033424	0.029347
PE(P-18:1/20:5)-H	-0.072867	0.0089176	-0.048822	0.027521	0.02967	0.013432	-0.031459	0.035686
PE(P-18:1/22:4)-H	-0.057632	0.049191	-0.071445	0.036564	0.032341	-0.030651	0.014369	-0.0033615
PE(P-18:1/22:5)-H	-0.051118	0.055066	-0.071888	0.040349	0.0094914	0.010826	-0.015674	-0.039092
PE(P-18:1/22:6)-H	-0.063344	0.03552	-0.022276	0.04096	-0.0015368	0.059764	-0.023395	-0.02395
PE(P-18:2/18:2)-H	-0.073113	-0.022851	-0.011273	0.019366	0.027077	0.025723	-0.075972	0.047389
PE(P-18:2/20:4)-H	-0.058395	0.015625	-0.045936	0.039025	-0.0097992	0.042319	-0.049817	0.03006
PE(P-18:2/22:6)-H	-0.033223	0.0085047	0.0058238	0.010826	0.0082747	0.035341	-0.04396	0.026321
PG(14:0/14:0)-H	-0.021246	0.022739	0.026933	0.024411	-0.074896	0.047022	-0.017215	-0.021032
PG(14:0/18:1)-H	0.039536	0.0089309	0.0088857	0.018179	0.025271	0.021699	0.040945	-0.015664
PG(14:0/18:2)-H	-0.069857	-0.031111	-0.0040793	0.041585	-0.024546	0.03453	-0.040062	0.024532
PG(14:0/18:3)-H	0.029956	0.015496	-0.0289	0.029475	-0.032037	0.028916	0.031042	0.0034428
PG(14:0/20:1)-H	-0.051518	0.0070471	-0.032806	0.012648	-0.0084376	0.0038518	-0.011406	0.060453
PG(14:0/20:2)-H	-0.0074892	0.0038226	-0.070951	0.015004	0.039434	-0.056203	0.067467	0.015783
PG(14:0/20:3)-H	-0.0068076	0.0053937	-0.029534	0.013083	-0.018849	-0.047793	0.031611	-0.011786
PG(14:0/20:4)-H	-0.0094829	-0.0019617	-0.017362	0.037112	-0.067438	0.0086783	-0.019367	0.061013
PG(14:0/20:5)-H	-0.021649	-0.016649	-0.0171	0.033703	-0.00081023	-0.026268	-0.010066	-0.027913
PG(14:0/22:4)-H	0.012368	-0.003759	-0.046723	0.030242	-0.025248	0.023626	-0.027658	-0.0491
PG(14:0/22:5)-H	0.0036537	0.029131	-0.027288	0.02735	-0.035203	0.047477	-0.014331	-0.0044538
PG(14:0/22:6)-H	-0.0097685	0.0082375	-0.059322	0.044133	-0.054047	0.0097026	-0.03346	-0.049359
PG(14:1/14:1)-H	-0.037378	0.03311	-0.014062	0.014142	0.02839	-0.039628	0.025941	-0.046781
PG(16:0/14:0)-H	0.0016428	-0.02106	0.027629	0.028905	-0.11301	0.047384	-0.040506	0.011437
PG(16:0/16:0)-H	0.012961	-0.027582	0.052422	0.020025	-0.098633	0.04837	-0.033982	0.022642
PG(16:0/16:1)-H	-0.027339	0.0083475	0.033168	0.036117	-0.10424	0.057651	-0.03298	-0.00031616
PG(16:0/18:0)-H	-0.0089756	-0.048562	0.078404	-0.01414	-0.013292	-0.047012	0.071153	-0.069507
PG(16:0/18:1)-H	-0.027842	0.01005	0.040122	0.02947	-0.10481	0.034235	0.013838	0.00020177
PG(16:0/18:2)-H	-0.073848	-0.038214	0.035888	0.028544	-0.032113	0.040336	-0.0431	0.036394
PG(16:0/18:3)-H	-0.035268	-0.026262	-0.00051655	0.013485	-0.029721	0.069098	-0.017169	0.0035661
PG(16:0/20:1)-H	-0.0314	-0.003758	0.037605	0.025871	-0.067915	-0.00014678	-0.0017607	0.036927
PG(16:0/20:2)-H	-0.076136	-0.022248	0.035182	0.01075	-0.014106	0.0096011	-0.030054	0.014185
PG(16:0/20:3)-H	-0.00061661	0.019731	0.019639	0.015013	-0.029808	0.0097046	-0.03631	0.049164
PG(16:0/20:4)-H	-0.020645	0.0058673	0.031113	0.037709	-0.092888	0.040209	-0.027679	0.035363
PG(16:0/20:5)-H	0.0054832	-0.0009019	0.008277	-0.00036308	-0.023526	0.09367	-0.025907	0.012385
PG(16:0/22:4)-H	-0.0070384	0.015274	0.0029163	0.024561	-0.031037	0.056894	-0.0031694	0.0028041
PG(16:0/22:5)-H	0.0012957	-0.01567	-0.087178	0.019629	-0.049972	0.030728	-0.018111	-0.011934
PG(16:0/22:6)-H	-0.03341	0.022354	0.0059179	0.041034	-0.088974	0.058306	0.0038658	-0.0096538
PG(18:0/14:0)-H	0.0059123	-0.020711	0.051254	0.02906	-0.10231	0.048906	-0.029375	0.028669
PG(18:0/16:1)-H	-0.036468	0.015134	0.023803	0.039529	-0.097845	0.041258	-0.017161	0.012321
PG(18:0/18:0)-H	-0.0067556	0.018548	0.047605	0.021465	-0.089165	0.00086086	0.017734	-0.0031392
PG(18:0/18:1)-H	-0.020887	0.01437	0.041356	0.03143	-0.096965	0.0045415	0.0098336	0.01777
PG(18:0/18:2)-H	-0.078401	-0.038863	0.028404	0.024322	-0.020344	0.028811	-0.048143	0.045259
PG(18:0/18:3)-H	-0.031703	-0.021377	0.0092521	0.016202	0.032468	-0.026482	0.030982	0.045975
PG(18:0/20:0)-H	-0.0082885	-0.0019888	0.029957	0.0020798	0.031656	0.055211	-0.023409	0.030143
PG(18:0/20:1)-H	-0.011104	0.005607	-0.029783	0.0071761	0.020076	1.2955e-05	-0.012957	0.0020859
PG(18:0/20:2)-H	-0.082095	-0.014301	0.030351	0.010429	-0.015006	0.0073639	-0.017092	0.015373
PG(18:0/20:3)-H	-0.04786	0.02544	0.03047	0.03341	-0.082981	0.012025	-0.011366	0.050427
PG(18:0/20:4)-H	0.030166	-0.028381	-0.049449	0.021735	-0.028659	0.075739	-0.047596	0.019288
PG(18:0/20:5)-H	-0.018681	0.01129	0.011436	0.02827	-0.07218	0.05232	-0.012382	0.049302
PG(18:0/22:4)-H	-0.037143	0.032357	0.02328	0.020983	-0.049008	-0.016989	-0.030858	0.065222
PG(18:0/22:5)-H	-0.036509	0.04604	-0.013477	0.040337	-0.07906	0.00019708	-0.022036	-0.014494
PG(18:0/22:6)-H	-0.036954	0.021073	0.017501	0.036941	-0.09514	0.04045	-0.0036422	0.016809
PG(18:1/16:1)-H	-0.057106	0.050687	-0.016499	0.027568	-0.049593	0.034009	0.010941	-0.030654
PG(18:1/18:1)-H	-0.042725	0.043929	0.016416	0.037377	-0.07198	-0.011173	0.021349	0.017369
PG(18:1/18:2)-H	-0.081702	-0.0086325	-0.0071719	0.037157	-0.019535	0.037167	-0.032854	0.0361
PG(18:1/18:3)-H	-0.074246	-0.0191	0.018253	0.034488	-0.0070209	0.019816	-0.008273	0.019415
PG(18:1/20:1)-H	-0.062387	0.049435	0.0042067	0.016165	0.012987	-0.058628	0.040073	0.017363
PG(18:1/20:2)-H	-0.089827	0.009235	0.0029086	0.030287	-0.022373	0.011783	-0.0076931	0.023591
PG(18:1/20:3)-H	-0.05035	0.032424	-0.020543	0.031579	-0.046277	0.033546	-0.0034832	0.0097176
PG(18:1/20:4)-H	-0.034335	0.023563	0.012343	0.036725	-0.078169	0.018457	-0.015496	0.039268
PG(18:1/20:5)-H	-0.05641	0.0081162	0.0051768	0.036031	-0.050881	0.040065	-0.032574	0.027916
PG(18:1/22:4)-H	-0.043011	0.048015	-0.013592	0.034104	-0.035921	-0.015753	-0.0006851	0.033839
PG(18:1/22:5)-H	-0.040874	0.051946	-0.016836	0.017178	0.0056776	-0.00032357	0.0010282	-0.017276
PG(18:1/22:6)-H	-0.04586	0.043068	-0.0067004	0.038562	-0.060359	0.019465	0.025807	0.00087678
PG(18:2/16:1)-H	-0.034368	-0.033227	0.004549	-0.018381	0.0032822	-0.076056	0.015828	-0.044818
PG(18:2/18:2)-H	-0.072685	-0.014341	-0.024478	0.024665	0.015553	0.043991	-0.046268	0.029712
PG(18:2/18:3)-H	-0.050971	-0.035183	-0.0040679	3.5463e-05	0.03262	-0.0179	0.052152	0.033888
PG(18:2/20:1)-H	-0.069181	-0.0030511	-0.017588	0.012131	0.024098	0.046211	-0.014175	0.058216
PG(18:2/20:2)-H	-0.044971	-0.0085167	0.0089192	-0.0021515	0.024053	0.072838	-0.032039	0.033453
PG(18:2/20:3)-H	-0.065256	0.011296	-0.023508	0.034341	-0.005891	0.038469	-0.034168	0.011696
PG(18:2/20:4)-H	-0.059279	0.011137	-0.023913	0.044304	-0.046564	0.041201	-0.027419	0.028928
PG(18:2/20:5)-H	-0.011421	0.034378	-0.051698	0.045184	0.0040026	-0.011452	-0.029105	-0.017898
PG(18:2/22:4)-H	-0.06964	0.015296	-0.026426	0.029685	-0.021489	0.033224	-0.041869	0.035978
PG(18:2/22:5)-H	-0.066442	0.027632	-0.0659	0.022276	0.0046115	0.03647	-0.011192	-0.026936
PG(18:2/22:6)-H	-0.065026	0.010164	-0.001508	0.029552	-0.036491	0.027128	-0.01245	0.030596
PG(20:0/16:1)-H	-0.026724	0.0078552	-0.027736	0.014458	0.0040743	0.021849	0.053629	-0.051287
PG(20:0/18:1)-H	-0.0095238	0.028168	-0.014375	-0.0096533	-0.021824	0.012586	0.016914	-0.041116
PG(20:0/18:2)-H	0.011919	0.019081	-0.027153	0.013406	-0.040729	0.051729	0.0015462	-0.015348
PG(20:0/18:3)-H	-0.036631	-0.0083554	-0.0083771	-0.0074257	0.022905	0.026272	0.051957	-0.042216
PG(20:0/20:1)-H	-0.044395	-0.001865	0.010768	-0.0050719	-0.011184	0.020791	0.034566	0.0411
PG(20:0/20:2)-H	0.014236	0.039139	0.021482	-0.012744	-0.0051927	0.026258	-0.037359	-0.021911
PG(20:0/20:3)-H	-0.026674	0.0088363	0.044877	0.019104	-0.029075	-0.020855	0.031649	-0.055908
PG(20:0/20:4)-H	0.034702	0.038804	-0.0017475	0.0152	0.00058555	-0.0042836	0.03449	0.02202
PG(20:0/20:5)-H	-0.010456	0.0083717	0.032278	0.0079466	0.012083	-0.046964	0.037725	0.02771
PG(20:0/22:4)-H	0.0040239	0.056871	0.0026228	0.0076895	-0.010986	-0.037666	0.03789	-0.019368
PG(20:0/22:5)-H	0.010985	0.016877	-0.0053207	0.010593	-0.015345	-0.019382	-0.037619	-0.024123
PG(20:0/22:6)-H	0.0057156	0.027612	-0.036272	0.042174	-0.019053	0.028156	0.00012564	-0.016445
PI(14:0/14:0)-H	-0.0050458	0.0050748	-0.02597	-0.0038149	0.033183	-0.029697	0.056484	0.029287
PI(14:0/18:1)-H	0.0024429	0.01824	-0.036943	0.042988	0.011638	0.039163	-0.03101	-0.053515
PI(14:0/18:2)-H	-0.023943	-0.0040108	0.080189	-0.010667	-0.02858	-0.044315	-0.02788	0.082055
PI(14:0/18:3)-H	0.040283	-0.0050463	0.018228	-0.0065044	-0.0028134	0.0047457	0.014163	0.017744
PI(14:0/20:1)-H	0.018099	0.014811	0.070501	0.0074522	0.012246	-0.0093211	-0.022618	-0.066221
PI(14:0/20:4)-H	0.0021429	-0.0074655	-0.079337	0.0055429	-0.044938	-0.034608	-0.056025	-0.015685
PI(14:1/14:1)-H	0.001263	-0.0047036	0.010185	-0.020292	-0.0087892	0.083693	0.063597	-0.013305
PI(16:0/14:0)-H	-0.017722	0.0074796	0.013052	-0.0097128	0.042703	-0.0029756	0.020639	-0.015185
PI(16:0/16:0)-H	-0.0069042	0.0089951	0.053474	0.0078965	-0.042564	-0.05378	-0.0074382	0.061262
PI(16:0/16:1)-H	-0.016927	0.012683	0.009434	-0.016189	-0.061102	0.03259	0.034947	-0.006483
PI(16:0/18:0)-H	-0.017346	0.038394	-0.0026891	0.028684	-0.08951	0.011154	-0.0098567	-0.016232
PI(16:0/18:1)-H	-0.026539	0.068474	-0.010076	0.013292	0.0062599	-0.0069978	-0.0054064	-0.064851
PI(16:0/18:2)-H	0.0092051	0.018674	-0.012587	-0.015964	-0.019566	-0.02087	0.043706	-0.0041627
PI(16:0/20:1)-H	-0.02191	-0.010364	0.043051	-0.017638	0.016336	0.035397	-0.0027641	-0.038047
PI(16:0/20:3)-H	-0.0045641	0.0086005	0.038164	-0.022977	0.018867	0.052805	0.0090459	-0.063318
PI(16:0/20:4)-H	0.0058998	-0.0030146	0.028951	0.0016469	0.017948	-0.040511	0.0078631	-0.071205
PI(16:0/22:4)-H	0.03601	0.015883	0.070488	0.012534	0.010639	-0.033653	0.032293	0.0018497
PI(16:0/22:5)-H	-0.0041737	-0.019098	0.011756	0.0034513	0.0017496	0.029193	0.011562	0.026641
PI(16:0/22:6)-H	-0.013723	-0.009899	-0.051836	-0.014195	0.023329	-0.04685	-0.001042	-0.021978
PI(18:0/16:1)-H	0.020724	0.049611	0.011285	-0.0084466	-0.028078	0.00025919	0.0036328	-0.057058
PI(18:0/18:0)-H	-0.031774	0.0066139	0.052532	0.019406	-0.028647	-0.056429	0.028544	0.042077
PI(18:0/18:1)-H	-0.042867	0.02728	0.020487	0.027343	-0.04405	-0.050126	0.045981	-0.0079986
PI(18:0/20:0)-H	-0.033461	0.012214	-0.013662	0.035367	-0.043123	0.0076323	0.020794	-0.021256
PI(18:0/20:1)-H	-0.056275	-0.027113	-0.020503	-0.0032597	-0.0078029	0.013635	0.021448	0.037588
PI(18:0/20:3)-H	-0.01012	0.0018491	0.073754	-0.04861	0.035249	-0.085338	0.033997	0.035693
PI(18:0/20:4)-H	-0.0045826	0.0053366	0.0855	-0.044261	0.046397	-0.07524	0.029923	0.043642
PI(18:0/20:5)-H	-0.015199	-0.00092132	0.084276	-0.020439	0.048688	0.0055202	0.0096479	0.034486
PI(18:0/22:4)-H	-0.024582	0.055394	-0.046276	0.027964	0.017121	0.021274	-0.03374	-0.045123
PI(18:0/22:5)-H	0.0020995	-0.010211	0.01736	-0.044903	0.052391	-0.057066	0.020247	-0.036891
PI(18:0/22:6)-H	-0.02632	-0.023625	0.021389	-0.0011377	0.0035608	-0.0046687	-0.013314	0.011831
PI(18:1/16:1)-H	-0.050383	0.039045	-0.026622	0.037038	-0.067604	0.052591	0.010804	-0.0481
PI(18:1/18:1)-H	-0.044484	0.01211	-0.078827	0.0058264	0.00061342	-0.0019126	0.010345	0.019086
PI(18:1/18:2)-H	-0.033501	-0.02595	0.049395	-0.018056	0.0064459	-0.098111	0.056995	-0.017939
PI(18:1/18:3)-H	-0.032773	-0.0091416	0.039782	-0.031752	0.020653	-0.013773	-0.0051459	0.045565
PI(18:1/20:1)-H	-0.007186	-0.0038499	0.0076567	-0.0044767	0.0091451	-0.0051163	0.032003	0.037364
PI(18:1/20:3)-H	-0.0074419	-0.0208	0.012209	0.010055	0.028958	0.017364	-0.031403	-0.054893
PI(18:1/20:4)-H	-0.012629	0.0015283	0.023043	-0.014651	0.0063721	-0.011217	0.053802	0.058023
PI(18:1/20:5)-H	0.018038	0.0018382	0.013139	0.02704	0.015136	-0.043759	0.026996	0.020845
PI(18:1/22:4)-H	0.0082383	-0.0089933	0.019811	0.010828	0.027867	-0.0080021	-0.016918	-0.022861
PI(18:1/22:5)-H	0.036023	0.0219	0.019723	-0.032508	0.021218	0.012641	0.03464	-0.037406
PI(18:1/22:6)-H	-0.02222	-0.005446	-0.0083754	-0.017935	-0.0058465	-0.015689	0.029782	-0.041926
PI(18:2/16:1)-H	-0.025537	-0.0036523	0.018766	0.017756	0.029809	-0.050059	0.012882	-0.03104
PI(18:2/18:2)-H	0.018515	-0.021294	0.040459	-0.012053	-0.049393	0.038409	0.0056927	0.015675
PI(18:2/18:3)-H	0.0087487	0.0050729	0.02525	-0.01257	-0.048724	0.0096951	0.022491	0.051571
PI(18:2/20:1)-H	0.00011106	-0.0092161	0.026296	-0.019028	0.0086707	-0.017914	0.0035337	0.012972
PI(18:2/20:3)-H	0.010368	-0.025091	-0.011107	0.0054263	-0.032798	0.024983	0.023653	-0.010828
PI(18:2/20:4)-H	0.037737	-0.0057139	-0.017461	0.012213	0.037359	0.033513	0.055257	0.013914
PI(18:2/22:4)-H	0.0076716	-0.0014731	-0.022575	0.012707	0.054353	-0.017902	0.048962	0.034986
PI(18:2/22:6)-H	-0.031664	-0.0039078	0.008653	0.01614	-0.011621	0.026406	0.021159	-0.039381
PI(20:0/16:1)-H	-0.023966	0.044431	-0.01313	0.019876	-0.035234	0.06758	0.017358	-0.046799
PI(20:0/18:1)-H	-0.060298	0.050994	-0.055559	0.030959	-0.026361	0.013868	0.03559	-0.051211
PI(20:0/18:2)-H	-0.066419	-0.011842	0.04529	0.028224	0.0050185	-0.007742	0.0016045	-0.034188
PI(20:0/20:1)-H	-0.032761	0.051158	-0.013274	0.0010596	0.050304	-0.04057	0.050871	-0.016472
PI(20:0/20:2)-H	-0.039842	0.024017	-0.040189	0.021093	-0.01115	0.052127	-0.018291	0.012702
PI(20:0/20:3)-H	-0.051656	0.019046	-0.0058272	0.01604	-0.03387	0.074629	-0.03292	-0.016429
PI(20:0/20:4)-H	-0.04134	0.040794	-0.067081	0.037008	-0.046551	0.059804	-0.013567	0.0059882
PI(20:0/20:5)-H	0.022996	0.019687	0.031847	-0.027506	-0.016251	0.0071671	-0.0037279	-0.012331
PI(20:0/22:5)-H	-0.0083808	0.04625	-0.029432	-0.004637	0.018721	0.0251	0.0098713	-0.076507
PI(20:0/22:6)-H	-0.028549	0.038972	0.026422	-0.0063386	0.0055699	-0.0063863	0.056999	-0.057151
PS(14:0/14:0)-H	0.024376	0.0099298	0.035396	-0.023105	0.013345	0.0030101	-0.0057041	-0.025362
PS(14:0/18:1)-H	-0.037298	0.041186	-0.048642	0.025006	-0.0076529	-0.052251	0.061182	-0.0090123
PS(14:0/18:2)-H	-0.044121	0.0051721	-0.011474	0.020803	-0.0051813	0.034906	0.0067775	-0.03647
PS(14:0/20:1)-H	-0.019623	0.014944	-0.061565	0.0078769	-0.012414	0.028007	-0.041886	-0.049471
PS(14:0/20:3)-H	0.0025769	-0.0094755	0.069808	7.5065e-05	0.0066136	0.052218	-0.032937	0.020713
PS(14:0/20:4)-H	0.022996	0.019687	0.031847	-0.027506	-0.016251	0.0071671	-0.0037279	-0.012331
PS(14:0/20:5)-H	-0.0041426	0.040437	0.0010331	0.016725	-0.035969	0.010072	-0.021788	0.0093454
PS(14:0/22:4)-H	0.015664	-0.020725	0.054559	-0.001303	-0.017978	-0.028694	0.064655	-0.080973
PS(14:0/22:5)-H	0.008456	-0.026391	0.050829	0.0086316	-0.010252	0.030013	-0.030438	-0.042845
PS(14:0/22:6)-H	-0.0012798	0.0086449	0.0033045	0.0244	-0.047507	0.065685	0.038002	0.0077826
PS(16:0/14:0)-H	-0.0018045	0.019	-0.0075748	-0.0065392	0.0094655	0.0092454	0.029875	0.0049521
PS(16:0/16:0)-H	0.014518	0.025933	0.027788	0.010765	-0.056581	-0.039806	0.043	-0.04157
PS(16:0/16:1)-H	-0.015167	0.029256	0.0055681	-0.0088729	-0.03863	-0.056612	0.0010546	0.018153
PS(16:0/18:0)-H	-0.032419	0.05957	-0.045397	0.015046	0.012276	-0.074403	0.056152	0.00048308
PS(16:0/18:2)-H	-0.078908	0.025161	-0.0082296	0.0009636	-0.00106	-0.01556	0.044008	-0.015153
PS(16:0/18:3)-H	0.03629	-0.0003238	0.030994	-0.013496	-0.035466	0.010206	0.026048	0.048646
PS(16:0/20:1)-H	-0.047973	0.041923	0.019135	0.033076	-0.065376	0.048853	0.0020313	-0.014333
PS(16:0/20:2)-H	-0.039426	0.055736	0.0056625	0.0074662	-0.03547	-0.029358	0.056483	-0.027361
PS(16:0/20:4)-H	-0.0020891	0.0075951	0.06366	-0.011758	-0.010863	-0.08758	-0.013254	0.066914
PS(16:0/20:5)-H	-0.022574	-0.0080785	0.015688	-0.011734	-0.010129	-0.041282	-0.062142	0.074471
PS(16:0/22:4)-H	-0.0087686	0.00021382	0.042732	0.033179	0.024633	0.041756	-0.017633	0.014191
PS(16:0/22:5)-H	-0.010116	0.0030149	-0.027255	-0.044923	-0.029616	0.019193	-0.0029336	0.014611
PS(18:0/14:0)-H	-0.014412	-0.0092185	0.06641	0.017876	-0.077036	-0.018719	0.030064	0.024289
PS(18:0/16:1)-H	-0.034098	0.04427	-0.052571	0.026066	-0.030797	0.080664	-0.011128	-0.052656
PS(18:0/18:0)-H	-0.02058	0.018625	-0.017166	0.040172	-0.084797	0.046654	0.016494	-0.0017013
PS(18:0/18:1)-H	-0.06012	0.040399	-0.042321	0.035661	-0.055487	0.045821	0.018859	-0.034929
PS(18:0/18:2)-H	-0.088071	-0.017881	-0.0068622	0.031094	0.0012775	0.044088	-0.012932	-0.030015
PS(18:0/18:3)-H	-0.037177	-0.011962	0.022572	-0.013807	0.037139	0.019558	0.016135	-0.01271
PS(18:0/20:0)-H	-0.02406	0.015435	-0.007324	0.028661	0.010078	-0.011979	0.033302	0.018066
PS(18:0/20:2)-H	0.0075808	0.05156	-0.073682	0.017667	-0.00015836	0.051069	-0.06942	0.068858
PS(18:0/20:5)-H	-0.012727	0.028723	-0.030252	0.018015	-0.063349	-0.022607	0.036981	-0.049834
PS(18:1/16:1)-H	-0.0026955	0.043386	0.024614	0.017584	-0.088024	-0.022407	0.014991	0.011337
PS(18:1/18:1)-H	0.0068794	-0.033921	0.096655	-0.02957	0.012187	-0.067104	0.024774	0.02862
PS(18:1/18:2)-H	-0.071438	0.021585	-0.0072558	0.028101	-0.051684	-0.01302	0.037145	-0.010698
PS(18:1/18:3)-H	-0.074634	-0.0071631	-0.019294	0.016027	-0.02082	-0.0036962	0.030834	0.040084
PS(18:1/20:1)-H	-0.04755	0.036824	-0.036158	0.0089063	0.027926	-0.08094	0.051609	-0.031083
PS(18:1/20:2)-H	-0.03607	0.0024815	0.0041366	0.015111	0.0020636	-0.071464	0.10495	-0.0212
PS(18:1/20:3)-H	-0.042314	-0.00038804	-0.062419	0.038981	-0.033626	0.024205	0.042599	-0.027018
PS(18:1/20:4)-H	-0.025625	0.045337	0.003929	0.032331	-0.075809	0.013441	0.044258	-0.047874
PS(18:1/20:5)-H	0.016134	-0.0019442	0.0029327	-0.00016843	0.025425	-0.029827	0.023672	0.036015
PS(18:1/22:4)-H	-0.043105	0.043143	-0.072724	0.017647	-0.012162	-0.012942	0.014938	-0.029236
PS(18:1/22:5)-H	-0.025142	0.059693	-0.022586	0.0010617	0.019335	0.018784	0.018561	-0.041607
PS(18:1/22:6)-H	-0.057757	0.052819	0.0088223	0.015612	-0.050046	0.023151	0.011602	-0.037848
PS(18:2/16:1)-H	-0.051343	-0.0091945	0.001485	0.019579	-0.03517	-0.041175	0.026859	0.10053
PS(18:2/18:2)-H	-0.07606	0.0030664	0.036656	0.014179	-0.015601	-0.018279	-0.007703	0.031116
PS(18:2/18:3)-H	-0.0076402	0.010516	0.033572	0.0025541	-0.044674	0.034071	0.0011743	0.062026
PS(18:2/20:1)-H	-0.034106	0.015131	-0.079928	-0.0036641	0.032832	-0.015148	0.065906	-0.018156
PS(18:2/20:2)-H	0.0064844	0.040458	-0.0201	0.024356	-0.027181	-0.0089568	0.062693	-0.041098
PS(18:2/20:3)-H	-0.028292	0.040834	-0.0081947	0.031544	-0.06137	0.012201	0.049043	-0.04967
PS(18:2/20:4)-H	0.0065619	0.019035	-0.024702	0.0024369	0.002241	0.038222	-0.00035975	-0.018465
PS(18:2/22:4)-H	0.0068869	0.031028	-0.025026	0.0073865	-0.055763	-0.0096821	-0.001419	0.013148
PS(18:2/22:5)-H	-0.019072	0.0053437	-0.055607	-0.013279	-0.054446	-0.0072696	0.018445	-0.010897
PS(18:2/22:6)-H	0.0027708	-0.025424	0.036805	0.02117	-0.0065774	0.047374	-0.041675	-0.035001
PS(20:0/16:1)-H	-0.055041	0.048566	-0.022894	0.021804	0.0054631	0.027413	0.026198	-0.060978
PS(20:0/18:1)-H	-0.016839	-0.016977	0.044207	-0.0029761	0.022618	-0.043928	0.050217	0.0030336
PS(20:0/18:2)-H	-0.092151	-0.017761	-0.026292	0.031058	0.011956	-0.010373	-0.011073	0.026293
PS(20:0/18:3)-H	0.0065403	-0.0021554	-0.040613	0.0090875	-0.0033181	0.033146	0.0057162	0.031344
PS(20:0/20:1)-H	-0.043873	0.037866	-0.022952	-0.001037	0.016799	-0.060239	0.062077	-0.014571
PS(20:0/20:2)-H	-0.07821	-0.0012947	0.041605	0.0091023	0.013902	-0.0068124	0.0052691	-0.0032704
PS(20:0/20:3)-H	-0.035069	0.014315	-0.053713	0.023082	-0.02896	0.023758	0.012349	0.011111
PS(20:0/20:4)-H	-0.034778	0.046531	-0.042525	0.025143	-0.029656	0.044786	0.0042006	-0.01209
PS(20:0/20:5)-H	0.0041127	0.014688	0.03967	-0.025563	-0.022522	-0.026955	-0.029064	-0.022828
PS(20:0/22:4)-H	-0.060421	0.042388	-0.031401	0.014805	0.020587	0.0062368	0.050504	-0.0045945
PS(20:0/22:5)-H	-0.03313	0.037263	-0.051772	0.0042217	0.018034	0.018422	-0.036881	-0.06555
SM(14:0)+H	-0.038388	0.049611	-0.078577	0.029959	0.0085278	-0.011365	0.018805	-0.031068
SM(16:0)+H	-0.039755	0.050172	-0.062203	0.0049945	0.014939	-0.017585	0.019871	0.019484
SM(18:0)+H	-0.0076173	0.0028296	-0.0010542	2.4118e-05	-0.026944	-0.061041	0.0085647	0.087653
SM(18:1)+H	-0.015612	0.01644	0.010676	0.032044	-0.048371	-0.012403	0.001578	0.078005
SM(20:0)+H	-0.092567	0.0039632	-0.0073014	0.023018	0.035616	-0.013998	-0.031835	0.034997
SM(20:1)+H	-0.088745	0.011645	-0.032142	0.025084	0.034107	-0.006077	-0.036186	0.02914
SM(22:0)+H	-0.066304	0.051132	-0.025683	0.015188	0.039744	-0.068154	0.024869	0.0033162
SM(22:1)+H	-0.082202	0.041168	-0.025384	0.027661	0.024057	-0.032411	-0.011569	0.026748
SM(24:0)+H	-0.059385	0.054708	-0.04747	0.0099022	0.048781	-0.06627	0.033379	-0.0045134
SM(24:1)+H	-0.064966	0.04609	-0.035609	0.02337	0.037386	-0.052632	0.0039359	0.016228
SM(26:0)+H	-0.056577	0.052815	-0.058708	0.014217	0.04332	-0.072981	0.03821	-0.0089012
SM(26:1)+H	-0.066746	0.051418	-0.039193	0.014544	0.041934	-0.054742	0.0047926	0.014054
TAG(40:0/FA14:0)+NH4	0.0075808	0.05156	-0.073682	0.017667	-0.00015836	0.051069	-0.06942	0.068858
TAG(40:0/FA16:0)+NH4	0.0075808	0.05156	-0.073682	0.017667	-0.00015836	0.051069	-0.06942	0.068858
TAG(42:0/FA16:0)+NH4	0.0075808	0.05156	-0.073682	0.017667	-0.00015836	0.051069	-0.06942	0.068858
TAG(42:1/FA14:0)+NH4	0.0075808	0.05156	-0.073682	0.017667	-0.00015836	0.051069	-0.06942	0.068858
TAG(42:1/FA16:0)+NH4	0.0075808	0.05156	-0.073682	0.017667	-0.00015836	0.051069	-0.06942	0.068858
TAG(42:1/FA16:1)+NH4	0.0075808	0.05156	-0.073682	0.017667	-0.00015836	0.051069	-0.06942	0.068858
TAG(42:1/FA18:1)+NH4	0.0075808	0.05156	-0.073682	0.017667	-0.00015836	0.051069	-0.06942	0.068858
TAG(42:2/FA18:2)+NH4	-0.0013252	0.020197	-0.029165	-0.024146	-0.010277	-0.0021368	0.01421	-0.017811
TAG(44:0/FA16:0)+NH4	0.0075808	0.05156	-0.073682	0.017667	-0.00015836	0.051069	-0.06942	0.068858
TAG(44:0/FA18:0)+NH4	0.0075808	0.05156	-0.073682	0.017667	-0.00015836	0.051069	-0.06942	0.068858
TAG(44:1/FA14:0)+NH4	0.0075808	0.05156	-0.073682	0.017667	-0.00015836	0.051069	-0.06942	0.068858
TAG(44:1/FA16:0)+NH4	-0.042815	0.037971	-0.0076281	-0.012758	-0.015853	0.029737	-0.020313	-0.0020304
TAG(44:1/FA16:1)+NH4	0.0075808	0.05156	-0.073682	0.017667	-0.00015836	0.051069	-0.06942	0.068858
TAG(44:1/FA18:1)+NH4	-0.01233	0.02588	0.016623	-0.013759	-0.022483	0.021239	-0.012634	-0.024367
TAG(44:2/FA14:0)+NH4	0.0075808	0.05156	-0.073682	0.017667	-0.00015836	0.051069	-0.06942	0.068858
TAG(44:2/FA16:0)+NH4	-0.03332	0.047748	-0.015124	-0.02506	-0.022936	0.0015456	-0.011378	-0.029512
TAG(44:2/FA16:1)+NH4	0.0075808	0.05156	-0.073682	0.017667	-0.00015836	0.051069	-0.06942	0.068858
TAG(44:2/FA18:1)+NH4	0.012277	0.013481	0.047926	-0.017854	-0.015483	0.0053932	0.0052071	0.03349
TAG(44:2/FA18:2)+NH4	-0.024103	0.026547	-0.00057034	-0.023382	0.011729	0.03038	-0.01291	-0.023223
TAG(44:3/FA18:2)+NH4	0.0097204	0.024073	0.017153	-0.024009	-0.029771	0.0044836	-0.010165	0.061394
TAG(45:0/FA14:0)+NH4	0.0075808	0.05156	-0.073682	0.017667	-0.00015836	0.051069	-0.06942	0.068858
TAG(45:0/FA16:0)+NH4	0.0075808	0.05156	-0.073682	0.017667	-0.00015836	0.051069	-0.06942	0.068858
TAG(45:1/FA16:0)+NH4	0.0075808	0.05156	-0.073682	0.017667	-0.00015836	0.051069	-0.06942	0.068858
TAG(45:1/FA18:1)+NH4	0.0075808	0.05156	-0.073682	0.017667	-0.00015836	0.051069	-0.06942	0.068858
TAG(46:0/FA14:0)+NH4	0.0075808	0.05156	-0.073682	0.017667	-0.00015836	0.051069	-0.06942	0.068858
TAG(46:0/FA18:0)+NH4	0.0075808	0.05156	-0.073682	0.017667	-0.00015836	0.051069	-0.06942	0.068858
TAG(46:1/FA14:0)+NH4	0.0075808	0.05156	-0.073682	0.017667	-0.00015836	0.051069	-0.06942	0.068858
TAG(46:1/FA16:0)+NH4	-0.020393	-0.00040807	0.0018157	-0.015663	0.0036639	0.073828	0.0077449	-0.057123
TAG(46:1/FA16:1)+NH4	0.0075808	0.05156	-0.073682	0.017667	-0.00015836	0.051069	-0.06942	0.068858
TAG(46:1/FA18:0)+NH4	-0.039445	0.028629	-0.0054509	0.010263	-0.017325	0.060247	0.005962	-0.0055788
TAG(46:1/FA18:1)+NH4	-0.0066459	0.018847	-0.0057205	0.0099113	-0.013519	0.044673	-0.03221	-0.034576
TAG(46:2/FA14:0)+NH4	0.013086	0.027877	0.010738	-0.0068268	-0.018131	0.069854	-0.00062839	-0.031139
TAG(46:2/FA16:0)+NH4	-0.016433	-0.0050071	0.036132	-0.043903	0.013891	0.043372	-0.035536	0.014175
TAG(46:2/FA16:1)+NH4	-0.025891	0.029082	0.0036945	-0.013753	-0.01949	0.047491	-0.016759	0.021652
TAG(46:2/FA18:1)+NH4	-0.029498	0.040625	-0.030895	-0.0024098	-0.014844	0.035383	-0.0060267	0.005978
TAG(46:2/FA18:2)+NH4	0.01103	0.033416	0.038657	-0.047594	-0.0065777	0.037783	-0.023797	-0.01741
TAG(46:3/FA14:0)+NH4	0.0075808	0.05156	-0.073682	0.017667	-0.00015836	0.051069	-0.06942	0.068858
TAG(46:3/FA16:0)+NH4	0.0075808	0.05156	-0.073682	0.017667	-0.00015836	0.051069	-0.06942	0.068858
TAG(46:3/FA16:1)+NH4	0.0075808	0.05156	-0.073682	0.017667	-0.00015836	0.051069	-0.06942	0.068858
TAG(46:3/FA18:1)+NH4	-0.037145	0.041237	0.0015201	-0.039698	0.0073861	0.0043685	-0.0076635	-0.003675
TAG(46:3/FA18:2)+NH4	-0.031033	0.032735	0.02811	-0.034371	-0.014009	0.008611	-0.017727	0.028235
TAG(46:3/FA18:3)+NH4	0.0075808	0.05156	-0.073682	0.017667	-0.00015836	0.051069	-0.06942	0.068858
TAG(46:4/FA18:2)+NH4	-0.040946	0.044333	-0.0003186	-0.034375	0.033466	-0.00090632	-0.020086	-0.010981
TAG(47:0/FA14:0)+NH4	0.0075808	0.05156	-0.073682	0.017667	-0.00015836	0.051069	-0.06942	0.068858
TAG(47:0/FA16:0)+NH4	0.0075808	0.05156	-0.073682	0.017667	-0.00015836	0.051069	-0.06942	0.068858
TAG(47:0/FA17:0)+NH4	0.0075808	0.05156	-0.073682	0.017667	-0.00015836	0.051069	-0.06942	0.068858
TAG(47:1/FA14:0)+NH4	0.0075808	0.05156	-0.073682	0.017667	-0.00015836	0.051069	-0.06942	0.068858
TAG(47:1/FA16:0)+NH4	0.0075808	0.05156	-0.073682	0.017667	-0.00015836	0.051069	-0.06942	0.068858
TAG(47:1/FA16:1)+NH4	0.0075808	0.05156	-0.073682	0.017667	-0.00015836	0.051069	-0.06942	0.068858
TAG(47:1/FA17:0)+NH4	0.0075808	0.05156	-0.073682	0.017667	-0.00015836	0.051069	-0.06942	0.068858
TAG(47:1/FA18:1)+NH4	-0.041541	0.0504	-0.00061053	-0.020298	0.011485	-0.02279	0.049608	-0.043173
TAG(47:2/FA14:0)+NH4	0.0075808	0.05156	-0.073682	0.017667	-0.00015836	0.051069	-0.06942	0.068858
TAG(47:2/FA16:1)+NH4	0.0075808	0.05156	-0.073682	0.017667	-0.00015836	0.051069	-0.06942	0.068858
TAG(47:2/FA18:1)+NH4	-0.0033696	0.003882	-0.018183	-0.019391	-0.011475	-0.013095	0.037614	0.022036
TAG(47:2/FA18:2)+NH4	0.0075808	0.05156	-0.073682	0.017667	-0.00015836	0.051069	-0.06942	0.068858
TAG(48:0/FA14:0)+NH4	0.0075808	0.05156	-0.073682	0.017667	-0.00015836	0.051069	-0.06942	0.068858
TAG(48:0/FA16:0)+NH4	0.0090616	-0.012039	0.019219	-0.017539	-0.065915	0.0574	-0.014392	-0.014093
TAG(48:1/FA14:0)+NH4	-0.0058561	0.036156	0.044782	-0.057771	-0.027068	0.026314	0.001929	-0.03963
TAG(48:1/FA16:0)+NH4	-0.035777	0.010561	0.043231	-0.047428	-0.010089	0.030922	-0.032997	-0.058003
TAG(48:1/FA16:1)+NH4	-0.029816	0.014558	0.070289	-0.042476	-0.023866	0.058036	-0.029964	-0.053358
TAG(48:1/FA18:1)+NH4	-0.015291	-0.011629	0.057757	-0.04959	-0.019765	0.004544	0.005619	0.0056627
TAG(48:2/FA14:0)+NH4	-0.028672	0.013632	0.038849	-0.056213	0.0016275	0.058735	-0.047957	-0.017595
TAG(48:2/FA16:0)+NH4	-0.030317	-0.010156	0.036752	-0.045493	-0.015991	0.070709	-0.042802	-0.0021047
TAG(48:2/FA16:1)+NH4	-0.035145	0.027905	-0.0044255	-0.035827	-0.015946	0.051838	0.0071248	-0.013105
TAG(48:2/FA18:0)+NH4	0.027565	-0.0031297	0.06497	-0.015452	-0.010888	-0.015707	-0.055247	0.025608
TAG(48:2/FA18:1)+NH4	-0.0061065	0.0081728	0.078776	-0.045126	0.0037414	0.048711	-0.051517	0.0088145
TAG(48:2/FA18:2)+NH4	-0.027352	0.015194	0.056944	-0.05175	0.0073093	0.051131	-0.067507	0.028136
TAG(48:3/FA14:0)+NH4	-0.025821	0.018716	0.035178	-0.042513	-0.012598	0.069361	-0.012528	-0.032173
TAG(48:3/FA16:0)+NH4	-0.006216	-0.0039852	0.030425	-0.039291	0.01444	0.010794	-0.028732	0.042511
TAG(48:3/FA16:1)+NH4	-0.0045903	0.0060092	-0.048757	-0.02115	0.019934	0.078736	-0.037789	0.00018841
TAG(48:3/FA18:1)+NH4	-0.017053	0.01124	0.044616	-0.046272	-0.0081807	0.093995	-0.023889	-0.0080527
TAG(48:3/FA18:2)+NH4	0.0061762	0.023652	0.024499	-0.050083	0.020923	0.084438	-0.036209	-0.0015875
TAG(48:3/FA18:3)+NH4	0.029655	0.0034993	0.040263	-0.031073	-0.029606	0.052958	-0.025774	-0.045988
TAG(48:4/FA18:2)+NH4	-0.017942	0.024472	0.053231	-0.053671	0.025306	0.039988	-0.040853	0.011022
TAG(48:4/FA18:3)+NH4	0.026515	0.011625	0.028895	-0.038795	0.0031086	0.035311	-0.011778	-0.00036859
TAG(48:4/FA20:4)+NH4	-0.046488	0.00020984	0.0043941	-0.011228	0.0095753	-0.010015	-0.012313	-0.046674
TAG(48:5/FA18:2)+NH4	-0.00027365	0.016977	0.033994	-0.024582	0.034287	-0.03348	-0.049518	-0.044339
TAG(48:5/FA18:3)+NH4	-0.00581	-0.0076831	0.015744	-0.0292	-0.034742	0.039437	-0.017461	0.059452
TAG(49:2/FA14:0)+NH4	0.031784	-0.0092121	0.072357	-0.032297	0.0028913	0.071583	-0.014865	-0.011789
TAG(49:2/FA16:0)+NH4	0.00011085	-0.0055477	0.019343	-0.027439	-0.031174	-0.012641	-0.051234	-0.005587
TAG(49:2/FA18:2)+NH4	0.017654	0.0065213	0.037292	-0.026673	0.00060769	0.045489	-0.036042	0.00027059
TAG(49:3/FA16:0)+NH4	0.0025848	0.01221	0.034842	-0.057419	0.037669	0.037638	-0.00086808	0.0037362
TAG(49:3/FA18:2)+NH4	0.0008469	0.007575	0.0033881	-0.026152	0.019353	0.09638	0.019835	-0.0081822
TAG(49:3/FA18:3)+NH4	-0.024063	-0.014036	0.1086	-0.0015258	0.0084635	0.015072	-0.042031	-0.020868
TAG(50:0/FA16:0)+NH4	-0.036137	0.013188	0.074714	-0.035062	-0.035582	0.05074	-0.0013429	-0.015003
TAG(50:1/FA16:0)+NH4	-0.032544	0.0023976	0.084718	-0.052588	-0.034607	0.067363	-0.020756	-0.022564
TAG(50:1/FA16:1)+NH4	-0.001359	0.0251	0.065355	-0.057105	-0.015851	0.03584	-0.0086687	-0.011935
TAG(50:1/FA18:0)+NH4	0.01296	0.0066231	0.049816	-0.019615	-0.027968	0.036901	-0.0076177	0.035266
TAG(50:1/FA18:1)+NH4	-0.041754	0.004036	0.062155	-0.044639	-0.04762	0.070349	-0.021983	-0.025205
TAG(50:1/FA20:1)+NH4	-0.0058676	-0.0064128	0.0017739	0.00042469	-0.014615	-0.0024545	0.04313	-0.0078566
TAG(50:2/FA14:0)+NH4	-0.035384	-0.0011954	0.041895	-0.052864	0.043024	0.050824	-0.016352	-0.029773
TAG(50:2/FA16:0)+NH4	-0.034518	-0.0063239	0.085806	-0.058914	0.012155	0.060539	-0.042874	-0.0084989
TAG(50:2/FA16:1)+NH4	-0.046469	0.015877	0.043133	-0.061495	0.0022599	0.058881	-0.017722	-0.02187
TAG(50:2/FA18:1)+NH4	-0.030969	0.019391	0.072874	-0.067382	-0.0079831	0.041292	-0.030703	-0.020524
TAG(50:2/FA18:2)+NH4	-0.023651	-0.012756	0.089161	-0.055875	0.0035855	0.061575	-0.053637	-0.0029272
TAG(50:3/FA14:0)+NH4	-0.024908	0.017426	0.061197	-0.053235	0.018335	0.050863	-0.059626	0.011389
TAG(50:3/FA16:0)+NH4	-0.02121	-0.0011657	0.06134	-0.063917	0.014816	0.06591	-0.018458	0.014641
TAG(50:3/FA16:1)+NH4	-0.011471	0.0067756	0.042628	-0.065809	0.0011061	0.074941	-0.016954	0.0075752
TAG(50:3/FA18:0)+NH4	-0.019634	-0.017092	0.041089	-0.047827	-0.033392	0.063496	0.0195	0.018765
TAG(50:3/FA18:1)+NH4	-0.018798	-0.0046982	0.0725	-0.058424	0.007196	0.065918	-0.035345	0.019017
TAG(50:3/FA18:2)+NH4	-0.016599	0.007212	0.046828	-0.066336	0.011134	0.059541	-0.036322	0.0087379
TAG(50:3/FA18:3)+NH4	-0.016914	0.0098166	0.084186	-0.054247	0.036155	0.043214	-0.021146	-0.025309
TAG(50:3/FA20:3)+NH4	-0.024672	0.0023934	0.067966	-0.02338	-0.035276	-0.0055011	-0.0604	0.026358
TAG(50:4/FA14:0)+NH4	-0.024345	0.0099705	0.03922	-0.062379	0.010927	0.067962	-0.040509	-0.017195
TAG(50:4/FA16:0)+NH4	-0.026879	-0.006335	0.034493	-0.051043	0.010083	0.05077	-0.036237	-0.057069
TAG(50:4/FA16:1)+NH4	0.0044451	0.00025023	0.033001	-0.060704	-0.0087417	0.086554	-0.022544	-0.0021584
TAG(50:4/FA18:1)+NH4	0.0045461	-0.013998	0.047483	-0.057053	-0.0023549	0.044335	-0.019515	0.010311
TAG(50:4/FA18:2)+NH4	-0.014305	0.0065838	0.054791	-0.064102	0.028746	0.055495	-0.026018	0.016749
TAG(50:4/FA18:3)+NH4	0.012554	-0.0013725	0.040095	-0.047211	0.0095546	0.06105	-0.042466	-0.0015814
TAG(50:4/FA20:3)+NH4	-0.0055033	0.015982	0.059872	-0.0030979	-0.061207	0.032984	-0.033439	-0.010255
TAG(50:4/FA20:4)+NH4	-0.062189	0.028206	0.048457	-0.0234	-0.023607	0.0068314	-0.0074828	-0.033001
TAG(50:5/FA16:1)+NH4	0.010445	0.0010713	0.014178	-0.029163	0.0091129	0.052587	-0.041941	-0.024239
TAG(50:5/FA18:1)+NH4	-0.04561	0.0059386	0.047751	-0.036601	-0.03215	0.045869	-0.044434	0.0043714
TAG(50:5/FA18:2)+NH4	-0.025684	0.030003	0.026791	-0.050339	0.010547	0.028691	-0.021399	0.0002673
TAG(50:5/FA18:3)+NH4	-0.016995	0.0021588	0.016	-0.04928	0.047577	0.048113	-0.0093935	-0.035592
TAG(50:5/FA20:4)+NH4	-0.025156	0.0058063	0.050019	-0.023831	-0.024154	0.057493	0.00246	-0.017508
TAG(50:5/FA20:5)+NH4	-0.001394	-0.014528	-0.01295	-0.0055178	0.0069905	0.037714	-0.0078256	0.020585
TAG(50:6/FA20:4)+NH4	-0.05849	0.016382	0.018577	-0.0012086	0.050718	-0.0080299	-0.0011311	-0.024852
TAG(51:1/FA16:0)+NH4	-0.0065844	0.033393	0.05307	-0.028823	-0.054447	-0.003338	-0.017119	-0.056438
TAG(51:1/FA17:0)+NH4	-0.013456	-0.004868	0.098371	-0.0034292	0.034936	0.032135	-0.022287	0.043024
TAG(51:1/FA18:0)+NH4	-0.010344	0.016363	0.0012179	0.021274	0.0094473	-0.064634	-0.014327	0.043735
TAG(51:1/FA18:1)+NH4	-0.05042	-0.050031	0.034232	-0.020079	0.0031108	-0.050879	0.054662	-0.0075838
TAG(51:2/FA16:0)+NH4	-0.01605	0.023097	0.0098107	-0.059808	0.0082494	0.019906	-0.0056757	-0.019004
TAG(51:2/FA18:1)+NH4	-0.018063	0.02768	0.035331	-0.031352	0.029828	0.04281	-0.01456	-0.065215
TAG(51:2/FA18:2)+NH4	-0.0018236	-0.015917	0.0081799	-0.036213	0.030405	0.018803	-0.019543	0.019751
TAG(51:3/FA16:1)+NH4	0.011631	-0.0010022	0.0060454	-0.021592	0.022153	0.065257	0.048838	-0.038009
TAG(51:3/FA17:0)+NH4	-0.0012745	0.032274	0.037527	-0.028214	0.028051	0.044688	-0.091698	0.020632
TAG(51:3/FA18:2)+NH4	-0.029099	0.018386	0.039992	-0.048264	0.01025	0.013051	-0.027673	-0.012923
TAG(51:4/FA16:1)+NH4	-0.017012	0.016858	0.0338	-0.053011	0.015672	0.01985	0.019011	-0.0018726
TAG(51:4/FA18:2)+NH4	-0.0010815	0.029713	0.069243	-0.050641	0.050993	0.03969	-0.02896	-0.019269
TAG(51:4/FA18:3)+NH4	0.026847	0.012643	0.033081	-0.056939	-0.015563	0.0081164	0.015898	0.044439
TAG(51:4/FA20:4)+NH4	0.011139	-0.026965	0.050039	-0.022759	0.041031	0.016904	-0.022652	0.021897
TAG(51:5/FA18:2)+NH4	-0.028495	0.028426	0.014885	-0.02449	0.068444	0.052042	-0.036299	-0.016017
TAG(51:5/FA18:3)+NH4	0.012729	0.013367	0.048419	-0.051347	0.029606	0.051912	-0.034277	-0.01395
TAG(52:0/FA16:0)+NH4	-0.0083378	0.022039	0.026336	-0.014132	-0.028374	0.097033	0.013945	-0.0031105
TAG(52:0/FA18:0)+NH4	-0.01493	0.018089	0.014705	-0.023143	-0.033426	0.048024	0.067571	-0.004519
TAG(52:0/FA20:0)+NH4	-0.023469	-0.0030008	0.070137	0.021345	-0.040014	0.059539	-0.011368	0.017426
TAG(52:1/FA16:0)+NH4	-0.040603	0.022934	0.064868	-0.061131	-0.019044	0.058019	0.0020004	-0.0070934
TAG(52:1/FA16:1)+NH4	-0.03742	0.029782	0.019086	-0.018265	0.016356	0.0044072	-0.027858	-0.012842
TAG(52:1/FA18:0)+NH4	-0.051838	0.021407	0.069965	-0.045426	-0.027866	0.040095	-0.0067153	-0.03451
TAG(52:1/FA18:1)+NH4	-0.039754	0.036952	0.078489	-0.05019	-0.030941	0.011535	0.0036191	-0.026885
TAG(52:1/FA20:0)+NH4	-0.013752	-0.01003	-0.027933	-0.03385	-0.0046904	0.033438	0.071565	-0.062606
TAG(52:1/FA20:1)+NH4	-0.057936	0.036615	0.031755	-0.0058063	-0.019954	-0.048713	0.060113	-0.0080828
TAG(52:2/FA14:0)+NH4	-0.0086558	0.004492	0.0013052	-0.040717	0.034894	-0.042209	0.0030312	0.0021874
TAG(52:2/FA16:0)+NH4	-0.045805	0.016103	0.065256	-0.063274	0.017126	0.047612	-0.029004	-0.017625
TAG(52:2/FA16:1)+NH4	-0.059344	0.036274	0.027018	-0.04901	0.017851	0.0066348	-0.02438	-0.0029568
TAG(52:2/FA18:0)+NH4	-0.025035	0.0021448	0.079957	-0.067945	0.023138	0.039573	-0.025803	0.020001
TAG(52:2/FA18:1)+NH4	-0.048509	0.024418	0.070386	-0.064098	0.012979	0.024305	-0.011902	-0.018471
TAG(52:2/FA18:2)+NH4	-0.03547	0.0053278	0.056095	-0.0687	0.0117	0.055082	-0.032698	0.021861
TAG(52:2/FA20:0)+NH4	-0.030837	-0.017612	0.025762	0.0082536	-0.036856	0.018664	0.048976	0.013362
TAG(52:2/FA20:1)+NH4	0.016491	0.00050963	0.013362	-0.02375	-0.026261	0.061636	-0.014246	0.0049142
TAG(52:2/FA20:2)+NH4	0.0013708	0.0092419	0.026717	-0.020968	-0.040284	0.071162	0.012014	-0.0030624
TAG(52:3/FA14:0)+NH4	-0.020232	0.0011493	-0.0091694	-0.030811	0.046727	0.055787	0.0057859	-0.044165
TAG(52:3/FA16:0)+NH4	-0.025558	0.010548	0.065522	-0.066784	0.031544	0.038973	-0.04729	0.011285
TAG(52:3/FA16:1)+NH4	-0.025788	0.016988	0.04481	-0.066816	0.033751	0.048248	-0.037137	-0.00051492
TAG(52:3/FA18:0)+NH4	-0.020104	-0.0026218	0.060004	-0.046363	0.031576	0.023548	-0.020914	0.0069577
TAG(52:3/FA18:1)+NH4	-0.030026	0.017793	0.065686	-0.066938	0.029821	0.028074	-0.035706	0.0036304
TAG(52:3/FA18:2)+NH4	-0.031182	0.014164	0.064421	-0.065689	0.033932	0.035396	-0.04279	0.010246
TAG(52:3/FA18:3)+NH4	-0.026511	0.0065848	0.039818	-0.058668	0.036777	0.018032	-0.02557	0.031061
TAG(52:3/FA20:0)+NH4	-0.00046	-0.00024187	0.011888	-0.05498	0.028434	0.03367	-0.023093	-0.027468
TAG(52:3/FA20:1)+NH4	-0.005891	0.021526	0.02106	-0.026647	0.012231	0.077515	-0.080203	-0.0088487
TAG(52:3/FA20:2)+NH4	-0.031506	-0.013708	0.02066	-0.041612	-0.012419	0.046702	-0.0031685	-0.040097
TAG(52:3/FA20:3)+NH4	-0.028739	-0.0014211	0.081139	-0.019883	-0.063496	0.077848	-0.052322	0.011732
TAG(52:4/FA14:0)+NH4	-0.011857	0.011578	0.083481	-0.035364	0.010412	0.063927	0.024062	-0.0065442
TAG(52:4/FA16:0)+NH4	-0.025778	0.02014	0.072124	-0.063466	0.036145	0.033819	-0.0361	0.018115
TAG(52:4/FA16:1)+NH4	-0.016177	0.0042226	0.041295	-0.069907	0.01321	0.058585	-0.035251	0.0019281
TAG(52:4/FA18:0)+NH4	-0.012927	-0.035389	0.031525	-0.047253	0.030738	0.033857	-0.024526	0.037439
TAG(52:4/FA18:1)+NH4	-0.015474	0.0048515	0.055892	-0.069096	0.036952	0.045694	-0.030644	0.021378
TAG(52:4/FA18:2)+NH4	-0.026267	0.022502	0.056723	-0.062454	0.04812	0.021003	-0.038182	0.017876
TAG(52:4/FA18:3)+NH4	-0.02006	0.022719	0.055567	-0.062742	0.038084	0.030279	-0.043947	-0.0076401
TAG(52:4/FA20:0)+NH4	-0.0082936	0.008257	0.018968	-0.060882	-0.027369	0.034256	-0.0004731	0.0041733
TAG(52:4/FA20:2)+NH4	0.019113	0.013749	0.026897	-0.062048	0.033199	0.027648	-0.026429	-0.018682
TAG(52:4/FA20:3)+NH4	-0.026344	0.0062933	0.01446	-0.023308	-0.01247	0.026662	-0.036889	-0.030311
TAG(52:4/FA20:4)+NH4	-0.044634	0.0019902	0.093095	-0.032485	-0.061132	0.054719	-0.0056246	0.00851
TAG(52:4/FA22:4)+NH4	-0.038014	0.02401	-0.0013931	-0.026525	0.018299	0.018173	-0.0080696	-0.011638
TAG(52:5/FA14:0)+NH4	-0.033046	0.0074792	-0.024143	-0.054685	-0.0011412	0.0073694	0.013958	-0.063941
TAG(52:5/FA16:0)+NH4	-0.015359	0.026173	0.044697	-0.069734	0.036842	0.023634	-0.02638	0.0093633
TAG(52:5/FA16:1)+NH4	-0.016431	0.012187	0.055564	-0.065546	0.020698	0.037962	-0.039337	0.00062191
TAG(52:5/FA18:1)+NH4	-0.0049199	-0.0064036	0.038674	-0.061103	0.015459	0.04727	-0.036138	0.057457
TAG(52:5/FA18:2)+NH4	-0.021579	0.015567	0.044787	-0.063664	0.039314	0.033351	-0.034984	0.018598
TAG(52:5/FA18:3)+NH4	-0.020688	0.033545	0.043564	-0.060297	0.051285	0.02251	-0.028771	0.020891
TAG(52:5/FA20:3)+NH4	-0.0076634	-0.015953	0.052148	-0.020491	0.033786	0.046193	-0.066949	-0.03311
TAG(52:5/FA20:4)+NH4	-0.054366	0.018453	0.06952	-0.049833	-0.0022932	0.049534	0.0032423	0.0010613
TAG(52:5/FA20:5)+NH4	-0.035478	-0.0080142	-0.023601	0.0056596	0.016941	0.033201	-0.050581	-0.064073
TAG(52:5/FA22:5)+NH4	-0.046376	0.026341	0.06167	-0.028457	-0.01446	0.042262	-0.015328	-0.05726
TAG(52:6/FA14:0)+NH4	-0.02455	-0.0088354	0.072412	-0.031961	-0.002526	0.0022164	0.026108	-0.11049
TAG(52:6/FA16:0)+NH4	-0.03108	0.0061318	-0.0040889	-0.038426	0.020945	0.029814	0.024859	-0.024709
TAG(52:6/FA16:1)+NH4	-0.026208	0.01571	0.033976	-0.058983	0.0017516	0.030856	-0.0046946	0.041501
TAG(52:6/FA18:1)+NH4	-7.301e-05	0.0062515	0.029784	-0.035424	-0.018989	0.031448	-0.0016404	0.028819
TAG(52:6/FA18:2)+NH4	-0.007233	0.02467	0.0033351	-0.065617	0.045599	0.03432	0.0092298	0.021921
TAG(52:6/FA18:3)+NH4	0.0028775	0.022632	0.032775	-0.051465	0.02457	0.062914	-0.034344	-0.0052534
TAG(52:6/FA20:4)+NH4	-0.037111	0.015053	0.073776	-0.045005	0.020447	0.010106	-0.012993	0.057463
TAG(52:6/FA20:5)+NH4	-0.0077968	-0.012984	0.065288	0.016733	-0.038908	-0.04438	0.010303	0.024069
TAG(52:6/FA22:6)+NH4	-0.055592	0.012128	0.07661	-0.03268	-0.042452	0.030762	0.013229	-0.066582
TAG(52:7/FA16:0)+NH4	0.0050008	0.013195	0.016799	-0.0020185	0.0069983	-0.0025494	-0.0030412	-0.069182
TAG(52:7/FA18:1)+NH4	-0.01787	-0.02777	0.01842	-0.029531	0.035237	0.035898	-0.02746	0.020807
TAG(52:7/FA20:5)+NH4	-0.0072506	-0.025422	0.024777	-4.8061e-05	0.0097726	-0.051028	-0.0087798	0.032503
TAG(52:7/FA22:6)+NH4	-0.034658	0.046594	0.020178	-0.0090363	0.019795	0.005011	0.0089327	-0.022384
TAG(52:8/FA16:1)+NH4	-0.017012	0.044283	-0.018117	-0.037328	0.035024	0.012906	-0.015525	-0.050018
TAG(52:8/FA18:2)+NH4	-0.0045365	0.014488	0.028018	-0.059469	0.021606	0.04706	0.003499	0.00033358
TAG(53:0/FA16:0)+NH4	-0.069344	0.024588	0.058139	-0.037946	-0.012299	0.01196	-0.014436	0.00044992
TAG(53:1/FA16:0)+NH4	-0.026686	0.0084797	0.035044	-0.04201	0.01438	-0.022865	-0.032063	0.029103
TAG(53:1/FA17:0)+NH4	-0.03019	0.027748	-0.029623	-0.001766	0.01127	-0.015085	0.038412	-0.0073841
TAG(53:1/FA18:0)+NH4	0.013929	-0.021465	0.063401	-0.027475	0.0029753	0.034291	-0.0012766	0.039581
TAG(53:1/FA18:1)+NH4	-0.0036048	6.4165e-05	0.044062	-0.031756	0.0050875	0.031413	-0.0012218	-0.0054964
TAG(53:2/FA16:0)+NH4	-0.023917	0.014337	-0.049381	-0.039711	0.00013378	0.035967	-0.0070236	-0.035996
TAG(53:2/FA17:0)+NH4	-0.02519	0.01261	0.058845	-0.030591	0.060375	0.023773	-0.0070115	0.025365
TAG(53:2/FA18:1)+NH4	-0.030741	0.047399	0.050112	-0.035583	0.018021	0.0083017	0.017536	0.018158
TAG(53:2/FA18:2)+NH4	0.0067687	0.036879	0.049418	-0.049934	0.015793	0.0049359	0.011424	-0.023437
TAG(53:3/FA16:0)+NH4	0.0012073	0.032524	0.041274	-0.056755	0.0086126	-0.023551	-0.035356	0.044536
TAG(53:3/FA17:0)+NH4	-0.023034	0.020784	0.066036	-0.029393	-0.0051673	0.0091677	-0.066142	0.0040758
TAG(53:3/FA18:2)+NH4	-0.02088	0.031652	0.050335	-0.051356	0.016821	0.040824	-0.035855	0.014916
TAG(53:4/FA16:0)+NH4	-0.036579	0.024177	0.0083403	-0.038454	0.0028599	0.050743	-0.021571	0.043597
TAG(53:4/FA17:0)+NH4	0.0026501	0.026904	0.024989	-0.038443	-0.0092886	0.037329	-0.030808	0.022283
TAG(53:4/FA18:2)+NH4	-0.0078053	0.014402	0.032173	-0.053666	0.061996	-0.00071043	-0.040875	0.046396
TAG(53:4/FA18:3)+NH4	0.011915	0.030185	0.023181	-0.054594	0.022206	0.026916	-0.00029857	-0.049347
TAG(53:4/FA20:4)+NH4	-0.021527	0.022094	0.044646	-0.027521	-0.0052506	0.020805	-0.021453	-0.01519
TAG(53:5/FA20:4)+NH4	-0.01244	0.0019767	-0.026292	-0.024505	-0.027404	0.016473	0.027334	-0.032113
TAG(53:6/FA20:4)+NH4	-0.0038875	0.0034655	-0.020292	-0.059863	0.033934	-0.0093683	0.0055445	-0.0022828
TAG(54:0/FA16:0)+NH4	-0.022509	-0.012692	0.051316	-0.028965	0.022431	0.010562	0.040205	-0.0037379
TAG(54:0/FA18:0)+NH4	-0.043846	-0.0035967	0.039549	0.020064	0.01511	-0.019172	0.0038527	-0.062854
TAG(54:1/FA16:0)+NH4	-0.05309	0.031254	-0.0014738	-0.036286	0.0020242	-0.027056	0.03023	-0.010221
TAG(54:1/FA18:0)+NH4	-0.037449	0.039287	0.0023457	-0.040921	0.03983	-0.064381	-0.0027229	0.0077019
TAG(54:1/FA18:1)+NH4	-0.045117	0.043172	0.041863	-0.046289	0.011376	-0.026555	0.012555	-0.026529
TAG(54:1/FA20:0)+NH4	-0.055754	0.040957	0.029037	-0.018421	-0.039399	0.012966	0.028567	-0.0073151
TAG(54:1/FA20:1)+NH4	-0.04465	0.015378	0.027269	-0.023043	0.011977	-0.037922	0.061017	-0.043161
TAG(54:2/FA16:0)+NH4	-0.055126	0.039098	0.029958	-0.052122	-0.0024314	-0.0075805	0.0080085	-0.0098242
TAG(54:2/FA18:0)+NH4	-0.035472	0.029479	0.052725	-0.06403	0.028865	0.00012265	0.0088232	-0.027379
TAG(54:2/FA18:1)+NH4	-0.054223	0.033938	0.026989	-0.059799	0.029172	0.0049416	0.00069288	-0.019949
TAG(54:2/FA18:2)+NH4	-0.018581	-0.011331	0.082588	-0.048129	0.035742	-0.046806	-0.041609	0.035042
TAG(54:2/FA20:0)+NH4	-0.03567	0.022464	-0.023225	-0.011933	0.0031504	0.0012588	-0.035333	-0.021815
TAG(54:2/FA20:1)+NH4	-0.049056	0.039757	0.02861	-0.038773	0.0080626	-0.0045677	0.008128	0.013815
TAG(54:2/FA20:2)+NH4	0.015926	0.01247	0.022325	-0.0096825	-0.038685	0.047534	-0.00023036	-0.023056
TAG(54:3/FA16:0)+NH4	-0.047727	0.021068	0.059727	-0.057969	-0.0041783	0.048565	-0.018635	-0.0033166
TAG(54:3/FA16:1)+NH4	-0.0050521	-0.0058515	0.047593	-0.043983	-0.0099167	-0.023761	0.033082	0.057835
TAG(54:3/FA18:0)+NH4	-0.025757	0.019728	0.065289	-0.067377	0.037952	0.035125	-0.028934	0.013395
TAG(54:3/FA18:1)+NH4	-0.021955	0.018275	0.062065	-0.064754	0.046553	0.027526	-0.034486	-0.0049025
TAG(54:3/FA18:2)+NH4	-0.033331	0.023013	0.053643	-0.066838	0.032392	0.014018	-0.038473	0.021961
TAG(54:3/FA18:3)+NH4	-0.05106	0.022605	0.058805	-0.017551	0.038058	-0.024063	-0.030058	0.0013289
TAG(54:3/FA20:1)+NH4	-0.062572	0.04166	0.042916	-0.043325	0.021312	-0.0090175	-0.018498	0.015194
TAG(54:3/FA20:2)+NH4	-0.059147	0.013464	0.046348	-0.053158	0.023761	0.0085283	-0.0059576	0.027501
TAG(54:3/FA20:3)+NH4	-0.04135	0.010322	0.09855	-0.039857	-0.04044	0.0030374	0.030932	0.012307
TAG(54:4/FA16:0)+NH4	-0.044861	0.028946	0.099038	-0.052205	-0.013346	0.01295	-0.015117	-0.023947
TAG(54:4/FA16:1)+NH4	-0.049934	0.023189	0.0013462	-0.020528	0.01211	0.032677	-0.025949	-0.063409
TAG(54:4/FA18:0)+NH4	-0.029671	0.03051	0.071728	-0.062516	0.036815	0.0058406	-0.035229	0.0080497
TAG(54:4/FA18:1)+NH4	-0.020195	0.020596	0.071711	-0.068221	0.034831	0.020656	-0.0355	0.017034
TAG(54:4/FA18:2)+NH4	-0.025037	0.023362	0.063383	-0.069683	0.037337	0.016318	-0.033375	0.015937
TAG(54:4/FA18:3)+NH4	-0.027641	0.012254	0.050733	-0.065231	0.024788	0.017452	-0.030754	-0.00022814
TAG(54:4/FA20:1)+NH4	-0.002144	0.020968	0.029918	-0.035091	0.014152	0.025645	-0.083689	0.039924
TAG(54:4/FA20:2)+NH4	-0.030702	0.019292	0.027603	-0.052229	0.058061	0.02227	-0.01493	0.0078987
TAG(54:4/FA20:3)+NH4	-0.056196	0.041882	0.050492	-0.052003	-0.01812	0.0049493	-0.021567	-0.013819
TAG(54:4/FA20:4)+NH4	-0.062228	0.02399	0.098549	-0.03807	-0.024289	0.015681	0.001127	0.011629
TAG(54:4/FA22:4)+NH4	-0.039411	0.024738	0.071191	-0.040437	-0.013046	0.040051	-0.0027249	-0.02387
TAG(54:5/FA16:0)+NH4	-0.06222	0.038892	0.054275	-0.048237	-0.0077144	0.005567	0.0011307	-0.022642
TAG(54:5/FA16:1)+NH4	-0.059971	0.034238	0.052223	-0.045454	0.032331	0.036027	-0.0096278	0.014977
TAG(54:5/FA18:0)+NH4	-0.036502	0.033216	0.0347	-0.059339	0.044525	0.026873	-0.0014539	0.022173
TAG(54:5/FA18:1)+NH4	-0.028867	0.026817	0.064529	-0.067576	0.040228	0.0077449	-0.033872	0.021704
TAG(54:5/FA18:2)+NH4	-0.02444	0.030231	0.061831	-0.065537	0.045496	0.001254	-0.036126	0.024707
TAG(54:5/FA18:3)+NH4	-0.017401	0.021358	0.062999	-0.0647	0.032501	0.0092208	-0.037838	0.02146
TAG(54:5/FA20:2)+NH4	-0.016757	0.018723	0.027455	-0.050431	0.031303	0.028044	-0.072303	-0.0037042
TAG(54:5/FA20:3)+NH4	-0.058504	0.030986	0.047171	-0.049619	0.029098	0.0028391	-0.02133	0.0061682
TAG(54:5/FA20:4)+NH4	-0.065256	0.038628	0.057427	-0.044055	-0.0059297	-0.010156	0.0020705	0.033914
TAG(54:5/FA20:5)+NH4	-0.034392	0.017965	-0.01044	-0.025377	-0.040918	-0.017031	-0.0046104	-0.0007548
TAG(54:5/FA22:4)+NH4	-0.014117	0.018307	0.052092	-0.03492	0.0168	0.02683	0.051437	-0.033677
TAG(54:5/FA22:5)+NH4	-0.041457	0.039907	0.0475	-0.037042	-0.00069489	-0.0019813	0.0025429	-0.062989
TAG(54:6/FA16:0)+NH4	-0.053025	0.033007	0.07128	-0.038311	-0.033288	0.0035208	0.012068	-0.038112
TAG(54:6/FA16:1)+NH4	-0.052462	0.043707	0.0211	-0.043285	-0.0017435	-0.0037117	-0.0022867	-0.032382
TAG(54:6/FA18:1)+NH4	-0.027425	0.034901	0.049996	-0.064872	0.035408	-0.011725	-0.029156	0.023338
TAG(54:6/FA18:2)+NH4	-0.030849	0.036799	0.052811	-0.062604	0.050974	-0.011257	-0.032532	0.02575
TAG(54:6/FA18:3)+NH4	-0.024346	0.036336	0.05216	-0.063004	0.05057	-0.0070057	-0.028988	0.014094
TAG(54:6/FA20:3)+NH4	-0.0052012	0.025337	0.022848	-0.058507	0.00086534	-0.032907	0.008078	0.020527
TAG(54:6/FA20:4)+NH4	-0.062406	0.043008	0.055363	-0.043703	0.029721	-0.022685	-0.0057757	0.039344
TAG(54:6/FA20:5)+NH4	-0.051068	0.045644	0.037558	-0.042393	0.021875	-0.0036581	-0.001194	0.012645
TAG(54:6/FA22:5)+NH4	-0.04888	0.046474	0.036517	-0.041823	-0.0074106	0.01014	0.015576	-0.045794
TAG(54:6/FA22:6)+NH4	-0.049054	0.023189	0.070917	-0.027701	-0.060675	0.0059515	0.025201	-0.039107
TAG(54:7/FA16:1)+NH4	-0.050103	0.040586	0.060215	-0.037965	0.00041423	-0.0033456	0.019606	-0.0063374
TAG(54:7/FA18:1)+NH4	-0.027543	0.028673	0.06863	-0.046161	0.016343	-0.024877	-0.025204	-0.015208
TAG(54:7/FA18:2)+NH4	-0.025489	0.04807	0.045988	-0.058674	0.04887	-0.017297	-0.016758	0.012696
TAG(54:7/FA18:3)+NH4	-0.027022	0.045072	0.041416	-0.060613	0.038794	-0.010362	-0.027783	0.024818
TAG(54:7/FA20:4)+NH4	-0.059813	0.038415	0.053849	-0.05181	0.031289	-0.0038894	-0.0087081	0.011729
TAG(54:7/FA20:5)+NH4	-0.01533	0.045202	0.0092821	-0.020569	0.051069	-0.036531	0.012792	0.028389
TAG(54:7/FA22:5)+NH4	-0.048818	0.042073	-0.0051554	-0.023364	0.015087	0.0034648	0.0053686	-0.04863
TAG(54:7/FA22:6)+NH4	-0.064468	0.037452	0.054785	-0.029499	-0.02742	-0.0010318	0.034484	-0.020881
TAG(54:8/FA18:2)+NH4	-0.0054357	0.040574	0.024686	-0.060177	0.020207	-0.041711	-0.0085206	-0.0050672
TAG(54:8/FA18:3)+NH4	-0.030547	0.053958	0.026914	-0.050477	0.024184	-0.028982	-0.004223	0.0015885
TAG(54:8/FA20:4)+NH4	-0.01535	0.061111	0.04395	-0.025253	0.026411	-0.010632	0.037961	0.019909
TAG(54:8/FA20:5)+NH4	0.0092921	0.033602	0.014488	-0.051725	0.021832	-0.050855	0.015738	0.013859
TAG(54:8/FA22:6)+NH4	-0.073897	0.028658	0.054437	-0.029236	-0.0045608	0.0067559	0.0021178	-0.014553
TAG(55:1/FA16:0)+NH4	-0.083319	0.031382	0.053997	-0.031133	0.013159	-0.0082746	0.001495	0.024629
TAG(55:1/FA18:1)+NH4	-0.05341	0.039888	0.079994	-0.044105	0.016014	-0.038193	0.011304	0.0073265
TAG(55:2/FA18:1)+NH4	-0.012542	0.036282	0.034509	-0.024349	0.055957	-0.024056	0.0047046	-0.016812
TAG(55:2/FA18:2)+NH4	-0.041267	0.035392	0.038591	-0.029635	0.044599	-0.023758	-0.0073371	0.051288
TAG(55:3/FA18:1)+NH4	-0.013574	0.033607	0.0041196	-0.049312	0.036983	-0.0075771	-0.0094114	0.011471
TAG(55:3/FA18:2)+NH4	-0.014075	0.016933	0.038565	-0.046297	0.051095	0.0086092	-0.034198	0.067467
TAG(55:4/FA18:1)+NH4	-0.00012494	0.039721	-0.018216	-0.052599	0.038787	-0.029252	-0.036698	0.021712
TAG(55:4/FA18:2)+NH4	-0.020653	0.025326	0.036004	-0.059533	9.5481e-05	0.013257	-0.036345	0.042882
TAG(55:5/FA18:1)+NH4	-0.012389	0.038987	0.030384	-0.04614	-0.031327	-0.00054051	-0.026583	-0.025801
TAG(55:5/FA18:2)+NH4	-0.028995	0.044521	0.042504	-0.052117	0.010192	-0.0071964	-0.025433	0.022849
TAG(55:5/FA20:4)+NH4	-0.051034	0.029095	0.035465	-0.037317	-0.034432	0.010735	-0.0038449	0.022884
TAG(55:7/FA22:6)+NH4	-0.067004	0.024728	0.020148	-0.029205	-0.048714	0.00024095	0.042092	0.012786
TAG(56:1/FA16:0)+NH4	-0.033561	0.04269	-0.036895	-0.012209	-0.0076789	0.039103	-0.026496	0.018665
TAG(56:1/FA18:1)+NH4	-0.029058	0.037035	0.014511	-0.020003	0.014321	0.0069407	-0.0067528	-0.024566
TAG(56:10/FA18:2)+NH4	-0.032083	0.04352	0.028942	-0.046755	0.033995	0.031837	0.013327	0.0018948
TAG(56:2/FA16:0)+NH4	-0.042551	0.0011516	3.9505e-06	0.0017077	0.039929	-0.062704	0.051129	0.052967
TAG(56:2/FA18:0)+NH4	-0.025613	0.025598	-0.059503	-0.036404	0.044803	0.0070975	-0.0045395	-0.011221
TAG(56:2/FA20:0)+NH4	-0.080568	0.011884	0.031137	-0.014147	-0.0030007	0.0098063	-0.021174	0.023127
TAG(56:2/FA20:1)+NH4	-0.021385	0.028947	-0.027699	-0.040366	0.047812	-0.067249	0.0026648	0.033614
TAG(56:3/FA16:0)+NH4	-0.039538	0.01522	0.026849	-0.037041	0.017885	-0.032675	0.060435	-0.011114
TAG(56:3/FA18:0)+NH4	-0.053246	0.0013446	0.015794	-0.045669	0.036133	0.022023	0.019578	0.0099467
TAG(56:3/FA18:1)+NH4	-0.061794	0.043154	0.032895	-0.047996	0.030906	0.0038582	0.016258	0.0019784
TAG(56:3/FA18:2)+NH4	-0.044427	0.044699	-0.01147	-0.031803	0.064636	0.025021	-0.018535	-0.005464
TAG(56:3/FA20:0)+NH4	-0.0093872	0.015572	0.018627	-0.032017	0.048712	-0.034636	-0.03241	0.03857
TAG(56:3/FA20:1)+NH4	-0.047512	0.044196	0.051493	-0.040468	0.019919	-0.021005	0.0094304	0.0035815
TAG(56:3/FA20:2)+NH4	-0.034206	0.039104	0.068257	-0.030282	0.055824	-0.0018494	-0.0033103	0.0169
TAG(56:4/FA16:0)+NH4	-0.041063	0.027368	0.036997	-0.054703	-0.010224	0.022188	0.036869	-0.020904
TAG(56:4/FA18:0)+NH4	-0.056853	0.028077	0.048248	-0.0492	-0.00098262	0.0063132	0.014408	-0.0094926
TAG(56:4/FA18:1)+NH4	-0.051482	0.029478	0.041417	-0.065138	0.025752	0.017124	-0.023854	0.0067284
TAG(56:4/FA18:2)+NH4	-0.042598	0.036975	0.047452	-0.052445	0.045319	0.01173	-0.010545	0.003823
TAG(56:4/FA20:1)+NH4	-0.043805	0.026469	0.055421	-0.061326	0.035293	0.01848	-0.044962	0.010373
TAG(56:4/FA20:2)+NH4	-0.038918	0.0064908	0.039301	-0.057923	0.034284	0.049917	-0.016938	-0.018831
TAG(56:4/FA20:3)+NH4	-0.05055	0.049938	0.034942	-0.029556	0.00032709	-0.014387	0.018987	0.020061
TAG(56:4/FA20:4)+NH4	-0.069298	0.039626	0.057466	-0.035848	-0.014175	-0.037202	0.027595	-0.00011946
TAG(56:4/FA22:4)+NH4	-0.046485	0.040201	0.065269	-0.042822	-0.0080989	-0.022112	-0.0051069	-0.018939
TAG(56:5/FA16:0)+NH4	-0.05898	0.041617	0.059852	-0.042015	0.0075367	0.0017677	0.0077493	-0.018815
TAG(56:5/FA18:0)+NH4	-0.070317	0.03887	0.067227	-0.036178	-0.017134	-0.027452	0.015015	-0.0091688
TAG(56:5/FA18:1)+NH4	-0.05613	0.044508	0.068492	-0.056334	0.013229	-0.01509	-0.0044737	-0.0052888
TAG(56:5/FA18:2)+NH4	-0.039763	0.030379	0.074629	-0.059861	0.038214	-0.0076655	-0.017544	0.025637
TAG(56:5/FA20:1)+NH4	-0.037444	0.036305	0.045445	-0.056555	0.056303	-0.013803	-0.011844	0.0057711
TAG(56:5/FA20:2)+NH4	-0.014558	0.03191	0.028013	-0.067087	0.029466	-0.0093675	-0.048911	0.014854
TAG(56:5/FA20:3)+NH4	-0.058605	0.046077	0.055116	-0.052543	0.028509	0.0050407	-0.009358	0.012718
TAG(56:5/FA20:4)+NH4	-0.069177	0.04403	0.059058	-0.038211	0.0073764	-0.024033	0.030327	0.010444
TAG(56:5/FA22:4)+NH4	-0.04573	0.050441	0.05703	-0.044511	0.0047474	-0.014214	0.015823	-0.0018169
TAG(56:5/FA22:5)+NH4	-0.060734	0.041184	0.049601	-0.032388	0.00026014	-0.0083169	0.019613	-0.038427
TAG(56:6/FA16:0)+NH4	-0.061404	0.043366	0.081609	-0.041277	-0.011848	-0.0073768	0.023475	-0.012833
TAG(56:6/FA18:0)+NH4	-0.05998	0.024384	0.070912	-0.033103	-0.061798	-0.021136	0.01642	-0.0082546
TAG(56:6/FA18:1)+NH4	-0.060661	0.039187	0.062419	-0.048392	-0.0038542	-0.018723	0.018844	-0.013942
TAG(56:6/FA18:2)+NH4	-0.053028	0.034272	0.051845	-0.058492	0.040396	-0.0083382	-0.020276	0.029673
TAG(56:6/FA18:3)+NH4	-0.0019946	0.029899	0.033351	-0.045189	0.051977	-0.052825	-0.0061588	0.02741
TAG(56:6/FA20:2)+NH4	-0.056417	0.021882	0.045249	-0.050625	0.037986	0.011936	-0.016363	0.027489
TAG(56:6/FA20:3)+NH4	-0.045968	0.047328	0.037124	-0.050608	0.030091	-0.0075842	-0.016144	0.028839
TAG(56:6/FA20:4)+NH4	-0.070118	0.03763	0.049527	-0.047205	0.027684	-0.038214	-9.0864e-06	0.021795
TAG(56:6/FA20:5)+NH4	-0.05615	0.032143	0.012477	-0.018564	0.064659	0.027288	0.021374	-0.0029761
TAG(56:6/FA22:4)+NH4	-0.046249	0.036878	0.049774	-0.061486	0.037718	-0.026054	-0.0042324	0.033001
TAG(56:6/FA22:5)+NH4	-0.0636	0.044361	0.049905	-0.033681	0.0016441	-0.011294	0.027381	-0.034489
TAG(56:6/FA22:6)+NH4	-0.047226	0.031816	0.075523	-0.032596	-0.066147	-0.010583	0.047317	-0.0075106
TAG(56:7/FA16:0)+NH4	-0.073521	0.030339	0.063956	-0.031115	-0.032357	-0.016512	0.03122	-0.017343
TAG(56:7/FA16:1)+NH4	-0.059807	0.036409	0.038484	-0.048692	-0.0023323	-0.0078241	0.050756	-0.0084668
TAG(56:7/FA18:0)+NH4	-0.0616	0.046236	0.021655	-0.034123	-0.011809	-0.013904	0.031104	0.021582
TAG(56:7/FA18:1)+NH4	-0.07878	0.037693	0.059533	-0.031961	-0.030715	-0.013279	0.023797	-0.0024288
TAG(56:7/FA18:2)+NH4	-0.053209	0.040048	0.040569	-0.057899	0.041553	-0.016837	-0.015257	0.019458
TAG(56:7/FA18:3)+NH4	-0.037941	0.045513	0.01613	-0.062253	0.027958	-0.012358	0.0020474	0.010905
TAG(56:7/FA20:3)+NH4	-0.056854	0.039712	0.039155	-0.048875	0.037099	-0.014735	-0.0035101	0.037755
TAG(56:7/FA20:4)+NH4	-0.061474	0.043112	0.046403	-0.048295	0.025896	-0.02496	-0.0080194	0.04061
TAG(56:7/FA20:5)+NH4	-0.033002	0.048559	0.044854	-0.048874	0.03459	-0.043435	-0.015318	0.032293
TAG(56:7/FA22:4)+NH4	-0.024133	0.036966	0.0066779	-0.058568	0.0066667	-0.00052831	0.0031773	-0.002247
TAG(56:7/FA22:5)+NH4	-0.063231	0.046843	0.049942	-0.044909	0.027501	-0.0050659	0.0045828	0.010693
TAG(56:7/FA22:6)+NH4	-0.068501	0.027468	0.070219	-0.021825	-0.047564	-0.022941	0.035715	-0.02046
TAG(56:8/FA16:0)+NH4	-0.090032	0.024074	0.036782	-0.023706	-0.013418	-0.011506	0.00043116	0.031042
TAG(56:8/FA16:1)+NH4	-0.053624	0.038611	0.021074	-0.032174	-0.036369	-0.026951	0.035391	-0.029396
TAG(56:8/FA18:1)+NH4	-0.062148	0.0528	0.031354	-0.037878	-0.024695	-0.0066216	0.023001	0.022587
TAG(56:8/FA18:2)+NH4	-0.0709	0.031025	0.05484	-0.044031	0.0065274	-0.03686	0.00090073	0.020109
TAG(56:8/FA18:3)+NH4	-0.052567	0.043366	0.061105	-0.045798	0.043508	-0.01206	0.014583	0.0175
TAG(56:8/FA20:4)+NH4	-0.070664	0.044858	0.042217	-0.032943	0.0088036	-0.018374	-0.0035993	0.039706
TAG(56:8/FA20:5)+NH4	-0.049401	0.055439	0.023233	-0.038434	0.027793	-0.045376	0.013009	0.04361
TAG(56:8/FA22:5)+NH4	-0.07144	0.02972	0.048985	-0.047619	0.0066745	-0.017379	-0.0036539	0.0017999
TAG(56:8/FA22:6)+NH4	-0.089463	0.013374	0.061826	-0.014386	-0.012644	-0.021789	0.034037	0.017388
TAG(56:9/FA18:3)+NH4	-0.062989	0.026862	0.036369	-0.043356	0.027813	-0.04	0.041703	0.016917
TAG(56:9/FA20:4)+NH4	-0.065335	0.045657	0.020419	-0.039652	0.025119	-0.036403	0.00093672	0.028982
TAG(56:9/FA20:5)+NH4	-0.024269	0.056487	0.015221	-0.032336	0.010235	-0.080595	0.007659	-0.010011
TAG(56:9/FA22:6)+NH4	-0.086634	0.03402	0.037389	-0.028947	0.010708	-0.022186	0.011114	0.0104
TAG(57:10/FA22:6)+NH4	-0.012704	0.038822	0.021318	-0.0042494	-0.041393	0.020088	0.025574	-0.033184
TAG(57:2/FA18:1)+NH4	-0.084476	0.043303	0.02087	-0.029762	-0.00041481	-0.012267	0.0026436	0.025868
TAG(57:3/FA18:2)+NH4	-0.065702	0.037254	0.020518	-0.025348	0.035858	-0.03657	0.0034647	0.050431
TAG(58:10/FA18:2)+NH4	-0.069053	0.035131	0.023249	-0.030283	0.037641	-0.017512	0.010379	0.059089
TAG(58:10/FA20:4)+NH4	-0.085265	0.033669	0.047648	-0.0071166	-0.047013	-0.021657	0.011065	0.023102
TAG(58:10/FA20:5)+NH4	-0.077166	0.032095	0.033634	-0.027047	0.00098726	-0.051352	0.018563	0.02177
TAG(58:10/FA22:5)+NH4	-0.074997	0.039525	0.017315	-0.042214	0.0097075	-0.0056036	0.011274	-0.0017865
TAG(58:10/FA22:6)+NH4	-0.079329	0.037582	0.049946	-0.01576	-0.040114	-0.007535	0.021407	0.019018
TAG(58:2/FA18:1)+NH4	-0.032287	0.026647	-0.059366	-0.026144	0.016201	-0.050876	0.05395	0.0093143
TAG(58:3/FA18:1)+NH4	-0.016907	0.053634	0.022352	-0.018248	0.047866	-0.02874	0.053263	0.016891
TAG(58:5/FA18:1)+NH4	-0.047926	0.041941	0.061556	-0.031418	0.026672	-0.020137	0.0040121	-0.012059
TAG(58:6/FA16:0)+NH4	-0.054847	0.035103	0.032968	-0.019904	0.0026065	0.035267	-0.0072474	-0.059751
TAG(58:6/FA18:0)+NH4	-0.048767	0.0063849	0.078511	-0.053974	0.00018309	-0.034635	0.04094	-0.029614
TAG(58:6/FA18:1)+NH4	-0.06216	0.044016	0.041105	-0.052459	0.025432	0.006153	0.005871	-0.0090296
TAG(58:6/FA20:4)+NH4	-0.06983	0.03825	-0.011691	-0.032139	0.033699	-0.031384	0.011091	0.018412
TAG(58:6/FA22:4)+NH4	-0.055827	0.04558	0.056297	-0.047872	0.031376	-0.015179	-0.0081886	-0.0068287
TAG(58:6/FA22:5)+NH4	-0.06476	0.044075	0.052379	-0.040427	0.0097398	-0.012779	0.037977	-0.029527
TAG(58:7/FA16:0)+NH4	-0.059715	0.035181	0.069201	-0.025708	0.0094608	-0.018036	0.044145	0.0020676
TAG(58:7/FA18:0)+NH4	-0.07587	0.044573	0.022637	-0.035115	-0.025078	-0.015986	0.017787	0.023573
TAG(58:7/FA18:1)+NH4	-0.062795	0.039485	0.061998	-0.054907	0.0093065	-0.014404	0.006145	-0.0041003
TAG(58:7/FA18:2)+NH4	-0.052881	0.04662	0.040053	-0.04994	0.040545	-0.0028751	-0.0096527	0.029406
TAG(58:7/FA20:4)+NH4	-0.073158	0.044336	0.012815	-0.028122	0.028953	-0.026139	0.0028105	0.020098
TAG(58:7/FA22:4)+NH4	-0.043935	0.042177	0.053188	-0.059661	0.037296	0.0044774	-0.027268	0.029093
TAG(58:7/FA22:5)+NH4	-0.066787	0.048607	0.033919	-0.040549	0.03778	-0.011277	0.0043731	-0.027663
TAG(58:7/FA22:6)+NH4	-0.072564	0.024616	0.067033	-0.030809	-0.049947	-0.024346	0.044907	-0.0025253
TAG(58:8/FA18:1)+NH4	-0.079623	0.035093	0.046313	-0.042145	-0.022526	-0.0097038	0.022821	0.010646
TAG(58:8/FA18:2)+NH4	-0.054668	0.035498	0.040357	-0.052958	0.04319	-0.009116	-0.025999	0.032046
TAG(58:8/FA20:3)+NH4	-0.081962	0.043784	0.038702	-0.0071627	-0.016472	-0.044514	0.022533	0.027429
TAG(58:8/FA20:4)+NH4	-0.069538	0.044322	0.030512	-0.020344	0.021619	-0.026505	0.0033031	0.037759
TAG(58:8/FA22:5)+NH4	-0.054109	0.059417	0.031535	-0.043828	0.026284	-0.012635	-0.01025	-0.0050827
TAG(58:8/FA22:6)+NH4	-0.083167	0.03116	0.054841	-0.022867	-0.022262	-0.017331	0.03313	-0.0050679
TAG(58:9/FA18:1)+NH4	-0.075767	0.047806	0.031548	-0.029165	0.017066	-0.027452	0.00093288	0.036868
TAG(58:9/FA18:2)+NH4	-0.06153	0.028521	0.046459	-0.045667	0.044509	-0.01221	-0.0032987	0.048065
TAG(58:9/FA20:4)+NH4	-0.081402	0.044325	0.023981	-0.0070974	-0.010822	-0.032588	0.015648	0.032642
TAG(58:9/FA22:5)+NH4	-0.062631	0.053766	0.06199	-0.032766	0.0049653	-0.020617	0.0048593	0.001108
TAG(58:9/FA22:6)+NH4	-0.078946	0.040099	0.052014	-0.022369	-0.032597	-0.0139	0.019905	0.026913
TAG(60:10/FA22:5)+NH4	-0.052235	0.051552	0.012743	-0.016589	-0.004979	0.004588	0.02044	-0.049099
TAG(60:10/FA22:6)+NH4	-0.079509	0.03756	0.056616	-0.011431	-0.046565	-0.020113	0.029652	0.021567
TAG(60:11/FA22:5)+NH4	-0.049432	0.044967	0.015602	-0.017952	-0.019576	0.00013929	0.015637	-0.055045
TAG(60:11/FA22:6)+NH4	-0.068668	0.04436	0.028879	-0.011316	-0.038611	-0.0044089	0.029454	-0.039471
TAG(60:12/FA22:6)+NH4	-0.059654	0.025556	0.046026	-0.0038398	-0.055858	0.0087745	0.039729	-0.039171
