# Supplementary material for: Altered lipid profiles in the prefrontal cortex are associated with neuroinflammation after severe burn injury
Source: Front Immunol. 2025 Dec 1;16:1709256. doi: 10.3389/fimmu.2025.1709256 (PMC12702713; doi:10.3389/fimmu.2025.1709256)
Supplement: Supplementary file 8 [file DataSheet7.csv]

	Comp 1	Comp 2	Comp 3	Comp 4	Comp 5	Comp 6	Comp 7	Comp 8
Sample_A7	-7.2782	2.9838	-8.2167	-8.647	-12.95	-1.2293	3.7282	-1.7321
Sample_B5	-7.1999	-6.8793	-4.9718	4.7201	-7.4134	2.9484	-2.0391	-5.3631
Sample_D1	-6.463	-21.529	0.90755	5.88	5.1878	8.7923	-0.30705	5.6263
Sample_E7	7.8443	-21.203	-7.8802	-9.7556	-5.6526	-5.443	-11.392	-3.4617
Sample_F5	-10.044	-13.192	3.1605	-0.7408	0.84695	-0.78947	-2.6912	1.8806
Sample_G3	-5.2369	-5.5274	-7.6594	-9.2431	5.5488	-7.9224	-0.21062	-3.4936
Sample_H1	-16.089	-0.424	-0.76908	-0.23518	3.3149	-1.7581	5.8798	5.241
Sample_A3	-8.6753	8.2675	-7.6825	14.247	1.6035	6.5079	6.8999	-11.902
Sample_B1	-4.7222	-1.6864	2.2189	-0.24032	-12.057	8.6189	5.4905	-2.9958
Sample_C7	-5.4434	-10.128	2.4717	16.02	6.5956	0.31634	-4.4641	-0.68147
Sample_D5	-1.5927	-10.664	1.7371	2.2474	0.41614	4.9365	2.3371	4.2347
Sample_E3	-12.2	7.2372	2.7881	1.758	0.80364	-3.4657	-6.4846	0.33095
Sample_F1	-0.59906	-2.8248	-0.10166	-32.028	12.149	5.4977	-8.7521	-0.50081
Sample_G7	-7.1724	1.3753	-2.1687	4.2185	9.2379	-7.957	3.8064	5.1783
Sample_H5	-8.7589	12.236	-2.1925	-16.392	-1.2582	-1.7233	6.8758	5.9982
Sample_A5	1.9832	-0.88334	1.6291	18.281	-4.9437	-5.1276	2.4627	0.18723
Sample_B3	8.729	-0.39125	-2.3766	4.4631	-8.5107	-5.252	-5.5554	-6.5533
Sample_C1	13.597	-9.5123	-3.7707	1.5983	-0.638	-0.50041	-2.0554	2.2189
Sample_D7	3.3386	2.8326	3.731	-8.1851	-11.589	1.6394	4.5461	8.1974
Sample_E5	2.6702	-3.6299	5.7377	8.6254	-6.1751	-4.2624	-2.6848	3.6856
Sample_F3	-1.7417	4.8024	5.6392	-14.962	4.4876	8.9292	1.8284	-10.065
Sample_G1	-1.1004	4.6812	3.0262	2.6137	4.8604	-9.876	-1.6513	3.4628
Sample_H7	-0.57127	3.0648	7.064	-3.1868	-6.8312	-4.1119	6.5289	1.2719
Sample_A1	2.893	28.79	-10.888	11.504	-0.037667	8.6357	-14.032	10.945
Sample_B7	9.4449	1.6185	0.91026	13.116	4.9657	4.4669	1.0279	-5.9834
Sample_C5	14.401	-3.1905	-2.5802	7.9526	8.8858	5.667	11.169	2.2117
Sample_D3	1.4454	5.2308	11.581	7.6293	0.11945	3.9417	-9.4763	0.91559
Sample_E1	8.7757	10.993	4.7059	-17.911	-3.8653	1.212	-0.75351	-1.9601
Sample_F7	15.373	-2.8177	2.6934	-4.2354	-0.66917	0.8025	2.8627	2.8205
Sample_G5	14.632	4.5659	-4.7286	-3.3454	7.8492	-5.3741	10.179	1.0716
Sample_H3	-0.23738	15.804	5.9846	4.2324	5.719	-8.1198	-3.0734	-10.786
