# Supplementary material for: Altered lipid profiles in the prefrontal cortex are associated with neuroinflammation after severe burn injury
Source: Front Immunol. 2025 Dec 1;16:1709256. doi: 10.3389/fimmu.2025.1709256 (PMC12702713; doi:10.3389/fimmu.2025.1709256)
Supplement: Supplementary file 9 [file DataSheet8.csv]

	Comp. 1	Comp. 2	Comp. 3	Comp. 4	Comp. 5	Comp. 6	Comp. 7	Comp. 8
PS(20:0/18:2)-H	3.3694	2.6947	2.5188	2.4865	2.4675	2.4645	2.4634	2.4632
PG(18:0/18:2)-H	3.2125	2.5973	2.4813	2.4435	2.4256	2.4227	2.4218	2.4217
PE(18:2/18:2)-H	3.1899	2.5591	2.4437	2.4098	2.3965	2.3938	2.393	2.3929
PC(16:0/18:2)+AcO	3.0481	2.4523	2.3756	2.3411	2.3237	2.3209	2.3201	2.32
PS(18:0/18:2)-H	3.0443	2.4264	2.2934	2.266	2.2489	2.2467	2.2457	2.2456
TAG(51:1/FA18:1)+NH4	2.9682	2.5239	2.3607	2.326	2.3079	2.3052	2.3048	2.3046
PG(16:0/18:2)-H	2.9649	2.3917	2.3187	2.2838	2.2685	2.2659	2.265	2.2649
PC(14:0/18:3)+AcO	2.9579	2.3651	2.2101	2.1759	2.1591	2.1565	2.1556	2.1554
PE(18:1/18:2)-H	2.8893	2.3046	2.1825	2.1683	2.1556	2.1531	2.1525	2.1523
PG(14:0/18:2)-H	2.8576	2.3099	2.1849	2.1581	2.143	2.1404	2.1397	2.1396
PE(P-18:2/18:2)-H	2.8259	2.2708	2.1317	2.1041	2.0897	2.0872	2.0871	2.087
PI(18:0/20:1)-H	2.8099	2.3319	2.1917	2.1567	2.1401	2.1382	2.1375	2.1374
PE(18:2/20:2)-H	2.763	2.2012	2.0587	2.0345	2.0191	2.0166	2.0163	2.0162
CER(22:1)+H	2.7312	2.1818	2.1569	2.1253	2.1088	2.1063	2.1055	2.1054
PG(16:0/20:2)-H	2.7156	2.1681	2.0732	2.0402	2.0255	2.023	2.0223	2.0221
PG(18:0/20:2)-H	2.7138	2.1596	2.0552	2.0225	2.0077	2.0052	2.0043	2.0042
DAG(18:2/18:3)+NH4	2.7129	2.2982	2.2673	2.232	2.2167	2.214	2.213	2.2128
PC(18:1/18:2)+AcO	2.6793	2.1397	2.0764	2.0514	2.0356	2.0345	2.0335	2.0334
PS(18:1/18:3)-H	2.6668	2.1294	1.9898	1.9591	1.9444	1.9426	1.9423	1.9423
PE(16:0/18:2)-H	2.6628	2.1204	2.0179	2.0066	1.9943	1.9929	1.9922	1.9921
PC(18:1/20:2)+AcO	2.6376	2.1008	2.0057	1.9755	1.9602	1.9578	1.9569	1.9568
PG(18:2/18:2)-H	2.6369	2.1077	1.9723	1.9504	1.9372	1.9351	1.9345	1.9344
PG(18:1/18:2)-H	2.6119	2.0778	1.9638	1.9409	1.9265	1.9245	1.9237	1.9236
PE(18:0/18:2)-H	2.5802	2.0581	1.9388	1.9337	1.9194	1.9171	1.9163	1.9162
SM(20:0)+H	2.5659	2.0576	1.9495	1.9283	1.9162	1.9144	1.9136	1.9135
PG(18:2/18:3)-H	2.5296	2.0974	1.9651	1.9363	1.9281	1.9261	1.9262	1.9261
PI(16:0/22:4)-H	2.4547	2.1325	2.2265	2.1927	2.1759	2.1733	2.1725	2.1724
PG(20:0/20:4)-H	2.4394	2.1285	1.9996	1.9709	1.9561	1.9544	1.9542	1.9541
SM(20:1)+H	2.4354	1.9554	1.8271	1.8097	1.7986	1.7968	1.7962	1.7961
PE(O-18:0/18:3)-H	2.4183	2.1051	1.9705	1.9399	1.925	1.9232	1.9223	1.9222
PG(18:1/18:3)-H	2.4128	1.9195	1.8985	1.8784	1.8638	1.8618	1.861	1.8609
PE(18:2/22:6)-H	2.3822	1.9008	1.7752	1.7578	1.7444	1.7439	1.7434	1.7433
PG(18:1/20:2)-H	2.345	1.8975	1.7978	1.7737	1.7614	1.7594	1.7586	1.7585
PC(18:2/18:2)+AcO	2.3436	1.905	1.7798	1.7518	1.7384	1.7372	1.7364	1.7363
PC(18:2/16:1)+AcO	2.3135	1.864	1.8403	1.818	1.8044	1.8025	1.8024	1.8023
PG(18:2/16:1)-H	2.3129	2.0056	1.8933	1.8696	1.857	1.8583	1.8574	1.8573
PC(18:0/18:2)+AcO	2.2535	1.8375	1.7175	1.7023	1.6891	1.6873	1.6866	1.6865
PE(18:2/16:1)-H	2.2302	1.7752	1.67	1.6608	1.6543	1.6523	1.6529	1.6527
PG(18:2/20:1)-H	2.1736	1.7293	1.6219	1.6047	1.6003	1.6002	1.5994	1.5994
PE(18:2/18:3)-H	2.1582	1.7178	1.6682	1.6596	1.6489	1.648	1.6475	1.6474
PE(18:1/18:3)-H	2.1544	1.7165	1.708	1.6949	1.6839	1.6827	1.6822	1.6822
DAG(14:0/20:0)+NH4	2.1493	1.7218	1.8041	1.784	1.7704	1.7683	1.7675	1.7675
TAG(56:8/FA16:0)+NH4	2.1274	1.7632	1.647	1.63	1.6186	1.6166	1.6159	1.6158
PE(P-18:1/20:5)-H	2.1208	1.6927	1.5817	1.5737	1.5665	1.5646	1.5639	1.5639
PE(16:0/18:3)-H	2.0946	1.6998	1.696	1.683	1.6817	1.6797	1.6793	1.6792
TAG(56:2/FA20:0)+NH4	2.0902	1.6933	1.5893	1.5666	1.5545	1.5526	1.552	1.5519
PC(18:2/22:4)+AcO	2.0799	1.67	1.5592	1.5344	1.5292	1.5281	1.5275	1.5275
TAG(56:8/FA22:6)+NH4	2.0687	1.7263	1.6805	1.6572	1.645	1.643	1.6427	1.6426
PE(18:2/22:4)-H	2.0503	1.6546	1.5523	1.5564	1.5472	1.5454	1.5455	1.5454
DAG(18:1/18:2)+NH4	2.0479	1.7215	1.6096	1.5844	1.5722	1.5721	1.5714	1.5713
PE(P-18:1/18:3)-H	2.0423	1.6435	1.5697	1.5717	1.5683	1.5664	1.5657	1.5656
PC(14:0/18:2)+AcO	2.0379	1.6638	1.5979	1.5807	1.5685	1.5666	1.5663	1.5662
PC(18:2/20:2)+AcO	2.0364	1.6387	1.5683	1.5436	1.5317	1.5304	1.5298	1.5297
PE(O-18:0/18:2)-H	2.0294	1.6191	1.5449	1.5435	1.5315	1.5297	1.529	1.5289
PC(16:1/18:2)+AcO	2.024	1.6199	1.6023	1.5848	1.5753	1.5734	1.5732	1.5732
PE(P-18:1/18:2)-H	2.0206	1.6537	1.5521	1.5516	1.5447	1.5431	1.5424	1.5423
PI(18:0/16:1)-H	2.0141	1.8322	1.7157	1.6928	1.6841	1.6821	1.6813	1.6813
PE(18:2/22:5)-H	2.0022	1.5999	1.4992	1.4935	1.4873	1.4855	1.4865	1.4865
PC(16:0/18:3)+AcO	1.9949	1.5965	1.5825	1.5799	1.5689	1.5671	1.5668	1.5667
PS(20:0/20:2)-H	1.9866	1.6162	1.6471	1.623	1.6114	1.6095	1.6088	1.6087
PG(14:0/18:1)-H	1.9728	1.637	1.6181	1.6049	1.6005	1.6002	1.5998	1.5997
PE(18:2/20:4)-H	1.9566	1.561	1.4662	1.4763	1.4664	1.4647	1.4655	1.4654
LPE(18:2)-H	1.949	1.5553	1.5146	1.4906	1.4793	1.4775	1.4774	1.4774
PS(18:2/18:2)-H	1.937	1.575	1.5481	1.5236	1.5141	1.5125	1.5118	1.5117
LPS(16:0)-H	1.9324	1.6802	1.6203	1.5954	1.5832	1.583	1.5823	1.5822
PC(18:2/20:4)+AcO	1.9136	1.5747	1.4917	1.4699	1.4587	1.4572	1.4567	1.4567
PE(18:1/20:5)-H	1.8941	1.546	1.4589	1.4487	1.439	1.4382	1.4379	1.4378
PE(18:0/18:3)-H	1.8655	1.4847	1.4613	1.456	1.4454	1.4437	1.4443	1.4442
DAG(16:1/18:2)+NH4	1.8634	1.6496	1.6211	1.5962	1.5849	1.5829	1.5823	1.5821
PS(18:2/16:1)-H	1.8557	1.4829	1.3862	1.3643	1.3613	1.3596	1.3601	1.3604
PE(16:0/14:0)-H	1.8551	1.8579	1.7947	1.7675	1.7549	1.756	1.7552	1.7551
PS(16:0/18:2)-H	1.8382	1.5303	1.4303	1.4075	1.3966	1.3951	1.395	1.3949
PG(20:0/22:4)-H	1.8375	1.8438	1.7219	1.6945	1.6826	1.6807	1.6802	1.6801
CER(24:1)+H	1.8341	1.4592	1.5386	1.5154	1.507	1.5052	1.5053	1.5052
PG(16:0/18:3)-H	1.8121	1.5101	1.414	1.3924	1.3821	1.3836	1.3831	1.383
PE(18:2/20:3)-H	1.807	1.4998	1.4499	1.4482	1.4401	1.4383	1.4392	1.4391
PG(18:2/22:4)-H	1.8055	1.4628	1.3662	1.3503	1.3417	1.3401	1.3399	1.3398
PE(16:0/20:5)-H	1.8035	1.4884	1.5296	1.5064	1.4951	1.4934	1.4928	1.4927
LPC(18:2)+AcO	1.8025	1.536	1.4387	1.4208	1.4111	1.4097	1.4091	1.4091
DAG(18:2/22:6)+NH4	1.7883	1.4371	1.3418	1.3365	1.3334	1.3323	1.3318	1.3317
PI(18:1/22:5)-H	1.7879	1.4825	1.3841	1.3666	1.3614	1.3604	1.36	1.3599
PE(18:2/20:1)-H	1.7787	1.4984	1.4574	1.446	1.4396	1.438	1.4373	1.4372
PC(20:0/22:6)+AcO	1.7718	1.4938	1.4075	1.394	1.384	1.385	1.3845	1.3844
TAG(56:3/FA18:0)+NH4	1.77	1.4087	1.3214	1.3083	1.3119	1.3115	1.311	1.3109
PC(18:2/22:6)+AcO	1.7632	1.4028	1.3097	1.2945	1.2984	1.2982	1.2986	1.2985
PE(P-16:0/20:5)-H	1.7605	1.4415	1.4084	1.3877	1.3821	1.3806	1.3803	1.3803
PE(O-16:0/18:3)-H	1.7605	1.4151	1.3423	1.3211	1.3208	1.3212	1.3209	1.3208
PE(14:0/20:1)-H	1.7593	1.5887	1.681	1.6691	1.6654	1.6635	1.6629	1.6629
LPG(18:2)-H	1.7585	1.4676	1.3718	1.3646	1.3563	1.3546	1.354	1.3539
DAG(18:2/20:4)+NH4	1.7583	1.5074	1.4414	1.4193	1.4096	1.4101	1.4095	1.4096
PI(14:0/20:1)-H	1.7572	1.5983	1.7352	1.7079	1.6947	1.694	1.694	1.6942
PE(P-18:0/18:2)-H	1.754	1.463	1.3877	1.3903	1.3803	1.3787	1.3781	1.378
PI(20:0/18:2)-H	1.7521	1.4151	1.577	1.56	1.5479	1.5462	1.5456	1.5455
PI(18:1/18:1)-H	1.7418	1.4014	1.5371	1.5133	1.5017	1.5	1.4994	1.4994
DCER(20:1)+H	1.7095	1.3659	1.3	1.3099	1.3089	1.3083	1.3078	1.3078
LPC(20:2)+AcO	1.7054	1.3612	1.3973	1.3777	1.3672	1.3662	1.3658	1.3657
PE(O-16:0/18:2)-H	1.6979	1.4018	1.3503	1.3479	1.3375	1.3362	1.3357	1.3356
TAG(55:7/FA22:6)+NH4	1.6864	1.3748	1.324	1.3286	1.3273	1.3265	1.3266	1.3265
TAG(56:9/FA22:6)+NH4	1.6757	1.5152	1.419	1.4042	1.3936	1.392	1.3915	1.3914
PG(18:2/22:5)-H	1.6591	1.355	1.3316	1.32	1.3108	1.3098	1.3093	1.3092
PG(20:0/20:2)-H	1.6549	1.5348	1.434	1.4139	1.4032	1.4016	1.4017	1.4016
TAG(52:3/FA20:2)+NH4	1.6454	1.3745	1.3132	1.3147	1.3045	1.3039	1.3034	1.3035
PE(14:0/22:6)-H	1.645	1.429	1.54	1.516	1.5252	1.5254	1.5252	1.5251
PG(14:0/20:1)-H	1.6439	1.3077	1.245	1.2267	1.2173	1.2159	1.2154	1.2157
PS(18:1/20:3)-H	1.6436	1.3213	1.2777	1.27	1.2621	1.2629	1.2627	1.2627
PS(18:1/18:2)-H	1.6432	1.3736	1.2825	1.2627	1.2678	1.2663	1.2661	1.266
PG(18:2/20:3)-H	1.6325	1.3327	1.2527	1.2479	1.2383	1.237	1.2369	1.2368
TAG(52:5/FA14:0)+NH4	1.624	1.3447	1.5683	1.5743	1.5621	1.5602	1.5595	1.5595
DAG(18:2/22:4)+NH4	1.6151	1.3417	1.2764	1.2567	1.2497	1.2499	1.2501	1.2503
TAG(54:8/FA20:4)+NH4	1.6143	1.8883	1.8001	1.7725	1.7635	1.7615	1.7612	1.761
PG(18:2/22:6)-H	1.6141	1.32	1.2483	1.2325	1.2279	1.2271	1.2266	1.2265
PI(18:1/18:2)-H	1.6101	1.3289	1.2698	1.2572	1.2488	1.2513	1.2517	1.2517
CER(20:1)+H	1.6067	1.3112	1.2331	1.2282	1.2265	1.2315	1.2313	1.2313
PE(14:0/22:5)-H	1.6032	1.3251	1.3758	1.354	1.3441	1.343	1.3425	1.3425
DAG(16:0/18:3)+NH4	1.5977	1.6178	1.5167	1.4976	1.4864	1.4854	1.4849	1.4849
TAG(58:8/FA18:1)+NH4	1.5829	1.4097	1.3189	1.3294	1.3215	1.3199	1.3196	1.3195
TAG(58:10/FA20:4)+NH4	1.5684	1.462	1.3794	1.3671	1.3712	1.3696	1.3691	1.369
TAG(48:4/FA20:4)+NH4	1.5501	1.2338	1.1549	1.1382	1.1294	1.1288	1.1285	1.1285
TAG(57:2/FA18:1)+NH4	1.5413	1.4443	1.3555	1.3455	1.3351	1.3335	1.3329	1.3328
TAG(58:8/FA22:6)+NH4	1.5369	1.4284	1.3559	1.3463	1.3384	1.3367	1.3365	1.3364
TAG(58:10/FA20:5)+NH4	1.5205	1.3607	1.2704	1.263	1.2539	1.2535	1.2532	1.2531
PG(18:2/20:4)-H	1.5087	1.2269	1.1477	1.1408	1.1417	1.1412	1.1408	1.1407
DAG(18:0/18:3)+NH4	1.4949	1.2548	1.5236	1.5003	1.4933	1.492	1.4925	1.4925
DAG(18:0/18:2)+NH4	1.494	1.3458	1.2616	1.2417	1.2332	1.2319	1.2317	1.2316
TAG(52:5/FA20:5)+NH4	1.4903	1.2084	1.1372	1.1207	1.1129	1.1118	1.1136	1.1138
TAG(55:1/FA16:0)+NH4	1.4889	1.4146	1.3543	1.341	1.3314	1.3298	1.3292	1.3291
CER(26:1)+H	1.4883	1.2529	1.1774	1.1606	1.1621	1.1608	1.1605	1.1605
PE(P-18:2/20:4)-H	1.4764	1.2024	1.1256	1.127	1.1185	1.1173	1.1177	1.1176
TAG(58:7/FA22:6)+NH4	1.4754	1.2988	1.221	1.2367	1.2422	1.2407	1.2408	1.2407
TAG(54:3/FA20:2)+NH4	1.4684	1.2009	1.1216	1.1283	1.1252	1.124	1.1235	1.1235
TAG(52:4/FA18:0)+NH4	1.4657	1.3559	1.2659	1.2579	1.2577	1.2568	1.2563	1.2563
TAG(58:10/FA22:5)+NH4	1.455	1.3134	1.2543	1.2531	1.244	1.2425	1.242	1.2419
PE(P-16:0/18:2)-H	1.453	1.3449	1.2567	1.2605	1.26	1.2585	1.258	1.2579
PG(18:2/20:2)-H	1.4377	1.1437	1.1092	1.0955	1.1006	1.1031	1.1028	1.1027
TAG(58:6/FA20:4)+NH4	1.4319	1.2551	1.2346	1.2208	1.2158	1.2148	1.2143	1.2142
DCER(22:1)+H	1.4314	1.1407	1.0813	1.0694	1.0826	1.0824	1.0821	1.082
TAG(56:8/FA22:5)+NH4	1.4246	1.2667	1.1828	1.1952	1.1859	1.1849	1.1844	1.1843
PE(14:0/22:4)-H	1.4195	1.1308	1.1298	1.1128	1.1192	1.1187	1.12	1.1199
PG(20:0/18:3)-H	1.4024	1.1259	1.0513	1.0359	1.0399	1.0416	1.0417	1.0418
PC(14:0/20:2)+AcO	1.395	1.1236	1.1445	1.1342	1.1256	1.1251	1.1254	1.1254
PC(16:0/20:5)+AcO	1.3896	1.1386	1.2663	1.256	1.2792	1.2779	1.2781	1.278
PG(20:0/20:1)-H	1.3869	1.1035	1.0356	1.0191	1.0118	1.0147	1.0157	1.0159
PC(16:0/20:2)+AcO	1.3845	1.1302	1.069	1.0564	1.0633	1.062	1.063	1.063
TAG(48:2/FA16:0)+NH4	1.3822	1.1325	1.0659	1.0808	1.0724	1.0735	1.0737	1.0736
PS(18:2/20:2)-H	1.3778	1.3394	1.2508	1.2345	1.227	1.2263	1.2269	1.2268
TAG(53:0/FA16:0)+NH4	1.3702	1.2243	1.1525	1.1599	1.1518	1.1504	1.1499	1.1498
PG(14:0/18:3)-H	1.3687	1.1218	1.0488	1.0401	1.034	1.0355	1.0354	1.0354
TAG(58:7/FA18:0)+NH4	1.3599	1.2894	1.2394	1.2469	1.2411	1.2396	1.2393	1.2392
TAG(53:2/FA18:2)+NH4	1.3516	1.3089	1.2234	1.2273	1.2201	1.2187	1.2181	1.218
PS(18:2/22:5)-H	1.3462	1.1753	1.5303	1.5193	1.5216	1.5198	1.5192	1.5191
PI(16:0/22:6)-H	1.3462	1.2259	1.3601	1.34	1.3299	1.3307	1.3301	1.33
PI(18:0/22:6)-H	1.3462	1.1211	1.0715	1.0544	1.0462	1.0451	1.0447	1.0446
PG(18:1/20:5)-H	1.339	1.1082	1.0693	1.0569	1.0631	1.0623	1.0622	1.0621
LPE(20:0)-H	1.3386	1.0664	0.99773	0.98742	0.98886	0.98778	0.98827	0.98825
PS(16:0/16:0)-H	1.3358	1.2073	1.1344	1.1199	1.1384	1.1373	1.1372	1.1372
LPI(18:1)-H	1.3302	1.3225	1.2581	1.2387	1.2298	1.2287	1.2282	1.2281
TAG(52:7/FA18:1)+NH4	1.3259	1.1656	1.0909	1.0753	1.0809	1.0802	1.0798	1.0798
SM(22:1)+H	1.3245	1.3588	1.2733	1.267	1.2581	1.2578	1.2572	1.2571
PE(P-18:0/18:3)-H	1.3222	1.1688	1.113	1.1366	1.1518	1.1504	1.15	1.1499
TAG(50:5/FA18:1)+NH4	1.3132	1.049	0.98006	1.0023	1.0001	0.99925	0.9997	0.99962
TAG(54:8/FA22:6)+NH4	1.3072	1.2506	1.1947	1.1884	1.1792	1.1778	1.1773	1.1772
TAG(56:7/FA16:0)+NH4	1.298	1.2435	1.1765	1.1853	1.1829	1.1814	1.1812	1.1811
TAG(56:8/FA18:2)+NH4	1.2957	1.2129	1.1345	1.1468	1.138	1.1379	1.1374	1.1373
DAG(16:1/20:2)+NH4	1.2957	1.1051	1.0364	1.0305	1.0229	1.0217	1.0213	1.0215
TAG(56:7/FA18:1)+NH4	1.2934	1.3073	1.2283	1.2353	1.2316	1.2301	1.2297	1.2297
MAG(20:2)+NH4	1.293	1.3645	1.2788	1.2629	1.2667	1.2652	1.2651	1.265
TAG(58:3/FA18:1)+NH4	1.289	1.581	1.5058	1.4819	1.4842	1.4825	1.4828	1.4827
DAG(18:2/20:5)+NH4	1.2888	1.0304	0.99351	0.98482	0.98598	0.98556	0.98518	0.98511
TAG(46:2/FA14:0)+NH4	1.2849	1.1702	1.0939	1.0769	1.0686	1.0718	1.0713	1.0713
TAG(52:1/FA20:0)+NH4	1.2733	1.1517	1.2523	1.2415	1.2338	1.2366	1.2369	1.2371
TAG(58:10/FA22:6)+NH4	1.2726	1.3102	1.2376	1.2311	1.2306	1.2291	1.2287	1.2287
PS(18:2/20:1)-H	1.2709	1.0179	1.2089	1.1922	1.1943	1.1935	1.1943	1.1943
MAG(22:3)+NH4	1.2664	1.0258	0.99718	0.98143	0.99355	0.99444	0.99442	0.99439
PS(18:0/18:3)-H	1.2663	1.0086	0.99739	0.98201	0.99141	0.99108	0.99067	0.99062
TAG(52:2/FA20:0)+NH4	1.2623	1.0205	0.99592	0.98002	0.97579	0.97768	0.97821	0.97815
TAG(46:0/FA14:0)+NH4	1.2621	1.2073	1.2754	1.2604	1.2509	1.2497	1.25	1.2501
PS(18:0/20:2)-H	1.2621	1.2073	1.2754	1.2604	1.2509	1.2497	1.25	1.2501
TAG(40:0/FA14:0)+NH4	1.2621	1.2073	1.2754	1.2604	1.2509	1.2497	1.25	1.2501
TAG(42:0/FA16:0)+NH4	1.2621	1.2073	1.2754	1.2604	1.2509	1.2497	1.25	1.2501
TAG(42:1/FA16:0)+NH4	1.2621	1.2073	1.2754	1.2604	1.2509	1.2497	1.25	1.2501
TAG(42:1/FA16:1)+NH4	1.2621	1.2073	1.2754	1.2604	1.2509	1.2497	1.25	1.2501
TAG(44:0/FA16:0)+NH4	1.2621	1.2073	1.2754	1.2604	1.2509	1.2497	1.25	1.2501
TAG(44:1/FA16:1)+NH4	1.2621	1.2073	1.2754	1.2604	1.2509	1.2497	1.25	1.2501
TAG(45:0/FA16:0)+NH4	1.2621	1.2073	1.2754	1.2604	1.2509	1.2497	1.25	1.2501
TAG(46:3/FA14:0)+NH4	1.2621	1.2073	1.2754	1.2604	1.2509	1.2497	1.25	1.2501
TAG(46:3/FA16:0)+NH4	1.2621	1.2073	1.2754	1.2604	1.2509	1.2497	1.25	1.2501
TAG(47:1/FA14:0)+NH4	1.2621	1.2073	1.2754	1.2604	1.2509	1.2497	1.25	1.2501
TAG(47:1/FA16:0)+NH4	1.2621	1.2073	1.2754	1.2604	1.2509	1.2497	1.25	1.2501
TAG(47:1/FA17:0)+NH4	1.2621	1.2073	1.2754	1.2604	1.2509	1.2497	1.25	1.2501
PI(20:0/20:5)-H	1.2621	1.062	0.99363	0.99822	0.99316	0.992	0.99173	0.99182
PE(14:0/14:0)-H	1.2621	1.311	1.3357	1.3148	1.3046	1.3086	1.3086	1.3089
TAG(44:0/FA18:0)+NH4	1.2621	1.2073	1.2754	1.2604	1.2509	1.2497	1.25	1.2501
TAG(44:2/FA14:0)+NH4	1.2621	1.2073	1.2754	1.2604	1.2509	1.2497	1.25	1.2501
TAG(44:2/FA16:1)+NH4	1.2621	1.2073	1.2754	1.2604	1.2509	1.2497	1.25	1.2501
TAG(45:1/FA16:0)+NH4	1.2621	1.2073	1.2754	1.2604	1.2509	1.2497	1.25	1.2501
TAG(46:0/FA18:0)+NH4	1.2621	1.2073	1.2754	1.2604	1.2509	1.2497	1.25	1.2501
TAG(46:1/FA14:0)+NH4	1.2621	1.2073	1.2754	1.2604	1.2509	1.2497	1.25	1.2501
TAG(47:0/FA14:0)+NH4	1.2621	1.2073	1.2754	1.2604	1.2509	1.2497	1.25	1.2501
TAG(48:0/FA14:0)+NH4	1.2621	1.2073	1.2754	1.2604	1.2509	1.2497	1.25	1.2501
TAG(40:0/FA16:0)+NH4	1.2621	1.2073	1.2754	1.2604	1.2509	1.2497	1.25	1.2501
TAG(42:1/FA14:0)+NH4	1.2621	1.2073	1.2754	1.2604	1.2509	1.2497	1.25	1.2501
TAG(42:1/FA18:1)+NH4	1.2621	1.2073	1.2754	1.2604	1.2509	1.2497	1.25	1.2501
TAG(44:1/FA14:0)+NH4	1.2621	1.2073	1.2754	1.2604	1.2509	1.2497	1.25	1.2501
TAG(45:0/FA14:0)+NH4	1.2621	1.2073	1.2754	1.2604	1.2509	1.2497	1.25	1.2501
TAG(45:1/FA18:1)+NH4	1.2621	1.2073	1.2754	1.2604	1.2509	1.2497	1.25	1.2501
TAG(46:1/FA16:1)+NH4	1.2621	1.2073	1.2754	1.2604	1.2509	1.2497	1.25	1.2501
TAG(46:3/FA16:1)+NH4	1.2621	1.2073	1.2754	1.2604	1.2509	1.2497	1.25	1.2501
TAG(46:3/FA18:3)+NH4	1.2621	1.2073	1.2754	1.2604	1.2509	1.2497	1.25	1.2501
TAG(47:0/FA16:0)+NH4	1.2621	1.2073	1.2754	1.2604	1.2509	1.2497	1.25	1.2501
TAG(47:0/FA17:0)+NH4	1.2621	1.2073	1.2754	1.2604	1.2509	1.2497	1.25	1.2501
TAG(47:1/FA16:1)+NH4	1.2621	1.2073	1.2754	1.2604	1.2509	1.2497	1.25	1.2501
TAG(47:2/FA14:0)+NH4	1.2621	1.2073	1.2754	1.2604	1.2509	1.2497	1.25	1.2501
TAG(47:2/FA16:1)+NH4	1.2621	1.2073	1.2754	1.2604	1.2509	1.2497	1.25	1.2501
TAG(47:2/FA18:2)+NH4	1.2621	1.2073	1.2754	1.2604	1.2509	1.2497	1.25	1.2501
PI(18:2/20:4)-H	1.2621	1.0046	0.97518	0.98424	1.0069	1.0122	1.0132	1.0132
LPS(20:0)-H	1.2621	1.0043	0.9691	0.95533	0.95845	0.95736	0.95863	0.95861
PI(14:0/18:3)-H	1.2621	1.0041	0.94883	0.93414	0.92698	0.92627	0.92604	0.92599
PS(14:0/20:4)-H	1.2621	1.062	0.99363	0.99822	0.99316	0.992	0.99173	0.99182
DAG(14:0/18:2)+NH4	1.2589	1.0384	1.089	1.0722	1.0653	1.0643	1.0641	1.0642
TAG(50:3/FA18:0)+NH4	1.2547	1.0799	1.0189	1.0435	1.0358	1.042	1.0417	1.0416
PG(16:0/22:5)-H	1.2477	1.3053	1.5685	1.5435	1.5415	1.5399	1.5393	1.5392
PG(18:0/18:3)-H	1.246	1.0029	1.0499	1.0476	1.0479	1.0466	1.0469	1.047
LPC(22:6)+AcO	1.2403	0.98678	1.0247	1.0085	1.0033	1.0022	1.0019	1.0019
TAG(51:4/FA18:2)+NH4	1.2353	1.2897	1.2928	1.2811	1.2909	1.2896	1.2894	1.2894
PE(O-18:0/16:1)-H	1.2308	1.0389	1.1144	1.1233	1.1174	1.1163	1.1159	1.1158
PC(20:0/18:3)+AcO	1.2248	1.0235	0.95877	0.97818	0.982	0.98147	0.98115	0.98109
DAG(14:0/16:1)+NH4	1.2246	1.0891	1.1541	1.1369	1.1282	1.1273	1.1275	1.1281
TAG(46:2/FA18:2)+NH4	1.2242	1.13	1.0636	1.0812	1.0728	1.0719	1.0718	1.0717
PS(14:0/14:0)-H	1.2204	1.0132	0.96236	0.95304	0.94649	0.94546	0.94521	0.94526
PS(16:0/18:3)-H	1.2181	0.96976	0.90893	0.90368	0.90075	0.90203	0.90275	0.90296
PS(18:1/16:1)-H	1.2112	1.287	1.2018	1.1888	1.2345	1.2331	1.2327	1.2326
TAG(58:9/FA20:4)+NH4	1.211	1.3292	1.2453	1.228	1.2203	1.2191	1.2187	1.2187
TAG(58:9/FA22:6)+NH4	1.2079	1.2937	1.2186	1.2163	1.2134	1.2119	1.2116	1.2115
TAG(56:9/FA18:3)+NH4	1.2077	1.0976	1.0249	1.0257	1.0225	1.0213	1.0219	1.0218
TAG(60:10/FA22:6)+NH4	1.2058	1.3013	1.2457	1.2383	1.2419	1.2404	1.2403	1.2402
TAG(49:2/FA14:0)+NH4	1.205	0.96657	1.0563	1.0477	1.0431	1.0456	1.0454	1.0453
PI(16:0/18:1)-H	1.2029	1.6542	1.545	1.5221	1.5103	1.5088	1.5083	1.5083
TAG(50:1/FA18:1)+NH4	1.2022	0.96036	0.8968	0.94069	0.94078	0.94346	0.94333	0.94327
FFA 18:2 (Linoleic acid, nâ€“6)	1.2009	0.96998	0.98951	1.0242	1.017	1.0168	1.0164	1.0163
LPG(22:5)-H	1.1952	0.96516	1.2393	1.2202	1.2132	1.2118	1.2113	1.2113
TAG(53:2/FA16:0)+NH4	1.1903	0.98732	1.3688	1.3631	1.3528	1.3516	1.3511	1.3512
DAG(16:0/18:0)+NH4	1.1887	1.1431	1.0692	1.0556	1.0672	1.0659	1.0655	1.0654
PG(16:0/18:0)-H	1.1876	1.115	1.2186	1.2055	1.1983	1.1971	1.1974	1.1976
TAG(58:6/FA18:0)+NH4	1.1838	0.97365	0.93627	0.97419	0.96676	0.96576	0.96587	0.96584
PI(18:1/18:3)-H	1.1811	0.9436	0.89594	0.89225	0.88821	0.88722	0.88684	0.88691
PC(18:0/20:5)+AcO	1.1787	1.33	1.2883	1.2682	1.2589	1.2607	1.2602	1.2601
PC(18:2/20:1)+AcO	1.1754	0.94089	0.88016	0.87559	0.88162	0.8806	0.88024	0.88025
DCER(14:0)+H	1.1742	0.93509	0.87358	0.88738	0.8974	0.89686	0.89669	0.89666
TAG(54:1/FA16:0)+NH4	1.1716	0.99422	1.0409	1.0462	1.0381	1.0371	1.0368	1.0367
PI(18:1/22:6)-H	1.1685	0.97705	0.9788	0.97079	0.96378	0.96266	0.96231	0.96239
TAG(50:4/FA16:0)+NH4	1.1681	0.95107	0.89976	0.92092	0.91582	0.91504	0.91602	0.91611
PC(18:0/18:3)+AcO	1.1675	0.97528	0.94167	0.93211	0.92838	0.93183	0.93148	0.93193
FFA 22:5 (Docosapentaenoic acid, nâ€“6)	1.1635	0.92569	0.93144	0.91658	0.90948	0.90892	0.90989	0.91057
TAG(52:6/FA22:6)+NH4	1.1626	1.0096	0.99162	1.0117	1.0126	1.0122	1.0118	1.0119
TAG(56:2/FA16:0)+NH4	1.1594	0.93177	0.89267	0.88341	0.88736	0.88661	0.88882	0.889
TAG(50:2/FA16:1)+NH4	1.1571	0.94558	0.89824	0.93643	0.93159	0.93298	0.93282	0.93277
PI(14:0/20:4)-H	1.1565	1.2229	1.656	1.6353	1.6458	1.6478	1.648	1.6478
MAG(22:6)+NH4	1.1552	1.0566	0.98782	0.9733	0.98174	0.98054	0.98047	0.9804
DAG(18:2/20:3)+NH4	1.1505	1.0197	0.97384	0.96104	0.95599	0.95504	0.95491	0.95484
DAG(16:0/18:2)+NH4	1.1491	1.1833	1.1051	1.089	1.0808	1.0794	1.0806	1.0806
TAG(48:2/FA18:0)+NH4	1.1412	0.92371	0.95919	0.95605	0.95447	0.95613	0.95672	0.95671
TAG(56:6/FA18:0)+NH4	1.14	1.0414	0.9749	1.0203	1.0454	1.0443	1.0439	1.0438
TAG(56:7/FA22:6)+NH4	1.1398	1.1402	1.1029	1.1119	1.1201	1.1187	1.1186	1.1185
PS(14:0/18:2)-H	1.139	0.92359	0.87408	0.86969	0.86311	0.86319	0.86285	0.86299
TAG(58:8/FA20:3)+NH4	1.1386	1.331	1.2637	1.2476	1.2417	1.2408	1.2406	1.2405
TAG(54:5/FA20:5)+NH4	1.1366	0.90452	1.0815	1.0957	1.1038	1.103	1.1025	1.1024
LPE(20:5)-H	1.1355	0.90383	0.8439	0.83187	0.83066	0.83083	0.83103	0.83111
MAG(18:0)+NH4	1.1335	1.387	1.4429	1.4285	1.4175	1.4159	1.4164	1.4165
TAG(48:4/FA18:3)+NH4	1.1314	0.91911	0.86104	0.86797	0.86289	0.8632	0.86283	0.86279
PC(20:0/20:4)+AcO	1.1299	1.1445	1.0697	1.0628	1.0586	1.0581	1.0578	1.0577
PE(P-18:0/18:0)-H	1.1242	1.6894	1.5981	1.5764	1.5642	1.5629	1.5624	1.5623
FFA 27:0 (Heptacosanoic acid)	1.1203	0.92264	1.0247	1.0098	1.008	1.0123	1.0132	1.0134
PC(18:2/22:5)+AcO	1.115	1.1447	1.267	1.2581	1.2487	1.2474	1.2469	1.2468
TAG(58:7/FA20:4)+NH4	1.1004	1.1962	1.1197	1.1069	1.1019	1.101	1.1005	1.1004
TAG(52:6/FA16:0)+NH4	1.0985	0.87657	0.88635	0.88298	0.88621	0.88711	0.88677	0.88683
TAG(58:10/FA18:2)+NH4	1.093	1.1377	1.0665	1.0525	1.0553	1.054	1.0539	1.054
TAG(51:3/FA17:0)+NH4	1.0863	1.1385	1.0835	1.0712	1.0671	1.066	1.0687	1.0686
MAG(18:1)+NH4	1.085	1.129	1.0595	1.0621	1.0581	1.0572	1.0574	1.0573
PS(14:0/20:5)-H	1.0838	1.1761	1.0984	1.0809	1.082	1.0807	1.0803	1.0802
DAG(18:2/22:5)+NH4	1.0741	1.0162	0.95174	0.95065	0.94572	0.94456	0.94414	0.94408
TAG(56:6/FA20:2)+NH4	1.0711	0.97911	0.92022	0.92597	0.93185	0.93073	0.93038	0.93032
TAG(56:4/FA20:2)+NH4	1.0699	0.85884	0.80209	0.81943	0.83272	0.8333	0.83329	0.83328
PE(P-16:0/18:3)-H	1.0693	0.86607	0.81275	0.8162	0.82474	0.831	0.83223	0.83222
MAG(22:5)+NH4	1.0679	0.89548	0.91344	0.90053	0.90204	0.90453	0.90413	0.90412
TAG(56:6/FA20:4)+NH4	1.0679	1.1483	1.075	1.0823	1.0759	1.0759	1.0754	1.0754
PI(18:1/20:5)-H	1.0673	0.90824	0.99505	0.99442	0.98723	0.98658	0.98668	0.98663
TAG(50:2/FA14:0)+NH4	1.0663	0.84933	0.80203	0.80704	0.82971	0.8305	0.83045	0.83043
PS(16:0/20:5)-H	1.0656	0.87728	0.82869	0.82795	0.83106	0.83617	0.83642	0.83695
PI(20:0/20:3)-H	1.0655	0.9313	0.87004	0.85735	0.85402	0.85588	0.85659	0.85663
TAG(54:4/FA16:1)+NH4	1.0647	0.91651	0.87448	0.86539	0.85967	0.85866	0.86	0.86058
PE(O-16:0/16:0)-H	1.0597	0.93714	0.96187	0.94886	0.94305	0.9423	0.9423	0.94245
CER(24:0)+H	1.0593	0.84301	1.1386	1.123	1.1143	1.1133	1.114	1.1141
TAG(53:4/FA18:3)+NH4	1.0573	0.95138	0.92404	0.94143	0.94057	0.93976	0.93946	0.93955
PG(14:0/20:5)-H	1.0567	0.87409	0.82991	0.83268	0.82762	0.82832	0.82801	0.82795
PS(20:0/20:3)-H	1.0544	0.83992	0.89111	0.8815	0.87729	0.878	0.87776	0.87771
PS(16:0/22:5)-H	1.041	0.95309	1.3107	1.3253	1.3175	1.3166	1.3161	1.3161
TAG(50:4/FA20:4)+NH4	1.0363	1.0355	0.9776	0.98101	0.97822	0.97703	0.97666	0.97662
PC(18:2/20:3)+AcO	1.0355	0.86137	0.81586	0.80295	0.80128	0.80045	0.80013	0.80008
PG(20:0/22:6)-H	1.0348	0.99575	0.9308	0.94111	0.93463	0.93449	0.93406	0.934
TAG(52:2/FA18:2)+NH4	1.033	0.82443	0.77257	0.82969	0.82889	0.83	0.83	0.82997
TAG(48:3/FA18:3)+NH4	1.0324	0.82315	0.76887	0.7899	0.78808	0.78824	0.7888	0.78888
TAG(58:2/FA18:1)+NH4	1.0286	0.81825	1.2054	1.1921	1.1839	1.1825	1.1834	1.1834
TAG(44:2/FA18:1)+NH4	1.028	0.91832	0.90323	0.89744	0.89126	0.89064	0.89043	0.8905
DAG(18:1/22:4)+NH4	1.0255	1.1402	1.1365	1.1201	1.1114	1.111	1.1106	1.1105
LPC(22:5)+AcO	1.0245	0.83908	0.90814	0.91244	0.91583	0.91661	0.91619	0.91614
TAG(50:6/FA20:4)+NH4	1.0228	0.9864	1.0189	1.0081	1.0168	1.0158	1.0154	1.0154
LPG(20:2)-H	1.0226	0.99198	0.99268	0.99982	0.99369	0.9925	0.99211	0.99204
TAG(56:4/FA18:0)+NH4	1.0118	0.96398	0.90036	0.92643	0.91938	0.91854	0.91819	0.91812
TAG(52:2/FA16:1)+NH4	1.0041	0.99182	0.94928	0.96522	0.95956	0.95849	0.95831	0.95824
PE(P-18:0/20:5)-H	1.0002	0.92644	0.86544	0.88729	0.88098	0.87994	0.87985	0.87983
CER(22:0)+H	1.0001	0.84961	1.1354	1.127	1.1212	1.1229	1.1224	1.1223
TAG(52:4/FA20:4)+NH4	0.99364	0.84038	0.90349	0.93516	0.9438	0.94634	0.94591	0.94584
PE(O-16:0/22:6)-H	0.97928	0.83423	0.7836	0.77762	0.77845	0.78206	0.78297	0.78292
DAG(14:0/20:4)+NH4	0.9756	0.7787	1.1699	1.1517	1.1519	1.1551	1.1548	1.1548
DAG(16:1/16:1)+NH4	0.97155	0.97101	0.98561	0.97033	0.9635	0.96238	0.96238	0.96232
TAG(50:2/FA16:0)+NH4	0.96911	0.77602	0.81977	0.85423	0.85229	0.85263	0.85333	0.85327
TAG(52:5/FA20:4)+NH4	0.96838	0.92206	0.90238	0.92156	0.91645	0.91909	0.91868	0.91861
TAG(58:9/FA18:1)+NH4	0.96262	1.2285	1.1487	1.139	1.131	1.13	1.1295	1.1295
LPC(14:0)+AcO	0.96224	0.81306	1.2275	1.2101	1.2007	1.202	1.2014	1.2015
TAG(58:9/FA18:2)+NH4	0.96181	1.0116	0.96493	0.96239	0.96983	0.96868	0.96828	0.96832
TAG(55:2/FA18:1)+NH4	0.95882	1.1755	1.151	1.1329	1.1401	1.1393	1.1388	1.1387
PE(18:1/22:6)-H	0.95744	0.99591	0.93427	0.94427	0.93714	0.93742	0.93826	0.9382
TAG(60:12/FA22:6)+NH4	0.95389	0.98464	0.95008	0.94457	0.9554	0.95522	0.95516	0.95518
TAG(54:2/FA18:1)+NH4	0.95214	0.91557	0.89356	0.91891	0.91974	0.91863	0.91821	0.91815
TAG(56:4/FA20:4)+NH4	0.95099	1.1247	1.0565	1.0702	1.0651	1.0642	1.064	1.064
TAG(57:3/FA18:2)+NH4	0.94692	1.0695	1.0009	0.988	0.98628	0.98592	0.98558	0.98561
TAG(55:5/FA20:4)+NH4	0.94342	0.87663	0.84283	0.8769	0.87817	0.87736	0.87696	0.87694
TAG(48:1/FA16:0)+NH4	0.94169	0.76088	0.72213	0.76861	0.76358	0.76266	0.76346	0.76349
PS(18:0/18:1)-H	0.94137	0.98867	0.95619	0.94737	0.95226	0.95454	0.95414	0.95414
TAG(56:7/FA16:1)+NH4	0.94117	0.98435	0.92695	0.9494	0.94231	0.94192	0.94261	0.94255
TAG(51:4/FA18:3)+NH4	0.94109	0.7506	0.78172	0.84103	0.83492	0.83497	0.83502	0.83507
PE(P-18:1/20:4)-H	0.9406	0.91792	0.90205	0.91084	0.90636	0.90533	0.90525	0.90523
TAG(54:8/FA20:5)+NH4	0.94059	0.8596	0.90305	0.92929	0.92283	0.92358	0.92336	0.92331
TAG(56:4/FA18:1)+NH4	0.92889	0.87682	0.83825	0.88012	0.87957	0.8785	0.87837	0.87831
TAG(56:5/FA18:0)+NH4	0.92647	1.1401	1.0852	1.0995	1.0949	1.0939	1.0935	1.0934
TAG(53:5/FA20:4)+NH4	0.92036	0.80877	1.025	1.0252	1.0199	1.0195	1.0192	1.0192
TAG(54:7/FA20:5)+NH4	0.91691	1.1784	1.1038	1.0862	1.0926	1.0917	1.0915	1.0915
TAG(51:5/FA18:3)+NH4	0.91026	0.79614	0.75466	0.76879	0.77808	0.77828	0.77877	0.77872
TAG(54:1/FA20:1)+NH4	0.90811	0.79926	0.75047	0.7465	0.7416	0.74082	0.7417	0.74188
TAG(54:5/FA20:3)+NH4	0.90186	0.95975	0.89858	0.91164	0.91003	0.90912	0.90895	0.90889
PE(P-18:1/18:0)-H	0.90125	0.89151	1.0566	1.0597	1.0589	1.0585	1.0583	1.0582
LPE(18:0)-H	0.8997	0.73283	0.90421	0.92861	0.94835	0.94912	0.94871	0.94894
TAG(54:0/FA18:0)+NH4	0.89891	0.78803	1.0347	1.0262	1.0186	1.0182	1.0178	1.0179
PE(P-16:0/22:6)-H	0.89856	0.81548	0.76152	0.75771	0.75764	0.75926	0.76029	0.76033
PG(14:0/22:5)-H	0.89787	0.87976	0.82657	0.8199	0.81809	0.81957	0.81926	0.81921
TAG(52:1/FA18:0)+NH4	0.89518	0.87109	0.8284	0.86928	0.86547	0.86569	0.86542	0.86541
TAG(52:2/FA16:0)+NH4	0.89506	0.80467	0.75986	0.80458	0.80504	0.80516	0.80536	0.8053
LPE(20:2)-H	0.89237	0.85171	0.7952	0.7979	0.81388	0.81485	0.81463	0.81459
PS(18:1/20:2)-H	0.8894	0.72856	0.71746	0.71107	0.70556	0.70481	0.71048	0.71052
TAG(56:9/FA20:4)+NH4	0.88872	1.06	1.0046	1.0068	1.0006	1.0006	1.0002	1.0002
PI(18:2/22:6)-H	0.88847	0.71149	0.72316	0.71697	0.71145	0.71208	0.71176	0.71196
PE(14:0/20:3)-H	0.88549	0.83319	0.78093	0.77295	0.7684	0.76818	0.76784	0.7682
TAG(54:3/FA16:0)+NH4	0.88543	0.8209	0.76681	0.81556	0.80994	0.81114	0.81092	0.81087
TAG(54:2/FA20:2)+NH4	0.88306	0.74422	0.69488	0.69363	0.69557	0.69757	0.69733	0.69739
TAG(60:11/FA22:6)+NH4	0.88279	1.1133	1.0394	1.034	1.0359	1.0347	1.0344	1.0344
TAG(49:2/FA18:2)+NH4	0.87785	0.72807	0.69494	0.69657	0.6919	0.69192	0.69244	0.69239
TAG(56:8/FA16:1)+NH4	0.87663	0.88904	0.90369	0.93251	0.93903	0.93806	0.93789	0.93792
PI(20:0/22:5)-H	0.87662	1.0262	0.99287	0.97768	0.97548	0.97484	0.97441	0.9745
TAG(54:5/FA20:4)+NH4	0.87416	1.0583	0.99206	1.012	1.0045	1.0033	1.0029	1.0029
TAG(54:2/FA16:0)+NH4	0.87202	0.90813	0.90331	0.9404	0.93326	0.93216	0.93173	0.93168
PS(18:1/22:5)-H	0.87177	1.3022	1.2198	1.2027	1.1987	1.198	1.1975	1.1974
PC(18:0/20:3)+AcO	0.87147	0.95627	0.91169	0.91111	0.92003	0.91892	0.91851	0.91847
DAG(18:1/20:1)+NH4	0.87136	0.91443	0.97555	0.96018	0.95283	0.95459	0.9548	0.95473
PC(14:1/14:1)+AcO	0.8696	0.90166	0.92016	0.90548	0.89847	0.89917	0.90221	0.90221
TAG(54:2/FA20:0)+NH4	0.85736	0.70706	0.79992	0.79195	0.78643	0.78719	0.78837	0.7885
PE(18:0/20:1)-H	0.85654	1.1026	1.0789	1.0781	1.0698	1.0694	1.0689	1.0689
PC(20:0/22:4)+AcO	0.85313	0.94305	0.89044	0.87848	0.87549	0.87822	0.87785	0.87778
TAG(56:8/FA20:4)+NH4	0.85196	1.1476	1.0764	1.0741	1.0659	1.0649	1.0644	1.0643
PE(O-18:0/16:0)-H	0.8472	0.77721	0.75493	0.77237	0.76652	0.76587	0.76609	0.76606
TAG(48:1/FA18:1)+NH4	0.84712	0.71384	0.66673	0.72941	0.72622	0.72568	0.72547	0.72548
TAG(56:3/FA16:0)+NH4	0.84689	0.72756	0.68028	0.68861	0.68807	0.68734	0.68947	0.68942
PE(18:0/18:1)-H	0.84423	1.0245	0.96054	0.96728	0.96288	0.96264	0.96221	0.96217
TAG(54:5/FA16:0)+NH4	0.84181	1.0093	0.94234	0.97167	0.96448	0.96332	0.96288	0.96282
PE(O-16:0/20:4)-H	0.84092	0.94797	0.93014	0.93931	0.93224	0.93128	0.93119	0.93114
PC(18:1/20:5)+AcO	0.83496	0.70967	0.66435	0.66008	0.6727	0.67469	0.67439	0.67434
DAG(14:0/14:0)+NH4	0.83185	0.78617	1.1542	1.1519	1.148	1.1472	1.1477	1.1479
TAG(44:3/FA18:2)+NH4	0.8316	0.74492	0.73106	0.74607	0.74703	0.74643	0.7462	0.7466
CER(18:1)+H	0.83136	0.73134	1.1535	1.138	1.1312	1.13	1.1295	1.1296
TAG(56:6/FA18:3)+NH4	0.83094	0.88498	0.82642	0.83111	0.8366	0.8392	0.83883	0.83886
TAG(54:7/FA22:6)+NH4	0.82602	1.0452	0.98853	0.99736	0.99335	0.99251	0.99241	0.99237
TAG(50:1/FA18:0)+NH4	0.82434	0.70899	0.7098	0.71386	0.71076	0.7126	0.71228	0.71233
PC(14:0/20:5)+AcO	0.8229	0.65789	0.6771	0.68194	0.68218	0.69629	0.69657	0.69657
DAG(16:0/20:3)+NH4	0.8223	0.99289	0.96268	0.95297	0.94633	0.94581	0.94829	0.94822
PC(16:0/20:3)+AcO	0.82154	0.86064	0.82188	0.81738	0.84925	0.84827	0.8489	0.84888
DAG(18:1/22:5)+NH4	0.81992	0.94587	0.88371	0.87901	0.87226	0.87332	0.87292	0.87307
PC(18:0/20:2)+AcO	0.81895	0.95372	0.8919	0.89549	0.8919	0.89106	0.89066	0.8906
TAG(52:4/FA20:3)+NH4	0.8185	0.65132	0.63788	0.64978	0.64733	0.64662	0.64807	0.64815
DAG(16:1/18:3)+NH4	0.81103	0.71699	0.72279	0.7165	0.72697	0.72748	0.72756	0.72755
TAG(56:2/FA18:0)+NH4	0.80576	0.64105	1.0679	1.0551	1.063	1.0617	1.0613	1.0612
CE(24:1)+H	0.80289	0.63899	0.85226	0.84357	0.84304	0.84394	0.84507	0.84523
DAG(18:1/20:5)+NH4	0.79975	0.92289	0.86915	0.85768	0.85115	0.85162	0.85129	0.8513
TAG(54:4/FA20:4)+NH4	0.79846	1.0089	1.1055	1.118	1.1114	1.1106	1.1101	1.1101
TAG(48:3/FA18:2)+NH4	0.79846	0.74808	0.7078	0.72073	0.73367	0.73897	0.73944	0.73939
TAG(53:3/FA16:0)+NH4	0.79663	0.8063	0.78991	0.84594	0.83957	0.84079	0.84069	0.84074
TAG(52:4/FA20:2)+NH4	0.7963	0.64504	0.65709	0.69979	0.70844	0.70765	0.70799	0.70796
CER(14:0)+H	0.79246	0.65334	0.63778	0.62763	0.63882	0.63836	0.63835	0.6383
TAG(50:2/FA18:2)+NH4	0.79234	0.63076	0.71523	0.76067	0.75633	0.75649	0.75792	0.75787
CER(18:0)+H	0.78603	0.65248	0.95113	0.93625	0.9432	0.94221	0.94208	0.94252
PC(14:0/22:4)+AcO	0.78559	0.92624	0.96241	0.94708	0.96471	0.96445	0.96412	0.96407
TAG(58:7/FA18:1)+NH4	0.78455	1.0185	0.95366	0.98498	0.97759	0.97656	0.97612	0.97605
MAG(20:3)+NH4	0.78344	1.1358	1.0737	1.0631	1.0661	1.0648	1.0647	1.0648
TAG(56:7/FA18:0)+NH4	0.78098	0.99883	0.95523	0.96387	0.95691	0.95592	0.9562	0.95616
DAG(14:0/18:1)+NH4	0.77851	0.73694	0.74318	0.73137	0.72671	0.72781	0.7289	0.72885
PE(18:0/20:2)-H	0.77507	0.99024	0.93129	0.96852	0.96454	0.96352	0.96311	0.96307
PG(16:0/20:1)-H	0.77442	0.63434	0.71839	0.70701	0.74831	0.74748	0.74721	0.74728
TAG(52:7/FA20:5)+NH4	0.77071	0.70814	0.70723	0.69611	0.69116	0.69441	0.69411	0.69422
PS(14:0/20:1)-H	0.76808	0.61795	0.90195	0.88757	0.88303	0.88213	0.88355	0.88367
TAG(50:1/FA16:0)+NH4	0.7672	0.6363	0.64161	0.71774	0.71551	0.71924	0.71928	0.71923
PG(20:0/22:5)-H	0.76636	0.66795	0.63133	0.6215	0.62977	0.63395	0.63521	0.63522
TAG(57:10/FA22:6)+NH4	0.76631	0.98302	0.91843	0.90912	0.91029	0.91057	0.91031	0.91028
DAG(16:1/20:0)+NH4	0.76475	0.91357	0.98444	0.97404	0.9665	0.96566	0.96522	0.96529
TAG(58:8/FA20:4)+NH4	0.7645	1.1363	1.0766	1.0623	1.0559	1.055	1.0546	1.0546
PG(16:0/20:3)-H	0.76449	0.79739	0.78282	0.77036	0.77491	0.77403	0.77403	0.77409
PI(14:0/18:1)-H	0.76333	0.75617	0.72766	0.76922	0.76558	0.76481	0.76561	0.76568
DAG(18:1/22:6)+NH4	0.7572	0.99789	0.9325	0.93131	0.93114	0.93185	0.9332	0.93314
TAG(54:0/FA16:0)+NH4	0.75056	0.59741	0.69218	0.68623	0.69391	0.69507	0.69553	0.69551
LPC(16:0)+AcO	0.74198	0.84542	0.79425	0.78248	0.77664	0.77618	0.77612	0.77612
TAG(52:3/FA14:0)+NH4	0.73997	0.59181	0.57287	0.56414	0.61404	0.61835	0.61812	0.61828
TAG(54:3/FA20:1)+NH4	0.73992	1.0172	0.95052	0.95899	0.95329	0.95267	0.95237	0.95231
PI(18:0/22:4)-H	0.73959	1.1632	1.0935	1.0925	1.0851	1.084	1.0847	1.0849
SM(26:1)+H	0.73552	1.0905	1.0275	1.0215	1.0188	1.0204	1.02	1.0199
PE(O-18:0/20:4)-H	0.73445	0.62188	0.5999	0.61561	0.63334	0.63347	0.63413	0.6341
TAG(52:2/FA18:1)+NH4	0.73279	0.79356	0.75029	0.80569	0.80246	0.80176	0.80154	0.8015
SM(24:1)+H	0.72876	1.0599	0.9896	0.99143	0.9876	0.98907	0.98866	0.98861
TAG(54:6/FA22:6)+NH4	0.72644	0.80059	0.77123	0.81308	0.83629	0.83564	0.83537	0.83539
LPC(18:1)+AcO	0.72539	1.1168	1.055	1.0537	1.0488	1.0475	1.0471	1.047
PE(P-18:1/22:6)-H	0.72383	1.032	1.0106	1.0285	1.0217	1.0224	1.0223	1.0223
PI(20:0/20:2)-H	0.7236	0.68008	0.66205	0.66393	0.65891	0.66159	0.66142	0.66139
TAG(56:3/FA18:1)+NH4	0.72244	1.0052	0.93873	0.9424	0.94585	0.94498	0.94466	0.9446
PI(20:0/18:1)-H	0.71925	0.97974	0.97951	0.97316	0.96809	0.96783	0.96756	0.96766
PS(18:2/22:4)-H	0.71826	0.65858	0.79065	0.78425	0.8117	0.81078	0.81042	0.81038
TAG(53:4/FA17:0)+NH4	0.71797	0.70684	0.68689	0.71193	0.70645	0.70643	0.70646	0.70646
TAG(52:6/FA18:3)+NH4	0.71443	0.70039	0.65608	0.67616	0.68771	0.68978	0.69025	0.6902
TAG(50:1/FA16:1)+NH4	0.71391	0.75539	0.70559	0.77358	0.76803	0.76832	0.76806	0.76802
TAG(51:1/FA16:0)+NH4	0.71368	0.83174	0.77983	0.83084	0.86248	0.86254	0.86287	0.86306
PG(20:0/18:2)-H	0.71262	0.60735	0.63049	0.62064	0.62358	0.6274	0.62714	0.62714
PE(O-16:0/16:1)-H	0.71073	0.91096	0.99268	0.98932	0.98167	0.98051	0.98008	0.98009
TAG(56:6/FA18:1)+NH4	0.7093	0.98675	0.92574	0.95681	0.94981	0.94877	0.94842	0.94838
TAG(56:5/FA20:4)+NH4	0.70771	1.1386	1.0915	1.0927	1.0846	1.0833	1.0832	1.0832
TAG(58:6/FA18:1)+NH4	0.70601	1.0131	0.94606	0.95874	0.95812	0.95707	0.95664	0.95658
CE(18:1)+H	0.70595	0.59127	0.73639	0.72592	0.76286	0.76721	0.76833	0.76829
TAG(54:4/FA20:3)+NH4	0.70594	0.91137	0.8678	0.92329	0.92058	0.91971	0.91968	0.91964
LPG(16:0)-H	0.7059	1.1007	1.0342	1.0368	1.0342	1.033	1.0326	1.0325
PC(14:0/20:3)+AcO	0.70155	0.92127	0.88773	0.87852	0.88882	0.88774	0.88822	0.88816
TAG(52:7/FA16:0)+NH4	0.69986	0.66033	0.64235	0.63212	0.62729	0.6269	0.62681	0.62695
PE(18:1/20:2)-H	0.69914	0.87193	0.84331	0.88765	0.88581	0.88501	0.88462	0.88456
TAG(52:3/FA18:3)+NH4	0.69895	0.56458	0.52986	0.57359	0.59009	0.58948	0.58942	0.58947
TAG(48:2/FA16:1)+NH4	0.6982	0.62205	0.74915	0.76333	0.75748	0.76149	0.76114	0.7611
PE(P-14:0/18:1)-H	0.69771	0.63667	0.89463	0.88184	0.87723	0.88142	0.88103	0.88109
TAG(58:8/FA18:2)+NH4	0.69624	0.88637	0.82759	0.84185	0.84777	0.84734	0.8471	0.8471
PE(P-18:0/22:5)-H	0.69246	0.6368	0.68776	0.71422	0.71933	0.71918	0.71945	0.71942
TAG(52:4/FA22:4)+NH4	0.69217	0.64946	0.64488	0.64171	0.64324	0.64283	0.64257	0.64252
TAG(52:6/FA14:0)+NH4	0.69191	0.55383	0.66752	0.68406	0.67892	0.67812	0.67785	0.67888
TAG(53:4/FA16:0)+NH4	0.69037	0.63332	0.65338	0.66636	0.6651	0.66815	0.66788	0.668
PG(18:1/20:3)-H	0.68997	0.81712	0.76405	0.7573	0.76553	0.7659	0.76558	0.76554
TAG(46:1/FA16:0)+NH4	0.68921	0.54881	0.51326	0.50562	0.51308	0.52414	0.52394	0.52412
PS(18:1/22:4)-H	0.68857	0.71135	0.9605	0.94742	0.94184	0.94076	0.94036	0.94032
PE(P-18:0/20:3)-H	0.68807	0.74052	0.83146	0.8586	0.85373	0.8527	0.85233	0.85227
PS(20:0/22:4)-H	0.68674	0.98472	0.91939	0.91995	0.9228	0.92385	0.92472	0.92466
TAG(53:6/FA20:4)+NH4	0.68643	0.65942	1.0038	1.0221	1.0222	1.021	1.0206	1.0205
TAG(56:4/FA16:0)+NH4	0.68582	0.68409	0.67348	0.72698	0.72164	0.72441	0.72488	0.72483
PE(O-18:0/20:2)-H	0.68352	0.82799	0.84167	0.85903	0.85241	0.85188	0.85171	0.85183
TAG(46:2/FA16:0)+NH4	0.68187	0.55208	0.51555	0.54493	0.54715	0.54752	0.54819	0.54816
TAG(54:5/FA16:1)+NH4	0.68162	0.97739	0.95209	0.94932	0.95778	0.95809	0.95765	0.9576
PE(P-16:0/16:1)-H	0.67929	1.0508	1.0425	1.0517	1.0558	1.0546	1.0541	1.0541
PC(20:0/18:1)+AcO	0.67859	1.2448	1.1869	1.1698	1.1609	1.1599	1.1602	1.1601
TAG(53:1/FA16:0)+NH4	0.67845	0.55186	0.52292	0.56365	0.55948	0.56103	0.56092	0.56127
FFA 17:0 (Margaric acid)	0.67654	1.0449	0.98711	1.0004	1.0032	1.0026	1.0022	1.0021
TAG(48:2/FA14:0)+NH4	0.67442	0.55973	0.55602	0.62287	0.61913	0.61941	0.62131	0.6213
TAG(51:2/FA18:2)+NH4	0.67012	0.66787	0.6464	0.64801	0.65706	0.65648	0.65628	0.65628
TAG(54:7/FA20:4)+NH4	0.66768	0.97618	0.92139	0.93437	0.93405	0.933	0.93259	0.93253
PE(14:0/18:2)-H	0.66477	1.3173	1.2629	1.2495	1.2401	1.2386	1.2382	1.2382
PG(20:0/16:1)-H	0.66432	0.54311	0.50944	0.51689	0.51787	0.5214	0.52194	0.52258
TAG(56:7/FA20:4)+NH4	0.6628	1.0064	0.94041	0.95374	0.94912	0.94864	0.94821	0.94822
PI(16:0/20:1)-H	0.66195	0.52721	0.6412	0.63214	0.6354	0.6361	0.63591	0.63594
TAG(54:8/FA18:2)+NH4	0.66088	0.7601	0.83022	0.88281	0.87606	0.8786	0.87828	0.87823
EPA	0.65922	0.81376	0.78178	0.78272	0.77691	0.78746	0.78732	0.78726
DAG(16:0/20:4)+NH4	0.65874	0.95267	0.95175	0.94149	0.93798	0.93753	0.93733	0.93726
PE(18:2/20:5)-H	0.65677	0.67273	0.78323	0.79512	0.78897	0.79446	0.79612	0.79637
LPC(20:3)+AcO	0.6544	0.64569	0.60451	0.62295	0.66548	0.66639	0.66608	0.66612
TAG(54:6/FA16:1)+NH4	0.65356	0.85098	0.85457	0.88044	0.87394	0.8731	0.87279	0.8728
PI(18:0/20:0)-H	0.64825	0.58561	0.55174	0.55359	0.57024	0.56995	0.56976	0.56986
TAG(58:7/FA22:5)+NH4	0.64674	1.1064	1.0352	1.0297	1.0302	1.0292	1.0287	1.0287
TAG(48:5/FA18:3)+NH4	0.64532	0.5957	0.62187	0.64859	0.64852	0.65137	0.6511	0.65156
PS(18:1/20:1)-H	0.64479	0.77139	0.76224	0.75402	0.74944	0.75279	0.75372	0.7537
TAG(53:2/FA18:1)+NH4	0.64363	1.1861	1.1409	1.1315	1.1273	1.1265	1.1262	1.1261
TAG(56:3/FA20:2)+NH4	0.64262	1.2513	1.3606	1.3395	1.3468	1.3452	1.3446	1.3445
TAG(50:4/FA14:0)+NH4	0.64196	0.51854	0.5192	0.59175	0.59445	0.5966	0.598	0.59799
LPE(16:0)-H	0.64119	0.77967	0.73429	0.73004	0.77875	0.77864	0.77856	0.77852
PG(18:0/18:0)-H	0.63969	0.75874	0.79874	0.79033	0.85329	0.85252	0.85232	0.85226
TAG(56:9/FA20:5)+NH4	0.63638	1.058	1.0326	1.0402	1.0341	1.0402	1.0397	1.0397
TAG(48:1/FA14:0)+NH4	0.63307	0.73804	0.74862	0.82783	0.8253	0.82494	0.8246	0.82462
TAG(56:6/FA18:2)+NH4	0.63278	0.8616	0.80694	0.83207	0.83715	0.83654	0.83624	0.83622
PS(16:0/22:4)-H	0.63001	0.78083	1.3024	1.311	1.3088	1.3083	1.3077	1.3077
TAG(50:3/FA16:0)+NH4	0.6265	0.49955	0.47763	0.54768	0.56014	0.56682	0.56669	0.56669
TAG(58:6/FA22:5)+NH4	0.62648	1.073	1.0168	1.0203	1.0136	1.0125	1.0125	1.0124
TAG(52:1/FA20:1)+NH4	0.62563	0.94829	0.90291	0.89279	0.89037	0.88937	0.89094	0.89088
TAG(56:7/FA20:3)+NH4	0.62539	0.92903	0.86781	0.87651	0.87974	0.87884	0.87845	0.87844
PS(18:2/20:4)-H	0.62498	0.56719	0.55744	0.55091	0.55004	0.55282	0.55257	0.55253
TAG(52:1/FA16:0)+NH4	0.61997	0.66518	0.62105	0.70267	0.69722	0.70243	0.7021	0.70206
PE(18:0/22:6)-H	0.61962	0.54159	0.51163	0.521	0.57475	0.57488	0.57654	0.57651
PE(16:0/16:0)-H	0.6189	0.95902	0.92663	0.92699	0.9198	0.91871	0.91855	0.9185
TAG(54:3/FA20:3)+NH4	0.61571	0.67528	0.79278	0.83724	0.84033	0.84028	0.84053	0.84047
TAG(54:7/FA18:2)+NH4	0.61464	1.0599	0.98968	1.0029	1.0071	1.007	1.0067	1.0066
TAG(54:1/FA20:0)+NH4	0.61385	0.911	0.85173	0.85661	0.85818	0.85832	0.85823	0.85818
LPI(22:5)-H	0.61117	0.72873	1.1762	1.2136	1.2452	1.245	1.2444	1.2444
TAG(48:5/FA18:2)+NH4	0.60789	0.63111	0.60537	0.60718	0.6036	0.61426	0.61683	0.61691
SM(22:0)+H	0.60611	1.1066	1.0332	1.0266	1.0228	1.0246	1.0244	1.0244
PE(P-18:0/22:6)-H	0.60436	0.4808	0.47997	0.50275	0.53621	0.54111	0.54201	0.54198
TAG(56:8/FA18:1)+NH4	0.60407	1.0291	0.98255	1.0025	0.99796	0.99696	0.9969	0.99686
PS(18:1/20:4)-H	0.6032	1.0516	0.98723	0.97185	0.99801	0.99817	0.99811	0.99818
LPS(18:0)-H	0.60067	0.6565	1.115	1.0973	1.0897	1.0906	1.0901	1.0902
TAG(52:4/FA16:1)+NH4	0.60015	0.48051	0.51227	0.60674	0.61012	0.61185	0.61253	0.61249
PE(P-18:1/22:4)-H	0.59941	0.94688	0.91753	0.94198	0.93992	0.93942	0.93907	0.939
TAG(54:4/FA18:3)+NH4	0.59921	0.51217	0.48677	0.57335	0.57635	0.57569	0.57631	0.57628
PE(P-18:2/22:6)-H	0.59607	0.56479	0.58693	0.58446	0.58173	0.58123	0.58214	0.58213
LPC(22:4)+AcO	0.59254	0.82283	0.77248	0.78128	0.78186	0.78402	0.78368	0.78371
DAG(14:0/22:6)+NH4	0.59141	0.9611	0.93093	0.92186	0.91523	0.91435	0.91456	0.91449
TAG(52:3/FA20:3)+NH4	0.59121	0.51742	0.65442	0.68341	0.70418	0.70722	0.7083	0.70829
TAG(50:4/FA20:3)+NH4	0.58814	0.68663	0.73035	0.73574	0.7653	0.76454	0.76489	0.76484
LPE(20:3)-H	0.58591	0.76124	0.81711	0.816	0.83426	0.83327	0.83372	0.83389
TAG(52:6/FA16:1)+NH4	0.58529	0.49443	0.52529	0.59764	0.59591	0.59834	0.59817	0.59841
PS(18:1/20:5)-H	0.58476	0.46737	0.46156	0.45748	0.46307	0.46264	0.46358	0.46368
TAG(56:5/FA22:5)+NH4	0.58229	1.0074	0.95665	0.95927	0.95183	0.95067	0.95029	0.95027
TAG(56:6/FA20:5)+NH4	0.58226	0.92282	0.9184	0.90745	0.9517	0.95247	0.95216	0.95211
TAG(56:6/FA22:5)+NH4	0.58088	1.0616	1.0064	1.0077	0.99992	0.9987	0.99842	0.99838
TAG(50:5/FA18:3)+NH4	0.57927	0.46141	0.4468	0.46188	0.512	0.51348	0.51395	0.51432
PG(18:2/20:5)-H	0.57744	0.77161	0.7253	0.75243	0.74725	0.74841	0.74886	0.74884
TAG(56:7/FA18:2)+NH4	0.57675	0.87062	0.81551	0.84015	0.84415	0.84399	0.84367	0.84362
TAG(56:4/FA20:1)+NH4	0.57621	0.7102	0.66524	0.70909	0.71473	0.71406	0.715	0.71495
PE(18:1/20:3)-H	0.57567	1.0179	0.96374	0.98025	0.9729	0.97217	0.97207	0.97201
DAG(20:0/20:0)+NH4	0.57352	0.51317	0.49594	0.48882	0.48516	0.48928	0.48915	0.48912
PE(P-16:0/20:2)-H	0.57021	0.85396	0.95224	0.96272	0.9595	0.95945	0.95922	0.95917
TAG(54:2/FA18:2)+NH4	0.5675	0.4518	0.60274	0.64047	0.63771	0.64562	0.64596	0.64605
PS(20:0/18:1)-H	0.56541	0.45014	0.70426	0.69356	0.69204	0.69148	0.69263	0.6926
PC(18:1/18:3)+AcO	0.56469	0.96811	0.91944	0.91399	0.90791	0.90681	0.90653	0.90648
TAG(54:6/FA16:0)+NH4	0.56441	0.86911	0.8333	0.87108	0.87325	0.87223	0.87184	0.87183
TAG(58:6/FA16:0)+NH4	0.56371	0.90227	0.86275	0.85371	0.84797	0.8476	0.84745	0.84752
TAG(52:4/FA14:0)+NH4	0.56363	0.7652	1.013	1.0031	1.0061	1.0127	1.0124	1.0124
TAG(50:5/FA20:5)+NH4	0.5634	0.56329	0.53693	0.52869	0.53104	0.53432	0.5341	0.53424
PC(16:0/16:1)+AcO	0.56313	0.64845	0.60794	0.6048	0.64646	0.64682	0.64852	0.64849
PI(20:0/16:1)-H	0.56218	0.98162	0.91678	0.9058	0.90029	0.90519	0.90478	0.90498
PI(18:1/16:1)-H	0.56168	0.82237	0.77718	0.76966	0.79049	0.79323	0.79288	0.79304
TAG(55:4/FA18:1)+NH4	0.55713	0.57671	0.90503	0.92318	0.92067	0.92245	0.92236	0.92237
LPC(16:1)+AcO	0.55608	0.73723	0.7249	0.74886	0.74811	0.7472	0.74685	0.74681
SM(26:0)+H	0.55519	0.93572	0.94511	0.94145	0.94029	0.94229	0.94251	0.94245
LPE(22:4)-H	0.55218	0.75917	0.71851	0.71718	0.72575	0.72559	0.72528	0.72533
PS(14:0/20:3)-H	0.5487	0.53344	1.0197	1.0043	0.99892	0.99896	0.99894	0.99887
TAG(54:7/FA22:5)+NH4	0.54751	0.79644	0.791	0.78461	0.78056	0.77962	0.77931	0.77942
PI(18:2/20:3)-H	0.54686	0.72319	0.6953	0.68444	0.68389	0.6856	0.68552	0.68549
PI(20:0/20:1)-H	0.54552	1.1342	1.0638	1.0536	1.0619	1.0607	1.0611	1.061
PE(P-18:0/20:4)-H	0.54432	0.52783	0.50935	0.54429	0.55819	0.55814	0.55851	0.55858
FFA 22:1 (Erucic acid, nâ€“9)	0.54299	1.0132	1.0472	1.0433	1.0438	1.0426	1.0424	1.0423
LPC(20:4)+AcO	0.54272	1.1171	1.0434	1.0375	1.0316	1.0304	1.0299	1.0298
TAG(54:6/FA20:4)+NH4	0.54039	1.0494	1.0052	1.0076	1.0041	1.0033	1.0029	1.0029
TAG(50:3/FA18:1)+NH4	0.53706	0.42932	0.46815	0.53701	0.54089	0.54558	0.54593	0.54598
PI(18:1/20:3)-H	0.53133	0.46461	0.57771	0.57966	0.58248	0.58241	0.58429	0.58467
MAG(20:1)+NH4	0.53083	0.7737	0.82211	0.8485	0.84442	0.84508	0.84472	0.84466
TAG(51:1/FA17:0)+NH4	0.53008	0.75945	1.4963	1.4751	1.4745	1.4735	1.4728	1.4729
PE(16:0/20:2)-H	0.52901	0.98469	0.94697	0.97091	0.96657	0.96648	0.96604	0.96597
TAG(52:4/FA20:0)+NH4	0.52801	0.45419	0.73804	0.822	0.81807	0.81886	0.81848	0.81842
PE(P-18:1/20:3)-H	0.52598	0.93996	0.93512	0.95567	0.94939	0.9486	0.94818	0.94811
LPG(20:3)-H	0.52485	0.88886	0.88631	0.89002	0.88322	0.88227	0.88235	0.88232
TAG(52:0/FA16:0)+NH4	0.52352	0.66595	0.64405	0.63686	0.6326	0.65381	0.65365	0.6536
TAG(52:2/FA18:0)+NH4	0.52249	0.45414	0.49564	0.57742	0.58697	0.58776	0.58779	0.58779
MAG(20:4)+NH4	0.52065	0.58679	0.69689	0.68577	0.68615	0.68596	0.6879	0.68788
FFA 24:0 (Lignoceric acid)	0.51806	0.61571	0.61028	0.65538	0.67143	0.67101	0.67109	0.67104
PE(16:0/20:3)-H	0.51796	1.0144	1.1623	1.1888	1.1804	1.179	1.1791	1.179
FFA 13:0 (Tridecanoic acid)	0.5175	0.71487	0.73049	0.75832	0.77089	0.77343	0.7731	0.77304
CER(26:0)+H	0.51667	0.41242	0.43271	0.43119	0.43777	0.44161	0.4425	0.44268
PI(20:0/20:4)-H	0.51498	0.67058	0.7837	0.78367	0.78638	0.78951	0.78926	0.7892
PI(18:0/20:4)-H	0.51385	0.59643	0.81899	0.82526	0.8279	0.83019	0.83083	0.83088
DAG(18:1/20:3)+NH4	0.51206	0.81038	0.78661	0.77583	0.77057	0.76981	0.77007	0.77002
PS(20:0/20:5)-H	0.51117	0.47717	0.45001	0.50504	0.52597	0.53187	0.53292	0.53298
PE(14:0/18:1)-H	0.51095	0.45288	0.76817	0.76097	0.758	0.75708	0.75809	0.75886
PI(18:2/16:1)-H	0.50949	0.45289	0.65121	0.65414	0.65097	0.65526	0.65496	0.65512
TAG(50:3/FA20:3)+NH4	0.50919	0.44494	0.4848	0.5376	0.56573	0.56791	0.56936	0.56956
PE(16:0/22:6)-H	0.507	0.50394	0.52851	0.55467	0.5612	0.56997	0.57174	0.5717
TAG(54:4/FA20:1)+NH4	0.50594	0.55204	0.518	0.54225	0.53859	0.53927	0.54376	0.54383
TAG(44:1/FA16:0)+NH4	0.50429	0.69615	0.71714	0.71289	0.70891	0.7083	0.70843	0.70841
PE(14:0/16:1)-H	0.50303	0.41384	0.65348	0.65584	0.65419	0.65463	0.65492	0.65548
TAG(56:7/FA22:5)+NH4	0.50007	1.0773	1.02	1.0213	1.0193	1.018	1.0176	1.0175
PG(14:0/20:2)-H	0.49819	0.43127	0.59878	0.61418	0.62626	0.62567	0.62903	0.62899
SM(24:0)+H	0.49466	1.0041	0.96967	0.96424	0.96629	0.9676	0.96769	0.96762
LPI(16:1)-H	0.49077	0.81985	0.76546	0.75884	0.75735	0.75776	0.75741	0.75741
PG(18:0/20:3)-H	0.48807	0.78801	0.81461	0.80161	0.85431	0.85353	0.85314	0.85321
TAG(50:0/FA16:0)+NH4	0.48786	0.58616	0.64082	0.67649	0.67537	0.67919	0.67888	0.67883
TAG(48:3/FA16:1)+NH4	0.48625	0.44661	0.74429	0.73291	0.74316	0.74739	0.74781	0.74777
DAG(16:0/16:1)+NH4	0.48594	0.50947	0.51828	0.52544	0.57304	0.57937	0.58261	0.58258
PE(P-16:0/20:3)-H	0.48591	1.0426	1.0272	1.038	1.0361	1.0349	1.0345	1.0344
PS(16:0/20:4)-H	0.48384	0.52848	0.629	0.63906	0.65188	0.66353	0.66329	0.66373
TAG(54:3/FA18:3)+NH4	0.48291	0.84839	0.98041	0.96581	0.96255	0.9641	0.96416	0.9641
PI(16:0/18:2)-H	0.48281	0.40357	0.57323	0.57998	0.58001	0.57934	0.58019	0.5802
PE(18:0/22:5)-H	0.48249	0.59408	0.67129	0.68563	0.69306	0.69306	0.69388	0.69388
PI(20:0/22:6)-H	0.48154	0.99398	0.97343	0.9579	0.95192	0.95143	0.95192	0.95197
PS(20:0/20:1)-H	0.48031	0.71721	0.70813	0.697	0.69247	0.69266	0.69432	0.69433
PE(O-18:0/22:6)-H	0.48008	0.40428	0.60683	0.63041	0.64732	0.65242	0.65261	0.65258
TAG(56:5/FA16:0)+NH4	0.47779	1.0013	0.95985	0.96969	0.96271	0.96154	0.9611	0.96107
DAG(16:1/18:1)+NH4	0.47679	0.41347	0.44533	0.47192	0.47557	0.47964	0.47945	0.48045
PI(16:0/22:5)-H	0.47679	0.44139	0.48835	0.48424	0.48497	0.48935	0.4896	0.4897
PC(20:0/20:1)+AcO	0.47679	0.388	0.36749	0.37735	0.3921	0.3942	0.39493	0.39502
PE(O-18:0/18:0)-H	0.47624	1.0421	1.0009	0.98517	0.97955	0.97885	0.97842	0.97839
FFA 22:4 (Docosatetraenoic acid, nâ€“6)	0.47481	0.47142	0.48504	0.58172	0.57736	0.58391	0.58417	0.58414
TAG(54:2/FA20:1)+NH4	0.47422	0.81283	0.76442	0.77749	0.77248	0.77158	0.77137	0.77135
TAG(52:5/FA18:1)+NH4	0.47418	0.43093	0.43041	0.50737	0.51584	0.51873	0.51866	0.51922
LPI(20:0)-H	0.47076	0.41305	0.94809	0.94494	0.94351	0.94295	0.94439	0.94432
TAG(52:3/FA18:2)+NH4	0.46982	0.50993	0.4939	0.56309	0.57776	0.57724	0.57822	0.57819
TAG(52:7/FA22:6)+NH4	0.46874	1.1023	1.0576	1.0407	1.0369	1.0358	1.0354	1.0353
LPG(22:6)-H	0.46596	0.49075	0.63489	0.6263	0.63325	0.63335	0.63331	0.63347
PG(18:0/16:1)-H	0.46495	0.59128	0.63066	0.62078	0.70582	0.70691	0.70668	0.70665
PG(16:0/14:0)-H	0.46329	0.50091	0.48412	0.48477	0.63691	0.63724	0.63786	0.63784
TAG(52:3/FA18:0)+NH4	0.46236	0.38652	0.47435	0.49954	0.51538	0.51508	0.51513	0.5151
PG(14:0/22:6)-H	0.46118	0.37969	0.58654	0.58569	0.63227	0.6328	0.63457	0.63487
TAG(52:3/FA20:1)+NH4	0.46112	0.56305	0.526	0.52807	0.52965	0.53009	0.536	0.53597
TAG(51:3/FA18:2)+NH4	0.46078	0.47945	0.45579	0.51594	0.51296	0.51243	0.51295	0.51292
LPG(18:1)-H	0.45866	1.0616	1.0416	1.0408	1.0346	1.0335	1.033	1.0329
TAG(52:2/FA14:0)+NH4	0.4581	0.38342	0.51796	0.54138	0.54324	0.54688	0.54663	0.54661
PI(16:0/18:0)-H	0.45702	0.75826	0.72221	0.71262	0.79089	0.78992	0.78969	0.78965
PE(P-18:0/16:0)-H	0.45316	0.8404	0.86094	0.8676	0.86088	0.8605	0.86025	0.86029
TAG(49:2/FA16:0)+NH4	0.45313	0.46918	0.56067	0.61332	0.63561	0.63873	0.6401	0.64007
PE(18:0/20:5)-H	0.45123	0.80071	0.75324	0.7739	0.77037	0.76943	0.76958	0.76955
PC(18:1/20:4)+AcO	0.45035	0.99245	0.95645	0.94878	0.95216	0.9513	0.95089	0.95084
PS(16:0/14:0)-H	0.44963	0.48914	0.46098	0.45376	0.45722	0.45936	0.46027	0.46025
PE(16:0/18:1)-H	0.44948	0.75169	0.73236	0.76953	0.76489	0.76869	0.76869	0.76863
FFA 18:0 (Stearic acid)	0.44703	0.78785	0.76722	0.75497	0.7623	0.7614	0.76348	0.76343
FFA 20:1 (cis-11-Eicosenoic acid, nâ€“9)	0.44612	0.52132	0.57082	0.6656	0.66052	0.66272	0.66241	0.66238
FFA 23:0 (Tricosanoic acid)	0.44553	0.70974	0.66317	0.7003	0.70839	0.70753	0.70869	0.70869
PG(16:0/22:4)-H	0.444	0.56426	0.58811	0.5885	0.58644	0.59144	0.59121	0.59119
TAG(50:3/FA18:2)+NH4	0.44229	0.35664	0.36434	0.48111	0.4864	0.48927	0.49015	0.49012
PE(18:0/16:1)-H	0.43917	0.67725	0.63347	0.63644	0.63308	0.63231	0.63268	0.63264
TAG(56:6/FA22:6)+NH4	0.43777	0.78675	0.75205	0.81027	0.83822	0.83776	0.83849	0.83844
PE(P-14:0/18:0)-H	0.43745	0.6356	0.63205	0.62498	0.6208	0.62011	0.62168	0.62192
PS(16:0/18:0)-H	0.43545	1.0284	1.0179	1.0053	0.99749	0.99798	0.99898	0.99891
PG(14:0/20:4)-H	0.4331	0.35496	0.34236	0.34103	0.42668	0.42626	0.42608	0.42639
TAG(52:5/FA22:5)+NH4	0.43239	0.772	0.79183	0.79915	0.79337	0.7933	0.79338	0.79343
PC(18:1/22:5)+AcO	0.42843	0.9236	0.8927	0.88103	0.87421	0.87322	0.87396	0.87403
TAG(50:5/FA20:4)+NH4	0.42537	0.42036	0.46448	0.48173	0.47876	0.4851	0.48495	0.48507
PI(16:0/16:1)-H	0.42476	0.3465	0.44592	0.47999	0.50505	0.51216	0.51305	0.51301
TAG(54:3/FA18:2)+NH4	0.42381	0.54043	0.50639	0.58591	0.59336	0.59276	0.5933	0.5933
PE(P-16:0/16:0)-H	0.42298	1.0416	0.99746	0.99081	0.9853	0.98503	0.98472	0.98467
PS(14:0/22:6)-H	0.42189	0.45308	0.49052	0.49267	0.49329	0.51371	0.51488	0.51484
PE(P-18:0/16:1)-H	0.42186	0.8257	0.90857	0.92115	0.91544	0.91453	0.91447	0.91448
DAG(16:0/16:0)+NH4	0.41553	0.53851	0.54386	0.55946	0.60194	0.60317	0.60451	0.60449
DCER(18:1)+H	0.41537	0.36036	0.59191	0.59528	0.59081	0.59276	0.59252	0.59249
TAG(54:8/FA18:3)+NH4	0.4148	0.97299	0.93876	0.95845	0.95246	0.95271	0.95228	0.95222
TAG(54:4/FA20:2)+NH4	0.41464	0.49801	0.46497	0.48116	0.53603	0.53559	0.53565	0.53563
TAG(50:2/FA18:1)+NH4	0.41345	0.50219	0.46892	0.60303	0.5984	0.59835	0.59901	0.59899
PE(O-18:0/20:3)-H	0.41339	0.74804	0.74648	0.75998	0.76251	0.76169	0.76164	0.76161
TAG(51:2/FA18:1)+NH4	0.41244	0.72917	0.71192	0.70659	0.71529	0.71495	0.71556	0.71597
PE(O-16:0/20:3)-H	0.41102	0.95855	0.91921	0.95022	0.94559	0.94495	0.94452	0.94446
TAG(49:3/FA16:0)+NH4	0.41041	0.39121	0.36725	0.41552	0.45823	0.46152	0.4613	0.46127
TAG(56:6/FA22:4)+NH4	0.40981	0.77519	0.72405	0.76444	0.76793	0.76782	0.76748	0.76749
TAG(58:7/FA16:0)+NH4	0.40851	1.0395	1.1178	1.1056	1.0985	1.0974	1.0979	1.0979
PI(14:0/18:2)-H	0.40838	0.40099	0.68004	0.68911	0.70469	0.70704	0.70671	0.70745
DAG(16:0/22:6)+NH4	0.40756	0.69995	0.87076	0.90239	0.92348	0.92265	0.9225	0.92246
TAG(52:3/FA16:0)+NH4	0.40634	0.42141	0.41126	0.50125	0.51631	0.51592	0.51739	0.51737
PE(O-18:0/20:5)-H	0.40492	0.34213	0.39112	0.43023	0.45368	0.45315	0.45318	0.45322
PC(18:0/20:0)+AcO	0.40456	0.33757	0.37023	0.36902	0.38467	0.38703	0.39043	0.39161
TAG(56:5/FA20:3)+NH4	0.4007	1.0203	0.96255	0.97499	0.97384	0.97265	0.97224	0.97217
TAG(51:3/FA16:1)+NH4	0.40046	0.31912	0.30588	0.30099	0.36042	0.38436	0.38526	0.38581
TAG(55:5/FA18:1)+NH4	0.39853	0.61133	0.71026	0.78679	0.79732	0.79758	0.7982	0.7983
PE(O-18:0/22:5)-H	0.39764	0.54938	0.59446	0.62451	0.62511	0.62456	0.62533	0.62531
LPG(16:1)-H	0.39747	1.0458	0.99408	0.99592	0.99188	0.99073	0.99031	0.9903
PE(O-18:0/22:4)-H	0.39697	0.5756	0.62213	0.6484	0.65227	0.65148	0.65119	0.65116
TAG(52:2/FA20:1)+NH4	0.39603	0.32669	0.35154	0.37854	0.37683	0.38645	0.38637	0.38638
TAG(52:3/FA16:1)+NH4	0.39405	0.42251	0.4032	0.48547	0.50924	0.50994	0.51098	0.51095
TAG(47:2/FA18:1)+NH4	0.3931	0.36469	0.58615	0.5904	0.58638	0.58614	0.58727	0.58725
LPG(14:0)-H	0.39265	0.44637	0.50424	0.49672	0.49287	0.5015	0.50128	0.50127
PC(18:2/20:5)+AcO	0.39265	0.42603	0.51858	0.52016	0.52982	0.52921	0.52977	0.52974
PI(16:0/20:3)-H	0.39265	0.47227	0.55703	0.55001	0.56347	0.56806	0.56783	0.56802
PI(18:2/18:3)-H	0.39265	0.32105	0.30292	0.33649	0.3616	0.36695	0.36958	0.37051
DAG(14:0/18:3)+NH4	0.39236	0.61697	0.95259	0.94981	0.95464	0.95594	0.95596	0.956
PI(16:0/20:4)-H	0.39234	0.33963	0.47161	0.46416	0.46056	0.46813	0.46838	0.46945
TAG(53:1/FA17:0)+NH4	0.39004	0.48943	0.54071	0.5326	0.53134	0.53084	0.53163	0.53161
TAG(56:7/FA20:5)+NH4	0.39003	1	0.93383	0.94794	0.94355	0.94533	0.94491	0.94491
PI(16:0/16:0)-H	0.38841	0.50596	0.62601	0.62324	0.6595	0.66251	0.66233	0.66267
TAG(52:6/FA20:4)+NH4	0.38755	0.60945	0.71001	0.72596	0.72682	0.72617	0.72584	0.72599
PC(18:0/20:4)+AcO	0.3872	0.76407	0.73588	0.7376	0.75409	0.75322	0.7529	0.75292
PE(14:0/20:4)-H	0.38698	0.33626	0.31633	0.31361	0.312	0.31756	0.31872	0.31945
PC(20:0/22:5)+AcO	0.38556	0.40132	0.43632	0.45337	0.47507	0.47551	0.47534	0.47532
Adrenic Acid	0.38492	0.5035	0.52782	0.61997	0.61519	0.61859	0.6189	0.61886
LPI(18:2)-H	0.38444	0.33749	0.68484	0.69853	0.70213	0.71229	0.71196	0.71195
TAG(56:2/FA20:1)+NH4	0.38379	0.36358	0.74209	0.74769	0.75054	0.75507	0.75486	0.75492
TAG(48:2/FA18:1)+NH4	0.38353	0.48785	0.60844	0.64281	0.63894	0.63873	0.64007	0.64004
TAG(54:5/FA22:4)+NH4	0.38332	0.62802	0.68414	0.68289	0.69157	0.69591	0.69666	0.69673
LPE(22:5)-H	0.38048	0.52509	0.75257	0.76019	0.75433	0.75341	0.75403	0.7541
PI(18:2/22:4)-H	0.38012	0.31511	0.36301	0.42001	0.4829	0.48344	0.48646	0.48652
PI(18:1/22:4)-H	0.37933	0.31122	0.53953	0.54153	0.5424	0.54349	0.54397	0.5441
DCER(18:0)+H	0.37771	0.38832	0.46396	0.46139	0.56306	0.56238	0.56224	0.56251
PC(18:1/20:3)+AcO	0.37718	0.96915	0.91509	0.91316	0.91858	0.91893	0.91873	0.91867
TAG(50:1/FA20:1)+NH4	0.37677	0.3245	0.30296	0.29828	0.29662	0.29973	0.30297	0.30297
TAG(54:7/FA18:3)+NH4	0.37658	0.86929	0.81829	0.84972	0.85177	0.85164	0.8515	0.85147
PE(O-18:0/20:1)-H	0.37343	0.70145	0.9711	0.96611	0.95863	0.96067	0.96053	0.9605
PG(18:1/16:1)-H	0.37265	1.001	0.93581	0.92325	0.9281	0.92873	0.92831	0.92828
TAG(60:11/FA22:5)+NH4	0.37253	0.84823	0.80409	0.80517	0.80263	0.80165	0.80128	0.80138
FFA 26:0 (Cerotic acid)	0.37181	0.81421	0.77234	0.79314	0.80443	0.80384	0.80349	0.80344
PG(18:0/22:6)-H	0.37129	0.60948	0.61241	0.60275	0.68085	0.68289	0.68257	0.68253
PE(18:0/20:4)-H	0.37116	0.66272	0.626	0.64795	0.65679	0.65603	0.65619	0.65617
FFA 20:2 (cis-11-14-Eicosadienoic acid, nâ€“6)	0.37023	0.55175	0.54954	0.65174	0.64939	0.6526	0.6523	0.65226
TAG(56:5/FA18:1)+NH4	0.36877	0.98293	0.92789	0.96222	0.95517	0.95445	0.95402	0.95395
MAG(16:1)+NH4	0.36588	0.9901	1.1001	1.0835	1.0774	1.0773	1.0769	1.0769
PI(18:0/22:5)-H	0.3657	0.40702	0.41134	0.43788	0.45818	0.46363	0.46364	0.46365
LPI(16:0)-H	0.36498	0.61771	0.59587	0.58777	0.5878	0.5882	0.58834	0.58888
TAG(56:6/FA16:0)+NH4	0.36467	1.091	1.0884	1.1018	1.094	1.0927	1.0923	1.0923
PE(O-16:0/22:4)-H	0.36353	0.7086	0.66303	0.68431	0.68002	0.6794	0.67921	0.67927
PE(18:0/20:3)-H	0.36209	0.73501	0.70316	0.74918	0.74411	0.7432	0.74321	0.74316
PS(16:0/20:2)-H	0.36105	1.1047	1.0317	1.0161	1.0177	1.0165	1.017	1.017
FFA 12:0 (Lauric acid)	0.36083	0.47908	0.52625	0.55623	0.56851	0.57256	0.5723	0.57255
TAG(52:5/FA18:3)+NH4	0.36067	0.73102	0.6837	0.70632	0.73177	0.73091	0.73102	0.73097
TAG(48:2/FA18:2)+NH4	0.35935	0.44345	0.42184	0.49406	0.49218	0.49189	0.49506	0.4951
PS(20:0/22:5)-H	0.35829	0.5422	0.69323	0.68446	0.68118	0.68072	0.68206	0.68213
LPE(16:1)-H	0.35706	0.78626	0.73422	0.72312	0.71789	0.72099	0.7222	0.72215
TAG(50:4/FA18:3)+NH4	0.35604	0.28481	0.26598	0.34073	0.34815	0.3518	0.35384	0.35382
TAG(54:1/FA18:0)+NH4	0.3546	0.62213	0.69168	0.70629	0.70458	0.71098	0.71065	0.71061
LPG(20:1)-H	0.35392	0.95402	0.99784	0.99907	0.99569	0.99521	0.99476	0.99474
TAG(48:3/FA16:0)+NH4	0.35306	0.29862	0.28225	0.33315	0.33693	0.33664	0.33656	0.33735
PE(P-18:1/20:2)-H	0.35207	0.90806	0.93026	0.93979	0.93834	0.93837	0.93822	0.93819
TAG(50:4/FA18:1)+NH4	0.35166	0.43025	0.41418	0.50744	0.50486	0.50721	0.50717	0.50716
TAG(52:3/FA18:1)+NH4	0.35088	0.48844	0.46722	0.55179	0.56153	0.56089	0.56166	0.56162
FFA 20:5 (Eicosapentaenoic acid, nâ€“3)	0.35045	0.28696	0.41774	0.42041	0.41725	0.4191	0.4219	0.42207
TAG(46:1/FA18:0)+NH4	0.34994	0.66105	0.6225	0.61625	0.61164	0.61885	0.61857	0.61853
TAG(46:1/FA18:1)+NH4	0.348	0.46102	0.43047	0.42493	0.4233	0.42322	0.42562	0.42595
SM(18:0)+H	0.34761	0.28486	0.34749	0.35603	0.38908	0.39421	0.395	0.39557
TAG(52:8/FA16:1)+NH4	0.34701	0.64781	0.78093	0.7801	0.78463	0.78378	0.784	0.78414
TAG(54:3/FA16:1)+NH4	0.34695	0.30173	0.28213	0.3823	0.37988	0.38009	0.38386	0.38469
PG(20:0/20:5)-H	0.3457	0.52505	0.71268	0.7047	0.70034	0.69956	0.70167	0.70204
TAG(48:3/FA14:0)+NH4	0.34402	0.41871	0.39968	0.45456	0.45163	0.45934	0.45961	0.45968
TAG(48:1/FA16:1)+NH4	0.34389	0.48543	0.50195	0.56599	0.56445	0.56557	0.56691	0.56707
DAG(16:0/18:1)+NH4	0.34138	1.1951	1.1162	1.0997	1.0912	1.0898	1.0907	1.0907
PC(18:0/22:4)+AcO	0.34041	1.1597	1.0855	1.0746	1.0675	1.0675	1.0671	1.067
PG(16:0/16:1)-H	0.33958	0.4435	0.53882	0.53047	0.64033	0.64225	0.64263	0.6426
DAG(18:1/20:2)+NH4	0.33889	0.89548	0.88281	0.87204	0.86572	0.86939	0.86899	0.86898
CER(20:0)+H	0.33723	0.8035	0.78795	0.77697	0.77698	0.7863	0.78596	0.78597
TAG(54:6/FA18:3)+NH4	0.33607	0.78033	0.73044	0.76285	0.77564	0.7756	0.77562	0.77558
LPG(20:0)-H	0.33558	0.70343	0.86322	0.85714	0.85307	0.85217	0.85255	0.85248
TAG(46:3/FA18:1)+NH4	0.33461	0.6212	0.72308	0.74204	0.73673	0.73584	0.73558	0.73554
PC(16:0/14:0)+AcO	0.33158	0.38695	0.36252	0.36046	0.46938	0.47333	0.47537	0.47534
PG(14:0/20:3)-H	0.33137	0.274	0.41388	0.40732	0.41947	0.42128	0.42206	0.42204
TAG(51:1/FA18:0)+NH4	0.33095	0.50866	0.52105	0.52126	0.51914	0.52756	0.52733	0.5277
PE(18:1/18:1)-H	0.32898	0.78988	0.76064	0.77784	0.77387	0.77369	0.77333	0.77334
TAG(52:3/FA20:0)+NH4	0.32819	0.33265	0.47975	0.52746	0.5387	0.53832	0.53908	0.53917
TAG(50:3/FA16:1)+NH4	0.32808	0.26224	0.31116	0.44212	0.44812	0.4593	0.4593	0.45927
PC(18:0/22:5)+AcO	0.32749	1.2713	1.2326	1.2243	1.2234	1.2237	1.2233	1.2232
PC(18:0/16:1)+AcO	0.32722	0.81562	0.76321	0.76543	0.78968	0.78873	0.78836	0.78834
PI(18:0/20:5)-H	0.32514	0.59292	1.1436	1.1255	1.1379	1.1369	1.1365	1.1365
PS(18:2/20:3)-H	0.32475	0.84893	0.79323	0.78276	0.80164	0.80248	0.80273	0.80288
TAG(53:3/FA18:2)+NH4	0.32454	0.70185	0.65913	0.69054	0.69119	0.69093	0.6914	0.69135
PG(18:0/20:1)-H	0.32304	0.25785	0.28846	0.29644	0.30312	0.30285	0.30279	0.30283
MAG(22:4)+NH4	0.32182	0.43824	0.41679	0.4285	0.4279	0.42961	0.4316	0.43159
PS(14:0/22:4)-H	0.31977	0.28092	0.57588	0.56913	0.56958	0.5689	0.56993	0.57055
MAG(22:2)+NH4	0.31938	0.67357	0.65504	0.6448	0.70392	0.70397	0.70399	0.70395
PG(18:1/20:1)-H	0.31841	1.1316	1.0887	1.076	1.0678	1.0674	1.0678	1.0678
TAG(52:4/FA18:1)+NH4	0.31642	0.27774	0.26276	0.38133	0.42145	0.42343	0.42392	0.42394
DHA	0.31453	0.86771	0.84317	0.84996	0.84542	0.84749	0.84737	0.84739
DAG(18:1/18:1)+NH4	0.31409	1.1101	1.0533	1.0374	1.0304	1.0294	1.0298	1.0297
PI(18:0/18:1)-H	0.31372	0.73879	0.75317	0.74183	0.76367	0.76347	0.76426	0.76421
FFA 21:0 (Heneicosanoic acid)	0.31273	0.84245	0.817	0.83018	0.8249	0.82722	0.82686	0.8268
PE(18:0/14:0)-H	0.30779	0.32789	0.669	0.65835	0.65477	0.65768	0.65769	0.65776
PE(P-18:1/18:1)-H	0.3031	0.92433	0.94471	0.95134	0.95193	0.95157	0.95161	0.95158
TAG(44:1/FA18:1)+NH4	0.30204	0.51719	0.48931	0.4978	0.5002	0.49974	0.49989	0.49991
TAG(51:2/FA16:0)+NH4	0.30051	0.27702	0.61539	0.68234	0.6784	0.67767	0.67759	0.67769
PG(16:0/18:1)-H	0.29781	0.45613	0.55375	0.54715	0.64965	0.65272	0.6526	0.65256
LPC(20:1)+AcO	0.29755	1.1754	1.0985	1.0941	1.0951	1.094	1.0937	1.0936
TAG(52:2/FA20:2)+NH4	0.29681	0.28884	0.27067	0.30783	0.31079	0.3334	0.33336	0.33335
LPG(22:4)-H	0.29398	0.72923	0.68473	0.68593	0.68288	0.6836	0.6841	0.68415
PS(18:2/18:3)-H	0.2891	0.41949	0.47392	0.46961	0.47984	0.48504	0.48519	0.48557
PE(16:0/16:1)-H	0.28748	0.87138	0.81632	0.81962	0.8133	0.81351	0.81579	0.81582
TAG(56:1/FA16:0)+NH4	0.28595	0.56564	0.77098	0.76146	0.75559	0.75598	0.7558	0.75583
PI(18:0/18:0)-H	0.28455	0.5318	0.81061	0.79788	0.80604	0.80628	0.80695	0.80703
LPG(18:0)-H	0.28431	1.0214	0.96427	0.98	0.97743	0.97628	0.9761	0.97603
TAG(58:6/FA22:4)+NH4	0.28395	1.0131	0.96455	0.97291	0.97018	0.96957	0.96916	0.96909
TAG(52:5/FA20:3)+NH4	0.28358	0.22701	0.55712	0.54958	0.56019	0.55956	0.56408	0.56412
PE(O-16:0/20:2)-H	0.28353	0.77951	0.78791	0.81177	0.81005	0.80915	0.80917	0.80934
TAG(54:2/FA18:0)+NH4	0.28305	0.60356	0.56389	0.6274	0.63357	0.6328	0.63252	0.6325
TAG(54:6/FA22:5)+NH4	0.28246	0.87185	0.82085	0.84429	0.83784	0.83705	0.83668	0.83672
PE(18:1/20:1)-H	0.28236	0.90051	0.96218	0.96242	0.96259	0.96314	0.96297	0.96293
PC(16:0/18:0)+AcO	0.27999	0.67617	0.63417	0.62872	0.68869	0.68964	0.6894	0.68938
CER(16:0)+H	0.27826	0.26506	0.40269	0.41819	0.41808	0.41864	0.42043	0.4204
TAG(55:5/FA18:2)+NH4	0.277	0.82214	0.77827	0.81838	0.81215	0.81179	0.81163	0.8116
SM(16:0)+H	0.27492	0.69095	0.86432	0.85295	0.8484	0.84736	0.84734	0.8473
TAG(48:0/FA16:0)+NH4	0.27465	0.43075	0.47369	0.51567	0.5487	0.55322	0.55314	0.5531
TAG(52:1/FA16:1)+NH4	0.27448	0.6447	0.60428	0.59966	0.5966	0.59641	0.59687	0.59684
DCER(22:0)+H	0.27328	0.46937	0.74496	0.75847	0.75281	0.75609	0.75599	0.75611
AA	0.27268	1.0394	0.99717	0.98165	0.98398	0.98346	0.98366	0.98362
PE(P-16:0/18:0)-H	0.27221	1.0853	1.019	1.0143	1.0077	1.0068	1.0073	1.0072
FFA 15:0 (Pentadecylic acid)	0.27088	1.2465	1.2273	1.208	1.1995	1.1981	1.1999	1.1999
TAG(50:5/FA16:1)+NH4	0.27059	0.21927	0.23406	0.26415	0.26893	0.2701	0.27457	0.27475
TAG(58:7/FA18:2)+NH4	0.26947	0.95935	0.89752	0.90303	0.9098	0.90869	0.90827	0.90828
FFA 18:4 (Stearidonic acid, nâ€“3)	0.26816	0.73832	0.69271	0.69705	0.73565	0.73589	0.73559	0.73554
PE(O-16:0/18:1)-H	0.26747	0.91918	0.91366	0.92161	0.91514	0.91432	0.91481	0.91479
PE(P-18:1/16:1)-H	0.2669	0.99718	0.96202	0.96952	0.97355	0.97319	0.97299	0.97296
TAG(54:6/FA20:5)+NH4	0.26675	0.92346	0.86257	0.86973	0.86715	0.86609	0.86569	0.86565
TAG(54:4/FA22:4)+NH4	0.26464	0.68795	0.71696	0.74299	0.73724	0.73847	0.73816	0.73812
TAG(56:10/FA18:2)+NH4	0.26174	0.8722	0.81435	0.81572	0.83065	0.83188	0.83156	0.8315
PE(P-16:0/22:5)-H	0.26173	0.69731	0.70391	0.72951	0.72431	0.72496	0.72658	0.72661
LPI(18:0)-H	0.26135	0.21328	0.41036	0.40511	0.5	0.50514	0.50514	0.50555
TAG(52:5/FA18:2)+NH4	0.26092	0.35041	0.32904	0.4134	0.4452	0.4451	0.44591	0.4459
PE(P-18:1/22:5)-H	0.26064	0.92729	0.91515	0.93381	0.92701	0.92594	0.92587	0.92588
DCER(20:0)+H	0.25996	0.22356	0.63223	0.6237	0.62731	0.63042	0.6303	0.63027
LPE(20:1)-H	0.25984	0.62144	0.88148	0.86741	0.86382	0.86815	0.86796	0.86793
MAG(18:2)+NH4	0.25754	0.45801	0.48498	0.49773	0.49409	0.5086	0.50993	0.50993
PE(18:1/22:5)-H	0.25743	0.84692	0.84206	0.85584	0.8495	0.84847	0.8496	0.84962
FFA 18:3 (a-Linolenic acid, nâ€“3 or g-Linolenic acid, nâ€“6)	0.25711	0.4714	0.59469	0.62676	0.6228	0.62929	0.62906	0.62904
PG(18:1/22:5)-H	0.25418	1.0466	0.97788	0.96826	0.96089	0.95975	0.95932	0.95929
FFA 22:6 (Docosahexaenoic acid, nâ€“3)	0.25408	0.82718	0.79084	0.81101	0.80684	0.80949	0.80916	0.8092
TAG(49:3/FA18:2)+NH4	0.2527	0.24985	0.23329	0.23018	0.31486	0.35541	0.35545	0.35552
PC(20:0/20:2)+AcO	0.25257	0.45197	0.48969	0.50023	0.50039	0.50089	0.50069	0.50076
PS(20:0/16:1)-H	0.25254	1.0118	0.94909	0.94855	0.94368	0.94416	0.94379	0.94386
PC(16:0/20:4)+AcO	0.25146	0.69185	0.64597	0.64511	0.69909	0.69844	0.69856	0.69857
TAG(48:4/FA18:2)+NH4	0.24643	0.57397	0.54878	0.58713	0.59548	0.59536	0.59601	0.59601
PC(18:1/22:6)+AcO	0.24621	1.2124	1.1562	1.1383	1.1376	1.1362	1.1357	1.1356
PS(14:0/18:1)-H	0.24569	0.65291	0.68757	0.68582	0.68231	0.68186	0.68374	0.68371
PG(16:0/20:5)-H	0.24511	0.20031	0.21952	0.21622	0.21538	0.25298	0.25323	0.25355
PI(18:1/20:1)-H	0.24503	0.19518	0.21671	0.2137	0.22166	0.22391	0.227	0.22712
TAG(56:7/FA18:3)+NH4	0.24403	0.66648	0.76428	0.80773	0.80745	0.80661	0.80625	0.80619
TAG(56:3/FA18:2)+NH4	0.24233	0.79873	0.76387	0.75185	0.79371	0.79292	0.79283	0.79278
TAG(46:4/FA18:2)+NH4	0.24182	0.72811	0.73708	0.7372	0.73896	0.73881	0.73905	0.73908
PE(P-16:1/18:1)-H	0.24144	1.0282	1.016	1.0137	1.0105	1.0106	1.0101	1.0101
PE(16:0/20:4)-H	0.23998	0.85802	0.88549	0.89144	0.88552	0.88516	0.88611	0.88619
PS(18:0/14:0)-H	0.23969	0.23986	0.62956	0.62476	0.6886	0.6878	0.68832	0.68829
TAG(55:3/FA18:1)+NH4	0.23714	0.48009	0.5882	0.61261	0.6219	0.62142	0.62116	0.62112
PG(16:0/22:6)-H	0.23638	0.5787	0.57861	0.5731	0.63225	0.63808	0.63779	0.63776
PC(20:0/20:3)+AcO	0.23569	0.25516	0.51176	0.50881	0.55835	0.56237	0.56308	0.56306
PE(P-18:0/22:4)-H	0.23515	0.67934	0.66678	0.70281	0.69841	0.69757	0.69727	0.69725
PS(18:1/22:6)-H	0.2345	1.077	1.0077	0.99177	0.999	0.99829	0.99784	0.99792
LPE(20:4)-H	0.23291	0.82766	0.80575	0.79971	0.79351	0.79259	0.79225	0.7922
PC(14:0/22:5)+AcO	0.23077	1.2645	1.2164	1.1976	1.1904	1.1889	1.1884	1.1884
PG(18:1/20:4)-H	0.23035	0.59941	0.5967	0.58797	0.65275	0.6523	0.65204	0.65205
PC(16:0/20:1)+AcO	0.22798	0.91604	0.90354	0.89496	0.89294	0.89275	0.89334	0.89328
TAG(54:1/FA18:1)+NH4	0.22353	0.82147	0.76955	0.79884	0.79279	0.79262	0.79228	0.79226
TAG(54:5/FA18:0)+NH4	0.22341	0.6458	0.60438	0.62934	0.66098	0.66184	0.66155	0.66153
DAG(16:1/22:6)+NH4	0.22324	0.83398	0.86707	0.88143	0.88464	0.88514	0.88496	0.88503
TAG(54:4/FA16:0)+NH4	0.2226	0.81665	0.87474	0.92218	0.91671	0.91559	0.91541	0.91538
PG(20:0/18:1)-H	0.21826	0.38521	0.51363	0.51423	0.51439	0.5144	0.51418	0.51431
PE(O-16:0/20:5)-H	0.21596	0.90237	0.86611	0.88168	0.88174	0.88194	0.88246	0.8824
PC(18:0/20:1)+AcO	0.21589	0.83789	0.96131	0.94597	0.94171	0.94515	0.94592	0.94588
PE(O-16:0/22:5)-H	0.21544	0.55532	0.552	0.59632	0.59219	0.59149	0.59546	0.59542
PG(14:0/14:0)-H	0.21517	0.61279	0.63181	0.62201	0.66945	0.67018	0.67039	0.67043
TAG(53:1/FA18:0)+NH4	0.21508	0.22855	0.52531	0.52966	0.52984	0.53324	0.53309	0.53322
PE(P-18:0/20:1)-H	0.21319	0.80652	0.89235	0.89735	0.89473	0.89552	0.89599	0.89597
PI(18:1/20:4)-H	0.2086	0.20986	0.26566	0.26441	0.27201	0.27721	0.28496	0.28539
TAG(50:4/FA18:2)+NH4	0.20769	0.23301	0.22752	0.3454	0.38137	0.38605	0.38654	0.38653
TAG(54:5/FA18:2)+NH4	0.20501	0.66907	0.63505	0.68415	0.69639	0.69619	0.6965	0.69648
TAG(60:10/FA22:5)+NH4	0.20476	0.97773	0.91507	0.9058	0.8988	0.89784	0.89746	0.8975
SM(18:1)+H	0.20313	0.48941	0.52582	0.52144	0.55236	0.55168	0.55168	0.55191
PE(16:0/22:4)-H	0.19977	0.74875	0.75921	0.78316	0.77728	0.77694	0.77681	0.77706
TAG(54:7/FA16:1)+NH4	0.19927	0.93634	0.90851	0.91776	0.91076	0.90976	0.90953	0.90947
CE(18:2)+H	0.19904	0.4136	0.41708	0.41157	0.48542	0.48499	0.48806	0.48809
DAG(18:1/20:4)+NH4	0.19902	0.7935	0.7638	0.75557	0.75656	0.75638	0.75603	0.75599
TAG(50:3/FA18:3)+NH4	0.19735	0.51031	0.71713	0.73371	0.74928	0.74942	0.74953	0.7495
TAG(52:5/FA16:1)+NH4	0.19331	0.26717	0.25151	0.3994	0.40823	0.40815	0.40972	0.40969
DPA	0.19295	0.96867	0.98408	0.97703	0.96966	0.96879	0.96838	0.9685
PC(18:1/22:4)+AcO	0.19147	0.97173	0.91184	0.90495	0.90743	0.90682	0.90657	0.90655
TAG(56:7/FA22:4)+NH4	0.18892	0.41179	0.71637	0.77383	0.76819	0.76726	0.76691	0.76688
LPC(18:0)+AcO	0.18871	0.91742	0.86376	0.84998	0.84497	0.84679	0.8464	0.84636
FFA 20:4 (Arachidonic acid, nâ€“6)	0.18845	0.8102	0.83068	0.82323	0.82692	0.82879	0.82921	0.82919
FFA 22:0 (Behenic acid)	0.18839	0.78579	0.73997	0.7358	0.73014	0.73031	0.73003	0.73
PE(P-18:1/16:0)-H	0.18816	0.82367	0.89996	0.90935	0.90364	0.90378	0.90405	0.904
TAG(55:1/FA18:1)+NH4	0.18709	1.0114	1.0305	1.0412	1.0334	1.0332	1.0328	1.0327
TAG(56:4/FA22:4)+NH4	0.18539	0.86848	0.82273	0.85837	0.85443	0.85444	0.85407	0.85401
PE(P-18:1/20:1)-H	0.18531	0.87899	0.93927	0.94367	0.94826	0.94817	0.94835	0.94831
PG(18:0/20:0)-H	0.18504	0.33061	0.68119	0.68164	0.70088	0.70338	0.70326	0.70324
PI(18:2/20:1)-H	0.18459	0.19202	0.20509	0.22286	0.22229	0.22246	0.22274	0.22299
TAG(44:2/FA16:0)+NH4	0.1845	0.59782	0.83998	0.85358	0.85481	0.85425	0.85433	0.8545
TAG(53:4/FA18:2)+NH4	0.18287	0.31949	0.29845	0.33846	0.40443	0.40471	0.40511	0.40559
SM(14:0)+H	0.1814	0.70314	0.82284	0.83157	0.8257	0.8247	0.82443	0.82439
TAG(48:3/FA18:1)+NH4	0.18014	0.27972	0.26431	0.34101	0.34561	0.36607	0.36671	0.36669
TAG(55:4/FA18:2)+NH4	0.17954	0.34709	0.45311	0.56181	0.55747	0.55683	0.55712	0.55721
DAG(16:1/20:4)+NH4	0.17409	1.1164	1.0436	1.0297	1.0233	1.0226	1.0221	1.0222
TAG(54:6/FA20:3)+NH4	0.17304	0.26224	0.54429	0.64013	0.63582	0.63619	0.63602	0.636
PG(18:0/20:4)-H	0.17083	0.75913	0.79368	0.78715	0.78218	0.78585	0.78612	0.78624
TAG(55:3/FA18:2)+NH4	0.16951	0.42927	0.42588	0.44171	0.48323	0.48264	0.48257	0.48313
TAG(52:5/FA16:0)+NH4	0.16923	0.45475	0.4447	0.53172	0.55014	0.54958	0.54985	0.54981
PG(16:0/20:4)-H	0.16826	0.35019	0.502	0.49412	0.59301	0.59379	0.59384	0.59386
TAG(46:3/FA18:2)+NH4	0.16564	0.55957	0.5477	0.58521	0.5831	0.5824	0.58221	0.58223
PS(18:1/18:1)-H	0.16496	0.28518	0.78046	0.78772	0.78169	0.78393	0.78424	0.78424
MAG(22:0)+NH4	0.16465	0.42198	0.67091	0.7179	0.71617	0.71628	0.71617	0.71637
PG(18:1/18:1)-H	0.1633	1.0144	0.98788	0.97307	1.0047	1.0036	1.0034	1.0034
FFA 14:0 (Myristic acid)	0.16279	0.94338	0.88079	0.86887	0.86227	0.86418	0.86592	0.86586
TAG(58:9/FA22:5)+NH4	0.16213	1.2176	1.1774	1.1739	1.1648	1.1638	1.1632	1.1632
TAG(44:2/FA18:2)+NH4	0.16207	0.42065	0.44398	0.44689	0.44805	0.44799	0.44847	0.44865
TAG(54:7/FA18:1)+NH4	0.16069	0.69685	0.69166	0.72807	0.72246	0.72484	0.725	0.72495
PC(14:0/18:1)+AcO	0.15855	1.061	0.99364	0.98034	0.97818	0.97927	0.9791	0.97907
TAG(56:3/FA20:0)+NH4	0.15383	0.32272	0.30136	0.31384	0.33767	0.34543	0.34576	0.34606
PS(18:0/18:0)-H	0.15111	0.35451	0.33472	0.33649	0.42468	0.43328	0.43328	0.43326
TAG(56:1/FA18:1)+NH4	0.15021	0.71998	0.67235	0.667	0.66358	0.66285	0.66283	0.66294
LPE(22:6)-H	0.14969	0.91203	0.86501	0.85126	0.85492	0.85455	0.85424	0.85421
TAG(51:5/FA18:2)+NH4	0.14959	0.70782	0.71256	0.70263	0.76007	0.76001	0.76082	0.7608
TAG(56:4/FA18:2)+NH4	0.14922	0.80666	0.76744	0.77768	0.79359	0.79264	0.79236	0.7923
PE(P-18:0/18:1)-H	0.14866	0.85472	0.93116	0.93581	0.93022	0.92987	0.93019	0.93018
TAG(54:6/FA18:2)+NH4	0.14547	0.75349	0.70579	0.74052	0.7527	0.75323	0.75334	0.75331
TAG(54:5/FA18:3)+NH4	0.14502	0.4756	0.45232	0.53562	0.54388	0.54345	0.54393	0.54398
TAG(49:3/FA18:3)+NH4	0.14406	0.42708	1.3029	1.2821	1.2723	1.271	1.2712	1.2711
TAG(51:4/FA16:1)+NH4	0.14405	0.28698	0.29175	0.37141	0.38419	0.38762	0.38804	0.38802
MAG(16:0)+NH4	0.14403	0.60997	0.56955	0.59153	0.58761	0.5927	0.59406	0.59402
PC(16:0/22:4)+AcO	0.14141	0.76438	0.84034	0.82998	0.88223	0.88139	0.88139	0.88158
TAG(54:4/FA18:0)+NH4	0.13868	0.72378	0.71226	0.75463	0.75915	0.75864	0.75895	0.7589
FFA 19:0 (Tuberculostearic acid)	0.13832	0.4291	0.89923	0.88722	0.88152	0.88119	0.88137	0.88154
TAG(53:3/FA17:0)+NH4	0.13812	0.58573	0.63017	0.65401	0.65235	0.65382	0.65656	0.65651
TAG(50:3/FA14:0)+NH4	0.13776	0.44696	0.45194	0.50887	0.51315	0.51299	0.51552	0.51551
TAG(56:5/FA22:4)+NH4	0.13597	1.0569	0.99577	1.0097	1.002	1.0008	1.0005	1.0004
PE(18:0/22:4)-H	0.13584	0.81378	0.78631	0.80759	0.80225	0.80133	0.80096	0.80097
PI(14:0/14:0)-H	0.135	0.10879	0.17869	0.18947	0.24143	0.24225	0.25048	0.25068
PC(14:0/22:6)+AcO	0.1339	1.101	1.0452	1.0313	1.0416	1.041	1.0405	1.0404
PE(16:0/20:1)-H	0.13276	0.87435	0.8878	0.89463	0.89188	0.89575	0.89581	0.89575
PE(P-16:0/18:1)-H	0.13183	0.99167	0.99452	0.99557	0.99518	0.99444	0.99458	0.99455
DCER(16:0)+H	0.13049	0.30857	0.41385	0.41869	0.43495	0.44117	0.44316	0.44319
PE(P-16:0/20:4)-H	0.13042	0.99659	0.93674	0.94	0.93488	0.93374	0.93414	0.93417
TAG(54:5/FA20:2)+NH4	0.13037	0.28619	0.31911	0.38878	0.39729	0.39833	0.40468	0.40465
TAG(56:5/FA20:2)+NH4	0.13021	0.4053	0.55888	0.64827	0.64637	0.6487	0.64993	0.64989
PG(14:1/14:1)-H	0.12908	0.7088	0.67056	0.67183	0.67084	0.67151	0.6714	0.67142
TAG(50:5/FA18:2)+NH4	0.12675	0.46789	0.49189	0.54472	0.54385	0.54362	0.54379	0.54376
LPE(18:1)-H	0.12435	1.0315	0.98127	0.97554	0.97139	0.97021	0.97024	0.97019
TAG(56:5/FA18:2)+NH4	0.12386	0.76134	0.77216	0.80289	0.80779	0.80709	0.80676	0.80676
FFA 16:1 (Palmitoleic acid, nâ€“7)	0.12367	0.66466	0.81224	0.83057	0.82455	0.82749	0.82716	0.82727
PI(16:0/14:0)-H	0.12192	0.30825	0.39323	0.39091	0.42842	0.42814	0.42829	0.42827
TAG(56:6/FA20:3)+NH4	0.1218	0.89209	0.83473	0.85173	0.8514	0.85058	0.85022	0.85021
FFA 14:1 (Myristoleic acid, nâ€“5)	0.12169	0.82462	0.7762	0.78547	0.79316	0.79541	0.79614	0.79609
PE(P-16:0/22:4)-H	0.12153	0.80272	0.78199	0.79148	0.78535	0.78481	0.78445	0.78476
TAG(52:6/FA18:2)+NH4	0.11882	0.24893	0.50632	0.54824	0.59365	0.59667	0.59651	0.59647
PC(16:0/16:0)+AcO	0.11764	0.25094	0.23447	0.23087	0.3873	0.39414	0.3944	0.39438
PE(O-16:0/20:1)-H	0.11601	0.8204	0.92976	0.92458	0.91801	0.91945	0.91997	0.91993
PE(18:0/16:0)-H	0.11549	1.0016	1.0134	1.0002	0.99818	0.99958	0.99915	0.99909
FFA 20:3 (Dihomo-g-linolenic acid, nâ€“6 or Mead acid, nâ€“9)	0.11314	0.95662	0.97939	0.97679	0.9711	0.97093	0.97085	0.97082
TAG(52:8/FA18:2)+NH4	0.11131	0.19046	0.27029	0.36222	0.39028	0.39761	0.39745	0.39742
TAG(54:3/FA18:0)+NH4	0.11072	0.47716	0.47242	0.54112	0.56473	0.56477	0.56505	0.56502
PS(20:0/18:3)-H	0.11043	0.22782	0.3724	0.37402	0.37305	0.37747	0.37737	0.37735
PE(18:1/22:4)-H	0.10967	1.0858	1.0176	1.0283	1.0213	1.0217	1.0215	1.0214
TAG(53:2/FA17:0)+NH4	0.10938	0.60804	0.86198	0.84831	0.88284	0.88231	0.88192	0.88186
TAG(58:7/FA22:4)+NH4	0.1093	0.85668	0.80234	0.82999	0.83492	0.834	0.83382	0.83381
PE(O-18:0/18:1)-H	0.1077	0.82225	0.90408	0.91167	0.90476	0.90428	0.90457	0.90456
PC(18:0/14:0)+AcO	0.1076	0.54285	0.50765	0.50838	0.58482	0.58548	0.58596	0.58592
TAG(54:4/FA18:1)+NH4	0.10646	0.502	0.49979	0.57806	0.59015	0.58943	0.58989	0.58988
PS(16:0/16:1)-H	0.10467	0.3967	0.49285	0.51812	0.55779	0.56206	0.56196	0.56211
TAG(46:2/FA16:1)+NH4	0.10365	0.48352	0.47837	0.48003	0.47701	0.48034	0.48028	0.48027
TAG(56:4/FA20:3)+NH4	0.10329	0.99874	0.93381	0.93346	0.92625	0.92514	0.92509	0.92507
PG(18:0/22:5)-H	0.10244	0.83929	0.79039	0.77814	0.84274	0.84216	0.84217	0.84212
PS(18:2/22:6)-H	0.10227	0.1496	0.68091	0.67979	0.67459	0.67406	0.67563	0.67567
PG(18:0/20:5)-H	0.10217	0.33573	0.36868	0.36399	0.42066	0.42854	0.42835	0.42859
PG(20:0/20:3)-H	0.10075	0.50125	0.7509	0.7397	0.74409	0.74322	0.74323	0.74323
PC(16:0/22:6)+AcO	0.098793	0.66355	0.7328	0.72375	0.76224	0.76541	0.76506	0.76508
PE(18:1/20:4)-H	0.097656	1.04	0.97438	0.98711	0.97946	0.97833	0.97828	0.97821
TAG(56:8/FA18:3)+NH4	0.097339	1.0446	1.0414	1.0367	1.0427	1.0414	1.041	1.041
PE(P-18:0/20:2)-H	0.095697	0.88518	0.90185	0.91753	0.91197	0.91139	0.91158	0.91153
FFA 20:0 (Arachidic acid)	0.095135	0.64774	0.63449	0.658	0.65291	0.65757	0.65733	0.65728
TAG(53:4/FA20:4)+NH4	0.09082	0.51761	0.50693	0.52637	0.52262	0.52199	0.52247	0.52249
DAG(16:0/22:5)+NH4	0.089439	0.98203	0.94107	0.92839	0.9244	0.92385	0.92345	0.92339
TAG(54:5/FA22:5)+NH4	0.087904	0.81721	0.76656	0.78586	0.77993	0.77912	0.77884	0.77894
PE(18:1/16:1)-H	0.087511	0.86587	0.94128	0.94434	0.93962	0.9389	0.93874	0.9387
TAG(54:6/FA18:1)+NH4	0.087477	0.6382	0.60072	0.66483	0.66826	0.66866	0.66864	0.66866
TAG(52:4/FA18:3)+NH4	0.086909	0.48406	0.4574	0.52252	0.53991	0.53925	0.54084	0.54081
PG(18:1/22:4)-H	0.085143	0.96309	0.90085	0.89194	0.89881	0.89786	0.89748	0.89746
TAG(46:2/FA18:1)+NH4	0.085015	0.56859	0.66733	0.6571	0.65221	0.65337	0.65309	0.65304
TAG(50:4/FA16:1)+NH4	0.084614	0.16363	0.31852	0.43961	0.44049	0.45441	0.45469	0.45466
FFA 28:0 (Montanic acid)	0.083138	0.5334	0.53319	0.54823	0.58695	0.58681	0.58669	0.58665
MAG(22:1)+NH4	0.082543	0.11547	0.18309	0.2153	0.23654	0.23876	0.23866	0.23867
PC(16:0/22:5)+AcO	0.082105	0.73329	0.75293	0.74695	0.74743	0.74655	0.74743	0.74745
PI(18:2/18:2)-H	0.079851	0.34288	0.3484	0.37536	0.39729	0.40272	0.4026	0.40258
PG(18:1/22:6)-H	0.079352	0.91463	0.86552	0.8578	0.8727	0.87342	0.87332	0.87326
PC(18:1/20:1)+AcO	0.077982	0.99884	0.95137	0.94228	0.93647	0.93793	0.93886	0.9388
TAG(52:6/FA18:1)+NH4	0.075982	0.079411	0.14656	0.2624	0.26195	0.26741	0.26733	0.26742
PG(18:0/18:1)-H	0.07595	0.493	0.59851	0.59051	0.68977	0.6894	0.68928	0.68928
PC(14:0/20:1)+AcO	0.074331	0.66245	0.65347	0.67137	0.66766	0.66796	0.66765	0.66763
PG(16:0/16:0)-H	0.072079	0.32513	0.49372	0.49582	0.60359	0.60494	0.60514	0.60518
PI(14:1/14:1)-H	0.071297	0.092802	0.092411	0.099198	0.15877	0.24668	0.25195	0.25219
DAG(16:1/18:0)+NH4	0.068737	0.34581	0.32287	0.32167	0.38475	0.38435	0.38547	0.38546
TAG(56:3/FA20:1)+NH4	0.067842	0.9563	0.91047	0.91648	0.91144	0.91057	0.91022	0.91016
PS(18:0/16:1)-H	0.06747	0.67499	0.71418	0.71377	0.7093	0.71534	0.71548	0.71563
LPG(20:4)-H	0.066598	0.87665	0.8233	0.83603	0.83496	0.83577	0.83598	0.83595
TAG(58:5/FA18:1)+NH4	0.065476	1.0524	1.0736	1.0642	1.0592	1.0583	1.0578	1.0577
DAG(18:0/18:1)+NH4	0.065109	1.046	0.98192	0.98495	0.99679	0.99572	0.99728	0.99728
TAG(52:4/FA18:2)+NH4	0.062384	0.51388	0.4989	0.54668	0.57437	0.57368	0.57436	0.57434
TAG(52:1/FA18:1)+NH4	0.061928	0.79699	0.7579	0.82557	0.82681	0.8259	0.82554	0.82553
TAG(52:0/FA18:0)+NH4	0.061217	0.27807	0.29467	0.32389	0.32204	0.34805	0.35177	0.35208
TAG(54:4/FA18:2)+NH4	0.0562	0.49171	0.46394	0.55128	0.56563	0.56496	0.56541	0.56539
PC(20:0/16:1)+AcO	0.055023	0.50572	0.50843	0.50226	0.51391	0.51971	0.51956	0.51974
FFA 16:0 (Palmitic acid)	0.054729	0.62815	0.58647	0.6017	0.61912	0.62364	0.6234	0.6236
PC(16:0/18:1)+AcO	0.054463	0.69403	0.67406	0.66541	0.74386	0.74295	0.74282	0.74284
TAG(56:5/FA20:1)+NH4	0.053866	0.75341	0.70892	0.72647	0.74693	0.74676	0.74649	0.74644
PC(14:0/14:0)+AcO	0.051115	0.6514	0.74209	0.73382	0.77112	0.77037	0.77121	0.77134
PE(18:0/18:0)-H	0.050326	0.7366	0.78385	0.78517	0.78614	0.78618	0.78676	0.78675
TAG(53:1/FA18:1)+NH4	0.050221	0.11595	0.2233	0.26331	0.26776	0.27127	0.27117	0.27117
TAG(52:6/FA20:5)+NH4	0.047985	0.13784	0.70889	0.69797	0.71964	0.72039	0.72033	0.72036
DAG(18:0/22:6)+NH4	0.047348	0.74436	0.69612	0.68548	0.68248	0.69051	0.69082	0.69081
TAG(52:0/FA20:0)+NH4	0.045745	0.465	1.0417	1.0273	1.0232	1.0253	1.0249	1.0248
PS(20:0/20:4)-H	0.044931	0.76191	0.75583	0.75165	0.74797	0.75057	0.75023	0.75018
PG(18:0/22:4)-H	0.044533	0.75282	0.73851	0.72696	0.75618	0.75622	0.75594	0.75621
PS(18:0/20:5)-H	0.043365	0.29821	0.54864	0.5431	0.60073	0.60021	0.6002	0.6005
FFA 25:0 (Pentacosanoic acid)	0.042827	0.66416	0.67898	0.687	0.71365	0.71289	0.71276	0.71272
DAG(16:0/20:5)+NH4	0.0424	0.6084	0.63109	0.62103	0.61663	0.61832	0.61837	0.61833
TAG(54:5/FA18:1)+NH4	0.042333	0.58033	0.55252	0.61897	0.63126	0.6307	0.63096	0.63096
PE(P-16:0/20:1)-H	0.041545	0.88701	0.92342	0.92613	0.93109	0.93116	0.9318	0.93174
TAG(55:2/FA18:2)+NH4	0.040809	0.84181	0.83494	0.82504	0.83292	0.83238	0.83204	0.83217
TAG(58:8/FA22:5)+NH4	0.040531	1.112	1.0407	1.0441	1.0388	1.0381	1.0377	1.0376
LPG(18:3)-H	0.038713	0.50214	0.51655	0.50851	0.50735	0.50678	0.50678	0.50674
TAG(56:8/FA20:5)+NH4	0.03752	1.0149	0.95378	0.95488	0.9501	0.95011	0.94994	0.94993
PC(18:1/16:1)+AcO	0.033796	1.1926	1.1196	1.1056	1.11	1.109	1.1086	1.1085
PC(16:1/18:1)+AcO	0.033706	1.0705	1.0406	1.0311	1.0454	1.0448	1.0449	1.0449
FFA 18:1 (Elaidic acid, nâ€“9 or trans-Vaccenic acid, nâ€“7)	0.03224	0.80744	0.9068	0.90221	0.89529	0.89439	0.89532	0.89526
PC(18:0/22:6)+AcO	0.030342	0.99852	1.1823	1.1644	1.1947	1.1934	1.1929	1.1929
LPC(20:0)+AcO	0.028277	0.82658	0.78208	0.77446	0.77689	0.77605	0.77712	0.77708
PG(14:0/22:4)-H	0.025001	0.24452	0.38507	0.39335	0.40533	0.40497	0.40716	0.40758
PG(18:0/14:0)-H	0.02425	0.14163	0.49195	0.487	0.60188	0.60381	0.60383	0.60388
PS(14:0/22:5)-H	0.024215	0.16308	0.65239	0.64244	0.63875	0.63797	0.63914	0.63928
PC(18:0/18:0)+AcO	0.024098	1.0354	1.0068	0.99606	0.98849	0.9883	0.98811	0.9881
MAG(20:0)+NH4	0.022431	0.15299	0.32584	0.33099	0.3407	0.35883	0.35893	0.35914
TAG(54:3/FA18:1)+NH4	0.018549	0.44984	0.4543	0.51324	0.54399	0.54338	0.54413	0.54409
PS(18:0/20:0)-H	0.018435	0.49417	0.58128	0.60765	0.60685	0.60707	0.60872	0.60894
PI(18:0/20:3)-H	0.016405	0.22403	0.39993	0.45903	0.46028	0.46795	0.46975	0.46986
FFA 24:1 (Nervonic acid, nâ€“9)	0.01486	0.62018	0.64713	0.67305	0.67788	0.67727	0.67892	0.67888
PE(16:0/22:5)-H	0.013191	0.65059	0.63727	0.65363	0.65172	0.65471	0.65626	0.65623
TAG(42:2/FA18:2)+NH4	0.012601	0.022004	0.67518	0.68333	0.67902	0.67821	0.67794	0.67793
PC(14:0/20:4)+AcO	0.01118	0.70367	0.6655	0.66631	0.69512	0.69438	0.69674	0.69671
CE(20:4)+H	0.010525	1.0238	1.009	1.0077	1.01	1.0092	1.0092	1.0091
PC(18:1/18:1)+AcO	0.0098094	1.2016	1.1339	1.1211	1.1195	1.1191	1.1191	1.119
TAG(52:4/FA16:0)+NH4	0.0077698	0.53714	0.56787	0.61737	0.63371	0.63332	0.63367	0.63367
TAG(47:1/FA18:1)+NH4	0.0064405	0.86956	0.83487	0.82623	0.82108	0.82008	0.82034	0.82047
PC(18:2/18:3)+AcO	0.0044568	0.24196	0.23966	0.24088	0.26702	0.26887	0.27108	0.27199
FFA 18:1 (Oleic acid, nâ€“9 or cis-Vaccenic acid, nâ€“7)	0.0028232	0.76402	0.87979	0.87789	0.87119	0.87029	0.87139	0.87133
PC(18:0/18:1)+AcO	0.0028018	1.0004	0.94963	0.94231	0.93734	0.93736	0.93823	0.93817
PS(16:0/20:1)-H	0.0026347	1.0108	1.0101	0.99611	1.0086	1.0098	1.0093	1.0093
TAG(51:4/FA20:4)+NH4	0.0014241	0.23525	0.56589	0.55738	0.57945	0.57886	0.57876	0.57879
FFA 17:1 (cis-10-Heptadecanoic acid, nâ€“7)	0.00086201	0.76273	0.71735	0.75089	0.74765	0.74833	0.74856	0.74851
