# Supplementary material for: Altered lipid profiles in the prefrontal cortex are associated with neuroinflammation after severe burn injury
Source: Front Immunol. 2025 Dec 1;16:1709256. doi: 10.3389/fimmu.2025.1709256 (PMC12702713; doi:10.3389/fimmu.2025.1709256)
Supplement: Supplementary file 10 [file DataSheet9.csv]

Lipid	Comparison	AUC
SM	B_A_vs_B_V	0.616071428571428
SM	B_A_vs_S_A	0.580357142857143
SM	B_A_vs_S_V	0.455357142857143
SM	B_V_vs_S_A	0.578125
SM	B_V_vs_S_V	0.53125
SM	S_A_vs_S_V	0.5859375
CE	B_A_vs_B_V	0.517857142857143
CE	B_A_vs_S_A	0.5625
CE	B_A_vs_S_V	0.821428571428571
CE	B_V_vs_S_A	0.6171875
CE	B_V_vs_S_V	0.7265625
CE	S_A_vs_S_V	0.765625
CER	B_A_vs_B_V	0.714285714285714
CER	B_A_vs_S_A	0.508928571428571
CER	B_A_vs_S_V	0.678571428571429
CER	B_V_vs_S_A	0.625
CER	B_V_vs_S_V	0.8046875
CER	S_A_vs_S_V	0.6015625
DCER	B_A_vs_B_V	0.803571428571428
DCER	B_A_vs_S_A	0.517857142857143
DCER	B_A_vs_S_V	0.625
DCER	B_V_vs_S_A	0.703125
DCER	B_V_vs_S_V	0.703125
DCER	S_A_vs_S_V	0.6171875
TAG	B_A_vs_B_V	0.696428571428571
TAG	B_A_vs_S_A	0.642857142857143
TAG	B_A_vs_S_V	0.964285714285714
TAG	B_V_vs_S_A	0.7578125
TAG	B_V_vs_S_V	0.90625
TAG	S_A_vs_S_V	0.65625
DAG	B_A_vs_B_V	0.607142857142857
DAG	B_A_vs_S_A	0.526785714285714
DAG	B_A_vs_S_V	0.955357142857143
DAG	B_V_vs_S_A	0.46875
DAG	B_V_vs_S_V	0.7890625
DAG	S_A_vs_S_V	0.65625
MAG	B_A_vs_B_V	0.651785714285714
MAG	B_A_vs_S_A	0.75
MAG	B_A_vs_S_V	0.491071428571429
MAG	B_V_vs_S_A	0.75
MAG	B_V_vs_S_V	0.453125
MAG	S_A_vs_S_V	0.6640625
LPC	B_A_vs_B_V	0.803571428571429
LPC	B_A_vs_S_A	0.660714285714286
LPC	B_A_vs_S_V	0.508928571428571
LPC	B_V_vs_S_A	0.625
LPC	B_V_vs_S_V	0.7265625
LPC	S_A_vs_S_V	0.703125
PC	B_A_vs_B_V	0.571428571428571
PC	B_A_vs_S_A	0.589285714285714
PC	B_A_vs_S_V	0.6875
PC	B_V_vs_S_A	0.546875
PC	B_V_vs_S_V	0.8984375
PC	S_A_vs_S_V	0.5390625
LPE	B_A_vs_B_V	0.5
LPE	B_A_vs_S_A	0.785714285714286
LPE	B_A_vs_S_V	0.535714285714286
LPE	B_V_vs_S_A	0.6875
LPE	B_V_vs_S_V	0.4375
LPE	S_A_vs_S_V	0.8984375
PE	B_A_vs_B_V	0.6875
PE	B_A_vs_S_A	0.553571428571429
PE	B_A_vs_S_V	0.553571428571428
PE	B_V_vs_S_A	0.84375
PE	B_V_vs_S_V	0.796875
PE	S_A_vs_S_V	0.578125
PE-O	B_A_vs_B_V	0.553571428571428
PE-O	B_A_vs_S_A	0.517857142857143
PE-O	B_A_vs_S_V	0.803571428571429
PE-O	B_V_vs_S_A	0.7109375
PE-O	B_V_vs_S_V	0.6328125
PE-O	S_A_vs_S_V	0.609375
PE-P	B_A_vs_B_V	0.553571428571429
PE-P	B_A_vs_S_A	0.678571428571429
PE-P	B_A_vs_S_V	0.580357142857143
PE-P	B_V_vs_S_A	0.7890625
PE-P	B_V_vs_S_V	0.671875
PE-P	S_A_vs_S_V	0.4765625
LPG	B_A_vs_B_V	0.616071428571429
LPG	B_A_vs_S_A	0.517857142857143
LPG	B_A_vs_S_V	0.419642857142857
LPG	B_V_vs_S_A	0.578125
LPG	B_V_vs_S_V	0.578125
LPG	S_A_vs_S_V	0.578125
PG	B_A_vs_B_V	0.705357142857143
PG	B_A_vs_S_A	0.848214285714286
PG	B_A_vs_S_V	0.821428571428571
PG	B_V_vs_S_A	0.75
PG	B_V_vs_S_V	0.765625
PG	S_A_vs_S_V	0.7890625
LPI	B_A_vs_B_V	0.741071428571429
LPI	B_A_vs_S_A	0.642857142857143
LPI	B_A_vs_S_V	0.482142857142857
LPI	B_V_vs_S_A	0.546875
LPI	B_V_vs_S_V	0.640625
LPI	S_A_vs_S_V	0.6015625
PI	B_A_vs_B_V	0.544642857142857
PI	B_A_vs_S_A	0.625
PI	B_A_vs_S_V	0.571428571428571
PI	B_V_vs_S_A	0.5078125
PI	B_V_vs_S_V	0.578125
PI	S_A_vs_S_V	0.7890625
LPS	B_A_vs_B_V	0.678571428571429
LPS	B_A_vs_S_A	0.678571428571428
LPS	B_A_vs_S_V	0.616071428571429
LPS	B_V_vs_S_A	0.5546875
LPS	B_V_vs_S_V	0.46875
LPS	S_A_vs_S_V	0.59375
PS	B_A_vs_B_V	0.642857142857143
PS	B_A_vs_S_A	0.821428571428572
PS	B_A_vs_S_V	0.705357142857143
PS	B_V_vs_S_A	0.546875
PS	B_V_vs_S_V	0.546875
PS	S_A_vs_S_V	0.671875
FFA	B_A_vs_B_V	0.535714285714286
FFA	B_A_vs_S_A	0.598214285714286
FFA	B_A_vs_S_V	0.428571428571429
FFA	B_V_vs_S_A	0.6171875
FFA	B_V_vs_S_V	0.546875
FFA	S_A_vs_S_V	0.453125
PUFA	B_A_vs_B_V	0.544642857142857
PUFA	B_A_vs_S_A	0.625
PUFA	B_A_vs_S_V	0.5
PUFA	B_V_vs_S_A	0.65625
PUFA	B_V_vs_S_V	0.6171875
PUFA	S_A_vs_S_V	0.6796875
