# Supplementary material for: Altered lipid profiles in the prefrontal cortex are associated with neuroinflammation after severe burn injury
Source: Front Immunol. 2025 Dec 1;16:1709256. doi: 10.3389/fimmu.2025.1709256 (PMC12702713; doi:10.3389/fimmu.2025.1709256)
Supplement: Supplementary file 11 [file DataSheet10.csv]

Lipid	comparison	lipid	importance
SM	B_A_vs_B_V	SM(22:1)+H	100.0
SM	B_A_vs_B_V	SM(22:0)+H	71.7058005144503
SM	B_A_vs_B_V	SM(24:1)+H	17.2981142771976
SM	B_A_vs_B_V	SM(16:0)+H	13.3063955944837
SM	B_A_vs_B_V	SM(18:0)+H	8.31591983266543
SM	B_A_vs_B_V	SM(14:0)+H	0.0
SM	B_A_vs_B_V	SM(18:1)+H	0.0
SM	B_A_vs_B_V	SM(20:0)+H	0.0
SM	B_A_vs_B_V	SM(20:1)+H	0.0
SM	B_A_vs_B_V	SM(24:0)+H	0.0
SM	B_A_vs_S_A	SM(20:1)+H	100.0
SM	B_A_vs_S_A	SM(20:0)+H	53.9670388970354
SM	B_A_vs_S_A	SM(14:0)+H	53.452917408634
SM	B_A_vs_S_A	SM(18:1)+H	48.8264701721869
SM	B_A_vs_S_A	SM(16:0)+H	47.2412729219143
SM	B_A_vs_S_A	SM(24:1)+H	45.0282068850297
SM	B_A_vs_S_A	SM(18:0)+H	0.0
SM	B_A_vs_S_A	SM(22:0)+H	0.0
SM	B_A_vs_S_A	SM(22:1)+H	0.0
SM	B_A_vs_S_A	SM(24:0)+H	0.0
SM	B_A_vs_S_V	SM(20:1)+H	100.0
SM	B_A_vs_S_V	SM(18:0)+H	47.3275220436216
SM	B_A_vs_S_V	SM(18:1)+H	24.7063919884915
SM	B_A_vs_S_V	SM(20:0)+H	22.5089796182519
SM	B_A_vs_S_V	SM(22:0)+H	15.9236416634693
SM	B_A_vs_S_V	SM(24:1)+H	10.2207021025716
SM	B_A_vs_S_V	SM(14:0)+H	0.0
SM	B_A_vs_S_V	SM(16:0)+H	0.0
SM	B_A_vs_S_V	SM(22:1)+H	0.0
SM	B_A_vs_S_V	SM(24:0)+H	0.0
SM	B_V_vs_S_A	SM(20:0)+H	100.0
SM	B_V_vs_S_A	SM(18:1)+H	63.7162531518236
SM	B_V_vs_S_A	SM(22:1)+H	53.6838481036114
SM	B_V_vs_S_A	SM(16:0)+H	52.6161360131831
SM	B_V_vs_S_A	SM(22:0)+H	31.6160301251464
SM	B_V_vs_S_A	SM(24:1)+H	23.8080150625732
SM	B_V_vs_S_A	SM(24:0)+H	17.51196534814
SM	B_V_vs_S_A	SM(18:0)+H	13.9584571451262
SM	B_V_vs_S_A	SM(26:1)+H	10.6360073923086
SM	B_V_vs_S_A	SM(26:0)+H	9.09846925607036
SM	B_V_vs_S_V	SM(20:0)+H	100.0
SM	B_V_vs_S_V	SM(18:1)+H	55.597408909224
SM	B_V_vs_S_V	SM(18:0)+H	46.2513345819089
SM	B_V_vs_S_V	SM(14:0)+H	30.8081977805903
SM	B_V_vs_S_V	SM(22:0)+H	21.3458785886351
SM	B_V_vs_S_V	SM(26:1)+H	20.5748906198911
SM	B_V_vs_S_V	SM(16:0)+H	17.1996050749701
SM	B_V_vs_S_V	SM(22:1)+H	4.29521146450346
SM	B_V_vs_S_V	SM(20:1)+H	3.45599160547979
SM	B_V_vs_S_V	SM(24:1)+H	2.18383824088759
SM	S_A_vs_S_V	SM(20:0)+H	100.0
SM	S_A_vs_S_V	SM(16:0)+H	92.0601990123169
SM	S_A_vs_S_V	SM(26:1)+H	90.1277024571885
SM	S_A_vs_S_V	SM(14:0)+H	85.8525327586284
SM	S_A_vs_S_V	SM(24:1)+H	84.824952612296
SM	S_A_vs_S_V	SM(18:0)+H	67.515335907871
SM	S_A_vs_S_V	SM(18:1)+H	0.0
SM	S_A_vs_S_V	SM(20:1)+H	0.0
SM	S_A_vs_S_V	SM(22:0)+H	0.0
SM	S_A_vs_S_V	SM(22:1)+H	0.0
CE	B_A_vs_B_V	CE(24:1)+H	100.0
CE	B_A_vs_B_V	CE(20:4)+H	25.5290711351353
CE	B_A_vs_B_V	CE(18:1)+H	14.0206013738919
CE	B_A_vs_B_V	CE(18:2)+H	0.0
CE	B_A_vs_S_A	CE(20:4)+H	100.0
CE	B_A_vs_S_A	CE(18:2)+H	83.0532738804824
CE	B_A_vs_S_A	CE(24:1)+H	30.3201342116622
CE	B_A_vs_S_A	CE(18:1)+H	0.0
CE	B_A_vs_S_V	CE(24:1)+H	100.0
CE	B_A_vs_S_V	CE(18:1)+H	77.915264527746
CE	B_A_vs_S_V	CE(20:4)+H	43.4032919898339
CE	B_A_vs_S_V	CE(18:2)+H	0.0
CE	B_V_vs_S_A	CE(24:1)+H	100.0
CE	B_V_vs_S_A	CE(18:1)+H	72.1915584121782
CE	B_V_vs_S_A	CE(20:4)+H	44.6719875343835
CE	B_V_vs_S_A	CE(18:2)+H	0.0
CE	B_V_vs_S_V	CE(24:1)+H	100.0
CE	B_V_vs_S_V	CE(18:1)+H	90.7355586359835
CE	B_V_vs_S_V	CE(20:4)+H	86.6714250755332
CE	B_V_vs_S_V	CE(18:2)+H	0.0
CE	S_A_vs_S_V	CE(18:1)+H	100.0
CE	S_A_vs_S_V	CE(24:1)+H	50.3046685123866
CE	S_A_vs_S_V	CE(20:4)+H	5.46363714381948
CE	S_A_vs_S_V	CE(18:2)+H	0.0
CER	B_A_vs_B_V	CER(16:0)+H	100.0
CER	B_A_vs_B_V	CER(26:1)+H	29.5905694098268
CER	B_A_vs_B_V	CER(26:0)+H	16.8477048012225
CER	B_A_vs_B_V	CER(24:1)+H	14.6692261304098
CER	B_A_vs_B_V	CER(22:1)+H	14.3450394149015
CER	B_A_vs_B_V	CER(18:1)+H	12.211546810346
CER	B_A_vs_B_V	CER(20:0)+H	6.97007934045723
CER	B_A_vs_B_V	CER(14:0)+H	3.97295389863692
CER	B_A_vs_B_V	CER(18:0)+H	1.3268989424955
CER	B_A_vs_B_V	CER(20:1)+H	0.0
CER	B_A_vs_S_A	CER(26:1)+H	100.0
CER	B_A_vs_S_A	CER(16:0)+H	42.4336817161606
CER	B_A_vs_S_A	CER(22:1)+H	37.2902904117491
CER	B_A_vs_S_A	CER(14:0)+H	34.0101323108052
CER	B_A_vs_S_A	CER(24:0)+H	13.7559424198368
CER	B_A_vs_S_A	CER(18:0)+H	13.5677848554859
CER	B_A_vs_S_A	CER(24:1)+H	9.3494257018168
CER	B_A_vs_S_A	CER(20:0)+H	7.68669597979833
CER	B_A_vs_S_A	CER(18:1)+H	4.78675003257625
CER	B_A_vs_S_A	CER(26:0)+H	2.1313396887669
CER	B_A_vs_S_V	CER(24:1)+H	100.0
CER	B_A_vs_S_V	CER(26:1)+H	60.6431971392752
CER	B_A_vs_S_V	CER(22:1)+H	51.853289786783
CER	B_A_vs_S_V	CER(18:1)+H	35.2831229805132
CER	B_A_vs_S_V	CER(14:0)+H	17.7612129678491
CER	B_A_vs_S_V	CER(20:0)+H	12.1630394266663
CER	B_A_vs_S_V	CER(16:0)+H	9.9861004062005
CER	B_A_vs_S_V	CER(20:1)+H	7.15627821868684
CER	B_A_vs_S_V	CER(22:0)+H	4.38176605039637
CER	B_A_vs_S_V	CER(24:0)+H	0.383737615552007
CER	B_V_vs_S_A	CER(26:1)+H	100.0
CER	B_V_vs_S_A	CER(18:0)+H	53.611047052601
CER	B_V_vs_S_A	CER(26:0)+H	49.1309363594956
CER	B_V_vs_S_A	CER(22:1)+H	42.0777215210206
CER	B_V_vs_S_A	CER(14:0)+H	18.2625281235981
CER	B_V_vs_S_A	CER(20:0)+H	18.1781157390038
CER	B_V_vs_S_A	CER(18:1)+H	17.2634132783539
CER	B_V_vs_S_A	CER(16:0)+H	10.9575633404811
CER	B_V_vs_S_A	CER(20:1)+H	2.24106588150055
CER	B_V_vs_S_A	CER(24:1)+H	1.9535081858171
CER	B_V_vs_S_V	CER(24:0)+H	100.0
CER	B_V_vs_S_V	CER(24:1)+H	84.3990816625619
CER	B_V_vs_S_V	CER(20:1)+H	40.8278212848033
CER	B_V_vs_S_V	CER(26:0)+H	33.471393955234
CER	B_V_vs_S_V	CER(14:0)+H	22.1692493494493
CER	B_V_vs_S_V	CER(22:0)+H	20.7370901561661
CER	B_V_vs_S_V	CER(18:1)+H	14.5841950323603
CER	B_V_vs_S_V	CER(22:1)+H	12.9163046503392
CER	B_V_vs_S_V	CER(18:0)+H	5.43546663429452
CER	B_V_vs_S_V	CER(16:0)+H	4.74076369084366
CER	S_A_vs_S_V	CER(22:0)+H	100.0
CER	S_A_vs_S_V	CER(18:0)+H	87.983808908848
CER	S_A_vs_S_V	CER(22:1)+H	87.5157653935477
CER	S_A_vs_S_V	CER(20:0)+H	54.0866778139405
CER	S_A_vs_S_V	CER(26:1)+H	37.374650730977
CER	S_A_vs_S_V	CER(14:0)+H	0.0
CER	S_A_vs_S_V	CER(16:0)+H	0.0
CER	S_A_vs_S_V	CER(18:1)+H	0.0
CER	S_A_vs_S_V	CER(20:1)+H	0.0
CER	S_A_vs_S_V	CER(24:0)+H	0.0
DCER	B_A_vs_B_V	DCER(18:1)+H	100.0
DCER	B_A_vs_B_V	DCER(18:0)+H	34.1780997027991
DCER	B_A_vs_B_V	DCER(20:0)+H	28.1493571861655
DCER	B_A_vs_B_V	DCER(16:0)+H	25.5347637428905
DCER	B_A_vs_B_V	DCER(20:1)+H	8.89189631450932
DCER	B_A_vs_B_V	DCER(14:0)+H	7.45993164139292
DCER	B_A_vs_B_V	DCER(22:1)+H	3.37369974109032
DCER	B_A_vs_B_V	DCER(22:0)+H	0.0
DCER	B_A_vs_S_A	DCER(16:0)+H	100.0
DCER	B_A_vs_S_A	DCER(20:0)+H	89.8111774629461
DCER	B_A_vs_S_A	DCER(18:0)+H	41.2608312442759
DCER	B_A_vs_S_A	DCER(22:1)+H	39.6695838875905
DCER	B_A_vs_S_A	DCER(20:1)+H	24.7453375574705
DCER	B_A_vs_S_A	DCER(14:0)+H	0.0
DCER	B_A_vs_S_A	DCER(18:1)+H	0.0
DCER	B_A_vs_S_A	DCER(22:0)+H	0.0
DCER	B_A_vs_S_V	DCER(22:1)+H	100.0
DCER	B_A_vs_S_V	DCER(14:0)+H	75.6706624472079
DCER	B_A_vs_S_V	DCER(22:0)+H	45.861826364826
DCER	B_A_vs_S_V	DCER(20:0)+H	38.9698549448965
DCER	B_A_vs_S_V	DCER(18:1)+H	9.73044396363955
DCER	B_A_vs_S_V	DCER(16:0)+H	8.01708348559192
DCER	B_A_vs_S_V	DCER(20:1)+H	1.95214277558853
DCER	B_A_vs_S_V	DCER(18:0)+H	0.0
DCER	B_V_vs_S_A	DCER(18:0)+H	100.0
DCER	B_V_vs_S_A	DCER(18:1)+H	62.222282114406
DCER	B_V_vs_S_A	DCER(22:0)+H	47.0387736150406
DCER	B_V_vs_S_A	DCER(20:0)+H	22.1141241398052
DCER	B_V_vs_S_A	DCER(16:0)+H	15.5328003132751
DCER	B_V_vs_S_A	DCER(14:0)+H	0.0
DCER	B_V_vs_S_A	DCER(20:1)+H	0.0
DCER	B_V_vs_S_A	DCER(22:1)+H	0.0
DCER	B_V_vs_S_V	DCER(18:1)+H	100.0
DCER	B_V_vs_S_V	DCER(22:1)+H	94.5211820457806
DCER	B_V_vs_S_V	DCER(14:0)+H	62.7911809459875
DCER	B_V_vs_S_V	DCER(18:0)+H	35.3092660070699
DCER	B_V_vs_S_V	DCER(16:0)+H	10.772127515547
DCER	B_V_vs_S_V	DCER(22:0)+H	6.84087009870873
DCER	B_V_vs_S_V	DCER(20:0)+H	6.72566179309573
DCER	B_V_vs_S_V	DCER(20:1)+H	0.0
DCER	S_A_vs_S_V	DCER(22:1)+H	100.0
DCER	S_A_vs_S_V	DCER(20:1)+H	73.0103837222178
DCER	S_A_vs_S_V	DCER(18:1)+H	63.3026914406606
DCER	S_A_vs_S_V	DCER(14:0)+H	50.2961824836828
DCER	S_A_vs_S_V	DCER(22:0)+H	5.5752615234885
DCER	S_A_vs_S_V	DCER(18:0)+H	1.04150241898706
DCER	S_A_vs_S_V	DCER(16:0)+H	0.0
DCER	S_A_vs_S_V	DCER(20:0)+H	0.0
TAG	B_A_vs_B_V	TAG(50:3/FA20:3)+NH4	100.0
TAG	B_A_vs_B_V	TAG(51:2/FA18:1)+NH4	98.1039392206153
TAG	B_A_vs_B_V	TAG(42:2/FA18:2)+NH4	32.8390800740011
TAG	B_A_vs_B_V	TAG(53:3/FA16:0)+NH4	20.0115076748216
TAG	B_A_vs_B_V	TAG(50:5/FA18:3)+NH4	13.7146872884062
TAG	B_A_vs_B_V	TAG(50:3/FA16:1)+NH4	12.2074429417028
TAG	B_A_vs_B_V	TAG(46:1/FA18:1)+NH4	10.7399712230828
TAG	B_A_vs_B_V	TAG(52:0/FA20:0)+NH4	8.83002589677763
TAG	B_A_vs_B_V	TAG(56:3/FA20:1)+NH4	7.10543842637056
TAG	B_A_vs_B_V	TAG(40:0/FA14:0)+NH4	0.0
TAG	B_A_vs_S_A	TAG(50:4/FA16:0)+NH4	100.0
TAG	B_A_vs_S_A	TAG(46:2/FA14:0)+NH4	77.1987427706873
TAG	B_A_vs_S_A	TAG(47:2/FA18:1)+NH4	52.046991799059
TAG	B_A_vs_S_A	TAG(48:4/FA18:3)+NH4	19.9725823834981
TAG	B_A_vs_S_A	TAG(50:2/FA14:0)+NH4	19.9230561841386
TAG	B_A_vs_S_A	TAG(54:8/FA18:3)+NH4	19.0367832066607
TAG	B_A_vs_S_A	TAG(50:3/FA16:1)+NH4	15.9032398006095
TAG	B_A_vs_S_A	TAG(52:5/FA14:0)+NH4	15.1051637276384
TAG	B_A_vs_S_A	TAG(57:3/FA18:2)+NH4	14.3312530871878
TAG	B_A_vs_S_A	TAG(52:4/FA20:0)+NH4	9.80349523772248
TAG	B_A_vs_S_V	TAG(51:1/FA18:1)+NH4	100.0
TAG	B_A_vs_S_V	TAG(52:6/FA18:3)+NH4	3.54339941107139
TAG	B_A_vs_S_V	TAG(40:0/FA14:0)+NH4	0.0
TAG	B_A_vs_S_V	TAG(40:0/FA16:0)+NH4	0.0
TAG	B_A_vs_S_V	TAG(42:0/FA16:0)+NH4	0.0
TAG	B_A_vs_S_V	TAG(42:1/FA14:0)+NH4	0.0
TAG	B_A_vs_S_V	TAG(42:1/FA16:0)+NH4	0.0
TAG	B_A_vs_S_V	TAG(42:1/FA16:1)+NH4	0.0
TAG	B_A_vs_S_V	TAG(42:1/FA18:1)+NH4	0.0
TAG	B_A_vs_S_V	TAG(42:2/FA18:2)+NH4	0.0
TAG	B_V_vs_S_A	TAG(50:4/FA20:3)+NH4	100.0
TAG	B_V_vs_S_A	TAG(52:0/FA20:0)+NH4	28.6091762394775
TAG	B_V_vs_S_A	TAG(49:3/FA18:2)+NH4	28.4606782232674
TAG	B_V_vs_S_A	TAG(49:2/FA18:2)+NH4	20.430478760364
TAG	B_V_vs_S_A	TAG(46:2/FA16:1)+NH4	18.1422884173247
TAG	B_V_vs_S_A	TAG(54:2/FA20:2)+NH4	16.7675856058416
TAG	B_V_vs_S_A	TAG(49:3/FA18:3)+NH4	10.4839958165376
TAG	B_V_vs_S_A	TAG(51:2/FA18:1)+NH4	9.45015174775396
TAG	B_V_vs_S_A	TAG(40:0/FA14:0)+NH4	0.0
TAG	B_V_vs_S_A	TAG(40:0/FA16:0)+NH4	0.0
TAG	B_V_vs_S_V	TAG(51:1/FA18:1)+NH4	100.0
TAG	B_V_vs_S_V	TAG(42:2/FA18:2)+NH4	27.8688061294704
TAG	B_V_vs_S_V	TAG(53:5/FA20:4)+NH4	16.1557792773346
TAG	B_V_vs_S_V	TAG(56:6/FA20:5)+NH4	4.69676941069388
TAG	B_V_vs_S_V	TAG(40:0/FA14:0)+NH4	0.0
TAG	B_V_vs_S_V	TAG(40:0/FA16:0)+NH4	0.0
TAG	B_V_vs_S_V	TAG(42:0/FA16:0)+NH4	0.0
TAG	B_V_vs_S_V	TAG(42:1/FA14:0)+NH4	0.0
TAG	B_V_vs_S_V	TAG(42:1/FA16:0)+NH4	0.0
TAG	B_V_vs_S_V	TAG(42:1/FA16:1)+NH4	0.0
TAG	S_A_vs_S_V	TAG(51:1/FA18:1)+NH4	100.0
TAG	S_A_vs_S_V	TAG(52:0/FA18:0)+NH4	69.843715841114
TAG	S_A_vs_S_V	TAG(48:0/FA16:0)+NH4	17.434351665464
TAG	S_A_vs_S_V	TAG(49:3/FA18:2)+NH4	14.7718231252009
TAG	S_A_vs_S_V	TAG(52:2/FA18:2)+NH4	14.4674073533787
TAG	S_A_vs_S_V	TAG(50:3/FA20:3)+NH4	7.38405882447895
TAG	S_A_vs_S_V	TAG(47:2/FA18:1)+NH4	6.78831913320105
TAG	S_A_vs_S_V	TAG(40:0/FA14:0)+NH4	0.0
TAG	S_A_vs_S_V	TAG(40:0/FA16:0)+NH4	0.0
TAG	S_A_vs_S_V	TAG(42:0/FA16:0)+NH4	0.0
DAG	B_A_vs_B_V	DAG(16:0/18:1)+NH4	100.0
DAG	B_A_vs_B_V	DAG(18:1/20:4)+NH4	48.5524543463739
DAG	B_A_vs_B_V	DAG(18:1/20:3)+NH4	32.6280533282953
DAG	B_A_vs_B_V	DAG(16:0/22:6)+NH4	30.6368465568666
DAG	B_A_vs_B_V	DAG(16:0/20:5)+NH4	15.0769878807807
DAG	B_A_vs_B_V	DAG(16:0/18:2)+NH4	11.9538255200337
DAG	B_A_vs_B_V	DAG(14:0/22:6)+NH4	11.2162312978851
DAG	B_A_vs_B_V	DAG(16:0/18:0)+NH4	11.0172043791306
DAG	B_A_vs_B_V	DAG(14:0/20:4)+NH4	9.3798726267974
DAG	B_A_vs_B_V	DAG(16:1/18:2)+NH4	7.6637259630496
DAG	B_A_vs_S_A	DAG(18:2/22:4)+NH4	100.0
DAG	B_A_vs_S_A	DAG(16:0/22:6)+NH4	34.8475247323739
DAG	B_A_vs_S_A	DAG(18:2/18:3)+NH4	28.3597277458427
DAG	B_A_vs_S_A	DAG(16:0/18:3)+NH4	25.6901392578768
DAG	B_A_vs_S_A	DAG(16:0/18:0)+NH4	24.9218312361654
DAG	B_A_vs_S_A	DAG(18:2/20:4)+NH4	19.0447551228191
DAG	B_A_vs_S_A	DAG(16:0/16:1)+NH4	12.4913594660643
DAG	B_A_vs_S_A	DAG(14:0/18:1)+NH4	12.3806668298134
DAG	B_A_vs_S_A	DAG(16:0/18:1)+NH4	11.5489301093158
DAG	B_A_vs_S_A	DAG(16:0/16:0)+NH4	1.3638595738401
DAG	B_A_vs_S_V	DAG(18:2/18:3)+NH4	100.0
DAG	B_A_vs_S_V	DAG(18:2/22:6)+NH4	56.8209578191183
DAG	B_A_vs_S_V	DAG(16:0/18:0)+NH4	31.9987401459787
DAG	B_A_vs_S_V	DAG(18:0/18:3)+NH4	27.7700373145727
DAG	B_A_vs_S_V	DAG(16:1/18:2)+NH4	24.5844535839652
DAG	B_A_vs_S_V	DAG(18:1/20:4)+NH4	14.9310222900761
DAG	B_A_vs_S_V	DAG(16:0/18:1)+NH4	11.6376250066276
DAG	B_A_vs_S_V	DAG(16:1/20:4)+NH4	8.8995492896818
DAG	B_A_vs_S_V	DAG(16:0/18:3)+NH4	8.73131242869869
DAG	B_A_vs_S_V	DAG(14:0/14:0)+NH4	0.0
DAG	B_V_vs_S_A	DAG(18:2/22:4)+NH4	100.0
DAG	B_V_vs_S_A	DAG(16:1/18:2)+NH4	28.3721569244476
DAG	B_V_vs_S_A	DAG(16:0/20:5)+NH4	15.9223199810885
DAG	B_V_vs_S_A	DAG(18:2/22:6)+NH4	14.4630464083816
DAG	B_V_vs_S_A	DAG(18:1/18:2)+NH4	14.1332246924937
DAG	B_V_vs_S_A	DAG(18:0/18:1)+NH4	6.56101104655519
DAG	B_V_vs_S_A	DAG(18:1/18:1)+NH4	6.18272215771039
DAG	B_V_vs_S_A	DAG(14:0/20:0)+NH4	4.22066628656489
DAG	B_V_vs_S_A	DAG(16:1/20:4)+NH4	3.42076287753728
DAG	B_V_vs_S_A	DAG(16:0/18:2)+NH4	3.01774107988074
DAG	B_V_vs_S_V	DAG(16:0/20:5)+NH4	100.0
DAG	B_V_vs_S_V	DAG(16:1/20:4)+NH4	56.8397767497584
DAG	B_V_vs_S_V	DAG(18:2/22:6)+NH4	42.2912517605183
DAG	B_V_vs_S_V	DAG(16:0/18:1)+NH4	28.2119385930208
DAG	B_V_vs_S_V	DAG(18:2/20:5)+NH4	14.7208359938239
DAG	B_V_vs_S_V	DAG(18:1/20:5)+NH4	13.6477750723765
DAG	B_V_vs_S_V	DAG(18:0/22:6)+NH4	5.92714116097477
DAG	B_V_vs_S_V	DAG(14:0/14:0)+NH4	0.0
DAG	B_V_vs_S_V	DAG(14:0/16:1)+NH4	0.0
DAG	B_V_vs_S_V	DAG(14:0/18:1)+NH4	0.0
DAG	S_A_vs_S_V	DAG(16:1/18:2)+NH4	100.0
DAG	S_A_vs_S_V	DAG(14:0/18:1)+NH4	97.2096892790854
DAG	S_A_vs_S_V	DAG(14:0/20:0)+NH4	94.7200670375946
DAG	S_A_vs_S_V	DAG(18:2/22:6)+NH4	75.1518711049886
DAG	S_A_vs_S_V	DAG(18:0/18:1)+NH4	45.6080623302525
DAG	S_A_vs_S_V	DAG(18:2/22:5)+NH4	41.8079381889911
DAG	S_A_vs_S_V	DAG(16:1/16:1)+NH4	32.289561298223
DAG	S_A_vs_S_V	DAG(16:0/22:6)+NH4	22.5856511221201
DAG	S_A_vs_S_V	DAG(16:0/20:5)+NH4	19.2689276020685
DAG	S_A_vs_S_V	DAG(16:0/18:0)+NH4	15.2147048947032
MAG	B_A_vs_B_V	MAG(16:1)+NH4	100.0
MAG	B_A_vs_B_V	MAG(22:4)+NH4	21.2013758231054
MAG	B_A_vs_B_V	MAG(22:3)+NH4	15.0863493884435
MAG	B_A_vs_B_V	MAG(16:0)+NH4	6.94642364465138
MAG	B_A_vs_B_V	MAG(22:0)+NH4	6.84364095195923
MAG	B_A_vs_B_V	MAG(20:3)+NH4	5.58092030240581
MAG	B_A_vs_B_V	MAG(20:0)+NH4	4.17750490920539
MAG	B_A_vs_B_V	MAG(20:2)+NH4	3.13298972009589
MAG	B_A_vs_B_V	MAG(18:1)+NH4	1.49190292509546
MAG	B_A_vs_B_V	MAG(18:0)+NH4	0.299487876107724
MAG	B_A_vs_S_A	MAG(16:1)+NH4	100.0
MAG	B_A_vs_S_A	MAG(18:1)+NH4	91.6249113552412
MAG	B_A_vs_S_A	MAG(18:0)+NH4	42.4768047647617
MAG	B_A_vs_S_A	MAG(22:1)+NH4	22.3447740291167
MAG	B_A_vs_S_A	MAG(20:0)+NH4	20.9527956769814
MAG	B_A_vs_S_A	MAG(22:4)+NH4	17.0715671142532
MAG	B_A_vs_S_A	MAG(20:1)+NH4	13.5077444826983
MAG	B_A_vs_S_A	MAG(22:2)+NH4	5.4781589289593
MAG	B_A_vs_S_A	MAG(16:0)+NH4	0.83562616987785
MAG	B_A_vs_S_A	MAG(20:3)+NH4	0.339844453347574
MAG	B_A_vs_S_V	MAG(20:1)+NH4	100.0
MAG	B_A_vs_S_V	MAG(16:1)+NH4	75.0703575027714
MAG	B_A_vs_S_V	MAG(20:3)+NH4	56.7795474247002
MAG	B_A_vs_S_V	MAG(18:0)+NH4	46.8540771539137
MAG	B_A_vs_S_V	MAG(22:0)+NH4	15.5815267194923
MAG	B_A_vs_S_V	MAG(16:0)+NH4	15.1628312321877
MAG	B_A_vs_S_V	MAG(20:2)+NH4	13.9873209855474
MAG	B_A_vs_S_V	MAG(22:1)+NH4	10.7027261395366
MAG	B_A_vs_S_V	MAG(18:2)+NH4	9.00064270856637
MAG	B_A_vs_S_V	MAG(20:4)+NH4	3.9410494873806
MAG	B_V_vs_S_A	MAG(22:2)+NH4	100.0
MAG	B_V_vs_S_A	MAG(16:1)+NH4	77.1168039362499
MAG	B_V_vs_S_A	MAG(18:1)+NH4	55.1559458230827
MAG	B_V_vs_S_A	MAG(20:1)+NH4	54.7017662316825
MAG	B_V_vs_S_A	MAG(18:2)+NH4	38.7839441384105
MAG	B_V_vs_S_A	MAG(22:3)+NH4	25.840009626698
MAG	B_V_vs_S_A	MAG(20:2)+NH4	15.9277295700075
MAG	B_V_vs_S_A	MAG(20:0)+NH4	15.3446658733554
MAG	B_V_vs_S_A	MAG(16:0)+NH4	9.660719896513
MAG	B_V_vs_S_A	MAG(22:1)+NH4	8.13696150657824
MAG	B_V_vs_S_V	MAG(20:0)+NH4	100.0
MAG	B_V_vs_S_V	MAG(16:1)+NH4	70.2521484411919
MAG	B_V_vs_S_V	MAG(20:1)+NH4	41.1389054264084
MAG	B_V_vs_S_V	MAG(22:1)+NH4	33.176078055773
MAG	B_V_vs_S_V	MAG(22:4)+NH4	31.6064107757384
MAG	B_V_vs_S_V	MAG(18:1)+NH4	17.3998546225756
MAG	B_V_vs_S_V	MAG(22:0)+NH4	5.82617485689166
MAG	B_V_vs_S_V	MAG(22:3)+NH4	2.66468209272255
MAG	B_V_vs_S_V	MAG(16:0)+NH4	0.0
MAG	B_V_vs_S_V	MAG(18:0)+NH4	0.0
MAG	S_A_vs_S_V	MAG(22:2)+NH4	100.0
MAG	S_A_vs_S_V	MAG(20:4)+NH4	80.8288772088695
MAG	S_A_vs_S_V	MAG(20:2)+NH4	58.4713322979855
MAG	S_A_vs_S_V	MAG(20:1)+NH4	43.4147108964555
MAG	S_A_vs_S_V	MAG(18:2)+NH4	36.2489358006689
MAG	S_A_vs_S_V	MAG(18:1)+NH4	10.9107339163758
MAG	S_A_vs_S_V	MAG(16:1)+NH4	7.31005469136893
MAG	S_A_vs_S_V	MAG(16:0)+NH4	0.0
MAG	S_A_vs_S_V	MAG(18:0)+NH4	0.0
MAG	S_A_vs_S_V	MAG(20:0)+NH4	0.0
LPC	B_A_vs_B_V	LPC(22:6)+AcO	100.0
LPC	B_A_vs_B_V	LPC(20:0)+AcO	11.7609056305194
LPC	B_A_vs_B_V	LPC(20:3)+AcO	10.5076542621023
LPC	B_A_vs_B_V	LPC(18:0)+AcO	8.98278720688847
LPC	B_A_vs_B_V	LPC(22:4)+AcO	3.45116223175897
LPC	B_A_vs_B_V	LPC(22:5)+AcO	2.9278150136337
LPC	B_A_vs_B_V	LPC(18:1)+AcO	2.18141281762799
LPC	B_A_vs_B_V	LPC(16:1)+AcO	1.37934280149694
LPC	B_A_vs_B_V	LPC(14:0)+AcO	0.0523157301654098
LPC	B_A_vs_B_V	LPC(16:0)+AcO	0.0
LPC	B_A_vs_S_A	LPC(22:5)+AcO	100.0
LPC	B_A_vs_S_A	LPC(22:6)+AcO	69.7654448634551
LPC	B_A_vs_S_A	LPC(18:1)+AcO	62.0345863180532
LPC	B_A_vs_S_A	LPC(20:2)+AcO	57.4114357421032
LPC	B_A_vs_S_A	LPC(20:0)+AcO	54.5615432594739
LPC	B_A_vs_S_A	LPC(18:0)+AcO	44.9292974006855
LPC	B_A_vs_S_A	LPC(14:0)+AcO	36.8596315814512
LPC	B_A_vs_S_A	LPC(16:1)+AcO	16.3328986620252
LPC	B_A_vs_S_A	LPC(16:0)+AcO	0.0
LPC	B_A_vs_S_A	LPC(18:2)+AcO	0.0
LPC	B_A_vs_S_V	LPC(20:2)+AcO	100.0
LPC	B_A_vs_S_V	LPC(18:2)+AcO	87.872446427115
LPC	B_A_vs_S_V	LPC(22:5)+AcO	39.9832692694326
LPC	B_A_vs_S_V	LPC(18:0)+AcO	33.9988134454707
LPC	B_A_vs_S_V	LPC(16:0)+AcO	27.9551831496789
LPC	B_A_vs_S_V	LPC(20:0)+AcO	20.2692891738328
LPC	B_A_vs_S_V	LPC(16:1)+AcO	19.8629007413888
LPC	B_A_vs_S_V	LPC(14:0)+AcO	13.5071284185524
LPC	B_A_vs_S_V	LPC(20:4)+AcO	13.0942993951377
LPC	B_A_vs_S_V	LPC(18:1)+AcO	0.0
LPC	B_V_vs_S_A	LPC(22:6)+AcO	100.0
LPC	B_V_vs_S_A	LPC(22:4)+AcO	92.9183131341093
LPC	B_V_vs_S_A	LPC(20:3)+AcO	88.580510117664
LPC	B_V_vs_S_A	LPC(18:2)+AcO	78.6833590825695
LPC	B_V_vs_S_A	LPC(20:4)+AcO	61.9776986125318
LPC	B_V_vs_S_A	LPC(18:1)+AcO	46.9104945395117
LPC	B_V_vs_S_A	LPC(18:0)+AcO	11.1716220097358
LPC	B_V_vs_S_A	LPC(20:0)+AcO	6.28474229341671
LPC	B_V_vs_S_A	LPC(16:0)+AcO	1.45315314930551
LPC	B_V_vs_S_A	LPC(14:0)+AcO	0.0
LPC	B_V_vs_S_V	LPC(18:2)+AcO	100.0
LPC	B_V_vs_S_V	LPC(16:0)+AcO	93.8734212079744
LPC	B_V_vs_S_V	LPC(16:1)+AcO	34.4615460980865
LPC	B_V_vs_S_V	LPC(22:6)+AcO	30.7846729235622
LPC	B_V_vs_S_V	LPC(20:0)+AcO	20.5838990121289
LPC	B_V_vs_S_V	LPC(20:1)+AcO	11.9325001855141
LPC	B_V_vs_S_V	LPC(18:0)+AcO	11.1468886189928
LPC	B_V_vs_S_V	LPC(18:1)+AcO	6.07151525511033
LPC	B_V_vs_S_V	LPC(20:3)+AcO	3.12353970303033
LPC	B_V_vs_S_V	LPC(20:4)+AcO	2.26921505340133
LPC	S_A_vs_S_V	LPC(16:0)+AcO	100.0
LPC	S_A_vs_S_V	LPC(20:1)+AcO	42.7020687805742
LPC	S_A_vs_S_V	LPC(20:3)+AcO	39.1670512633162
LPC	S_A_vs_S_V	LPC(18:1)+AcO	7.79450507652208
LPC	S_A_vs_S_V	LPC(14:0)+AcO	0.0
LPC	S_A_vs_S_V	LPC(16:1)+AcO	0.0
LPC	S_A_vs_S_V	LPC(18:0)+AcO	0.0
LPC	S_A_vs_S_V	LPC(18:2)+AcO	0.0
LPC	S_A_vs_S_V	LPC(20:0)+AcO	0.0
LPC	S_A_vs_S_V	LPC(20:2)+AcO	0.0
PC	B_A_vs_B_V	PC(14:0/18:2)+AcO	100.0
PC	B_A_vs_B_V	PC(20:0/20:4)+AcO	31.4743391846389
PC	B_A_vs_B_V	PC(14:0/20:5)+AcO	23.5126390068962
PC	B_A_vs_B_V	PC(16:0/20:3)+AcO	8.73567625762842
PC	B_A_vs_B_V	PC(14:0/14:0)+AcO	0.0
PC	B_A_vs_B_V	PC(14:0/18:1)+AcO	0.0
PC	B_A_vs_B_V	PC(14:0/18:3)+AcO	0.0
PC	B_A_vs_B_V	PC(14:0/20:1)+AcO	0.0
PC	B_A_vs_B_V	PC(14:0/20:2)+AcO	0.0
PC	B_A_vs_B_V	PC(14:0/20:3)+AcO	0.0
PC	B_A_vs_S_A	PC(18:1/20:2)+AcO	100.0
PC	B_A_vs_S_A	PC(16:0/22:6)+AcO	65.2061258440799
PC	B_A_vs_S_A	PC(16:0/20:2)+AcO	58.3571932625229
PC	B_A_vs_S_A	PC(14:0/18:3)+AcO	51.6734035020619
PC	B_A_vs_S_A	PC(16:0/16:0)+AcO	37.2966788394533
PC	B_A_vs_S_A	PC(16:0/22:4)+AcO	10.4134490929356
PC	B_A_vs_S_A	PC(16:0/18:3)+AcO	10.4009351092922
PC	B_A_vs_S_A	PC(20:0/16:1)+AcO	9.71992282675508
PC	B_A_vs_S_A	PC(14:0/18:2)+AcO	8.28986335704331
PC	B_A_vs_S_A	PC(14:0/14:0)+AcO	0.0
PC	B_A_vs_S_V	PC(16:0/18:2)+AcO	100.0
PC	B_A_vs_S_V	PC(14:0/18:3)+AcO	79.9746580932826
PC	B_A_vs_S_V	PC(18:0/18:3)+AcO	32.4843669925872
PC	B_A_vs_S_V	PC(18:1/20:2)+AcO	19.1788709348471
PC	B_A_vs_S_V	PC(18:0/20:0)+AcO	13.2052967576811
PC	B_A_vs_S_V	PC(16:0/18:0)+AcO	10.3266516882206
PC	B_A_vs_S_V	PC(14:0/14:0)+AcO	9.33660573915252
PC	B_A_vs_S_V	PC(14:1/14:1)+AcO	3.1734660293036
PC	B_A_vs_S_V	PC(18:1/18:2)+AcO	0.770145062431859
PC	B_A_vs_S_V	PC(14:0/18:1)+AcO	0.0
PC	B_V_vs_S_A	PC(14:0/18:3)+AcO	100.0
PC	B_V_vs_S_A	PC(18:2/18:3)+AcO	38.1264851297108
PC	B_V_vs_S_A	PC(16:0/16:0)+AcO	29.1019278340429
PC	B_V_vs_S_A	PC(18:0/20:3)+AcO	25.5713182877775
PC	B_V_vs_S_A	PC(18:0/22:5)+AcO	21.6779037186629
PC	B_V_vs_S_A	PC(18:0/18:2)+AcO	18.9549604286217
PC	B_V_vs_S_A	PC(18:2/22:5)+AcO	16.5480038797457
PC	B_V_vs_S_A	PC(18:0/22:6)+AcO	16.1831117168341
PC	B_V_vs_S_A	PC(14:0/20:1)+AcO	11.4977691519446
PC	B_V_vs_S_A	PC(18:1/18:1)+AcO	10.0851419317885
PC	B_V_vs_S_V	PC(18:2/20:1)+AcO	100.0
PC	B_V_vs_S_V	PC(16:0/18:2)+AcO	57.0056036568119
PC	B_V_vs_S_V	PC(18:0/18:3)+AcO	40.2521645565374
PC	B_V_vs_S_V	PC(14:0/18:3)+AcO	30.957248772511
PC	B_V_vs_S_V	PC(14:0/14:0)+AcO	0.0
PC	B_V_vs_S_V	PC(14:0/18:1)+AcO	0.0
PC	B_V_vs_S_V	PC(14:0/18:2)+AcO	0.0
PC	B_V_vs_S_V	PC(14:0/20:1)+AcO	0.0
PC	B_V_vs_S_V	PC(14:0/20:2)+AcO	0.0
PC	B_V_vs_S_V	PC(14:0/20:3)+AcO	0.0
PC	S_A_vs_S_V	PC(16:0/18:2)+AcO	100.0
PC	S_A_vs_S_V	PC(14:0/18:2)+AcO	92.2651510894122
PC	S_A_vs_S_V	PC(16:0/18:1)+AcO	88.902643834995
PC	S_A_vs_S_V	PC(18:0/18:1)+AcO	88.5245130274107
PC	S_A_vs_S_V	PC(20:0/20:3)+AcO	80.7722455254329
PC	S_A_vs_S_V	PC(18:0/18:3)+AcO	66.5729329827243
PC	S_A_vs_S_V	PC(18:1/22:5)+AcO	56.9973864122736
PC	S_A_vs_S_V	PC(16:0/20:1)+AcO	46.6249437247216
PC	S_A_vs_S_V	PC(14:0/20:1)+AcO	44.4659039951519
PC	S_A_vs_S_V	PC(14:0/14:0)+AcO	32.9660891453677
LPE	B_A_vs_B_V	LPE(20:3)-H	100.0
LPE	B_A_vs_B_V	LPE(16:1)-H	30.6863236931762
LPE	B_A_vs_B_V	LPE(20:1)-H	23.6829994376881
LPE	B_A_vs_B_V	LPE(16:0)-H	19.4154124906741
LPE	B_A_vs_B_V	LPE(18:0)-H	0.0
LPE	B_A_vs_B_V	LPE(18:1)-H	0.0
LPE	B_A_vs_B_V	LPE(18:2)-H	0.0
LPE	B_A_vs_B_V	LPE(20:0)-H	0.0
LPE	B_A_vs_B_V	LPE(20:2)-H	0.0
LPE	B_A_vs_B_V	LPE(20:4)-H	0.0
LPE	B_A_vs_S_A	LPE(16:0)-H	100.0
LPE	B_A_vs_S_A	LPE(18:2)-H	90.6117146036935
LPE	B_A_vs_S_A	LPE(22:4)-H	47.8750567449837
LPE	B_A_vs_S_A	LPE(18:0)-H	17.1109806773737
LPE	B_A_vs_S_A	LPE(16:1)-H	2.52993429304108
LPE	B_A_vs_S_A	LPE(20:4)-H	0.89354721224695
LPE	B_A_vs_S_A	LPE(18:1)-H	0.0
LPE	B_A_vs_S_A	LPE(20:0)-H	0.0
LPE	B_A_vs_S_A	LPE(20:1)-H	0.0
LPE	B_A_vs_S_A	LPE(20:2)-H	0.0
LPE	B_A_vs_S_V	LPE(18:2)-H	100.0
LPE	B_A_vs_S_V	LPE(22:5)-H	60.3190671762302
LPE	B_A_vs_S_V	LPE(18:0)-H	11.1691139042436
LPE	B_A_vs_S_V	LPE(22:4)-H	9.40559295439833
LPE	B_A_vs_S_V	LPE(20:1)-H	8.82415179949365
LPE	B_A_vs_S_V	LPE(16:1)-H	1.63472909917264
LPE	B_A_vs_S_V	LPE(16:0)-H	0.0
LPE	B_A_vs_S_V	LPE(18:1)-H	0.0
LPE	B_A_vs_S_V	LPE(20:0)-H	0.0
LPE	B_A_vs_S_V	LPE(20:2)-H	0.0
LPE	B_V_vs_S_A	LPE(16:0)-H	100.0
LPE	B_V_vs_S_A	LPE(22:5)-H	93.977874194923
LPE	B_V_vs_S_A	LPE(20:4)-H	93.7181036160105
LPE	B_V_vs_S_A	LPE(20:3)-H	80.1784100882714
LPE	B_V_vs_S_A	LPE(20:2)-H	76.3924064315908
LPE	B_V_vs_S_A	LPE(18:2)-H	54.3421957756212
LPE	B_V_vs_S_A	LPE(22:6)-H	50.5004684387489
LPE	B_V_vs_S_A	LPE(16:1)-H	49.8156787472162
LPE	B_V_vs_S_A	LPE(18:0)-H	32.1543916658674
LPE	B_V_vs_S_A	LPE(22:4)-H	11.1515799814366
LPE	B_V_vs_S_V	LPE(22:5)-H	100.0
LPE	B_V_vs_S_V	LPE(20:2)-H	95.1837535858431
LPE	B_V_vs_S_V	LPE(18:0)-H	88.5920973616172
LPE	B_V_vs_S_V	LPE(22:4)-H	80.4034244691575
LPE	B_V_vs_S_V	LPE(18:2)-H	76.2268913445288
LPE	B_V_vs_S_V	LPE(20:1)-H	75.0603280210503
LPE	B_V_vs_S_V	LPE(22:6)-H	33.7441512053671
LPE	B_V_vs_S_V	LPE(18:1)-H	31.9144682011862
LPE	B_V_vs_S_V	LPE(16:1)-H	29.1957688132523
LPE	B_V_vs_S_V	LPE(20:4)-H	3.78697914472526
LPE	S_A_vs_S_V	LPE(16:0)-H	100.0
LPE	S_A_vs_S_V	LPE(22:4)-H	44.6424509076728
LPE	S_A_vs_S_V	LPE(22:5)-H	14.3320579539893
LPE	S_A_vs_S_V	LPE(18:0)-H	13.4083607900526
LPE	S_A_vs_S_V	LPE(20:3)-H	13.0621498412019
LPE	S_A_vs_S_V	LPE(16:1)-H	0.0
LPE	S_A_vs_S_V	LPE(18:1)-H	0.0
LPE	S_A_vs_S_V	LPE(18:2)-H	0.0
LPE	S_A_vs_S_V	LPE(20:0)-H	0.0
LPE	S_A_vs_S_V	LPE(20:1)-H	0.0
PE	B_A_vs_B_V	PE(18:0/18:1)-H	100.0
PE	B_A_vs_B_V	PE(14:0/22:5)-H	84.7837388515472
PE	B_A_vs_B_V	PE(16:0/20:3)-H	62.7934873104095
PE	B_A_vs_B_V	PE(14:0/22:4)-H	46.7198491096497
PE	B_A_vs_B_V	PE(18:1/20:4)-H	36.8960946798325
PE	B_A_vs_B_V	PE(18:0/16:0)-H	33.0142259597778
PE	B_A_vs_B_V	PE(14:0/14:0)-H	0.0
PE	B_A_vs_B_V	PE(14:0/16:1)-H	0.0
PE	B_A_vs_B_V	PE(14:0/18:1)-H	0.0
PE	B_A_vs_B_V	PE(14:0/18:2)-H	0.0
PE	B_A_vs_S_A	PE(14:0/22:5)-H	100.0
PE	B_A_vs_S_A	PE(18:2/20:4)-H	70.825026066221
PE	B_A_vs_S_A	PE(18:2/22:4)-H	41.4612992939263
PE	B_A_vs_S_A	PE(14:0/22:4)-H	25.9444726060671
PE	B_A_vs_S_A	PE(18:1/18:2)-H	25.6020496022791
PE	B_A_vs_S_A	PE(18:2/22:6)-H	10.4772178852089
PE	B_A_vs_S_A	PE(18:0/20:2)-H	2.33421048505056
PE	B_A_vs_S_A	PE(14:0/14:0)-H	0.0
PE	B_A_vs_S_A	PE(14:0/16:1)-H	0.0
PE	B_A_vs_S_A	PE(14:0/18:1)-H	0.0
PE	B_A_vs_S_V	PE(18:2/22:6)-H	100.0
PE	B_A_vs_S_V	PE(18:2/18:2)-H	27.3721266978966
PE	B_A_vs_S_V	PE(16:0/14:0)-H	26.6625275176042
PE	B_A_vs_S_V	PE(18:1/18:3)-H	16.5686106274333
PE	B_A_vs_S_V	PE(18:2/16:1)-H	10.6300432892623
PE	B_A_vs_S_V	PE(16:0/20:4)-H	9.87819212571066
PE	B_A_vs_S_V	PE(14:0/16:1)-H	7.34984262043712
PE	B_A_vs_S_V	PE(14:0/18:2)-H	6.74693291284363
PE	B_A_vs_S_V	PE(14:0/20:4)-H	3.59701484103367
PE	B_A_vs_S_V	PE(14:0/14:0)-H	0.0
PE	B_V_vs_S_A	PE(16:0/18:2)-H	100.0
PE	B_V_vs_S_A	PE(16:0/20:4)-H	26.4193829013018
PE	B_V_vs_S_A	PE(18:1/18:2)-H	17.0944736666616
PE	B_V_vs_S_A	PE(18:0/18:1)-H	13.3040743681386
PE	B_V_vs_S_A	PE(18:0/18:3)-H	11.7559120766756
PE	B_V_vs_S_A	PE(18:2/20:4)-H	0.534437841240093
PE	B_V_vs_S_A	PE(14:0/14:0)-H	0.0
PE	B_V_vs_S_A	PE(14:0/16:1)-H	0.0
PE	B_V_vs_S_A	PE(14:0/18:1)-H	0.0
PE	B_V_vs_S_A	PE(14:0/18:2)-H	0.0
PE	B_V_vs_S_V	PE(18:1/18:2)-H	100.0
PE	B_V_vs_S_V	PE(16:0/18:2)-H	27.6479884264714
PE	B_V_vs_S_V	PE(18:2/18:2)-H	22.119880262174
PE	B_V_vs_S_V	PE(18:0/18:1)-H	13.4181473727273
PE	B_V_vs_S_V	PE(16:0/14:0)-H	9.34911057039395
PE	B_V_vs_S_V	PE(18:0/16:1)-H	8.45650873044494
PE	B_V_vs_S_V	PE(14:0/18:2)-H	3.63472583096905
PE	B_V_vs_S_V	PE(14:0/16:1)-H	3.11651260723865
PE	B_V_vs_S_V	PE(18:0/20:5)-H	1.56878469071158
PE	B_V_vs_S_V	PE(18:0/16:0)-H	0.683562343217341
PE	S_A_vs_S_V	PE(18:0/16:1)-H	100.0
PE	S_A_vs_S_V	PE(18:2/18:2)-H	34.6931290010295
PE	S_A_vs_S_V	PE(16:0/18:1)-H	27.9154996450068
PE	S_A_vs_S_V	PE(16:0/18:2)-H	25.0078213045505
PE	S_A_vs_S_V	PE(18:1/16:1)-H	16.5041755835319
PE	S_A_vs_S_V	PE(16:0/22:4)-H	11.7223568772203
PE	S_A_vs_S_V	PE(14:0/18:1)-H	8.31639943394458
PE	S_A_vs_S_V	PE(18:0/18:3)-H	7.67081143262969
PE	S_A_vs_S_V	PE(14:0/14:0)-H	0.0
PE	S_A_vs_S_V	PE(14:0/16:1)-H	0.0
PE-O	B_A_vs_B_V	PE(O-18:0/18:0)-H	100.0
PE-O	B_A_vs_B_V	PE(O-16:0/20:5)-H	93.5699192348226
PE-O	B_A_vs_B_V	PE(O-16:0/20:4)-H	90.0091619655987
PE-O	B_A_vs_B_V	PE(O-18:0/16:0)-H	71.8158131010417
PE-O	B_A_vs_B_V	PE(O-16:0/20:2)-H	58.2577836781171
PE-O	B_A_vs_B_V	PE(O-18:0/18:3)-H	45.2203993339356
PE-O	B_A_vs_B_V	PE(O-18:0/20:4)-H	29.5198219520402
PE-O	B_A_vs_B_V	PE(O-16:0/18:3)-H	26.4693243036603
PE-O	B_A_vs_B_V	PE(O-16:0/18:2)-H	25.5343508542693
PE-O	B_A_vs_B_V	PE(O-18:0/16:1)-H	17.3996724840528
PE-O	B_A_vs_S_A	PE(O-18:0/18:3)-H	100.0
PE-O	B_A_vs_S_A	PE(O-16:0/16:0)-H	42.5341592583962
PE-O	B_A_vs_S_A	PE(O-16:0/20:5)-H	22.8228164283905
PE-O	B_A_vs_S_A	PE(O-18:0/18:0)-H	22.4859648510907
PE-O	B_A_vs_S_A	PE(O-16:0/18:3)-H	22.3539727824515
PE-O	B_A_vs_S_A	PE(O-18:0/22:6)-H	11.523266274311
PE-O	B_A_vs_S_A	PE(O-16:0/22:5)-H	5.78219259363351
PE-O	B_A_vs_S_A	PE(O-16:0/18:2)-H	1.72689272106571
PE-O	B_A_vs_S_A	PE(O-16:0/16:1)-H	1.49241482110714
PE-O	B_A_vs_S_A	PE(O-18:0/22:5)-H	1.00822345613362
PE-O	B_A_vs_S_V	PE(O-18:0/18:2)-H	100.0
PE-O	B_A_vs_S_V	PE(O-18:0/18:3)-H	36.206719475074
PE-O	B_A_vs_S_V	PE(O-16:0/18:3)-H	30.0748831282887
PE-O	B_A_vs_S_V	PE(O-18:0/18:0)-H	4.61958815512717
PE-O	B_A_vs_S_V	PE(O-16:0/16:0)-H	2.91780326437107
PE-O	B_A_vs_S_V	PE(O-16:0/22:6)-H	0.0253260705929048
PE-O	B_A_vs_S_V	PE(O-16:0/16:1)-H	0.0
PE-O	B_A_vs_S_V	PE(O-16:0/18:1)-H	0.0
PE-O	B_A_vs_S_V	PE(O-16:0/18:2)-H	0.0
PE-O	B_A_vs_S_V	PE(O-16:0/20:1)-H	0.0
PE-O	B_V_vs_S_A	PE(O-18:0/16:0)-H	100.0
PE-O	B_V_vs_S_A	PE(O-16:0/20:4)-H	36.029534889284
PE-O	B_V_vs_S_A	PE(O-16:0/20:5)-H	29.7318190148515
PE-O	B_V_vs_S_A	PE(O-16:0/22:6)-H	12.8064825293459
PE-O	B_V_vs_S_A	PE(O-16:0/18:3)-H	12.0019222325449
PE-O	B_V_vs_S_A	PE(O-16:0/22:4)-H	8.9956693935057
PE-O	B_V_vs_S_A	PE(O-18:0/22:4)-H	3.34708340764185
PE-O	B_V_vs_S_A	PE(O-18:0/20:2)-H	1.75452097244099
PE-O	B_V_vs_S_A	PE(O-18:0/20:4)-H	0.549982055343494
PE-O	B_V_vs_S_A	PE(O-16:0/16:0)-H	0.0
PE-O	B_V_vs_S_V	PE(O-18:0/16:0)-H	100.0
PE-O	B_V_vs_S_V	PE(O-16:0/18:3)-H	77.6661869677887
PE-O	B_V_vs_S_V	PE(O-16:0/22:6)-H	71.5077302671936
PE-O	B_V_vs_S_V	PE(O-16:0/18:2)-H	30.6664815448226
PE-O	B_V_vs_S_V	PE(O-16:0/20:5)-H	23.3268004361939
PE-O	B_V_vs_S_V	PE(O-16:0/20:2)-H	14.8576269104769
PE-O	B_V_vs_S_V	PE(O-16:0/16:0)-H	0.0
PE-O	B_V_vs_S_V	PE(O-16:0/16:1)-H	0.0
PE-O	B_V_vs_S_V	PE(O-16:0/18:1)-H	0.0
PE-O	B_V_vs_S_V	PE(O-16:0/20:1)-H	0.0
PE-O	S_A_vs_S_V	PE(O-18:0/18:0)-H	100.0
PE-O	S_A_vs_S_V	PE(O-16:0/20:1)-H	89.135959049442
PE-O	S_A_vs_S_V	PE(O-18:0/16:1)-H	59.9903690150743
PE-O	S_A_vs_S_V	PE(O-16:0/18:2)-H	56.5295634430509
PE-O	S_A_vs_S_V	PE(O-16:0/20:5)-H	50.3988997480834
PE-O	S_A_vs_S_V	PE(O-16:0/22:6)-H	45.1020580074997
PE-O	S_A_vs_S_V	PE(O-16:0/16:0)-H	41.4236647897328
PE-O	S_A_vs_S_V	PE(O-18:0/16:0)-H	26.1151855048803
PE-O	S_A_vs_S_V	PE(O-16:0/22:5)-H	25.6781730024096
PE-O	S_A_vs_S_V	PE(O-16:0/20:2)-H	25.3965126236079
PE-P	B_A_vs_B_V	PE(P-16:0/20:5)-H	100.0
PE-P	B_A_vs_B_V	PE(P-18:2/18:2)-H	97.6535460484992
PE-P	B_A_vs_B_V	PE(P-16:0/18:2)-H	74.2960105248464
PE-P	B_A_vs_B_V	PE(P-18:1/22:6)-H	46.6141065556647
PE-P	B_A_vs_B_V	PE(P-16:0/20:4)-H	31.5798941328557
PE-P	B_A_vs_B_V	PE(P-14:0/18:0)-H	0.0
PE-P	B_A_vs_B_V	PE(P-14:0/18:1)-H	0.0
PE-P	B_A_vs_B_V	PE(P-16:0/16:0)-H	0.0
PE-P	B_A_vs_B_V	PE(P-16:0/16:1)-H	0.0
PE-P	B_A_vs_B_V	PE(P-16:0/18:0)-H	0.0
PE-P	B_A_vs_S_A	PE(P-16:0/22:6)-H	100.0
PE-P	B_A_vs_S_A	PE(P-18:2/18:2)-H	36.7271074953883
PE-P	B_A_vs_S_A	PE(P-18:1/20:5)-H	32.623627953477
PE-P	B_A_vs_S_A	PE(P-18:0/20:5)-H	27.0925029122354
PE-P	B_A_vs_S_A	PE(P-18:0/18:0)-H	21.9161933676221
PE-P	B_A_vs_S_A	PE(P-18:1/18:3)-H	20.7434886262317
PE-P	B_A_vs_S_A	PE(P-16:0/20:4)-H	18.7958400266968
PE-P	B_A_vs_S_A	PE(P-16:0/16:0)-H	16.9889344497274
PE-P	B_A_vs_S_A	PE(P-18:0/18:3)-H	9.99748387327133
PE-P	B_A_vs_S_A	PE(P-14:0/18:0)-H	0.0
PE-P	B_A_vs_S_V	PE(P-18:2/18:2)-H	100.0
PE-P	B_A_vs_S_V	PE(P-14:0/18:0)-H	18.3177571306895
PE-P	B_A_vs_S_V	PE(P-18:0/22:6)-H	9.93448278697606
PE-P	B_A_vs_S_V	PE(P-18:1/20:5)-H	7.80159903850815
PE-P	B_A_vs_S_V	PE(P-18:0/18:3)-H	7.55687867440846
PE-P	B_A_vs_S_V	PE(P-16:0/18:2)-H	7.31035789344302
PE-P	B_A_vs_S_V	PE(P-16:0/22:4)-H	5.67127147083671
PE-P	B_A_vs_S_V	PE(P-18:1/22:6)-H	5.63824831989945
PE-P	B_A_vs_S_V	PE(P-18:0/18:2)-H	5.38286557118225
PE-P	B_A_vs_S_V	PE(P-16:0/18:1)-H	3.69098630601201
PE-P	B_V_vs_S_A	PE(P-18:1/20:5)-H	100.0
PE-P	B_V_vs_S_A	PE(P-18:0/18:2)-H	92.0083524774487
PE-P	B_V_vs_S_A	PE(P-18:1/18:0)-H	53.4558123236716
PE-P	B_V_vs_S_A	PE(P-16:0/20:5)-H	39.196744759525
PE-P	B_V_vs_S_A	PE(P-16:0/22:6)-H	17.0311910366763
PE-P	B_V_vs_S_A	PE(P-14:0/18:1)-H	14.1270606524037
PE-P	B_V_vs_S_A	PE(P-18:2/20:4)-H	8.08536965166695
PE-P	B_V_vs_S_A	PE(P-18:1/22:6)-H	6.74398211550278
PE-P	B_V_vs_S_A	PE(P-18:2/18:2)-H	6.09448263284314
PE-P	B_V_vs_S_A	PE(P-16:0/20:1)-H	2.53857723480159
PE-P	B_V_vs_S_V	PE(P-18:2/22:6)-H	100.0
PE-P	B_V_vs_S_V	PE(P-18:2/20:4)-H	58.1819254099479
PE-P	B_V_vs_S_V	PE(P-18:1/18:3)-H	53.7162632948252
PE-P	B_V_vs_S_V	PE(P-18:2/18:2)-H	51.846825333481
PE-P	B_V_vs_S_V	PE(P-16:0/18:2)-H	31.8600240117867
PE-P	B_V_vs_S_V	PE(P-18:1/18:2)-H	25.6188582638394
PE-P	B_V_vs_S_V	PE(P-18:0/18:2)-H	13.6575042546015
PE-P	B_V_vs_S_V	PE(P-18:0/22:6)-H	11.7137133499226
PE-P	B_V_vs_S_V	PE(P-16:0/18:1)-H	6.78511339623407
PE-P	B_V_vs_S_V	PE(P-16:0/16:1)-H	5.21779850760679
PE-P	S_A_vs_S_V	PE(P-18:2/18:2)-H	100.0
PE-P	S_A_vs_S_V	PE(P-18:0/22:4)-H	73.6738808176299
PE-P	S_A_vs_S_V	PE(P-16:0/18:1)-H	63.9147094471262
PE-P	S_A_vs_S_V	PE(P-18:0/20:4)-H	48.0571596686307
PE-P	S_A_vs_S_V	PE(P-18:1/20:5)-H	46.1375174626281
PE-P	S_A_vs_S_V	PE(P-16:0/16:0)-H	42.4675249368286
PE-P	S_A_vs_S_V	PE(P-18:0/20:2)-H	28.1594879123217
PE-P	S_A_vs_S_V	PE(P-16:0/22:5)-H	15.2488382260709
PE-P	S_A_vs_S_V	PE(P-16:0/22:4)-H	6.8571369365312
PE-P	S_A_vs_S_V	PE(P-14:0/18:0)-H	0.0
LPG	B_A_vs_B_V	LPG(18:0)-H	100.0
LPG	B_A_vs_B_V	LPG(16:0)-H	45.5575607620784
LPG	B_A_vs_B_V	LPG(20:2)-H	44.1750282133915
LPG	B_A_vs_B_V	LPG(20:4)-H	36.6251998277238
LPG	B_A_vs_B_V	LPG(18:2)-H	25.0203029118476
LPG	B_A_vs_B_V	LPG(20:0)-H	16.2244486611043
LPG	B_A_vs_B_V	LPG(14:0)-H	0.0
LPG	B_A_vs_B_V	LPG(16:1)-H	0.0
LPG	B_A_vs_B_V	LPG(18:1)-H	0.0
LPG	B_A_vs_B_V	LPG(18:3)-H	0.0
LPG	B_A_vs_S_A	LPG(16:1)-H	100.0
LPG	B_A_vs_S_A	LPG(18:2)-H	31.9717478562211
LPG	B_A_vs_S_A	LPG(22:6)-H	24.4502769034906
LPG	B_A_vs_S_A	LPG(22:4)-H	18.5224318026788
LPG	B_A_vs_S_A	LPG(20:1)-H	10.5120743699092
LPG	B_A_vs_S_A	LPG(18:0)-H	8.9708289584758
LPG	B_A_vs_S_A	LPG(16:0)-H	8.09952007722048
LPG	B_A_vs_S_A	LPG(22:5)-H	5.42319811853253
LPG	B_A_vs_S_A	LPG(20:2)-H	3.67617193988408
LPG	B_A_vs_S_A	LPG(20:3)-H	2.24575742061274
LPG	B_A_vs_S_V	LPG(20:2)-H	100.0
LPG	B_A_vs_S_V	LPG(18:2)-H	83.7077049988887
LPG	B_A_vs_S_V	LPG(22:5)-H	82.954005560149
LPG	B_A_vs_S_V	LPG(20:3)-H	36.1450438860815
LPG	B_A_vs_S_V	LPG(18:3)-H	8.32841771421046
LPG	B_A_vs_S_V	LPG(14:0)-H	0.0
LPG	B_A_vs_S_V	LPG(16:0)-H	0.0
LPG	B_A_vs_S_V	LPG(16:1)-H	0.0
LPG	B_A_vs_S_V	LPG(18:0)-H	0.0
LPG	B_A_vs_S_V	LPG(18:1)-H	0.0
LPG	B_V_vs_S_A	LPG(20:4)-H	100.0
LPG	B_V_vs_S_A	LPG(16:1)-H	96.5443181980987
LPG	B_V_vs_S_A	LPG(18:0)-H	42.8190934637327
LPG	B_V_vs_S_A	LPG(18:2)-H	27.7201989308709
LPG	B_V_vs_S_A	LPG(22:6)-H	16.6247131299721
LPG	B_V_vs_S_A	LPG(22:4)-H	14.0120383232246
LPG	B_V_vs_S_A	LPG(22:5)-H	6.68140397508223
LPG	B_V_vs_S_A	LPG(14:0)-H	0.0
LPG	B_V_vs_S_A	LPG(16:0)-H	0.0
LPG	B_V_vs_S_A	LPG(18:1)-H	0.0
LPG	B_V_vs_S_V	LPG(18:0)-H	100.0
LPG	B_V_vs_S_V	LPG(20:1)-H	88.9225695999696
LPG	B_V_vs_S_V	LPG(20:4)-H	79.5927710972491
LPG	B_V_vs_S_V	LPG(16:0)-H	79.0313399889374
LPG	B_V_vs_S_V	LPG(22:4)-H	59.531091189277
LPG	B_V_vs_S_V	LPG(20:0)-H	21.7526666501044
LPG	B_V_vs_S_V	LPG(22:6)-H	10.7197085804585
LPG	B_V_vs_S_V	LPG(14:0)-H	0.0
LPG	B_V_vs_S_V	LPG(16:1)-H	0.0
LPG	B_V_vs_S_V	LPG(18:1)-H	0.0
LPG	S_A_vs_S_V	LPG(22:4)-H	100.0
LPG	S_A_vs_S_V	LPG(20:1)-H	77.433501531699
LPG	S_A_vs_S_V	LPG(16:1)-H	47.4414582529193
LPG	S_A_vs_S_V	LPG(20:2)-H	40.0693491916156
LPG	S_A_vs_S_V	LPG(18:2)-H	27.748782091473
LPG	S_A_vs_S_V	LPG(18:0)-H	22.7422552504921
LPG	S_A_vs_S_V	LPG(22:6)-H	22.3498214055482
LPG	S_A_vs_S_V	LPG(18:1)-H	20.5589827607051
LPG	S_A_vs_S_V	LPG(20:0)-H	18.5447875844623
LPG	S_A_vs_S_V	LPG(20:3)-H	6.78737038195877
PG	B_A_vs_B_V	PG(20:0/22:4)-H	100.0
PG	B_A_vs_B_V	PG(14:0/18:2)-H	62.3884444864899
PG	B_A_vs_B_V	PG(16:0/18:1)-H	44.0523534089378
PG	B_A_vs_B_V	PG(14:0/20:2)-H	38.7424649175964
PG	B_A_vs_B_V	PG(20:0/22:6)-H	36.8278890940587
PG	B_A_vs_B_V	PG(16:0/14:0)-H	32.3877944680305
PG	B_A_vs_B_V	PG(18:1/18:2)-H	18.4878432417268
PG	B_A_vs_B_V	PG(20:0/20:2)-H	16.3168206332816
PG	B_A_vs_B_V	PG(18:2/20:2)-H	10.6081264802051
PG	B_A_vs_B_V	PG(14:0/14:0)-H	0.0
PG	B_A_vs_S_A	PG(20:0/20:2)-H	100.0
PG	B_A_vs_S_A	PG(14:0/20:1)-H	46.8026929698177
PG	B_A_vs_S_A	PG(18:2/16:1)-H	40.3190510398108
PG	B_A_vs_S_A	PG(18:0/20:1)-H	38.4256344314053
PG	B_A_vs_S_A	PG(20:0/20:4)-H	20.2550480860179
PG	B_A_vs_S_A	PG(18:0/18:3)-H	18.2734015806391
PG	B_A_vs_S_A	PG(18:1/20:4)-H	15.5180728177481
PG	B_A_vs_S_A	PG(14:0/14:0)-H	0.0
PG	B_A_vs_S_A	PG(14:0/18:1)-H	0.0
PG	B_A_vs_S_A	PG(14:0/18:2)-H	0.0
PG	B_A_vs_S_V	PG(18:2/16:1)-H	100.0
PG	B_A_vs_S_V	PG(18:2/18:3)-H	22.3133024334631
PG	B_A_vs_S_V	PG(16:0/18:2)-H	17.4276995698267
PG	B_A_vs_S_V	PG(20:0/20:4)-H	5.90582053052663
PG	B_A_vs_S_V	PG(14:0/18:2)-H	3.56270458562506
PG	B_A_vs_S_V	PG(14:0/22:6)-H	1.60041308062708
PG	B_A_vs_S_V	PG(14:0/14:0)-H	0.0
PG	B_A_vs_S_V	PG(14:0/18:1)-H	0.0
PG	B_A_vs_S_V	PG(14:0/18:3)-H	0.0
PG	B_A_vs_S_V	PG(14:0/20:1)-H	0.0
PG	B_V_vs_S_A	PG(20:0/20:1)-H	100.0
PG	B_V_vs_S_A	PG(20:0/20:4)-H	97.9315236585717
PG	B_V_vs_S_A	PG(18:0/20:0)-H	72.1867052853108
PG	B_V_vs_S_A	PG(16:0/14:0)-H	18.5717962522849
PG	B_V_vs_S_A	PG(14:0/14:0)-H	0.0
PG	B_V_vs_S_A	PG(14:0/18:1)-H	0.0
PG	B_V_vs_S_A	PG(14:0/18:2)-H	0.0
PG	B_V_vs_S_A	PG(14:0/18:3)-H	0.0
PG	B_V_vs_S_A	PG(14:0/20:1)-H	0.0
PG	B_V_vs_S_A	PG(14:0/20:2)-H	0.0
PG	B_V_vs_S_V	PG(16:0/18:2)-H	100.0
PG	B_V_vs_S_V	PG(18:2/16:1)-H	81.3827665953902
PG	B_V_vs_S_V	PG(16:0/18:0)-H	70.4488135061508
PG	B_V_vs_S_V	PG(14:0/22:5)-H	43.5432887177864
PG	B_V_vs_S_V	PG(18:2/18:3)-H	34.3088594091544
PG	B_V_vs_S_V	PG(18:0/18:0)-H	17.0999443963367
PG	B_V_vs_S_V	PG(16:0/20:5)-H	1.86187681685113
PG	B_V_vs_S_V	PG(14:0/14:0)-H	0.0
PG	B_V_vs_S_V	PG(14:0/18:1)-H	0.0
PG	B_V_vs_S_V	PG(14:0/18:2)-H	0.0
PG	S_A_vs_S_V	PG(16:0/20:2)-H	100.0
PG	S_A_vs_S_V	PG(18:2/16:1)-H	86.5878618178798
PG	S_A_vs_S_V	PG(18:2/18:3)-H	43.7991139343166
PG	S_A_vs_S_V	PG(14:0/18:2)-H	42.3323462276689
PG	S_A_vs_S_V	PG(18:0/18:2)-H	40.5588242236992
PG	S_A_vs_S_V	PG(14:0/20:5)-H	29.1143051531559
PG	S_A_vs_S_V	PG(18:1/20:1)-H	1.80064259316665
PG	S_A_vs_S_V	PG(14:0/14:0)-H	0.0
PG	S_A_vs_S_V	PG(14:0/18:1)-H	0.0
PG	S_A_vs_S_V	PG(14:0/18:3)-H	0.0
LPI	B_A_vs_B_V	LPI(16:0)-H	100.0
LPI	B_A_vs_B_V	LPI(18:1)-H	80.0534963108621
LPI	B_A_vs_B_V	LPI(18:2)-H	41.2843567483683
LPI	B_A_vs_B_V	LPI(18:0)-H	21.1554563758781
LPI	B_A_vs_B_V	LPI(16:1)-H	0.0
LPI	B_A_vs_B_V	LPI(20:0)-H	0.0
LPI	B_A_vs_B_V	LPI(22:5)-H	0.0
LPI	B_A_vs_S_A	LPI(18:0)-H	100.0
LPI	B_A_vs_S_A	LPI(18:1)-H	93.1740000856522
LPI	B_A_vs_S_A	LPI(18:2)-H	81.0323948382671
LPI	B_A_vs_S_A	LPI(16:0)-H	38.7780034358741
LPI	B_A_vs_S_A	LPI(16:1)-H	0.0
LPI	B_A_vs_S_A	LPI(20:0)-H	0.0
LPI	B_A_vs_S_A	LPI(22:5)-H	0.0
LPI	B_A_vs_S_V	LPI(18:0)-H	100.0
LPI	B_A_vs_S_V	LPI(16:0)-H	22.1708783179041
LPI	B_A_vs_S_V	LPI(16:1)-H	0.0
LPI	B_A_vs_S_V	LPI(18:1)-H	0.0
LPI	B_A_vs_S_V	LPI(18:2)-H	0.0
LPI	B_A_vs_S_V	LPI(20:0)-H	0.0
LPI	B_A_vs_S_V	LPI(22:5)-H	0.0
LPI	B_V_vs_S_A	LPI(16:0)-H	100.0
LPI	B_V_vs_S_A	LPI(18:1)-H	64.7427776474455
LPI	B_V_vs_S_A	LPI(18:2)-H	57.0387435373464
LPI	B_V_vs_S_A	LPI(18:0)-H	17.3959974483302
LPI	B_V_vs_S_A	LPI(20:0)-H	8.65338769112467
LPI	B_V_vs_S_A	LPI(16:1)-H	0.0
LPI	B_V_vs_S_A	LPI(22:5)-H	0.0
LPI	B_V_vs_S_V	LPI(18:2)-H	100.0
LPI	B_V_vs_S_V	LPI(16:0)-H	38.4492349961067
LPI	B_V_vs_S_V	LPI(18:1)-H	37.3464992396449
LPI	B_V_vs_S_V	LPI(20:0)-H	16.5361568005413
LPI	B_V_vs_S_V	LPI(18:0)-H	6.87445921224485
LPI	B_V_vs_S_V	LPI(16:1)-H	0.0
LPI	B_V_vs_S_V	LPI(22:5)-H	0.0
LPI	S_A_vs_S_V	LPI(18:2)-H	100.0
LPI	S_A_vs_S_V	LPI(18:0)-H	88.2461602997675
LPI	S_A_vs_S_V	LPI(16:0)-H	49.4904443504865
LPI	S_A_vs_S_V	LPI(18:1)-H	44.544087695207
LPI	S_A_vs_S_V	LPI(16:1)-H	0.0
LPI	S_A_vs_S_V	LPI(20:0)-H	0.0
LPI	S_A_vs_S_V	LPI(22:5)-H	0.0
PI	B_A_vs_B_V	PI(18:1/18:2)-H	100.0
PI	B_A_vs_B_V	PI(16:0/20:4)-H	79.068448286897
PI	B_A_vs_B_V	PI(14:0/20:4)-H	44.5868701212764
PI	B_A_vs_B_V	PI(18:1/20:3)-H	36.794479267268
PI	B_A_vs_B_V	PI(20:0/16:1)-H	11.9993596626269
PI	B_A_vs_B_V	PI(14:0/14:0)-H	0.0
PI	B_A_vs_B_V	PI(14:0/18:1)-H	0.0
PI	B_A_vs_B_V	PI(14:0/18:2)-H	0.0
PI	B_A_vs_B_V	PI(14:0/18:3)-H	0.0
PI	B_A_vs_B_V	PI(14:0/20:1)-H	0.0
PI	B_A_vs_S_A	PI(20:0/18:2)-H	100.0
PI	B_A_vs_S_A	PI(16:0/16:0)-H	47.9864404761345
PI	B_A_vs_S_A	PI(20:0/20:3)-H	46.8535731241275
PI	B_A_vs_S_A	PI(14:0/18:2)-H	37.7608610156638
PI	B_A_vs_S_A	PI(18:1/20:4)-H	32.8649829291643
PI	B_A_vs_S_A	PI(18:0/16:1)-H	30.5006619943186
PI	B_A_vs_S_A	PI(16:0/18:0)-H	30.2722089301075
PI	B_A_vs_S_A	PI(20:0/20:4)-H	21.4983289539863
PI	B_A_vs_S_A	PI(18:0/20:3)-H	18.1311030783911
PI	B_A_vs_S_A	PI(18:1/20:3)-H	5.54982466943372
PI	B_A_vs_S_V	PI(18:1/18:2)-H	100.0
PI	B_A_vs_S_V	PI(18:0/16:1)-H	72.6737044231585
PI	B_A_vs_S_V	PI(14:0/18:1)-H	52.972273204278
PI	B_A_vs_S_V	PI(14:0/20:4)-H	49.399267644629
PI	B_A_vs_S_V	PI(20:0/18:2)-H	33.0916761560274
PI	B_A_vs_S_V	PI(20:0/20:4)-H	30.4371581039141
PI	B_A_vs_S_V	PI(14:0/20:1)-H	27.8467412418782
PI	B_A_vs_S_V	PI(18:0/22:5)-H	24.6880143791725
PI	B_A_vs_S_V	PI(18:1/18:1)-H	15.2127336057338
PI	B_A_vs_S_V	PI(18:1/20:4)-H	11.7374896733427
PI	B_V_vs_S_A	PI(18:0/18:0)-H	100.0
PI	B_V_vs_S_A	PI(20:0/18:2)-H	96.5206655085071
PI	B_V_vs_S_A	PI(20:0/22:5)-H	89.5435283423487
PI	B_V_vs_S_A	PI(20:0/20:3)-H	81.8107414255269
PI	B_V_vs_S_A	PI(18:0/20:0)-H	76.6086540190635
PI	B_V_vs_S_A	PI(18:2/16:1)-H	72.4073042069097
PI	B_V_vs_S_A	PI(20:0/20:2)-H	68.7562123747186
PI	B_V_vs_S_A	PI(20:0/20:1)-H	48.5189601555018
PI	B_V_vs_S_A	PI(20:0/22:6)-H	34.4221522377174
PI	B_V_vs_S_A	PI(16:0/18:0)-H	20.0823040005387
PI	B_V_vs_S_V	PI(18:1/18:1)-H	100.0
PI	B_V_vs_S_V	PI(16:0/16:0)-H	7.780672422485
PI	B_V_vs_S_V	PI(14:0/18:2)-H	7.31232938620056
PI	B_V_vs_S_V	PI(18:1/18:2)-H	6.54199719668438
PI	B_V_vs_S_V	PI(20:0/22:5)-H	5.25533151559084
PI	B_V_vs_S_V	PI(18:0/16:1)-H	4.52756174256337
PI	B_V_vs_S_V	PI(18:1/18:3)-H	4.48350994215823
PI	B_V_vs_S_V	PI(18:2/16:1)-H	2.61491384757564
PI	B_V_vs_S_V	PI(20:0/18:2)-H	2.59341438194988
PI	B_V_vs_S_V	PI(18:0/22:5)-H	1.7110759284914
PI	S_A_vs_S_V	PI(14:0/18:2)-H	100.0
PI	S_A_vs_S_V	PI(18:1/18:2)-H	81.3584538714689
PI	S_A_vs_S_V	PI(14:0/18:1)-H	59.9301077745274
PI	S_A_vs_S_V	PI(16:0/16:1)-H	36.1028282774134
PI	S_A_vs_S_V	PI(20:0/20:3)-H	24.3066091491684
PI	S_A_vs_S_V	PI(16:0/16:0)-H	20.5432855439679
PI	S_A_vs_S_V	PI(18:2/20:3)-H	17.2062824532083
PI	S_A_vs_S_V	PI(18:1/18:1)-H	14.3958469163223
PI	S_A_vs_S_V	PI(20:0/20:2)-H	13.2314091473288
PI	S_A_vs_S_V	PI(18:1/16:1)-H	9.82661087811387
LPS	B_A_vs_B_V	LPS(18:0)-H	100.0
LPS	B_A_vs_B_V	LPS(16:0)-H	0.0
LPS	B_A_vs_B_V	LPS(20:0)-H	0.0
LPS	B_A_vs_S_A	LPS(18:0)-H	100.0
LPS	B_A_vs_S_A	LPS(16:0)-H	0.0
LPS	B_A_vs_S_A	LPS(20:0)-H	0.0
LPS	B_A_vs_S_V	LPS(18:0)-H	100.0
LPS	B_A_vs_S_V	LPS(16:0)-H	0.0
LPS	B_A_vs_S_V	LPS(20:0)-H	0.0
LPS	B_V_vs_S_A	LPS(18:0)-H	100.0
LPS	B_V_vs_S_A	LPS(16:0)-H	0.0
LPS	B_V_vs_S_A	LPS(20:0)-H	0.0
LPS	B_V_vs_S_V	LPS(18:0)-H	100.0
LPS	B_V_vs_S_V	LPS(16:0)-H	0.0
LPS	B_V_vs_S_V	LPS(20:0)-H	0.0
LPS	S_A_vs_S_V	LPS(18:0)-H	100.0
LPS	S_A_vs_S_V	LPS(16:0)-H	0.0
LPS	S_A_vs_S_V	LPS(20:0)-H	0.0
PS	B_A_vs_B_V	PS(18:1/18:1)-H	100.0
PS	B_A_vs_B_V	PS(18:2/20:4)-H	95.1858428423311
PS	B_A_vs_B_V	PS(18:1/16:1)-H	77.723742366415
PS	B_A_vs_B_V	PS(16:0/20:4)-H	52.722238479719
PS	B_A_vs_B_V	PS(18:1/18:3)-H	51.9939677472634
PS	B_A_vs_B_V	PS(14:0/22:5)-H	50.2646980971148
PS	B_A_vs_B_V	PS(18:0/18:0)-H	34.0751033645718
PS	B_A_vs_B_V	PS(14:0/14:0)-H	0.0
PS	B_A_vs_B_V	PS(14:0/18:1)-H	0.0
PS	B_A_vs_B_V	PS(14:0/18:2)-H	0.0
PS	B_A_vs_S_A	PS(18:1/16:1)-H	100.0
PS	B_A_vs_S_A	PS(16:0/16:0)-H	55.4489265523821
PS	B_A_vs_S_A	PS(18:2/20:2)-H	26.258388490094
PS	B_A_vs_S_A	PS(20:0/18:2)-H	20.7605773158862
PS	B_A_vs_S_A	PS(20:0/20:2)-H	12.757776183444
PS	B_A_vs_S_A	PS(16:0/22:4)-H	11.3824095289568
PS	B_A_vs_S_A	PS(14:0/14:0)-H	0.0
PS	B_A_vs_S_A	PS(14:0/18:1)-H	0.0
PS	B_A_vs_S_A	PS(14:0/18:2)-H	0.0
PS	B_A_vs_S_A	PS(14:0/20:1)-H	0.0
PS	B_A_vs_S_V	PS(18:1/18:3)-H	100.0
PS	B_A_vs_S_V	PS(20:0/20:2)-H	54.9214572133663
PS	B_A_vs_S_V	PS(18:2/16:1)-H	26.2517075885906
PS	B_A_vs_S_V	PS(20:0/18:1)-H	21.936663794735
PS	B_A_vs_S_V	PS(16:0/18:2)-H	12.3858794535274
PS	B_A_vs_S_V	PS(18:2/20:2)-H	10.7313874730184
PS	B_A_vs_S_V	PS(20:0/20:3)-H	9.90608589755444
PS	B_A_vs_S_V	PS(16:0/22:4)-H	9.36844325976285
PS	B_A_vs_S_V	PS(18:1/18:1)-H	8.3375336549776
PS	B_A_vs_S_V	PS(18:0/14:0)-H	4.96785339021925
PS	B_V_vs_S_A	PS(16:0/16:0)-H	100.0
PS	B_V_vs_S_A	PS(18:1/22:4)-H	59.822857544531
PS	B_V_vs_S_A	PS(18:1/20:1)-H	43.3744132612459
PS	B_V_vs_S_A	PS(20:0/18:2)-H	37.9531714824463
PS	B_V_vs_S_A	PS(14:0/18:1)-H	21.5994958482884
PS	B_V_vs_S_A	PS(14:0/22:4)-H	20.4044607718335
PS	B_V_vs_S_A	PS(18:0/18:3)-H	16.7938314958591
PS	B_V_vs_S_A	PS(16:0/16:1)-H	6.51458338869615
PS	B_V_vs_S_A	PS(20:0/18:1)-H	5.7607605322946
PS	B_V_vs_S_A	PS(14:0/14:0)-H	0.0
PS	B_V_vs_S_V	PS(20:0/18:2)-H	100.0
PS	B_V_vs_S_V	PS(18:0/18:2)-H	31.7724028115654
PS	B_V_vs_S_V	PS(20:0/20:4)-H	27.8930071860668
PS	B_V_vs_S_V	PS(18:1/18:3)-H	23.1308681455057
PS	B_V_vs_S_V	PS(18:1/20:2)-H	14.7443938795458
PS	B_V_vs_S_V	PS(16:0/20:4)-H	12.9864861317439
PS	B_V_vs_S_V	PS(18:1/20:3)-H	11.153909612853
PS	B_V_vs_S_V	PS(18:0/20:5)-H	10.5877676892676
PS	B_V_vs_S_V	PS(16:0/18:0)-H	9.48595543081164
PS	B_V_vs_S_V	PS(16:0/18:2)-H	9.26647256229052
PS	S_A_vs_S_V	PS(16:0/16:1)-H	100.0
PS	S_A_vs_S_V	PS(16:0/16:0)-H	37.1274089567819
PS	S_A_vs_S_V	PS(18:1/18:1)-H	35.9485219303434
PS	S_A_vs_S_V	PS(20:0/20:4)-H	32.19113799018
PS	S_A_vs_S_V	PS(18:1/16:1)-H	22.9961795698031
PS	S_A_vs_S_V	PS(20:0/16:1)-H	12.4875793061515
PS	S_A_vs_S_V	PS(18:0/20:0)-H	11.7386841964088
PS	S_A_vs_S_V	PS(16:0/18:0)-H	9.74318794198304
PS	S_A_vs_S_V	PS(16:0/20:5)-H	4.76897828430025
PS	S_A_vs_S_V	PS(14:0/14:0)-H	0.0
FFA	B_A_vs_B_V	FFA 18:2 (Linoleic acid, nâ€“6)	100.0
FFA	B_A_vs_B_V	FFA 20:5 (Eicosapentaenoic acid, nâ€“3)	69.2314573650166
FFA	B_A_vs_B_V	FFA 16:0 (Palmitic acid)	58.5705201860612
FFA	B_A_vs_B_V	FFA 23:0 (Tricosanoic acid)	17.3404537941948
FFA	B_A_vs_B_V	FFA 12:0 (Lauric acid)	0.0
FFA	B_A_vs_B_V	FFA 13:0 (Tridecanoic acid)	0.0
FFA	B_A_vs_B_V	FFA 14:0 (Myristic acid)	0.0
FFA	B_A_vs_B_V	FFA 14:1 (Myristoleic acid, nâ€“5)	0.0
FFA	B_A_vs_B_V	FFA 15:0 (Pentadecylic acid)	0.0
FFA	B_A_vs_B_V	FFA 16:1 (Palmitoleic acid, nâ€“7)	0.0
FFA	B_A_vs_S_A	FFA 18:3 (a-Linolenic acid, nâ€“3 or g-Linolenic acid, nâ€“6)	100.0
FFA	B_A_vs_S_A	FFA 18:1 (Elaidic acid, nâ€“9 or trans-Vaccenic acid, nâ€“7)	94.2521879616692
FFA	B_A_vs_S_A	FFA 12:0 (Lauric acid)	72.7309514468778
FFA	B_A_vs_S_A	FFA 18:2 (Linoleic acid, nâ€“6)	70.4548409515292
FFA	B_A_vs_S_A	FFA 15:0 (Pentadecylic acid)	67.537145252283
FFA	B_A_vs_S_A	FFA 24:0 (Lignoceric acid)	60.0927417667903
FFA	B_A_vs_S_A	FFA 13:0 (Tridecanoic acid)	0.0
FFA	B_A_vs_S_A	FFA 14:0 (Myristic acid)	0.0
FFA	B_A_vs_S_A	FFA 14:1 (Myristoleic acid, nâ€“5)	0.0
FFA	B_A_vs_S_A	FFA 16:0 (Palmitic acid)	0.0
FFA	B_A_vs_S_V	FFA 22:5 (Docosapentaenoic acid, nâ€“6)	100.0
FFA	B_A_vs_S_V	FFA 15:0 (Pentadecylic acid)	63.7701883959092
FFA	B_A_vs_S_V	FFA 16:1 (Palmitoleic acid, nâ€“7)	46.4064535164587
FFA	B_A_vs_S_V	FFA 12:0 (Lauric acid)	44.7722559374937
FFA	B_A_vs_S_V	FFA 18:0 (Stearic acid)	42.7513088387785
FFA	B_A_vs_S_V	FFA 18:2 (Linoleic acid, nâ€“6)	35.9349024693439
FFA	B_A_vs_S_V	FFA 22:0 (Behenic acid)	24.4015333047382
FFA	B_A_vs_S_V	FFA 14:0 (Myristic acid)	15.8344308571464
FFA	B_A_vs_S_V	FFA 22:6 (Docosahexaenoic acid, nâ€“3)	15.5914122770082
FFA	B_A_vs_S_V	FFA 20:1 (cis-11-Eicosenoic acid, nâ€“9)	14.1716113021821
FFA	B_V_vs_S_A	FFA 22:6 (Docosahexaenoic acid, nâ€“3)	100.0
FFA	B_V_vs_S_A	FFA 18:3 (a-Linolenic acid, nâ€“3 or g-Linolenic acid, nâ€“6)	86.9668796793697
FFA	B_V_vs_S_A	FFA 18:0 (Stearic acid)	59.8105086266849
FFA	B_V_vs_S_A	FFA 24:0 (Lignoceric acid)	34.1179054033375
FFA	B_V_vs_S_A	FFA 20:3 (Dihomo-g-linolenic acid, nâ€“6 or Mead acid, nâ€“9)	29.1523410444497
FFA	B_V_vs_S_A	FFA 12:0 (Lauric acid)	25.1030868007931
FFA	B_V_vs_S_A	FFA 23:0 (Tricosanoic acid)	24.257557265998
FFA	B_V_vs_S_A	FFA 18:2 (Linoleic acid, nâ€“6)	22.0943515260496
FFA	B_V_vs_S_A	FFA 18:4 (Stearidonic acid, nâ€“3)	14.3693200732455
FFA	B_V_vs_S_A	FFA 17:1 (cis-10-Heptadecanoic acid, nâ€“7)	8.95677820287718
FFA	B_V_vs_S_V	FFA 18:0 (Stearic acid)	100.0
FFA	B_V_vs_S_V	FFA 18:2 (Linoleic acid, nâ€“6)	64.1632874564722
FFA	B_V_vs_S_V	FFA 24:0 (Lignoceric acid)	51.7134995711689
FFA	B_V_vs_S_V	FFA 16:1 (Palmitoleic acid, nâ€“7)	44.8829660037306
FFA	B_V_vs_S_V	FFA 22:6 (Docosahexaenoic acid, nâ€“3)	43.487196442045
FFA	B_V_vs_S_V	FFA 20:2 (cis-11-14-Eicosadienoic acid, nâ€“6)	43.2016160137444
FFA	B_V_vs_S_V	FFA 19:0 (Tuberculostearic acid)	41.3810305116697
FFA	B_V_vs_S_V	FFA 25:0 (Pentacosanoic acid)	27.2439704942444
FFA	B_V_vs_S_V	FFA 16:0 (Palmitic acid)	24.6173247762819
FFA	B_V_vs_S_V	FFA 22:5 (Docosapentaenoic acid, nâ€“6)	12.3698857202249
FFA	S_A_vs_S_V	FFA 15:0 (Pentadecylic acid)	100.0
FFA	S_A_vs_S_V	FFA 18:2 (Linoleic acid, nâ€“6)	80.981421505726
FFA	S_A_vs_S_V	FFA 18:3 (a-Linolenic acid, nâ€“3 or g-Linolenic acid, nâ€“6)	75.2621645194711
FFA	S_A_vs_S_V	FFA 16:0 (Palmitic acid)	46.0316016965188
FFA	S_A_vs_S_V	FFA 26:0 (Cerotic acid)	45.5453517356831
FFA	S_A_vs_S_V	FFA 22:0 (Behenic acid)	37.7017442860816
FFA	S_A_vs_S_V	FFA 13:0 (Tridecanoic acid)	22.7157738577108
FFA	S_A_vs_S_V	FFA 14:0 (Myristic acid)	22.5829893730404
FFA	S_A_vs_S_V	FFA 16:1 (Palmitoleic acid, nâ€“7)	17.5336968334765
FFA	S_A_vs_S_V	FFA 14:1 (Myristoleic acid, nâ€“5)	16.5140597215773
PUFA	B_A_vs_B_V	DPA	100.0
PUFA	B_A_vs_B_V	AA	47.3881909860832
PUFA	B_A_vs_B_V	EPA	13.9182227307245
PUFA	B_A_vs_B_V	Adrenic Acid	0.0
PUFA	B_A_vs_B_V	DHA	0.0
PUFA	B_A_vs_S_A	EPA	100.0
PUFA	B_A_vs_S_A	DPA	54.0662656619369
PUFA	B_A_vs_S_A	DHA	47.5398963007272
PUFA	B_A_vs_S_A	AA	30.8928046144274
PUFA	B_A_vs_S_A	Adrenic Acid	0.0
PUFA	B_A_vs_S_V	DHA	100.0
PUFA	B_A_vs_S_V	DPA	94.9347517847527
PUFA	B_A_vs_S_V	AA	89.5342110263369
PUFA	B_A_vs_S_V	EPA	11.0075006145534
PUFA	B_A_vs_S_V	Adrenic Acid	0.0
PUFA	B_V_vs_S_A	AA	100.0
PUFA	B_V_vs_S_A	EPA	72.0777319729749
PUFA	B_V_vs_S_A	Adrenic Acid	33.8742766157261
PUFA	B_V_vs_S_A	DHA	31.6235233312947
PUFA	B_V_vs_S_A	DPA	0.0
PUFA	B_V_vs_S_V	Adrenic Acid	100.0
PUFA	B_V_vs_S_V	DHA	50.5535662547014
PUFA	B_V_vs_S_V	EPA	30.547877462264
PUFA	B_V_vs_S_V	AA	26.1789009074173
PUFA	B_V_vs_S_V	DPA	0.0
PUFA	S_A_vs_S_V	EPA	100.0
PUFA	S_A_vs_S_V	Adrenic Acid	53.5664817372136
PUFA	S_A_vs_S_V	DHA	6.1231668393725
PUFA	S_A_vs_S_V	DPA	0.479673460686921
PUFA	S_A_vs_S_V	AA	0.0
