# Supplementary material for: Altered lipid profiles in the prefrontal cortex are associated with neuroinflammation after severe burn injury
Source: Front Immunol. 2025 Dec 1;16:1709256. doi: 10.3389/fimmu.2025.1709256 (PMC12702713; doi:10.3389/fimmu.2025.1709256)
Supplement: Supplementary file 12 [file DataSheet11.csv]

																			Delta Ct							Delta Delta CT													2^-Delta Delta								IL-1b	A	B
Group	Animal ID	Cage ID	Sham	Burn	Vehcile	Acipimox				Sample Name	Cyc-A	IL-1b	IL-6	NF-kB	TLR-4	TNF-a	LPL		IL-1b	IL-6	NF-kB	TLR-4	TNF-a	LPL		IL-1b	IL-6	NF-kB	TLR-4	TNF-a	LPL		Cage ID	Sham	Burn	Vehcile	Acipimox		IL-1B	IL-6	NF-kB	TLR-4	TNF-a	LPL			Sham	0.186444797	1.361383185
A		A1	X		X					A1	15.71048784	35.25297165	26.19072342	21.4454546	21.3954401	31.38494778	29.98662472		19.54248381	10.48023558	5.734966755	5.684952259	15.67445993	14.27613688		2.423179558	-1.203975439	-2.59513998	-2.68987	-1.771175265	1.732219934		A1	X		X			0.186444797	2.303736065	6.042476597	6.452552613	3.413319033	0.300988457			Burn	2.580179233	1.57058282
		A3		X	X					A3	13.68655968	29.43839264	23.34109688	21.74192905	21.6424036	30.87147808	25.98114586		15.75183296	9.654537201	8.055369377	7.955843925	17.1849184	12.29458618		-1.367471286	-2.029673815	-0.274737358	-0.418978333	-0.260716796	-0.249330759		A3		X	X			2.580179233	4.083125227	1.20977383	1.336980416	1.198073814	1.188655591			S+A	0.89265438	1.298641109
		A5	X			X				A5	16.69997406	33.98310471	26.16907787	22.36146259	22.35084915	32.52013588	30.78711319		17.28313065	9.469103813	5.661488533	5.650875092	15.82016182	14.08713913		0.163826397	-2.215107203	-2.668618202	-2.723947167	-1.62547338	1.543222189		A5	X			X		0.89265438	4.643160665	6.358199138	6.60677937	3.085433884	0.34311826			B+A	0.180912127	0.236641343
		A7		X		X				A7	17.08381653	36.66975975	26.13392162	22.66860104	22.46066284	32.81996918	31.4118433		19.58594322	9.050105095	5.584784508	5.376846313	15.73615265	14.32802677		2.466638974	-2.634105921	-2.745322227	-2.997975945	-1.709482551	1.784109831		A7		X		X		0.180912127	6.207902594	6.705394567	7.988784128	3.270435022	0.290355078
B		B1		X	X					B1	13.46453476	29.93253899	23.77862835	23.76619625	23.55130482	30.68276405	25.16639709		16.46800423	10.31409359	10.30166149	10.08677006	17.21822929	11.70186234		-0.651300022	-1.370117426	1.971554756	1.711947799	-0.227405906	-0.842054605		B1		X	X			1.57058282	2.584916048	0.2549781	0.305247673	1.170727982	1.792601247			IL-6	A	B
		B3	X			X				B3	13.49731874	30.23962021	26.08934116	22.47934532	22.64698887	32.17597294	26.44564056		16.74230146	12.59202242	8.982026577	9.149670124	18.67865419	12.94832182		-0.377002784	0.907811403	0.651919842	0.774847865	1.233018994	0.404404879		B3	X			X		1.298641109	0.532993039	0.636432828	0.584450252	0.425426264	0.755547897			Sham	2.303736065	0.702557439
		B5		X		X				B5	16.70135117	35.89988136	27.39573669	22.36493587	22.21524048	34.16818237	32.31598091		19.1985302	10.69438553	5.663584709	5.513889313	17.46683121	15.61462975		2.079225949	-0.989825487	-2.666522026	-2.860932946	0.021196008	3.070712805		B5		X		X		0.236641343	1.98594475	6.348967646	7.264849677	0.985415447	0.11902093			Burn	4.083125227	2.584916048
		B7	X		X					B7	13.75381613	30.42804718	25.94733906	22.61904526	22.73505306	32.04726505	26.47175789		16.67423105	12.19352293	8.86522913	8.981236935	18.29344893	12.71794176		-0.445073196	0.509311914	0.535122395	0.606414676	0.847813725	0.17402482		B7	X		X			1.361383185	0.702557439	0.690100128	0.656826994	0.5556261	0.88636645			S+A	4.643160665	0.532993039
C		C1	X			X				C1	16.34314442	35.83848763	24.85132217	21.75296021	22.11726093	31.97315311	30.84824562		19.49534321	8.508177757	5.409815788	5.774116516	15.6300087	14.5051012		2.37603896	-3.176033258	-2.920290947	-2.600705743	-1.815626502	1.961184263		C1	X			X		0.192637575	9.038186071	7.569987652	6.065832847	3.520124615	0.256817557			B+A	6.207902594	1.98594475
		C3		X		X				C3	15.49089909	34.75153732	24.32337761	21.12080288	21.36792564	30.77266884	29.40802097		19.26063824	8.832478523	5.629903793	5.877026558	15.28176975	13.91712189		2.141333989	-2.851732492	-2.700202942	-2.497795701	-2.163865447	1.373204947		C3		X		X		0.226670101	7.218667195	6.498933302	5.648217721	4.481138904	0.386032724
		C5	X		X					C5	13.88154268	30.27452278	24.95784092	22.16707993	22.5678215	31.65762615	26.59285736		16.3929801	11.07629824	8.285537243	8.68627882	17.77608347	10.88236952		-0.72632415	-0.607912779	-0.044569492	0.311456561	0.33044827	-1.661547422		C5	X		X			1.654418415	1.524052688	1.031375366	0.805827776	0.795289335	3.163556632			NF-kB	A	B
		C7		X	X					C7	0								0	0	0	0	0										C7		X	X											Sham	6.042476597	0.690100128
D		D1		X		X				D1	14.89274883	33.56050873	25.48507309	20.43312263	20.71532249	30.11955643	29.19686127		18.6677599	10.59232426	5.540373802	5.822573662	15.22680759	14.30411243		1.548455647	-1.091886759	-2.789732933	-2.552248597	-2.218827605	1.760195494		D1		X		X		0.341875834	2.131526156	6.915017647	5.865477648	4.655149838	0.29520816			Burn	1.20977383	0.2549781
		D3	X		X					D3	13.65646458	28.85158157	27.74819756	24.65116978	24.3912096	32.85985947	25.98678112		15.195117	12.03770971	8.940681934	8.68072176	17.14937162	10.27629328		-1.924187251	0.353498697	0.610575199	0.305899501	-0.296263576	-2.267623663		D3	X		X			3.795229822	0.782683699	0.654935529	0.808937698	1.227960008	4.815293258			S+A	6.358199138	0.636432828
		D5		X	X					D5	12.81586552	28.37611866	23.90600586	23.52261543	23.44970417	31.98741913	24.99524879		15.56025314	11.09014034	10.70674992	10.63383865	19.17155361	12.17938328		-1.559051105	-0.594070673	2.376643181	2.259016395	1.725918412	-0.364533663		D5		X	X			2.946599748	1.509499912	0.192556912	0.208914366	0.302306015	1.287465402			B+A	6.705394567	6.348967646
		D7	X			X				D7	16.45054436	36.59363747	25.75996685	21.69861412	22.18610382	30.99905205	30.42705441		20.14309311	9.309422493	5.248069763	5.735559464	14.54850769	13.97651005		3.023788861	-2.374788523	-3.082036972	-2.639262795	-2.897127509	1.432593107		D7	X			X		0.122955753	5.186597886	8.468092169	6.230132281	7.449416928	0.370464419
E		E1	X		X					E1	13.73165274	29.87813282	26.29777813	22.11952972	22.34494305	31.45613384	26.57901859		16.14648008	12.56612539	8.387876987	8.61329031	17.72448111	12.84736586		-0.972824165	0.881914377	0.057770252	0.238468051	0.278845906	0.303448915		E1	X		X			1.962678902	0.542646891	0.96074785	0.84764492	0.824250118	0.81031294			TLR-4	A	B
		E3		X	X					E3	12.81127691	28.85569	23.48825645	24.53494358	23.77468681	30.58473396	24.64391804		16.04441309	10.67697954	11.72366667	10.9634099	17.77345705	11.83264112		-1.074891159	-1.007231474	3.393559933	2.588587642	0.327821851	-0.711275816		E3		X	X			2.10656314	2.010050118	0.095156107	0.1662484	0.796738474	1.637251345			Sham	6.452552613	0.656826994
		E5	X			X				E5	15.89183617	36.40731049	25.65711594	21.89710045	22.27021217	31.90454388	30.51487255		20.51547432	9.76527977	6.005264282	6.378376007	16.01270771	14.62303638		3.396170071	-1.918931246	-2.324842453	-1.996446252	-1.432927489	2.079119444		E5	X			X		0.094984106	3.781428252	5.010110604	3.990159043	2.699940266	0.236658813			Burn	1.336980416	0.305247673
		E7		X		X				E7	14.44067383	31.28870678	25.02340221	21.60101891	21.85543156	30.7938776	27.44096756		16.84803295	10.58272839	7.160345078	7.414757729	16.35320377	13.00029373		-0.271271297	-1.10148263	-1.169761658	-0.96006453	-1.092431426	0.456376791		E7		X		X		1.206870849	2.145750939	2.249745267	1.945396909	2.132331033	0.728814319			S+A	6.60677937	0.584450252
F		F1		X	X					F1	14.9017849	#DIV/0!	23.71475792	20.85785103	20.59615898	31.33025646	29.36069679			8.812973022	5.956066132	5.694374084	16.42847157	14.4589119			-2.871237993	-2.374040604	-2.680448174	-1.017163634	1.914994955		F1		X	X				7.316927649	5.183909757	6.410550154	2.023935949	0.265172863			B+A	7.988784128	7.264849677
		F3	X			X				F3	15.51110268	#DIV/0!	24.17843246	21.36334705	21.40692043	31.23631477	29.98692417			8.667329788	5.852244377	5.895817757	15.7252121	14.4758215			-3.016881227	-2.477862358	-2.479004502	-1.720423102	1.931904554		F3	X			X			8.094159214	5.570714417	5.575126353	3.295330356	0.262082957
		F5		X		X				F5	15.47221231	#DIV/0!	23.87551785	21.35045815	21.37734604	30.67015839	29.97421074			8.403305531	5.878245831	5.905133724	15.19794607	14.50199842			-3.280905485	-2.451860905	-2.469688535	-2.247689128	1.958081484		F5		X		X			9.719657553	5.471213691	5.539241869	4.749215193	0.257370484			TNF-a	A	B
		F7	X		X					F7	13.79855299	#DIV/0!	24.65517521	21.90188503	22.06931496	31.77170372	26.57525158			10.85662222	8.103332043	8.270761967	17.97315073	12.77669859			-0.827588797	-0.226774693	-0.104060292	0.527515531	0.232781649		F7	X		X				1.774716765	1.170215873	1.074794089	0.693748412	0.850992517			Sham	3.413319033	0.5556261
G		G1	X			X				G1	13.89944458	34.03059769	24.35821819	19.43866158	19.80707073	30.11624813	29.12850094		20.13115311	10.45877361	5.539216995	5.907626152	16.21680355	15.22905636		3.011848858	-1.225437403	-2.79088974	-2.467196107	-1.228831649	2.685139418		G1	X			X		0.123977579	2.338263315	6.920564591	5.52968043	2.343771052	0.15548643			Burn	1.198073814	1.170727982
		G3		X		X				G3	13.31007147	28.27072716	26.78016567	23.11595726	23.22822285	32.43601704	25.41177082		14.96065569	13.4700942	9.805885792	9.918151379	19.12594557	12.10169935		-2.158648559	1.785883188	1.475779057	1.54332912	1.680310369	-0.442217588		G3		X		X		4.464964049	0.289998393	0.359539191	0.34309283	0.312015506	1.358691188			S+A	3.085433884	0.425426264
		G5	X		X					G5	13.34023285	31.67486858	27.26725006	24.94360352	24.35460949	31.88532162	25.72033405		18.33463573	13.92701721	11.60337067	11.01437664	18.54508877	12.3801012		1.215331486	2.242806196	3.273263931	2.639554381	1.099453568	-0.163815737		G5	X		X			0.430674113	0.211274976	0.103430678	0.160477798	0.466693226	1.120246125			B+A	3.270435022	0.985415447
		G7		X	X					G7	14.36837769	30.45083618	24.30386829	21.13196754	21.5154314	30.92992496	27.3016367		16.0824585	9.935490608	6.763589859	7.147053719	16.56154728	12.93325901		-1.036845752	-1.748720407	-1.566516876	-1.22776854	-0.88408792	0.38934207		G7		X	X			2.051736915	3.360603665	2.961887565	2.342044585	1.845597456	0.763477703
H		H1		X		X				H1	15.64663315	32.71979713	25.60715675	21.71874809	22.23183918	32.21608162	29.47126389		17.07316399	9.960523605	6.072114944	6.585206032	16.56944847	13.82463074		-0.046140262	-1.72368741	-2.257991791	-1.789616227	-0.876186728	1.280713797		H1		X		X		1.032498912	3.302794964	4.783251969	3.457229142	1.835517321	0.411591817			LPL	A	B
		H3	X		X					H3	14.71268272	32.26188469	25.04883957	21.43254185	21.77964211	31.14167976	28.90711117		17.54920197	10.33615685	6.719859123	7.066959381	16.42899704	14.19442844		0.429897717	-1.348054171	-1.610247612	-1.307862878	-1.01663816	1.650511503		H3	X		X			0.742314411	2.545685455	3.053042371	2.475745261	2.023198903	0.318527204			Sham	0.300988457	0.88636645
		H5		X	X					H5	13.27935266	28.06656933	25.7427578	25.28018761	24.29021072	31.81203842	25.49790859		14.78721666	12.46340513	12.00083494	11.01085806	18.53268576	12.21855593		-2.332087585	0.779194117	3.670728207	2.6360358	1.087050557	-0.325361013		H5		X	X			5.035334376	0.582692192	0.078523691	0.160869664	0.470722736	1.252977939			Burn	1.188655591	1.792601247
		H7	X			X				H7	13.49192619	29.16518307	26.39153767	25.17906475	24.7493639	33.51037407	25.68566132		15.67325687	12.89961147	11.68713856	11.25743771	20.01844788	12.19373512		-1.446047374	1.215400457	3.357031822	2.882615447	2.572812676	-0.350181818		H7	X			X		2.724605536	0.430653524	0.097596159	0.135595815	0.168076196	1.274721266			S+A	0.34311826	0.755547897
																																															B+A	0.290355078	0.11902093
[truncated: 6 more columns]
