# Supplementary material for: Altered lipid profiles in the prefrontal cortex are associated with neuroinflammation after severe burn injury
Source: Front Immunol. 2025 Dec 1;16:1709256. doi: 10.3389/fimmu.2025.1709256 (PMC12702713; doi:10.3389/fimmu.2025.1709256)
Supplement: Supplementary file 13 [file DataSheet12.csv]

Cytokine	Comparison	Class	rho	p	p_adj
IL-1B	S_V vs B_V	CE	0.216930458	0.419659027	0.550802473
IL-1B	S_V vs B_V	CER	0.542326145	0.029980919	0.31479965
IL-1B	S_V vs B_V	DAG	0.542326145	0.029980919	0.31479965
IL-1B	S_V vs B_V	DCER	0.271163072	0.309693471	0.550802473
IL-1B	S_V vs B_V	FFA	0.244046765	0.362357288	0.550802473
IL-1B	S_V vs B_V	LPC	0.379628301	0.146977375	0.440932125
IL-1B	S_V vs B_V	LPE	0	1	1
IL-1B	S_V vs B_V	LPG	0.135581536	0.616613138	0.681519784
IL-1B	S_V vs B_V	LPI	-0.054232614	0.841887937	0.883982334
IL-1B	S_V vs B_V	LPS	-0.216930458	0.419659027	0.550802473
IL-1B	S_V vs B_V	MAG	0.325395687	0.218766327	0.510454763
IL-1B	S_V vs B_V	PC	0.216930458	0.419659027	0.550802473
IL-1B	S_V vs B_V	PE	0.433860916	0.093149502	0.440932125
IL-1B	S_V vs B_V	PE-O	0.379628301	0.146977375	0.440932125
IL-1B	S_V vs B_V	PE-P	0.379628301	0.146977375	0.440932125
IL-1B	S_V vs B_V	PG	0.352511994	0.18052579	0.473880199
IL-1B	S_V vs B_V	PI	0.135581536	0.616613138	0.681519784
IL-1B	S_V vs B_V	PS	0.379628301	0.146977375	0.440932125
IL-1B	S_V vs B_V	PUFA	0.189814151	0.481364504	0.59462674
IL-1B	S_V vs B_V	SM	0.244046765	0.362357288	0.550802473
IL-1B	S_V vs B_V	TAG	0.244046765	0.362357288	0.550802473
IL-6	S_V vs B_V	CE	0.216930458	0.419659027	0.550802473
IL-6	S_V vs B_V	CER	0.542326145	0.029980919	0.31479965
IL-6	S_V vs B_V	DAG	0.542326145	0.029980919	0.31479965
IL-6	S_V vs B_V	DCER	0.271163072	0.309693471	0.550802473
IL-6	S_V vs B_V	FFA	0.244046765	0.362357288	0.550802473
IL-6	S_V vs B_V	LPC	0.379628301	0.146977375	0.440932125
IL-6	S_V vs B_V	LPE	0	1	1
IL-6	S_V vs B_V	LPG	0.135581536	0.616613138	0.681519784
IL-6	S_V vs B_V	LPI	-0.054232614	0.841887937	0.883982334
IL-6	S_V vs B_V	LPS	-0.216930458	0.419659027	0.550802473
IL-6	S_V vs B_V	MAG	0.325395687	0.218766327	0.510454763
IL-6	S_V vs B_V	PC	0.216930458	0.419659027	0.550802473
IL-6	S_V vs B_V	PE	0.433860916	0.093149502	0.440932125
IL-6	S_V vs B_V	PE-O	0.379628301	0.146977375	0.440932125
IL-6	S_V vs B_V	PE-P	0.379628301	0.146977375	0.440932125
IL-6	S_V vs B_V	PG	0.352511994	0.18052579	0.473880199
IL-6	S_V vs B_V	PI	0.135581536	0.616613138	0.681519784
IL-6	S_V vs B_V	PS	0.379628301	0.146977375	0.440932125
IL-6	S_V vs B_V	PUFA	0.189814151	0.481364504	0.59462674
IL-6	S_V vs B_V	SM	0.244046765	0.362357288	0.550802473
IL-6	S_V vs B_V	TAG	0.244046765	0.362357288	0.550802473
LPL	S_V vs B_V	CE	-0.216930458	0.419659027	0.550802473
LPL	S_V vs B_V	CER	-0.542326145	0.029980919	0.31479965
LPL	S_V vs B_V	DAG	-0.542326145	0.029980919	0.31479965
LPL	S_V vs B_V	DCER	-0.271163072	0.309693471	0.550802473
LPL	S_V vs B_V	FFA	-0.244046765	0.362357288	0.550802473
LPL	S_V vs B_V	LPC	-0.379628301	0.146977375	0.440932125
LPL	S_V vs B_V	LPE	0	1	1
LPL	S_V vs B_V	LPG	-0.135581536	0.616613138	0.681519784
LPL	S_V vs B_V	LPI	0.054232614	0.841887937	0.883982334
LPL	S_V vs B_V	LPS	0.216930458	0.419659027	0.550802473
LPL	S_V vs B_V	MAG	-0.325395687	0.218766327	0.510454763
LPL	S_V vs B_V	PC	-0.216930458	0.419659027	0.550802473
LPL	S_V vs B_V	PE	-0.433860916	0.093149502	0.440932125
LPL	S_V vs B_V	PE-O	-0.379628301	0.146977375	0.440932125
LPL	S_V vs B_V	PE-P	-0.379628301	0.146977375	0.440932125
LPL	S_V vs B_V	PG	-0.352511994	0.18052579	0.473880199
LPL	S_V vs B_V	PI	-0.135581536	0.616613138	0.681519784
LPL	S_V vs B_V	PS	-0.379628301	0.146977375	0.440932125
LPL	S_V vs B_V	PUFA	-0.189814151	0.481364504	0.59462674
LPL	S_V vs B_V	SM	-0.244046765	0.362357288	0.550802473
LPL	S_V vs B_V	TAG	-0.244046765	0.362357288	0.550802473
NF-KB	S_V vs B_V	CE	-0.216930458	0.419659027	0.550802473
NF-KB	S_V vs B_V	CER	-0.542326145	0.029980919	0.31479965
NF-KB	S_V vs B_V	DAG	-0.542326145	0.029980919	0.31479965
NF-KB	S_V vs B_V	DCER	-0.271163072	0.309693471	0.550802473
NF-KB	S_V vs B_V	FFA	-0.244046765	0.362357288	0.550802473
NF-KB	S_V vs B_V	LPC	-0.379628301	0.146977375	0.440932125
NF-KB	S_V vs B_V	LPE	0	1	1
NF-KB	S_V vs B_V	LPG	-0.135581536	0.616613138	0.681519784
NF-KB	S_V vs B_V	LPI	0.054232614	0.841887937	0.883982334
NF-KB	S_V vs B_V	LPS	0.216930458	0.419659027	0.550802473
NF-KB	S_V vs B_V	MAG	-0.325395687	0.218766327	0.510454763
NF-KB	S_V vs B_V	PC	-0.216930458	0.419659027	0.550802473
NF-KB	S_V vs B_V	PE	-0.433860916	0.093149502	0.440932125
NF-KB	S_V vs B_V	PE-O	-0.379628301	0.146977375	0.440932125
NF-KB	S_V vs B_V	PE-P	-0.379628301	0.146977375	0.440932125
NF-KB	S_V vs B_V	PG	-0.352511994	0.18052579	0.473880199
NF-KB	S_V vs B_V	PI	-0.135581536	0.616613138	0.681519784
NF-KB	S_V vs B_V	PS	-0.379628301	0.146977375	0.440932125
NF-KB	S_V vs B_V	PUFA	-0.189814151	0.481364504	0.59462674
NF-KB	S_V vs B_V	SM	-0.244046765	0.362357288	0.550802473
NF-KB	S_V vs B_V	TAG	-0.244046765	0.362357288	0.550802473
TLR-4	S_V vs B_V	CE	-0.216930458	0.419659027	0.550802473
TLR-4	S_V vs B_V	CER	-0.542326145	0.029980919	0.31479965
TLR-4	S_V vs B_V	DAG	-0.542326145	0.029980919	0.31479965
TLR-4	S_V vs B_V	DCER	-0.271163072	0.309693471	0.550802473
TLR-4	S_V vs B_V	FFA	-0.244046765	0.362357288	0.550802473
TLR-4	S_V vs B_V	LPC	-0.379628301	0.146977375	0.440932125
TLR-4	S_V vs B_V	LPE	0	1	1
TLR-4	S_V vs B_V	LPG	-0.135581536	0.616613138	0.681519784
TLR-4	S_V vs B_V	LPI	0.054232614	0.841887937	0.883982334
TLR-4	S_V vs B_V	LPS	0.216930458	0.419659027	0.550802473
TLR-4	S_V vs B_V	MAG	-0.325395687	0.218766327	0.510454763
TLR-4	S_V vs B_V	PC	-0.216930458	0.419659027	0.550802473
TLR-4	S_V vs B_V	PE	-0.433860916	0.093149502	0.440932125
TLR-4	S_V vs B_V	PE-O	-0.379628301	0.146977375	0.440932125
TLR-4	S_V vs B_V	PE-P	-0.379628301	0.146977375	0.440932125
TLR-4	S_V vs B_V	PG	-0.352511994	0.18052579	0.473880199
TLR-4	S_V vs B_V	PI	-0.135581536	0.616613138	0.681519784
TLR-4	S_V vs B_V	PS	-0.379628301	0.146977375	0.440932125
TLR-4	S_V vs B_V	PUFA	-0.189814151	0.481364504	0.59462674
TLR-4	S_V vs B_V	SM	-0.244046765	0.362357288	0.550802473
TLR-4	S_V vs B_V	TAG	-0.244046765	0.362357288	0.550802473
TNF-A	S_V vs B_V	CE	-0.216930458	0.419659027	0.550802473
TNF-A	S_V vs B_V	CER	-0.542326145	0.029980919	0.31479965
TNF-A	S_V vs B_V	DAG	-0.542326145	0.029980919	0.31479965
TNF-A	S_V vs B_V	DCER	-0.271163072	0.309693471	0.550802473
TNF-A	S_V vs B_V	FFA	-0.244046765	0.362357288	0.550802473
TNF-A	S_V vs B_V	LPC	-0.379628301	0.146977375	0.440932125
TNF-A	S_V vs B_V	LPE	0	1	1
TNF-A	S_V vs B_V	LPG	-0.135581536	0.616613138	0.681519784
TNF-A	S_V vs B_V	LPI	0.054232614	0.841887937	0.883982334
TNF-A	S_V vs B_V	LPS	0.216930458	0.419659027	0.550802473
TNF-A	S_V vs B_V	MAG	-0.325395687	0.218766327	0.510454763
TNF-A	S_V vs B_V	PC	-0.216930458	0.419659027	0.550802473
TNF-A	S_V vs B_V	PE	-0.433860916	0.093149502	0.440932125
TNF-A	S_V vs B_V	PE-O	-0.379628301	0.146977375	0.440932125
TNF-A	S_V vs B_V	PE-P	-0.379628301	0.146977375	0.440932125
TNF-A	S_V vs B_V	PG	-0.352511994	0.18052579	0.473880199
TNF-A	S_V vs B_V	PI	-0.135581536	0.616613138	0.681519784
TNF-A	S_V vs B_V	PS	-0.379628301	0.146977375	0.440932125
TNF-A	S_V vs B_V	PUFA	-0.189814151	0.481364504	0.59462674
TNF-A	S_V vs B_V	SM	-0.244046765	0.362357288	0.550802473
TNF-A	S_V vs B_V	TAG	-0.244046765	0.362357288	0.550802473
IL-1B	S_V vs S_A	CE	0.108465229	0.689266797	0.802789144
IL-1B	S_V vs S_A	CER	-0.081348922	0.764561089	0.802789144
IL-1B	S_V vs S_A	DAG	-0.216930458	0.419659027	0.802789144
IL-1B	S_V vs S_A	DCER	-0.352511994	0.18052579	0.802789144
IL-1B	S_V vs S_A	FFA	0.135581536	0.616613138	0.802789144
IL-1B	S_V vs S_A	LPC	0.081348922	0.764561089	0.802789144
IL-1B	S_V vs S_A	LPE	0.325395687	0.218766327	0.802789144
IL-1B	S_V vs S_A	LPG	0.162697843	0.547151291	0.802789144
IL-1B	S_V vs S_A	LPI	-0.352511994	0.18052579	0.802789144
IL-1B	S_V vs S_A	LPS	0.162697843	0.547151291	0.802789144
IL-1B	S_V vs S_A	MAG	-0.189814151	0.481364504	0.802789144
IL-1B	S_V vs S_A	PC	-0.135581536	0.616613138	0.802789144
IL-1B	S_V vs S_A	PE	0	1	1
IL-1B	S_V vs S_A	PE-O	0.135581536	0.616613138	0.802789144
IL-1B	S_V vs S_A	PE-P	0.081348922	0.764561089	0.802789144
IL-1B	S_V vs S_A	PG	-0.216930458	0.419659027	0.802789144
IL-1B	S_V vs S_A	PI	0.081348922	0.764561089	0.802789144
IL-1B	S_V vs S_A	PS	-0.244046765	0.362357288	0.802789144
IL-1B	S_V vs S_A	PUFA	0.189814151	0.481364504	0.802789144
IL-1B	S_V vs S_A	SM	0.081348922	0.764561089	0.802789144
IL-1B	S_V vs S_A	TAG	0.135581536	0.616613138	0.802789144
IL-6	S_V vs S_A	CE	-0.108465229	0.689266797	0.802789144
IL-6	S_V vs S_A	CER	0.081348922	0.764561089	0.802789144
IL-6	S_V vs S_A	DAG	0.216930458	0.419659027	0.802789144
IL-6	S_V vs S_A	DCER	0.352511994	0.18052579	0.802789144
IL-6	S_V vs S_A	FFA	-0.135581536	0.616613138	0.802789144
IL-6	S_V vs S_A	LPC	-0.081348922	0.764561089	0.802789144
IL-6	S_V vs S_A	LPE	-0.325395687	0.218766327	0.802789144
IL-6	S_V vs S_A	LPG	-0.162697843	0.547151291	0.802789144
IL-6	S_V vs S_A	LPI	0.352511994	0.18052579	0.802789144
IL-6	S_V vs S_A	LPS	-0.162697843	0.547151291	0.802789144
IL-6	S_V vs S_A	MAG	0.189814151	0.481364504	0.802789144
IL-6	S_V vs S_A	PC	0.135581536	0.616613138	0.802789144
IL-6	S_V vs S_A	PE	0	1	1
IL-6	S_V vs S_A	PE-O	-0.135581536	0.616613138	0.802789144
IL-6	S_V vs S_A	PE-P	-0.081348922	0.764561089	0.802789144
IL-6	S_V vs S_A	PG	0.216930458	0.419659027	0.802789144
IL-6	S_V vs S_A	PI	-0.081348922	0.764561089	0.802789144
IL-6	S_V vs S_A	PS	0.244046765	0.362357288	0.802789144
IL-6	S_V vs S_A	PUFA	-0.189814151	0.481364504	0.802789144
IL-6	S_V vs S_A	SM	-0.081348922	0.764561089	0.802789144
IL-6	S_V vs S_A	TAG	-0.135581536	0.616613138	0.802789144
LPL	S_V vs S_A	CE	0.108465229	0.689266797	0.802789144
LPL	S_V vs S_A	CER	-0.081348922	0.764561089	0.802789144
LPL	S_V vs S_A	DAG	-0.216930458	0.419659027	0.802789144
LPL	S_V vs S_A	DCER	-0.352511994	0.18052579	0.802789144
LPL	S_V vs S_A	FFA	0.135581536	0.616613138	0.802789144
LPL	S_V vs S_A	LPC	0.081348922	0.764561089	0.802789144
LPL	S_V vs S_A	LPE	0.325395687	0.218766327	0.802789144
LPL	S_V vs S_A	LPG	0.162697843	0.547151291	0.802789144
LPL	S_V vs S_A	LPI	-0.352511994	0.18052579	0.802789144
LPL	S_V vs S_A	LPS	0.162697843	0.547151291	0.802789144
LPL	S_V vs S_A	MAG	-0.189814151	0.481364504	0.802789144
LPL	S_V vs S_A	PC	-0.135581536	0.616613138	0.802789144
LPL	S_V vs S_A	PE	0	1	1
LPL	S_V vs S_A	PE-O	0.135581536	0.616613138	0.802789144
LPL	S_V vs S_A	PE-P	0.081348922	0.764561089	0.802789144
LPL	S_V vs S_A	PG	-0.216930458	0.419659027	0.802789144
LPL	S_V vs S_A	PI	0.081348922	0.764561089	0.802789144
LPL	S_V vs S_A	PS	-0.244046765	0.362357288	0.802789144
LPL	S_V vs S_A	PUFA	0.189814151	0.481364504	0.802789144
LPL	S_V vs S_A	SM	0.081348922	0.764561089	0.802789144
LPL	S_V vs S_A	TAG	0.135581536	0.616613138	0.802789144
NF-KB	S_V vs S_A	CE	-0.108465229	0.689266797	0.802789144
NF-KB	S_V vs S_A	CER	0.081348922	0.764561089	0.802789144
NF-KB	S_V vs S_A	DAG	0.216930458	0.419659027	0.802789144
NF-KB	S_V vs S_A	DCER	0.352511994	0.18052579	0.802789144
NF-KB	S_V vs S_A	FFA	-0.135581536	0.616613138	0.802789144
NF-KB	S_V vs S_A	LPC	-0.081348922	0.764561089	0.802789144
NF-KB	S_V vs S_A	LPE	-0.325395687	0.218766327	0.802789144
NF-KB	S_V vs S_A	LPG	-0.162697843	0.547151291	0.802789144
NF-KB	S_V vs S_A	LPI	0.352511994	0.18052579	0.802789144
NF-KB	S_V vs S_A	LPS	-0.162697843	0.547151291	0.802789144
NF-KB	S_V vs S_A	MAG	0.189814151	0.481364504	0.802789144
NF-KB	S_V vs S_A	PC	0.135581536	0.616613138	0.802789144
NF-KB	S_V vs S_A	PE	0	1	1
NF-KB	S_V vs S_A	PE-O	-0.135581536	0.616613138	0.802789144
NF-KB	S_V vs S_A	PE-P	-0.081348922	0.764561089	0.802789144
NF-KB	S_V vs S_A	PG	0.216930458	0.419659027	0.802789144
NF-KB	S_V vs S_A	PI	-0.081348922	0.764561089	0.802789144
NF-KB	S_V vs S_A	PS	0.244046765	0.362357288	0.802789144
NF-KB	S_V vs S_A	PUFA	-0.189814151	0.481364504	0.802789144
NF-KB	S_V vs S_A	SM	-0.081348922	0.764561089	0.802789144
NF-KB	S_V vs S_A	TAG	-0.135581536	0.616613138	0.802789144
TLR-4	S_V vs S_A	CE	-0.108465229	0.689266797	0.802789144
TLR-4	S_V vs S_A	CER	0.081348922	0.764561089	0.802789144
TLR-4	S_V vs S_A	DAG	0.216930458	0.419659027	0.802789144
TLR-4	S_V vs S_A	DCER	0.352511994	0.18052579	0.802789144
TLR-4	S_V vs S_A	FFA	-0.135581536	0.616613138	0.802789144
TLR-4	S_V vs S_A	LPC	-0.081348922	0.764561089	0.802789144
TLR-4	S_V vs S_A	LPE	-0.325395687	0.218766327	0.802789144
TLR-4	S_V vs S_A	LPG	-0.162697843	0.547151291	0.802789144
TLR-4	S_V vs S_A	LPI	0.352511994	0.18052579	0.802789144
TLR-4	S_V vs S_A	LPS	-0.162697843	0.547151291	0.802789144
TLR-4	S_V vs S_A	MAG	0.189814151	0.481364504	0.802789144
TLR-4	S_V vs S_A	PC	0.135581536	0.616613138	0.802789144
TLR-4	S_V vs S_A	PE	0	1	1
TLR-4	S_V vs S_A	PE-O	-0.135581536	0.616613138	0.802789144
TLR-4	S_V vs S_A	PE-P	-0.081348922	0.764561089	0.802789144
TLR-4	S_V vs S_A	PG	0.216930458	0.419659027	0.802789144
TLR-4	S_V vs S_A	PI	-0.081348922	0.764561089	0.802789144
TLR-4	S_V vs S_A	PS	0.244046765	0.362357288	0.802789144
TLR-4	S_V vs S_A	PUFA	-0.189814151	0.481364504	0.802789144
TLR-4	S_V vs S_A	SM	-0.081348922	0.764561089	0.802789144
TLR-4	S_V vs S_A	TAG	-0.135581536	0.616613138	0.802789144
TNF-A	S_V vs S_A	CE	-0.108465229	0.689266797	0.802789144
TNF-A	S_V vs S_A	CER	0.081348922	0.764561089	0.802789144
TNF-A	S_V vs S_A	DAG	0.216930458	0.419659027	0.802789144
TNF-A	S_V vs S_A	DCER	0.352511994	0.18052579	0.802789144
TNF-A	S_V vs S_A	FFA	-0.135581536	0.616613138	0.802789144
TNF-A	S_V vs S_A	LPC	-0.081348922	0.764561089	0.802789144
TNF-A	S_V vs S_A	LPE	-0.325395687	0.218766327	0.802789144
TNF-A	S_V vs S_A	LPG	-0.162697843	0.547151291	0.802789144
TNF-A	S_V vs S_A	LPI	0.352511994	0.18052579	0.802789144
TNF-A	S_V vs S_A	LPS	-0.162697843	0.547151291	0.802789144
TNF-A	S_V vs S_A	MAG	0.189814151	0.481364504	0.802789144
TNF-A	S_V vs S_A	PC	0.135581536	0.616613138	0.802789144
TNF-A	S_V vs S_A	PE	0	1	1
TNF-A	S_V vs S_A	PE-O	-0.135581536	0.616613138	0.802789144
TNF-A	S_V vs S_A	PE-P	-0.081348922	0.764561089	0.802789144
TNF-A	S_V vs S_A	PG	0.216930458	0.419659027	0.802789144
TNF-A	S_V vs S_A	PI	-0.081348922	0.764561089	0.802789144
TNF-A	S_V vs S_A	PS	0.244046765	0.362357288	0.802789144
TNF-A	S_V vs S_A	PUFA	-0.189814151	0.481364504	0.802789144
TNF-A	S_V vs S_A	SM	-0.081348922	0.764561089	0.802789144
TNF-A	S_V vs S_A	TAG	-0.135581536	0.616613138	0.802789144
IL-1B	S_V vs B_A	CE	0.154647394	0.582103661	0.940321298
IL-1B	S_V vs B_A	CER	-0.463942181	0.081506308	0.92046175
IL-1B	S_V vs B_A	DAG	-0.24743583	0.373939424	0.92046175
IL-1B	S_V vs B_A	DCER	-0.433012702	0.10690754	0.92046175
IL-1B	S_V vs B_A	FFA	0.092788436	0.742229893	0.958511051
IL-1B	S_V vs B_A	LPC	-0.216506351	0.438315119	0.92046175
IL-1B	S_V vs B_A	LPE	-0.061858957	0.826647923	0.958511051
IL-1B	S_V vs B_A	LPG	-0.030929479	0.912867668	0.958511051
IL-1B	S_V vs B_A	LPI	-0.154647394	0.582103661	0.940321298
IL-1B	S_V vs B_A	LPS	-0.061858957	0.826647923	0.958511051
IL-1B	S_V vs B_A	MAG	0.030929479	0.912867668	0.958511051
IL-1B	S_V vs B_A	PC	-0.24743583	0.373939424	0.92046175
IL-1B	S_V vs B_A	PE	-0.24743583	0.373939424	0.92046175
IL-1B	S_V vs B_A	PE-O	-0.185576872	0.507860722	0.940321298
IL-1B	S_V vs B_A	PE-P	-0.061858957	0.826647923	0.958511051
IL-1B	S_V vs B_A	PG	-0.309294787	0.261965438	0.92046175
IL-1B	S_V vs B_A	PI	-0.24743583	0.373939424	0.92046175
IL-1B	S_V vs B_A	PS	-0.216506351	0.438315119	0.92046175
IL-1B	S_V vs B_A	PUFA	-0.030929479	0.912867668	0.958511051
IL-1B	S_V vs B_A	SM	-0.216506351	0.438315119	0.92046175
IL-1B	S_V vs B_A	TAG	0	1	1
IL-6	S_V vs B_A	CE	-0.154647394	0.582103661	0.940321298
IL-6	S_V vs B_A	CER	0.463942181	0.081506308	0.92046175
IL-6	S_V vs B_A	DAG	0.24743583	0.373939424	0.92046175
IL-6	S_V vs B_A	DCER	0.433012702	0.10690754	0.92046175
IL-6	S_V vs B_A	FFA	-0.092788436	0.742229893	0.958511051
IL-6	S_V vs B_A	LPC	0.216506351	0.438315119	0.92046175
IL-6	S_V vs B_A	LPE	0.061858957	0.826647923	0.958511051
IL-6	S_V vs B_A	LPG	0.030929479	0.912867668	0.958511051
IL-6	S_V vs B_A	LPI	0.154647394	0.582103661	0.940321298
IL-6	S_V vs B_A	LPS	0.061858957	0.826647923	0.958511051
IL-6	S_V vs B_A	MAG	-0.030929479	0.912867668	0.958511051
IL-6	S_V vs B_A	PC	0.24743583	0.373939424	0.92046175
IL-6	S_V vs B_A	PE	0.24743583	0.373939424	0.92046175
IL-6	S_V vs B_A	PE-O	0.185576872	0.507860722	0.940321298
IL-6	S_V vs B_A	PE-P	0.061858957	0.826647923	0.958511051
IL-6	S_V vs B_A	PG	0.309294787	0.261965438	0.92046175
IL-6	S_V vs B_A	PI	0.24743583	0.373939424	0.92046175
IL-6	S_V vs B_A	PS	0.216506351	0.438315119	0.92046175
IL-6	S_V vs B_A	PUFA	0.030929479	0.912867668	0.958511051
IL-6	S_V vs B_A	SM	0.216506351	0.438315119	0.92046175
IL-6	S_V vs B_A	TAG	0	1	1
LPL	S_V vs B_A	CE	0.154647394	0.582103661	0.940321298
LPL	S_V vs B_A	CER	-0.463942181	0.081506308	0.92046175
LPL	S_V vs B_A	DAG	-0.24743583	0.373939424	0.92046175
LPL	S_V vs B_A	DCER	-0.433012702	0.10690754	0.92046175
LPL	S_V vs B_A	FFA	0.092788436	0.742229893	0.958511051
LPL	S_V vs B_A	LPC	-0.216506351	0.438315119	0.92046175
LPL	S_V vs B_A	LPE	-0.061858957	0.826647923	0.958511051
LPL	S_V vs B_A	LPG	-0.030929479	0.912867668	0.958511051
LPL	S_V vs B_A	LPI	-0.154647394	0.582103661	0.940321298
LPL	S_V vs B_A	LPS	-0.061858957	0.826647923	0.958511051
LPL	S_V vs B_A	MAG	0.030929479	0.912867668	0.958511051
LPL	S_V vs B_A	PC	-0.24743583	0.373939424	0.92046175
LPL	S_V vs B_A	PE	-0.24743583	0.373939424	0.92046175
LPL	S_V vs B_A	PE-O	-0.185576872	0.507860722	0.940321298
LPL	S_V vs B_A	PE-P	-0.061858957	0.826647923	0.958511051
LPL	S_V vs B_A	PG	-0.309294787	0.261965438	0.92046175
LPL	S_V vs B_A	PI	-0.24743583	0.373939424	0.92046175
LPL	S_V vs B_A	PS	-0.216506351	0.438315119	0.92046175
LPL	S_V vs B_A	PUFA	-0.030929479	0.912867668	0.958511051
LPL	S_V vs B_A	SM	-0.216506351	0.438315119	0.92046175
LPL	S_V vs B_A	TAG	0	1	1
NF-KB	S_V vs B_A	CE	-0.154647394	0.582103661	0.940321298
NF-KB	S_V vs B_A	CER	0.463942181	0.081506308	0.92046175
NF-KB	S_V vs B_A	DAG	0.24743583	0.373939424	0.92046175
NF-KB	S_V vs B_A	DCER	0.433012702	0.10690754	0.92046175
NF-KB	S_V vs B_A	FFA	-0.092788436	0.742229893	0.958511051
NF-KB	S_V vs B_A	LPC	0.216506351	0.438315119	0.92046175
NF-KB	S_V vs B_A	LPE	0.061858957	0.826647923	0.958511051
NF-KB	S_V vs B_A	LPG	0.030929479	0.912867668	0.958511051
NF-KB	S_V vs B_A	LPI	0.154647394	0.582103661	0.940321298
NF-KB	S_V vs B_A	LPS	0.061858957	0.826647923	0.958511051
NF-KB	S_V vs B_A	MAG	-0.030929479	0.912867668	0.958511051
NF-KB	S_V vs B_A	PC	0.24743583	0.373939424	0.92046175
NF-KB	S_V vs B_A	PE	0.24743583	0.373939424	0.92046175
NF-KB	S_V vs B_A	PE-O	0.185576872	0.507860722	0.940321298
NF-KB	S_V vs B_A	PE-P	0.061858957	0.826647923	0.958511051
NF-KB	S_V vs B_A	PG	0.309294787	0.261965438	0.92046175
NF-KB	S_V vs B_A	PI	0.24743583	0.373939424	0.92046175
NF-KB	S_V vs B_A	PS	0.216506351	0.438315119	0.92046175
NF-KB	S_V vs B_A	PUFA	0.030929479	0.912867668	0.958511051
NF-KB	S_V vs B_A	SM	0.216506351	0.438315119	0.92046175
NF-KB	S_V vs B_A	TAG	0	1	1
TLR-4	S_V vs B_A	CE	-0.154647394	0.582103661	0.940321298
TLR-4	S_V vs B_A	CER	0.463942181	0.081506308	0.92046175
TLR-4	S_V vs B_A	DAG	0.24743583	0.373939424	0.92046175
TLR-4	S_V vs B_A	DCER	0.433012702	0.10690754	0.92046175
TLR-4	S_V vs B_A	FFA	-0.092788436	0.742229893	0.958511051
TLR-4	S_V vs B_A	LPC	0.216506351	0.438315119	0.92046175
TLR-4	S_V vs B_A	LPE	0.061858957	0.826647923	0.958511051
TLR-4	S_V vs B_A	LPG	0.030929479	0.912867668	0.958511051
TLR-4	S_V vs B_A	LPI	0.154647394	0.582103661	0.940321298
TLR-4	S_V vs B_A	LPS	0.061858957	0.826647923	0.958511051
TLR-4	S_V vs B_A	MAG	-0.030929479	0.912867668	0.958511051
TLR-4	S_V vs B_A	PC	0.24743583	0.373939424	0.92046175
TLR-4	S_V vs B_A	PE	0.24743583	0.373939424	0.92046175
TLR-4	S_V vs B_A	PE-O	0.185576872	0.507860722	0.940321298
TLR-4	S_V vs B_A	PE-P	0.061858957	0.826647923	0.958511051
TLR-4	S_V vs B_A	PG	0.309294787	0.261965438	0.92046175
TLR-4	S_V vs B_A	PI	0.24743583	0.373939424	0.92046175
TLR-4	S_V vs B_A	PS	0.216506351	0.438315119	0.92046175
TLR-4	S_V vs B_A	PUFA	0.030929479	0.912867668	0.958511051
TLR-4	S_V vs B_A	SM	0.216506351	0.438315119	0.92046175
TLR-4	S_V vs B_A	TAG	0	1	1
TNF-A	S_V vs B_A	CE	-0.154647394	0.582103661	0.940321298
TNF-A	S_V vs B_A	CER	0.463942181	0.081506308	0.92046175
TNF-A	S_V vs B_A	DAG	0.24743583	0.373939424	0.92046175
TNF-A	S_V vs B_A	DCER	0.433012702	0.10690754	0.92046175
TNF-A	S_V vs B_A	FFA	-0.092788436	0.742229893	0.958511051
TNF-A	S_V vs B_A	LPC	0.216506351	0.438315119	0.92046175
TNF-A	S_V vs B_A	LPE	0.061858957	0.826647923	0.958511051
TNF-A	S_V vs B_A	LPG	0.030929479	0.912867668	0.958511051
TNF-A	S_V vs B_A	LPI	0.154647394	0.582103661	0.940321298
TNF-A	S_V vs B_A	LPS	0.061858957	0.826647923	0.958511051
TNF-A	S_V vs B_A	MAG	-0.030929479	0.912867668	0.958511051
TNF-A	S_V vs B_A	PC	0.24743583	0.373939424	0.92046175
TNF-A	S_V vs B_A	PE	0.24743583	0.373939424	0.92046175
TNF-A	S_V vs B_A	PE-O	0.185576872	0.507860722	0.940321298
TNF-A	S_V vs B_A	PE-P	0.061858957	0.826647923	0.958511051
TNF-A	S_V vs B_A	PG	0.309294787	0.261965438	0.92046175
TNF-A	S_V vs B_A	PI	0.24743583	0.373939424	0.92046175
TNF-A	S_V vs B_A	PS	0.216506351	0.438315119	0.92046175
TNF-A	S_V vs B_A	PUFA	0.030929479	0.912867668	0.958511051
TNF-A	S_V vs B_A	SM	0.216506351	0.438315119	0.92046175
TNF-A	S_V vs B_A	TAG	0	1	1
IL-1B	B_V vs S_A	CE	0.379628301	0.146977375	0.421226843
IL-1B	B_V vs S_A	CER	0.325395687	0.218766327	0.422926476
IL-1B	B_V vs S_A	DAG	0.244046765	0.362357288	0.47559394
IL-1B	B_V vs S_A	DCER	-0.162697843	0.547151291	0.604746164
IL-1B	B_V vs S_A	FFA	0.29827938	0.261811628	0.422926476
IL-1B	B_V vs S_A	LPC	0.569442452	0.02130875	0.209866433
IL-1B	B_V vs S_A	LPE	0.216930458	0.419659027	0.489602198
IL-1B	B_V vs S_A	LPG	0.271163072	0.309693471	0.464540206
IL-1B	B_V vs S_A	LPI	-0.515209837	0.041113143	0.215844003
IL-1B	B_V vs S_A	LPS	-0.216930458	0.419659027	0.489602198
IL-1B	B_V vs S_A	MAG	0.135581536	0.616613138	0.647443795
IL-1B	B_V vs S_A	PC	0.379628301	0.146977375	0.421226843
IL-1B	B_V vs S_A	PE	0.569442452	0.02130875	0.209866433
IL-1B	B_V vs S_A	PE-O	0.48809353	0.055096221	0.231404129
IL-1B	B_V vs S_A	PE-P	0.542326145	0.029980919	0.209866433
IL-1B	B_V vs S_A	PG	0.352511994	0.18052579	0.421226843
IL-1B	B_V vs S_A	PI	0.108465229	0.689266797	0.689266797
IL-1B	B_V vs S_A	PS	0.244046765	0.362357288	0.47559394
IL-1B	B_V vs S_A	PUFA	0.29827938	0.261811628	0.422926476
IL-1B	B_V vs S_A	SM	0.352511994	0.18052579	0.421226843
IL-1B	B_V vs S_A	TAG	0.29827938	0.261811628	0.422926476
IL-6	B_V vs S_A	CE	-0.379628301	0.146977375	0.421226843
IL-6	B_V vs S_A	CER	-0.325395687	0.218766327	0.422926476
IL-6	B_V vs S_A	DAG	-0.244046765	0.362357288	0.47559394
IL-6	B_V vs S_A	DCER	0.162697843	0.547151291	0.604746164
IL-6	B_V vs S_A	FFA	-0.29827938	0.261811628	0.422926476
IL-6	B_V vs S_A	LPC	-0.569442452	0.02130875	0.209866433
IL-6	B_V vs S_A	LPE	-0.216930458	0.419659027	0.489602198
IL-6	B_V vs S_A	LPG	-0.271163072	0.309693471	0.464540206
IL-6	B_V vs S_A	LPI	0.515209837	0.041113143	0.215844003
IL-6	B_V vs S_A	LPS	0.216930458	0.419659027	0.489602198
IL-6	B_V vs S_A	MAG	-0.135581536	0.616613138	0.647443795
IL-6	B_V vs S_A	PC	-0.379628301	0.146977375	0.421226843
IL-6	B_V vs S_A	PE	-0.569442452	0.02130875	0.209866433
IL-6	B_V vs S_A	PE-O	-0.48809353	0.055096221	0.231404129
IL-6	B_V vs S_A	PE-P	-0.542326145	0.029980919	0.209866433
IL-6	B_V vs S_A	PG	-0.352511994	0.18052579	0.421226843
IL-6	B_V vs S_A	PI	-0.108465229	0.689266797	0.689266797
IL-6	B_V vs S_A	PS	-0.244046765	0.362357288	0.47559394
IL-6	B_V vs S_A	PUFA	-0.29827938	0.261811628	0.422926476
IL-6	B_V vs S_A	SM	-0.352511994	0.18052579	0.421226843
IL-6	B_V vs S_A	TAG	-0.29827938	0.261811628	0.422926476
LPL	B_V vs S_A	CE	0.379628301	0.146977375	0.421226843
LPL	B_V vs S_A	CER	0.325395687	0.218766327	0.422926476
LPL	B_V vs S_A	DAG	0.244046765	0.362357288	0.47559394
LPL	B_V vs S_A	DCER	-0.162697843	0.547151291	0.604746164
LPL	B_V vs S_A	FFA	0.29827938	0.261811628	0.422926476
LPL	B_V vs S_A	LPC	0.569442452	0.02130875	0.209866433
LPL	B_V vs S_A	LPE	0.216930458	0.419659027	0.489602198
LPL	B_V vs S_A	LPG	0.271163072	0.309693471	0.464540206
LPL	B_V vs S_A	LPI	-0.515209837	0.041113143	0.215844003
LPL	B_V vs S_A	LPS	-0.216930458	0.419659027	0.489602198
LPL	B_V vs S_A	MAG	0.135581536	0.616613138	0.647443795
LPL	B_V vs S_A	PC	0.379628301	0.146977375	0.421226843
LPL	B_V vs S_A	PE	0.569442452	0.02130875	0.209866433
LPL	B_V vs S_A	PE-O	0.48809353	0.055096221	0.231404129
LPL	B_V vs S_A	PE-P	0.542326145	0.029980919	0.209866433
LPL	B_V vs S_A	PG	0.352511994	0.18052579	0.421226843
LPL	B_V vs S_A	PI	0.108465229	0.689266797	0.689266797
LPL	B_V vs S_A	PS	0.244046765	0.362357288	0.47559394
LPL	B_V vs S_A	PUFA	0.29827938	0.261811628	0.422926476
LPL	B_V vs S_A	SM	0.352511994	0.18052579	0.421226843
LPL	B_V vs S_A	TAG	0.29827938	0.261811628	0.422926476
NF-KB	B_V vs S_A	CE	-0.379628301	0.146977375	0.421226843
NF-KB	B_V vs S_A	CER	-0.325395687	0.218766327	0.422926476
NF-KB	B_V vs S_A	DAG	-0.244046765	0.362357288	0.47559394
NF-KB	B_V vs S_A	DCER	0.162697843	0.547151291	0.604746164
NF-KB	B_V vs S_A	FFA	-0.29827938	0.261811628	0.422926476
NF-KB	B_V vs S_A	LPC	-0.569442452	0.02130875	0.209866433
NF-KB	B_V vs S_A	LPE	-0.216930458	0.419659027	0.489602198
NF-KB	B_V vs S_A	LPG	-0.271163072	0.309693471	0.464540206
NF-KB	B_V vs S_A	LPI	0.515209837	0.041113143	0.215844003
NF-KB	B_V vs S_A	LPS	0.216930458	0.419659027	0.489602198
NF-KB	B_V vs S_A	MAG	-0.135581536	0.616613138	0.647443795
NF-KB	B_V vs S_A	PC	-0.379628301	0.146977375	0.421226843
NF-KB	B_V vs S_A	PE	-0.569442452	0.02130875	0.209866433
NF-KB	B_V vs S_A	PE-O	-0.48809353	0.055096221	0.231404129
NF-KB	B_V vs S_A	PE-P	-0.542326145	0.029980919	0.209866433
NF-KB	B_V vs S_A	PG	-0.352511994	0.18052579	0.421226843
NF-KB	B_V vs S_A	PI	-0.108465229	0.689266797	0.689266797
NF-KB	B_V vs S_A	PS	-0.244046765	0.362357288	0.47559394
NF-KB	B_V vs S_A	PUFA	-0.29827938	0.261811628	0.422926476
NF-KB	B_V vs S_A	SM	-0.352511994	0.18052579	0.421226843
NF-KB	B_V vs S_A	TAG	-0.29827938	0.261811628	0.422926476
TLR-4	B_V vs S_A	CE	-0.379628301	0.146977375	0.421226843
TLR-4	B_V vs S_A	CER	-0.325395687	0.218766327	0.422926476
TLR-4	B_V vs S_A	DAG	-0.244046765	0.362357288	0.47559394
TLR-4	B_V vs S_A	DCER	0.162697843	0.547151291	0.604746164
TLR-4	B_V vs S_A	FFA	-0.29827938	0.261811628	0.422926476
TLR-4	B_V vs S_A	LPC	-0.569442452	0.02130875	0.209866433
TLR-4	B_V vs S_A	LPE	-0.216930458	0.419659027	0.489602198
TLR-4	B_V vs S_A	LPG	-0.271163072	0.309693471	0.464540206
TLR-4	B_V vs S_A	LPI	0.515209837	0.041113143	0.215844003
TLR-4	B_V vs S_A	LPS	0.216930458	0.419659027	0.489602198
TLR-4	B_V vs S_A	MAG	-0.135581536	0.616613138	0.647443795
TLR-4	B_V vs S_A	PC	-0.379628301	0.146977375	0.421226843
TLR-4	B_V vs S_A	PE	-0.569442452	0.02130875	0.209866433
TLR-4	B_V vs S_A	PE-O	-0.48809353	0.055096221	0.231404129
TLR-4	B_V vs S_A	PE-P	-0.542326145	0.029980919	0.209866433
TLR-4	B_V vs S_A	PG	-0.352511994	0.18052579	0.421226843
TLR-4	B_V vs S_A	PI	-0.108465229	0.689266797	0.689266797
TLR-4	B_V vs S_A	PS	-0.244046765	0.362357288	0.47559394
TLR-4	B_V vs S_A	PUFA	-0.29827938	0.261811628	0.422926476
TLR-4	B_V vs S_A	SM	-0.352511994	0.18052579	0.421226843
TLR-4	B_V vs S_A	TAG	-0.29827938	0.261811628	0.422926476
TNF-A	B_V vs S_A	CE	-0.379628301	0.146977375	0.421226843
TNF-A	B_V vs S_A	CER	-0.325395687	0.218766327	0.422926476
TNF-A	B_V vs S_A	DAG	-0.244046765	0.362357288	0.47559394
TNF-A	B_V vs S_A	DCER	0.162697843	0.547151291	0.604746164
TNF-A	B_V vs S_A	FFA	-0.29827938	0.261811628	0.422926476
TNF-A	B_V vs S_A	LPC	-0.569442452	0.02130875	0.209866433
TNF-A	B_V vs S_A	LPE	-0.216930458	0.419659027	0.489602198
TNF-A	B_V vs S_A	LPG	-0.271163072	0.309693471	0.464540206
TNF-A	B_V vs S_A	LPI	0.515209837	0.041113143	0.215844003
TNF-A	B_V vs S_A	LPS	0.216930458	0.419659027	0.489602198
TNF-A	B_V vs S_A	MAG	-0.135581536	0.616613138	0.647443795
TNF-A	B_V vs S_A	PC	-0.379628301	0.146977375	0.421226843
TNF-A	B_V vs S_A	PE	-0.569442452	0.02130875	0.209866433
TNF-A	B_V vs S_A	PE-O	-0.48809353	0.055096221	0.231404129
TNF-A	B_V vs S_A	PE-P	-0.542326145	0.029980919	0.209866433
TNF-A	B_V vs S_A	PG	-0.352511994	0.18052579	0.421226843
TNF-A	B_V vs S_A	PI	-0.108465229	0.689266797	0.689266797
TNF-A	B_V vs S_A	PS	-0.244046765	0.362357288	0.47559394
TNF-A	B_V vs S_A	PUFA	-0.29827938	0.261811628	0.422926476
TNF-A	B_V vs S_A	SM	-0.352511994	0.18052579	0.421226843
TNF-A	B_V vs S_A	TAG	-0.29827938	0.261811628	0.422926476
IL-1B	B_V vs B_A	CE	0.433012702	0.10690754	0.770532662
IL-1B	B_V vs B_A	CER	0.154647394	0.582103661	0.770532662
IL-1B	B_V vs B_A	DAG	0.185576872	0.507860722	0.770532662
IL-1B	B_V vs B_A	DCER	-0.216506351	0.438315119	0.770532662
IL-1B	B_V vs B_A	FFA	0.185576872	0.507860722	0.770532662
IL-1B	B_V vs B_A	LPC	0.278365308	0.315082627	0.770532662
IL-1B	B_V vs B_A	LPE	0.123717915	0.660456567	0.770532662
IL-1B	B_V vs B_A	LPG	0.123717915	0.660456567	0.770532662
IL-1B	B_V vs B_A	LPI	-0.154647394	0.582103661	0.770532662
IL-1B	B_V vs B_A	LPS	-0.216506351	0.438315119	0.770532662
IL-1B	B_V vs B_A	MAG	0.154647394	0.582103661	0.770532662
IL-1B	B_V vs B_A	PC	0	1	1
IL-1B	B_V vs B_A	PE	0.340224266	0.214679826	0.770532662
IL-1B	B_V vs B_A	PE-O	0.278365308	0.315082627	0.770532662
IL-1B	B_V vs B_A	PE-P	0.340224266	0.214679826	0.770532662
IL-1B	B_V vs B_A	PG	0.185576872	0.507860722	0.770532662
IL-1B	B_V vs B_A	PI	-0.123717915	0.660456567	0.770532662
IL-1B	B_V vs B_A	PS	0.123717915	0.660456567	0.770532662
IL-1B	B_V vs B_A	PUFA	0.061858957	0.826647923	0.867980319
IL-1B	B_V vs B_A	SM	0.092788436	0.742229893	0.820359356
IL-1B	B_V vs B_A	TAG	0.216506351	0.438315119	0.770532662
IL-6	B_V vs B_A	CE	-0.433012702	0.10690754	0.770532662
IL-6	B_V vs B_A	CER	-0.154647394	0.582103661	0.770532662
IL-6	B_V vs B_A	DAG	-0.185576872	0.507860722	0.770532662
IL-6	B_V vs B_A	DCER	0.216506351	0.438315119	0.770532662
IL-6	B_V vs B_A	FFA	-0.185576872	0.507860722	0.770532662
IL-6	B_V vs B_A	LPC	-0.278365308	0.315082627	0.770532662
IL-6	B_V vs B_A	LPE	-0.123717915	0.660456567	0.770532662
IL-6	B_V vs B_A	LPG	-0.123717915	0.660456567	0.770532662
IL-6	B_V vs B_A	LPI	0.154647394	0.582103661	0.770532662
IL-6	B_V vs B_A	LPS	0.216506351	0.438315119	0.770532662
IL-6	B_V vs B_A	MAG	-0.154647394	0.582103661	0.770532662
IL-6	B_V vs B_A	PC	0	1	1
IL-6	B_V vs B_A	PE	-0.340224266	0.214679826	0.770532662
IL-6	B_V vs B_A	PE-O	-0.278365308	0.315082627	0.770532662
IL-6	B_V vs B_A	PE-P	-0.340224266	0.214679826	0.770532662
IL-6	B_V vs B_A	PG	-0.185576872	0.507860722	0.770532662
IL-6	B_V vs B_A	PI	0.123717915	0.660456567	0.770532662
IL-6	B_V vs B_A	PS	-0.123717915	0.660456567	0.770532662
IL-6	B_V vs B_A	PUFA	-0.061858957	0.826647923	0.867980319
IL-6	B_V vs B_A	SM	-0.092788436	0.742229893	0.820359356
IL-6	B_V vs B_A	TAG	-0.216506351	0.438315119	0.770532662
LPL	B_V vs B_A	CE	0.433012702	0.10690754	0.770532662
LPL	B_V vs B_A	CER	0.154647394	0.582103661	0.770532662
LPL	B_V vs B_A	DAG	0.185576872	0.507860722	0.770532662
LPL	B_V vs B_A	DCER	-0.216506351	0.438315119	0.770532662
LPL	B_V vs B_A	FFA	0.185576872	0.507860722	0.770532662
LPL	B_V vs B_A	LPC	0.278365308	0.315082627	0.770532662
LPL	B_V vs B_A	LPE	0.123717915	0.660456567	0.770532662
LPL	B_V vs B_A	LPG	0.123717915	0.660456567	0.770532662
LPL	B_V vs B_A	LPI	-0.154647394	0.582103661	0.770532662
LPL	B_V vs B_A	LPS	-0.216506351	0.438315119	0.770532662
LPL	B_V vs B_A	MAG	0.154647394	0.582103661	0.770532662
LPL	B_V vs B_A	PC	0	1	1
LPL	B_V vs B_A	PE	0.340224266	0.214679826	0.770532662
LPL	B_V vs B_A	PE-O	0.278365308	0.315082627	0.770532662
LPL	B_V vs B_A	PE-P	0.340224266	0.214679826	0.770532662
LPL	B_V vs B_A	PG	0.185576872	0.507860722	0.770532662
LPL	B_V vs B_A	PI	-0.123717915	0.660456567	0.770532662
LPL	B_V vs B_A	PS	0.123717915	0.660456567	0.770532662
LPL	B_V vs B_A	PUFA	0.061858957	0.826647923	0.867980319
LPL	B_V vs B_A	SM	0.092788436	0.742229893	0.820359356
LPL	B_V vs B_A	TAG	0.216506351	0.438315119	0.770532662
NF-KB	B_V vs B_A	CE	-0.433012702	0.10690754	0.770532662
NF-KB	B_V vs B_A	CER	-0.154647394	0.582103661	0.770532662
NF-KB	B_V vs B_A	DAG	-0.185576872	0.507860722	0.770532662
NF-KB	B_V vs B_A	DCER	0.216506351	0.438315119	0.770532662
NF-KB	B_V vs B_A	FFA	-0.185576872	0.507860722	0.770532662
NF-KB	B_V vs B_A	LPC	-0.278365308	0.315082627	0.770532662
NF-KB	B_V vs B_A	LPE	-0.123717915	0.660456567	0.770532662
NF-KB	B_V vs B_A	LPG	-0.123717915	0.660456567	0.770532662
NF-KB	B_V vs B_A	LPI	0.154647394	0.582103661	0.770532662
NF-KB	B_V vs B_A	LPS	0.216506351	0.438315119	0.770532662
NF-KB	B_V vs B_A	MAG	-0.154647394	0.582103661	0.770532662
NF-KB	B_V vs B_A	PC	0	1	1
NF-KB	B_V vs B_A	PE	-0.340224266	0.214679826	0.770532662
NF-KB	B_V vs B_A	PE-O	-0.278365308	0.315082627	0.770532662
NF-KB	B_V vs B_A	PE-P	-0.340224266	0.214679826	0.770532662
NF-KB	B_V vs B_A	PG	-0.185576872	0.507860722	0.770532662
NF-KB	B_V vs B_A	PI	0.123717915	0.660456567	0.770532662
NF-KB	B_V vs B_A	PS	-0.123717915	0.660456567	0.770532662
NF-KB	B_V vs B_A	PUFA	-0.061858957	0.826647923	0.867980319
NF-KB	B_V vs B_A	SM	-0.092788436	0.742229893	0.820359356
NF-KB	B_V vs B_A	TAG	-0.216506351	0.438315119	0.770532662
TLR-4	B_V vs B_A	CE	-0.433012702	0.10690754	0.770532662
TLR-4	B_V vs B_A	CER	-0.154647394	0.582103661	0.770532662
TLR-4	B_V vs B_A	DAG	-0.185576872	0.507860722	0.770532662
TLR-4	B_V vs B_A	DCER	0.216506351	0.438315119	0.770532662
TLR-4	B_V vs B_A	FFA	-0.185576872	0.507860722	0.770532662
TLR-4	B_V vs B_A	LPC	-0.278365308	0.315082627	0.770532662
TLR-4	B_V vs B_A	LPE	-0.123717915	0.660456567	0.770532662
TLR-4	B_V vs B_A	LPG	-0.123717915	0.660456567	0.770532662
TLR-4	B_V vs B_A	LPI	0.154647394	0.582103661	0.770532662
TLR-4	B_V vs B_A	LPS	0.216506351	0.438315119	0.770532662
TLR-4	B_V vs B_A	MAG	-0.154647394	0.582103661	0.770532662
TLR-4	B_V vs B_A	PC	0	1	1
TLR-4	B_V vs B_A	PE	-0.340224266	0.214679826	0.770532662
TLR-4	B_V vs B_A	PE-O	-0.278365308	0.315082627	0.770532662
TLR-4	B_V vs B_A	PE-P	-0.340224266	0.214679826	0.770532662
TLR-4	B_V vs B_A	PG	-0.185576872	0.507860722	0.770532662
TLR-4	B_V vs B_A	PI	0.123717915	0.660456567	0.770532662
TLR-4	B_V vs B_A	PS	-0.123717915	0.660456567	0.770532662
TLR-4	B_V vs B_A	PUFA	-0.061858957	0.826647923	0.867980319
TLR-4	B_V vs B_A	SM	-0.092788436	0.742229893	0.820359356
TLR-4	B_V vs B_A	TAG	-0.216506351	0.438315119	0.770532662
TNF-A	B_V vs B_A	CE	-0.433012702	0.10690754	0.770532662
TNF-A	B_V vs B_A	CER	-0.154647394	0.582103661	0.770532662
TNF-A	B_V vs B_A	DAG	-0.185576872	0.507860722	0.770532662
TNF-A	B_V vs B_A	DCER	0.216506351	0.438315119	0.770532662
TNF-A	B_V vs B_A	FFA	-0.185576872	0.507860722	0.770532662
TNF-A	B_V vs B_A	LPC	-0.278365308	0.315082627	0.770532662
TNF-A	B_V vs B_A	LPE	-0.123717915	0.660456567	0.770532662
TNF-A	B_V vs B_A	LPG	-0.123717915	0.660456567	0.770532662
TNF-A	B_V vs B_A	LPI	0.154647394	0.582103661	0.770532662
TNF-A	B_V vs B_A	LPS	0.216506351	0.438315119	0.770532662
TNF-A	B_V vs B_A	MAG	-0.154647394	0.582103661	0.770532662
TNF-A	B_V vs B_A	PC	0	1	1
TNF-A	B_V vs B_A	PE	-0.340224266	0.214679826	0.770532662
TNF-A	B_V vs B_A	PE-O	-0.278365308	0.315082627	0.770532662
TNF-A	B_V vs B_A	PE-P	-0.340224266	0.214679826	0.770532662
TNF-A	B_V vs B_A	PG	-0.185576872	0.507860722	0.770532662
TNF-A	B_V vs B_A	PI	0.123717915	0.660456567	0.770532662
TNF-A	B_V vs B_A	PS	-0.123717915	0.660456567	0.770532662
TNF-A	B_V vs B_A	PUFA	-0.061858957	0.826647923	0.867980319
TNF-A	B_V vs B_A	SM	-0.092788436	0.742229893	0.820359356
TNF-A	B_V vs B_A	TAG	-0.216506351	0.438315119	0.770532662
IL-1B	S_A vs B_A	CE	-0.154647394	0.582103661	0.764011055
IL-1B	S_A vs B_A	CER	0.24743583	0.373939424	0.764011055
IL-1B	S_A vs B_A	DAG	0	1	1
IL-1B	S_A vs B_A	DCER	0.154647394	0.582103661	0.764011055
IL-1B	S_A vs B_A	FFA	0.030929479	0.912867668	0.958511051
IL-1B	S_A vs B_A	LPC	0.340224266	0.214679826	0.764011055
IL-1B	S_A vs B_A	LPE	0.185576872	0.507860722	0.764011055
IL-1B	S_A vs B_A	LPG	0.278365308	0.315082627	0.764011055
IL-1B	S_A vs B_A	LPI	-0.24743583	0.373939424	0.764011055
IL-1B	S_A vs B_A	LPS	0.061858957	0.826647923	0.913663494
IL-1B	S_A vs B_A	MAG	-0.185576872	0.507860722	0.764011055
IL-1B	S_A vs B_A	PC	0.154647394	0.582103661	0.764011055
IL-1B	S_A vs B_A	PE	0.371153744	0.173192762	0.764011055
IL-1B	S_A vs B_A	PE-O	0.309294787	0.261965438	0.764011055
IL-1B	S_A vs B_A	PE-P	0.24743583	0.373939424	0.764011055
IL-1B	S_A vs B_A	PG	0.216506351	0.438315119	0.764011055
IL-1B	S_A vs B_A	PI	0.278365308	0.315082627	0.764011055
IL-1B	S_A vs B_A	PS	-0.061858957	0.826647923	0.913663494
IL-1B	S_A vs B_A	PUFA	0.185576872	0.507860722	0.764011055
IL-1B	S_A vs B_A	SM	0.371153744	0.173192762	0.764011055
IL-1B	S_A vs B_A	TAG	0.092788436	0.742229893	0.913663494
IL-6	S_A vs B_A	CE	0.154647394	0.582103661	0.764011055
IL-6	S_A vs B_A	CER	-0.24743583	0.373939424	0.764011055
IL-6	S_A vs B_A	DAG	0	1	1
IL-6	S_A vs B_A	DCER	-0.154647394	0.582103661	0.764011055
IL-6	S_A vs B_A	FFA	-0.030929479	0.912867668	0.958511051
IL-6	S_A vs B_A	LPC	-0.340224266	0.214679826	0.764011055
IL-6	S_A vs B_A	LPE	-0.185576872	0.507860722	0.764011055
IL-6	S_A vs B_A	LPG	-0.278365308	0.315082627	0.764011055
IL-6	S_A vs B_A	LPI	0.24743583	0.373939424	0.764011055
IL-6	S_A vs B_A	LPS	-0.061858957	0.826647923	0.913663494
IL-6	S_A vs B_A	MAG	0.185576872	0.507860722	0.764011055
IL-6	S_A vs B_A	PC	-0.154647394	0.582103661	0.764011055
IL-6	S_A vs B_A	PE	-0.371153744	0.173192762	0.764011055
IL-6	S_A vs B_A	PE-O	-0.309294787	0.261965438	0.764011055
IL-6	S_A vs B_A	PE-P	-0.24743583	0.373939424	0.764011055
IL-6	S_A vs B_A	PG	-0.216506351	0.438315119	0.764011055
IL-6	S_A vs B_A	PI	-0.278365308	0.315082627	0.764011055
IL-6	S_A vs B_A	PS	0.061858957	0.826647923	0.913663494
IL-6	S_A vs B_A	PUFA	-0.185576872	0.507860722	0.764011055
IL-6	S_A vs B_A	SM	-0.371153744	0.173192762	0.764011055
IL-6	S_A vs B_A	TAG	-0.092788436	0.742229893	0.913663494
LPL	S_A vs B_A	CE	-0.154647394	0.582103661	0.764011055
LPL	S_A vs B_A	CER	0.24743583	0.373939424	0.764011055
LPL	S_A vs B_A	DAG	0	1	1
LPL	S_A vs B_A	DCER	0.154647394	0.582103661	0.764011055
LPL	S_A vs B_A	FFA	0.030929479	0.912867668	0.958511051
LPL	S_A vs B_A	LPC	0.340224266	0.214679826	0.764011055
LPL	S_A vs B_A	LPE	0.185576872	0.507860722	0.764011055
LPL	S_A vs B_A	LPG	0.278365308	0.315082627	0.764011055
LPL	S_A vs B_A	LPI	-0.24743583	0.373939424	0.764011055
LPL	S_A vs B_A	LPS	0.061858957	0.826647923	0.913663494
LPL	S_A vs B_A	MAG	-0.185576872	0.507860722	0.764011055
LPL	S_A vs B_A	PC	0.154647394	0.582103661	0.764011055
LPL	S_A vs B_A	PE	0.371153744	0.173192762	0.764011055
LPL	S_A vs B_A	PE-O	0.309294787	0.261965438	0.764011055
LPL	S_A vs B_A	PE-P	0.24743583	0.373939424	0.764011055
LPL	S_A vs B_A	PG	0.216506351	0.438315119	0.764011055
LPL	S_A vs B_A	PI	0.278365308	0.315082627	0.764011055
LPL	S_A vs B_A	PS	-0.061858957	0.826647923	0.913663494
LPL	S_A vs B_A	PUFA	0.185576872	0.507860722	0.764011055
LPL	S_A vs B_A	SM	0.371153744	0.173192762	0.764011055
LPL	S_A vs B_A	TAG	0.092788436	0.742229893	0.913663494
NF-KB	S_A vs B_A	CE	0.154647394	0.582103661	0.764011055
NF-KB	S_A vs B_A	CER	-0.24743583	0.373939424	0.764011055
NF-KB	S_A vs B_A	DAG	0	1	1
NF-KB	S_A vs B_A	DCER	-0.154647394	0.582103661	0.764011055
NF-KB	S_A vs B_A	FFA	-0.030929479	0.912867668	0.958511051
NF-KB	S_A vs B_A	LPC	-0.340224266	0.214679826	0.764011055
NF-KB	S_A vs B_A	LPE	-0.185576872	0.507860722	0.764011055
NF-KB	S_A vs B_A	LPG	-0.278365308	0.315082627	0.764011055
NF-KB	S_A vs B_A	LPI	0.24743583	0.373939424	0.764011055
NF-KB	S_A vs B_A	LPS	-0.061858957	0.826647923	0.913663494
NF-KB	S_A vs B_A	MAG	0.185576872	0.507860722	0.764011055
NF-KB	S_A vs B_A	PC	-0.154647394	0.582103661	0.764011055
NF-KB	S_A vs B_A	PE	-0.371153744	0.173192762	0.764011055
NF-KB	S_A vs B_A	PE-O	-0.309294787	0.261965438	0.764011055
NF-KB	S_A vs B_A	PE-P	-0.24743583	0.373939424	0.764011055
NF-KB	S_A vs B_A	PG	-0.216506351	0.438315119	0.764011055
NF-KB	S_A vs B_A	PI	-0.278365308	0.315082627	0.764011055
NF-KB	S_A vs B_A	PS	0.061858957	0.826647923	0.913663494
NF-KB	S_A vs B_A	PUFA	-0.185576872	0.507860722	0.764011055
NF-KB	S_A vs B_A	SM	-0.371153744	0.173192762	0.764011055
NF-KB	S_A vs B_A	TAG	-0.092788436	0.742229893	0.913663494
TLR-4	S_A vs B_A	CE	-0.154647394	0.582103661	0.764011055
TLR-4	S_A vs B_A	CER	0.24743583	0.373939424	0.764011055
TLR-4	S_A vs B_A	DAG	0	1	1
TLR-4	S_A vs B_A	DCER	0.154647394	0.582103661	0.764011055
TLR-4	S_A vs B_A	FFA	0.030929479	0.912867668	0.958511051
TLR-4	S_A vs B_A	LPC	0.340224266	0.214679826	0.764011055
TLR-4	S_A vs B_A	LPE	0.185576872	0.507860722	0.764011055
TLR-4	S_A vs B_A	LPG	0.278365308	0.315082627	0.764011055
TLR-4	S_A vs B_A	LPI	-0.24743583	0.373939424	0.764011055
TLR-4	S_A vs B_A	LPS	0.061858957	0.826647923	0.913663494
TLR-4	S_A vs B_A	MAG	-0.185576872	0.507860722	0.764011055
TLR-4	S_A vs B_A	PC	0.154647394	0.582103661	0.764011055
TLR-4	S_A vs B_A	PE	0.371153744	0.173192762	0.764011055
TLR-4	S_A vs B_A	PE-O	0.309294787	0.261965438	0.764011055
TLR-4	S_A vs B_A	PE-P	0.24743583	0.373939424	0.764011055
TLR-4	S_A vs B_A	PG	0.216506351	0.438315119	0.764011055
TLR-4	S_A vs B_A	PI	0.278365308	0.315082627	0.764011055
TLR-4	S_A vs B_A	PS	-0.061858957	0.826647923	0.913663494
TLR-4	S_A vs B_A	PUFA	0.185576872	0.507860722	0.764011055
TLR-4	S_A vs B_A	SM	0.371153744	0.173192762	0.764011055
TLR-4	S_A vs B_A	TAG	0.092788436	0.742229893	0.913663494
TNF-A	S_A vs B_A	CE	0.154647394	0.582103661	0.764011055
TNF-A	S_A vs B_A	CER	-0.24743583	0.373939424	0.764011055
TNF-A	S_A vs B_A	DAG	0	1	1
TNF-A	S_A vs B_A	DCER	-0.154647394	0.582103661	0.764011055
TNF-A	S_A vs B_A	FFA	-0.030929479	0.912867668	0.958511051
TNF-A	S_A vs B_A	LPC	-0.340224266	0.214679826	0.764011055
TNF-A	S_A vs B_A	LPE	-0.185576872	0.507860722	0.764011055
TNF-A	S_A vs B_A	LPG	-0.278365308	0.315082627	0.764011055
TNF-A	S_A vs B_A	LPI	0.24743583	0.373939424	0.764011055
TNF-A	S_A vs B_A	LPS	-0.061858957	0.826647923	0.913663494
TNF-A	S_A vs B_A	MAG	0.185576872	0.507860722	0.764011055
TNF-A	S_A vs B_A	PC	-0.154647394	0.582103661	0.764011055
TNF-A	S_A vs B_A	PE	-0.371153744	0.173192762	0.764011055
TNF-A	S_A vs B_A	PE-O	-0.309294787	0.261965438	0.764011055
TNF-A	S_A vs B_A	PE-P	-0.24743583	0.373939424	0.764011055
TNF-A	S_A vs B_A	PG	-0.216506351	0.438315119	0.764011055
TNF-A	S_A vs B_A	PI	-0.278365308	0.315082627	0.764011055
TNF-A	S_A vs B_A	PS	0.061858957	0.826647923	0.913663494
TNF-A	S_A vs B_A	PUFA	-0.185576872	0.507860722	0.764011055
TNF-A	S_A vs B_A	SM	-0.371153744	0.173192762	0.764011055
TNF-A	S_A vs B_A	TAG	-0.092788436	0.742229893	0.913663494
